# Supplementary material for: Artificial selection reveals the role of transcriptional constraints in the maintenance of life history variation
Source: Evol Lett. 2020 Apr 7;4(3):200–11. doi: 10.1002/evl3.166 (PMC7293072; doi:10.1002/evl3.166)
Supplement: Supplementary file 2 — Supporting Information [file EVL3-4-200-s002.xlsx]

## Sheet: Chicken reference
gene ID	gene name	log2 Ratio (L,H)	p-value (L,H)	FDR (L,H)	log2 Ratio (L1,H1)	p-value (L1,H1)	FDR (L1,H1)	log2 Ratio (L2,H2)	p-value (L2,H2)	FDR (L2,H2)	H2_32 [TPM]	H2_37 [TPM]	L2_46 [TPM]	L2_48 [TPM]	L2_55 [TPM]	H2_59 [TPM]	H1_12 [TPM]	L1_17 [TPM]	L1_20 [TPM]	H1_21 [TPM]	H1_22 [TPM]	L1_23 [TPM]
ENSGALG00000009601	NELL2	0.9657	4.58e-07	0.005372	1.044	0.00251	0.3026	0.9035	3.58e-05	0.008918	645.11	750.66	312.62	374.67	428.34	717.18	1076.93	459.7	405.65	559.22	590.87	327.01
ENSGALG00000028371		0.969	2.48e-06	0.01123	1.278	8.2e-05	0.04198	0.6626	0.005804	0.3462	642.55	554.87	307.54	336.13	400.27	487.73	968.75	284.14	333.65	548.08	609.54	337.52
ENSGALG00000025825		1.505	2.87e-06	0.01123	1.363	0.002178	0.2996	1.677	8.6e-06	0.002812	16.28	22.8	3.99	6.05	4.12	6.5	18.2	7.53	4.29	4.66	20.54	6.42
ENSGALG00000013079	ABCA13	3.21	6.14e-06	0.01483	2.98	0.006198	NA	3.377	2.93e-06	0.001238	0.65	0.42	0.02	0.05	0.05	0.26	0.57	0.03	0.02	0.04	0.08	0.05
ENSGALG00000026592		0.7837	7.2e-06	0.01483	1.089	1.72e-05	0.01262	0.5193	0.01033	0.4836	2882.5	3005.9	1638.51	2224.59	2339.56	3139.53	3983.51	1476.06	1693.24	3019.6	2883.94	1837.24
ENSGALG00000013110		-3.015	7.58e-06	0.01483	-3.485	4.38e-09	1.72e-05	-2.342	0.01261	0.5288	1.22	2.92	23.56	2.05	0.71	0.91	0.68	15.94	22.93	0.97	3.25	19.04
ENSGALG00000013105		-3.804	3.24e-05	0.05425	-3.361	3.82e-07	0.0007466	-5.239	0.000467	NA	0.2	0	8	0.2	0.06	0	0.25	5.58	5.41	0.4	0.79	4.86
ENSGALG00000014496	PROM1	0.8904	8.75e-05	0.1097	0.6908	0.03153	0.8118	1.18	3.37e-09	2.76e-06	34.03	36.61	12.94	15.29	18.5	36.88	41.63	39.54	30.78	49.65	30.54	12.19
ENSGALG00000002298	COL8A2	0.925	9.07e-05	0.1097	1.012	0.0006896	0.1535	0.8552	0.006874	0.3764	70.74	142.76	70.56	39.27	89.02	146.35	178.2	85.42	61.31	110.24	85	57.14
ENSGALG00000023084		-3.152	9.35e-05	0.1097	-3.208	1.89e-07	0.0004438	-2.985	0.01299	NA	0.65	0.49	9.75	0.11	0.21	0.1	0.36	9.38	8.77	0.78	1.64	8.96
ENSGALG00000011618	ADSSL1	-0.5971	0.0001072	0.1144	-0.6044	0.004523	0.375	-0.5716	0.01114	0.4982	53.33	37.65	53.75	52.82	65.52	27.46	35.51	81.28	76.03	41.07	54.83	55.75
ENSGALG00000009594	RARRES1	0.5708	0.0001278	0.125	0.6812	0.001331	0.2304	0.4678	0.03318	0.8254	77.07	115.85	65.49	73.94	59.74	84.27	115.37	66.11	74.2	104.43	99.54	73.27
ENSGALG00000026677	F10	0.5726	0.0002073	0.1755	0.8433	0.000127	0.05753	0.3493	0.07075	0.9994	86.39	87.38	78.65	76.12	58.69	102.09	90.16	52.48	75.66	90.39	103.66	42.62
ENSGALG00000015944	RIMS1	1.219	0.0002227	0.1755	1.5	0.001133	0.2138	0.8771	0.01035	0.4836	2.28	4.99	1.97	2.95	1.82	5.14	11.03	3.06	1.3	3.4	5.13	3.22
ENSGALG00000010617	QPCT	0.4902	0.0002243	0.1755	0.5064	0.01457	0.6196	0.4894	0.01734	0.5928	37.22	47.82	28.18	26.39	30.01	34.79	37.78	32.29	30.68	43.9	36.19	25.89
ENSGALG00000013468	TLR3	-0.5206	0.0002925	0.2146	-0.6238	0.00622	0.4137	-0.419	0.01712	0.5901	32.9	25.61	37.2	37.73	35.25	25.53	18.64	28.55	48.88	23.68	25.4	33.53
ENSGALG00000019233		-1.241	0.000391	0.27	-0.9579	0.007971	0.473	-1.612	0.001151	0.1136	6.38	8.29	14.67	8.46	41.69	6.71	11.39	27.12	30.6	13.79	11.98	19.82
ENSGALG00000004722	ASPN	-0.8353	0.0004236	0.2762	-0.7076	0.03127	0.809	-0.9751	0.0003433	0.04623	19.61	12.95	21.57	23.3	36.1	9.66	18.39	41.24	16.93	24.51	14.6	40.6
ENSGALG00000013575	ISG12(2)	-1.145	0.0004782	0.2809	-0.5712	0.179	0.9999	-1.65	4.32e-06	0.001595	1582.05	677.06	5473.72	4208.5	1865.08	1528.09	576.24	1472.09	3868.13	2639.69	1793.25	2343.52
ENSGALG00000010748	EXO1	-0.6694	0.0004937	0.2809	-0.5403	0.03061	0.7956	-0.8299	0.0005687	0.06925	10.31	7.18	13.39	13.56	18.78	8.84	12.91	21.27	20.08	10.92	16.18	20.73
ENSGALG00000001223	PEX10	-0.5852	0.0005026	0.2809	-0.7497	0.006117	0.4137	-0.3994	0.09864	0.9994	21.38	23.02	29.62	27.11	35.18	26.29	20.8	44.38	36.75	23.32	20.42	34.95
ENSGALG00000010259	COL28A1	-1.895	0.0005759	0.3072	-1.7	0.04715	0.9306	-1.991	2.4e-09	2.28e-06	2.31	1.3	7.78	6.21	6.49	1.67	1.37	0.22	2.65	0.44	1.28	7.64
ENSGALG00000007114	APOA1	0.8587	0.0006436	0.3284	1.483	0.0001676	0.06806	0.1884	0.4899	0.9994	3571.98	5040.15	3206.53	5281.77	3572.54	5287.46	8452.73	2261.18	2564.86	5891.82	9526.35	4190.32
ENSGALG00000008815	LRRN4	0.4917	0.001147	0.5535	0.4441	0.05341	0.9495	0.5478	0.005424	0.3356	95.47	91.2	75.41	49.96	68.33	100.45	68.19	66.72	89.13	91	94.62	44.18
ENSGALG00000009398	TES	0.4606	0.001184	0.5535	0.5699	0.006869	0.4304	0.3556	0.0798	0.9994	93.1	63.11	66.98	67.42	47.96	82.33	97.03	75.99	59.75	94.06	92.41	68.38
ENSGALG00000006859	SV2B	-1.564	0.001231	0.5535	-2.078	0.0004912	0.1257	-0.8645	0.1178	0.9994	1.42	0.23	1.77	3.17	1.32	1.92	0.49	8.28	4.82	0.85	1.78	1.02
ENSGALG00000011271	LUM	-0.787	0.001273	0.5535	-1.168	0.0003111	0.1047	-0.3198	0.2041	0.9994	110.04	123.58	161.03	111.49	221.64	166.86	125.31	292.26	199.99	68.38	156.51	344.2
ENSGALG00000013771	KIAA1211	0.9638	0.001354	0.5675	1.167	0.01984	0.6791	0.8028	0.0007597	0.08282	9.3	10.6	5.38	5.8	5.42	9.41	4.38	8.79	2.99	9.11	15.78	1.98
ENSGALG00000005169	FUT11	-0.4297	0.001453	0.5729	-0.3007	0.1392	0.9999	-0.5267	0.004744	0.3	34.9	35.52	59.85	48.98	50.5	41.67	31.51	45.19	50.78	35.17	35.96	39.26
ENSGALG00000012869	Worthington	2.877	0.001464	0.5729	5.346	3.72e-06	0.003979	-0.7131	0.1768	0.9994	1.8	0.81	1.71	1.23	2.63	0.91	4.73	0.83	0.26	0.32	43.2	0.14
ENSGALG00000011350	NEGR1	1.587	0.001552	0.5876	1.635	0.03519	0.8442	1.54	0.004349	0.2834	3.56	4.1	0.94	1.15	1.75	3.89	1.27	0.83	2	1.82	8.68	1.1
ENSGALG00000017926	7SK	1.273	0.001902	0.6977	1.28	0.01875	0.6656	1.288	0.01072	0.4909	85.08	21.27	13.34	15.62	20.95	21.74	67.56	16.1	20.95	20.37	28.07	16.38
ENSGALG00000014684	ERAP1	-0.4241	0.002067	0.735	-0.3435	0.09974	0.9999	-0.48	0.009617	0.4606	23.81	16.51	25.92	25.14	29.95	19.07	15.01	22	29.07	16.65	21.34	20.67
ENSGALG00000016142	Mx	-1.089	0.002264	0.7816	-1.061	0.04048	0.8826	-1.12	0.0002691	0.03844	7.33	13.98	36.75	19.82	24.3	15.94	9.74	24.83	24.58	7.67	38.04	67.5
ENSGALG00000010950	PPP4R4	-0.8915	0.002527	0.8072	-0.9964	0.03008	0.787	-0.7809	0.01313	0.536	7.38	5.23	7.58	13.51	7.1	4.2	5.95	14.08	3.79	3.55	3.59	10.4
ENSGALG00000003862	LRRFIP1	0.4488	0.002544	0.8072	0.6967	0.002082	0.2932	0.2387	0.2108	0.9994	33.47	33.81	34.16	29.08	24.68	37.85	36.82	25.15	21.88	42.99	30.84	25.62
ENSGALG00000010237	NPC2	0.8142	0.002545	0.8072	0.599	0.164	0.9999	1.046	5.04e-05	0.01155	1501.67	1644.31	510.98	695.02	738.97	923.41	613.61	837	1435.76	1532.4	1500.11	298.99
ENSGALG00000016155	COL19A1	0.6128	0.002853	0.881	0.5635	0.0713	0.9999	0.6596	0.001798	0.1608	21.01	15.79	11.94	8.72	12.71	17.02	7.6	8.52	7.71	18.8	13.25	11.41
ENSGALG00000007319	CCDC64	1.476	0.003193	0.9609	1.318	0.04764	0.9306	1.726	0.01293	0.536	0.68	0.89	0.23	0.06	0.45	1.07	1.35	0.36	0.79	0.76	1.38	0.38
ENSGALG00000016511	ADGRG2	0.9111	0.003429	0.9835	0.3219	0.4194	0.9999	1.618	2.42e-07	0.0001291	10.71	15.16	2.5	4.42	6.26	15.12	9.48	8.97	15.42	11.02	10.57	2.87
ENSGALG00000005843	EF1A	-0.6222	0.003693	0.9835	-0.5729	0.07895	0.9999	-0.6586	0.02538	0.7372	11.27	8.74	22.93	11.13	14.29	11.12	11.25	22.45	17.68	8.18	14.67	14.53
ENSGALG00000026733	FFAR4	1.91	0.003794	0.9835	1.245	0.1034	0.9999	2.644	0.0005503	0.06772	15.11	13.52	4.74	0	1.17	8.63	12.52	2.75	0.72	2.46	8.65	7.08
ENSGALG00000004980	kcnma1	0.6548	0.003854	0.9835	0.5389	0.0964	0.9999	0.7832	0.003886	0.2728	21.38	36.92	15.25	24.28	13.79	34.08	28.28	10.02	23.77	31.6	26.48	28.75
ENSGALG00000024296		-3.914	0.003867	0.9835	-3.983	2.27e-05	0.0157	0	1	NA	0	0	0	0	0	0	0	6.52	1.08	0.43	0.15	2.05
ENSGALG00000009241	SFRP2	-1.132	0.003877	0.9835	-1.682	5.58e-06	0.005054	-0.5645	0.2965	0.9994	31.32	38.28	40.87	12.17	58.55	6.09	8.17	62.36	88.56	27.69	17.77	30.85
ENSGALG00000002287	CRB1	1.698	0.003993	0.9835	2.241	0.002694	0.3026	0.6881	0.2979	0.9994	0.16	0.34	0.15	0.16	0.3	0.51	1.25	0.35	0.05	1.58	0.47	0.32
ENSGALG00000005347	ADAMTS18	1.43	0.003994	0.9835	1.528	0.01966	0.6789	1.29	0.0146	0.55	1.72	1.56	0.59	0.45	0.53	0.61	3.19	1.2	0.27	0.96	3	1.17
ENSGALG00000005958	TRIM66	0.7497	0.004022	0.9835	0.5323	0.1854	0.9999	0.9731	0.001051	0.1064	7.56	7.91	4.6	2.75	3.47	6.01	3.32	5.82	4.77	5.87	8.99	2.7
ENSGALG00000009523	CNTN1	1.609	0.004206	1	2.103	0.006834	0.4304	0.9831	0.1222	0.9994	0.34	0.36	0.2	0.12	0.45	0.88	2.07	0.23	0.26	0.47	0.28	0.26
ENSGALG00000011656		0.4348	0.004314	1	0.4214	0.08941	0.9999	0.4648	0.01755	0.5947	22.99	22.26	13.28	16.85	17.7	21.92	22.08	18.78	14.87	22.2	28.72	23.69
ENSGALG00000016127	SH3BGR	-1.433	0.004566	1	-1.483	0.02934	0.7858	-1.36	0.0543	0.9994	0.57	1.02	2.63	0.67	1.56	0.27	0.87	2.73	1.5	0.29	0.76	1.73
ENSGALG00000016428	Enpp2	-0.617	0.004674	1	-0.4748	0.1146	0.9999	-0.7201	0.004301	0.2834	14.41	16.41	35.98	18.28	32.13	22.14	16.32	19.93	26.27	8.38	21.47	22.8
ENSGALG00000025698	5_8S_rRNA	0.8725	0.005	1	0.8607	0.0633	0.996	0.9079	0.009006	0.4443	323.58	171.74	107.92	68.67	154.53	145.22	408.6	102.66	173.66	139.75	124.68	139.04
ENSGALG00000010233	SYNDIG1L	1.84	0.005179	1	1.924	0.03531	0.8448	1.785	0.01242	0.5247	6.09	7.54	0.14	1.57	2.96	3.13	0.78	1.41	1.99	5.57	5.95	0
ENSGALG00000013357	MTCL1	0.5373	0.005189	1	0.7628	0.00321	0.3286	0.3623	0.1706	0.9994	11.3	7.06	7.14	6.1	4.72	5.29	6.33	4.6	6.22	7.75	8.46	3.42
ENSGALG00000011205	SMOC2	0.5577	0.005225	1	0.7743	0.01319	0.5967	0.3719	0.05996	0.9994	146.5	126.91	99.08	122.6	83.19	128.55	207.06	93.93	72.45	108.47	103.75	101.16
ENSGALG00000008961	PTPRZ1	0.7776	0.005346	1	0.6158	0.06347	0.996	1.026	0.004435	0.2852	1.81	4.38	1.9	1.66	2.04	5.25	5.03	3.42	2.1	5.07	4.12	4.28
ENSGALG00000010633	GPX7	-0.396	0.005451	1	-0.4201	0.03963	0.8746	-0.3573	0.09013	0.9994	94.19	112.45	113.7	126.82	173.21	120.26	92.16	167.93	149.73	101.99	136.3	150.9
ENSGALG00000020249	RAPGEF2	0.3515	0.005452	1	0.3147	0.113	0.9999	0.3991	0.02688	0.7561	37.14	36.04	26.64	25.11	27.29	32.63	30.39	26.87	25.87	30.18	32.72	27.21
ENSGALG00000008041	TSEN54	-0.5025	0.00546	1	-0.6053	0.0101	0.534	-0.3634	0.1519	0.9994	27.19	15.38	24.74	17.45	30.49	15.41	15.41	36.21	31.78	18.96	28.59	32.91
ENSGALG00000000402	LOXL2	0.4103	0.00577	1	0.6263	0.002092	0.2932	0.2377	0.2395	0.9994	53.03	36.62	44.77	33.52	29.27	39.81	33.65	28.45	28.23	44.44	48.87	30.01
ENSGALG00000017183	MMP13	-0.6757	0.005893	1	-1.139	6.89e-08	0.0002027	-0.158	0.6473	0.9994	57.79	70.53	43.36	35.76	110.02	42.68	40.26	116.9	113.48	53.55	38.7	82.29
ENSGALG00000006864	COL24A1	-0.5379	0.006511	1	-0.311	0.2632	0.9999	-0.792	0.0004219	0.0555	14.25	9.88	19.62	28.08	16.73	13.97	13.09	21.85	34.15	25.37	15.21	15.1
ENSGALG00000009512	TFPI2	0.5511	0.006575	1	0.8968	0.00371	0.3526	0.1929	0.314	0.9994	642.55	613.04	534.58	437.44	591.21	557.74	880.28	405.49	581.97	469.48	1130	447.53
ENSGALG00000001069	ZPD	1.132	0.006865	1	1.243	0.03443	0.8426	0.9864	0.006368	0.3648	82.05	128.77	48.38	21.21	83.11	92.52	261.47	78.86	153.16	119.16	119.63	10.77
ENSGALG00000028529	PTGDS	-0.7788	0.006899	1	-0.4018	0.1343	0.9999	-1.008	0.003864	0.2728	167.4	367.86	319.18	533.06	482.36	127.15	138.81	187.82	385.81	188.15	201.11	173.69
ENSGALG00000022586	HPX	0.9168	0.006906	1	1.222	0.008891	0.5008	0.4332	0.07392	0.9994	41.52	46.75	36.57	21.14	38.16	42.68	150.75	18.95	36.58	62.31	63.77	72.38
ENSGALG00000027934	FAM19A1	-1.804	0.007099	1	-2.518	0.005925	0.4118	-1.13	0.1393	0.9994	0.12	0.13	0.13	0.93	0.63	0.54	0.22	0.12	1.04	0.02	0.19	1.53
ENSGALG00000007631	MEGF11	-1.207	0.007138	1	-0.6284	0.2168	0.9999	-2.274	1.27e-05	0.004032	0.31	0.28	2.01	1.4	1.65	0.46	0.98	1.48	2.48	1.31	1.29	1.92
ENSGALG00000003589	VTN	0.7713	0.007288	1	1.775	4.12e-15	4.85e-11	-0.2495	0.3906	0.9994	39.24	34.66	56.43	39.03	21.82	26.14	67.53	21	27.1	64.73	75.17	17.19
ENSGALG00000006384		-0.7764	0.007392	1	-0.1546	0.6419	0.9999	-1.269	9.18e-05	0.01876	286.2	160.01	805.24	634.04	271.39	281.17	159.12	235.73	511.14	449.5	264.16	272.88
ENSGALG00000012480	NMI	-0.464	0.00745	1	-0.4068	0.1245	0.9999	-0.5024	0.01854	0.6199	27.51	14.12	30.23	27.9	29.44	21.91	13.23	21.15	38.78	24.79	20.18	21.78
ENSGALG00000009344		0.4015	0.007468	1	0.488	0.05006	0.9465	0.3319	0.1139	0.9994	12.23	11.66	9.47	11.37	8.13	13.13	13.47	9.43	8.21	11.71	12.4	10.92
ENSGALG00000012917	CDH6	0.6291	0.007683	1	0.2229	0.5335	0.9999	0.9897	5.06e-07	0.0002517	54	38.61	25.82	21.06	26.86	56.94	24.63	19.66	31.7	18.5	55.78	37.16
ENSGALG00000007804	GXYLT2	0.3984	0.00772	1	0.4358	0.06379	0.996	0.3785	0.04941	0.9994	181.24	208.95	157.65	130.09	171.57	213.8	197.13	140.4	118.61	185.37	169.5	174.65
ENSGALG00000022962	OVST	-2.607	0.00785	1	-0.3368	0.7574	NA	-5.865	2.8e-06	0.001238	0.02	0	1.31	0.41	0.06	0	0.18	0.02	0.43	0.02	0.11	0.02
ENSGALG00000007759	TMEFF2	0.8018	0.007887	1	0.6813	0.07506	0.9999	0.9562	0.01104	0.4982	24.42	30.77	9.28	30.28	17.39	57.29	57.67	26.29	14.65	23.61	30.66	34.72
ENSGALG00000012046	ARPP21	1.18	0.007953	1	0.5226	0.4012	0.9999	1.816	0.0006584	0.07576	1.88	2.05	0.48	0.72	0.29	1.36	1.32	0.55	0.59	0.73	1.03	1.14
ENSGALG00000007979	CALML4	-0.4865	0.008091	1	-0.339	0.248	0.9999	-0.6211	0.01863	0.6199	36.49	25.17	51.74	50.22	35.43	29.52	25.75	49.19	43.21	38.86	36.6	42.68
ENSGALG00000009743	RPAP3	-0.3409	0.008126	1	-0.3731	0.06887	0.9999	-0.2881	0.1222	0.9994	52.51	44	53.93	49.66	66.51	45.38	49.31	80.98	65.36	47.44	54.17	62.95
ENSGALG00000008409	GSTO1	-0.4814	0.008322	1	-0.3896	0.09109	0.9999	-0.587	0.007683	0.4034	52.58	31.47	57.43	55.84	55.8	31.4	50.45	95.09	76.13	72.12	46.25	64.84
ENSGALG00000005975	ZNF488	-0.8368	0.008345	1	-0.415	0.3272	0.9999	-1.298	0.0008474	0.08981	4.67	3.57	5.91	8.22	13.81	3.39	6.76	12.1	7.27	5.59	5.3	6.19
ENSGALG00000011882	CDCP1	1.156	0.008453	1	0.7617	0.2242	0.9999	1.413	0.003203	0.2428	1.74	2.36	0.62	0.62	0.76	1.29	0.78	0.9	0.54	1.28	0.66	0.28
ENSGALG00000002312	TMEM132E	-1.42	0.008956	1	-0.9374	0.2221	0.9999	-1.981	0.0001234	0.02316	0.39	0.84	2.35	3.24	4.85	1.42	1.47	0.45	6.27	0.48	2.57	2.68
ENSGALG00000014270	SCRN3	-0.4115	0.009486	1	-0.1197	0.6308	0.9999	-0.6891	0.001529	0.1412	10.56	10.91	17	14.94	19.16	10.69	13.67	14.64	15.69	12.07	13.2	15.04
ENSGALG00000008143	UACA	0.4802	0.009612	1	-0.0467	0.84	0.9999	0.9873	1.77e-07	0.0001123	34.64	40.34	16.97	18.47	19.57	35.41	22.71	33.52	22.78	19.58	29.82	23.39
ENSGALG00000028256	CCL19	-1.074	0.009623	1	-0.2708	0.5962	0.9999	-2.155	5.09e-08	3.64e-05	9.91	4.83	30.54	44.98	14.59	6.1	11.6	11.33	51.08	18.06	25.73	9.65
ENSGALG00000014471	CAT	0.3852	0.009658	1	0.3077	0.1408	0.9999	0.4939	0.01421	0.5471	30.14	35.73	19.54	20.41	24.91	26.45	33.21	34.27	27.45	29.7	38.93	26.41
ENSGALG00000012345	UST	0.3767	0.009909	1	0.4933	0.03296	0.8258	0.2809	0.1501	0.9994	119.74	90.6	108.21	76.43	82.45	120.26	117.69	82.49	72.18	94.91	119.7	96.81
ENSGALG00000006425	SLC6A6	0.4034	0.0102	1	0.5179	0.00649	0.4222	0.318	0.1823	0.9994	77.77	48.6	70.69	52.26	38.32	79.08	54.79	50.03	48.83	67.11	65.16	40.42
ENSGALG00000006756		0.6749	0.01033	1	1.361	2.29e-06	0.002998	0.07529	0.8075	0.9994	35.5	18.31	32.48	34.15	14.29	33.73	31.67	19.83	18.82	60.21	29.4	11.66
ENSGALG00000021211	PRF1	1.229	0.01033	1	0.4655	0.4909	0.9999	2.127	1.89e-07	0.0001139	10.49	6.76	2.26	1.55	1.65	7.16	1.93	1.55	9.27	7.13	7.31	1.75
ENSGALG00000017135	CRYL1	0.5668	0.01043	1	0.7287	0.01995	0.6803	0.4221	0.1139	0.9994	30.11	42.39	19.15	19.45	34.71	26.42	48.93	20.29	18.82	24.5	34.31	30.89
ENSGALG00000024306		-1.581	0.01066	1	-2.588	0.001249	0.2228	-0.6299	0.4351	NA	0.88	0.47	2.75	0.71	0.46	1.17	0.73	3.16	2.23	0.18	0.16	2.12
ENSGALG00000007775	USH1G	-1.515	0.01073	1	-1.467	0.03786	0.8671	-1.587	0.03336	0.8266	0.58	0.08	1.72	0.27	1.16	0.42	0.56	3.17	1.18	0.18	1.42	2
ENSGALG00000014821	THEMIS	1.894	0.01077	1	3.317	0.0001357	0.05916	1.187	0.182	0.9994	0.33	6.29	0.72	0.73	1.72	0.37	0.28	0.32	0.33	3.02	4.55	0.14
ENSGALG00000019509	CCDC102B	-0.9903	0.0109	1	-0.779	0.1381	0.9999	-1.174	0.01663	0.5874	2.49	2	3.01	8.05	7.19	3.78	3.01	5.49	5.56	1.66	4.03	5.05
ENSGALG00000027835	PCBD1	0.6539	0.01091	1	0.2724	0.4497	0.9999	1.035	0.001432	0.1354	33.59	31.02	10.26	11.92	23.51	31.13	27.94	15.75	23.32	19.81	21.78	22.99
ENSGALG00000000272	CDCA2	-0.3882	0.01095	1	-0.5802	0.003745	0.3527	-0.1389	0.5096	0.9994	26.33	19.81	22.46	20.51	31.72	23.14	21.89	41.08	37.88	23.47	25.91	34.72
ENSGALG00000016403	ID2	0.3812	0.01105	1	0.5112	0.01904	0.6656	0.2762	0.1902	0.9994	159.59	123.49	159.29	119.69	112.36	199.47	174.57	133.57	134.56	141.02	158.26	92.75
ENSGALG00000015469	IGSF3	0.5306	0.01109	1	0.6971	0.02285	0.7173	0.4199	0.03002	0.7937	39.27	35.21	30.02	27.42	21.16	32.37	25.78	17.8	29	21.26	39.34	10.97
ENSGALG00000008976	ADAM22	0.7124	0.01117	1	0.9405	0.0278	0.7831	0.5461	0.08271	0.9994	4.76	6.58	4.83	4.53	4.36	8.88	7.19	5.05	2.14	5.8	5.07	2.97
ENSGALG00000005000	COMTD1	-0.5239	0.01131	1	-0.06137	0.8364	0.9999	-0.9098	0.0002754	0.03844	28.18	17.29	32.8	39.82	42.67	17.53	20.31	26.42	29.98	21.11	30.9	23.96
ENSGALG00000009737	tac1	2.147	0.01154	1	1.098	0.2156	0.9999	5.408	3.04e-09	2.68e-06	3.98	11.65	0.24	0.09	0.06	1.35	1.33	2.61	4.78	3.43	10.2	0.08
ENSGALG00000027742	KLHL33	-1.325	0.01156	1	-1.335	0.08314	0.9999	-1.307	0.04945	0.9994	0.18	0.49	1.02	0.51	0.63	0.18	0.08	0.53	0.77	0.56	0.12	0.68
ENSGALG00000006172	ABCC8	-0.7092	0.01179	1	-0.7007	0.0723	0.9999	-0.7041	0.02974	0.7881	15.38	16.61	37.87	10.76	30	16.64	11.18	31.22	43.5	20.98	15.09	8.4
ENSGALG00000015017	TUBE1	-0.7236	0.0118	1	-0.7982	0.04479	0.9091	-0.6049	0.0747	0.9994	6.57	5.89	6.77	10.36	11.71	6.89	5.02	22.55	12.77	10.2	9.73	10.47
ENSGALG00000023036	FRMPD1	1.08	0.01184	1	1.611	0.003952	0.3566	0.5658	0.2926	0.9994	1.07	0.66	0.7	0.3	1.05	1.4	0.77	0.42	0.65	1.79	1.93	0.46
ENSGALG00000006482	FAH	-1.304	0.0119	1	-1.769	0.01037	0.5404	-0.7198	0.2639	0.9994	0.42	0.28	1.07	0.9	1.52	1.46	0.48	4.32	0.93	0.75	0.61	1.46
ENSGALG00000014297	IRF-3	-0.4953	0.01204	1	-0.2767	0.3078	0.9999	-0.6757	0.00642	0.3648	51.95	32.2	84.33	70.98	41.77	42.1	25.48	41.54	71.83	59.34	43.22	49.21
ENSGALG00000014569	PNPLA2	0.3266	0.01209	1	0.4002	0.05034	0.9465	0.2719	0.1427	0.9994	128.87	103.4	115.23	87.42	84.14	120.13	95.08	87.23	110.39	130.61	113.52	76.37
ENSGALG00000007651	STAT1	-0.4935	0.01234	1	-0.4074	0.1067	0.9999	-0.5572	0.03448	0.8415	140	75.5	203.77	172.7	98.23	115.6	75.46	104.36	197.66	129.76	99.82	126.27
ENSGALG00000010592	TET2	0.5029	0.01241	1	0.3432	0.2887	0.9999	0.6568	0.006041	0.3546	10.29	6.82	5.47	5.88	3.98	7.57	3.59	5.62	6.88	7.31	8.88	3.92
ENSGALG00000014425	NCAPG	-0.4138	0.01244	1	-0.6172	0.002452	0.3026	-0.1845	0.4523	0.9994	27.66	30.34	28.74	22.55	47.09	29.65	21.9	44.05	47.83	25.07	33.2	38.81
ENSGALG00000016108	SYBU	0.6544	0.01298	1	1.252	5.36e-06	0.005054	0.1953	0.5364	0.9994	56.4	30.94	65.25	22.13	32.57	52.86	35.4	16.3	22.88	68.47	55.37	30.01
ENSGALG00000016200	SIK1	0.4301	0.01313	1	0.6172	0.003999	0.3566	0.273	0.2659	0.9994	50.86	74.98	72.43	40.52	47.2	68.44	55.29	48.19	43.25	84.66	60.69	46.66
ENSGALG00000006998	LRP5	0.4618	0.01316	1	0.4556	0.08162	0.9999	0.4803	0.0448	0.9561	23.59	15.01	17.21	16.59	9.71	23.46	15.42	15.33	16.19	23.19	13.03	8.98
ENSGALG00000007170	SNRPA1	-0.3311	0.01319	1	-0.3353	0.1263	0.9999	-0.3119	0.1225	0.9994	55.16	54.74	63.59	59.47	81.17	57.22	48.75	81.74	73.43	55.64	51.85	56.23
ENSGALG00000015420	MINA	-0.6434	0.01321	1	-0.8522	0.01316	0.5967	-0.3894	0.2829	0.9994	6.67	5.39	5.21	5.52	7.95	2.49	5.06	10.81	8.67	4.75	3.88	7.26
ENSGALG00000006983	DNTT	-1.358	0.01347	1	-1.088	0.1191	0.9999	-1.768	0.02632	0.7493	0	0.24	0.45	0.58	0.29	0.13	0.26	0.66	0.31	0.27	0.24	0.77
ENSGALG00000014603	C1S	-0.8396	0.01356	1	0.1174	0.5581	0.9999	-1.473	0.0007974	0.0861	127.72	48.44	309.51	199.37	73.62	40.97	78.03	72.71	96.83	83.06	85.08	73.33
ENSGALG00000007704	NPM3	-0.5483	0.01358	1	-0.437	0.2239	0.9999	-0.6603	0.01316	0.536	18.12	18.69	25.59	26.25	34.95	18.98	19.73	17.51	43.78	25.27	22.45	35.42
ENSGALG00000003886	SGCD	0.4598	0.01363	1	0.4128	0.1077	0.9999	0.507	0.02935	0.7823	39.83	21.97	20.03	19.24	17.71	21.43	13.3	14.33	19.02	23.33	23.63	14.3
ENSGALG00000028459	FAM180A	-1.081	0.0138	1	-0.8086	0.2108	0.9999	-1.27	0.001737	0.1578	1.68	1.67	8.26	4.39	3.49	3.41	0.97	7.74	1.43	3.83	1.15	1.78
ENSGALG00000025926	MZB1	1.709	0.01395	1	3.459	0.0001647	0.06806	0.2211	0.768	NA	1.11	0.33	0.8	1	0.24	0.95	1.34	0	0.61	2.52	2.41	0
ENSGALG00000021395		0.8195	0.01408	1	0.9047	0.05623	0.9678	0.748	0.06773	0.9994	3.47	1.74	1.61	1.04	1.35	1.72	3.16	1.05	1.52	2.23	2.03	1.7
ENSGALG00000001863	VTG2	1.82	0.01424	1	2.002	0.04232	0.8939	1.392	0.03091	0.7981	0.29	0.84	0.39	0.23	0.11	0.76	5.49	0.43	0.3	0.15	0.34	0.97
ENSGALG00000011274	DCN	-0.3804	0.0145	1	-0.508	0.1063	0.9999	-0.2372	0.2819	0.9994	2232.28	2562.32	2585.22	2549.82	3180.16	2342.3	1930.25	3786.31	2638.19	1973.22	2680.87	3478.66
ENSGALG00000027462	P3H4	-0.5084	0.01465	1	-0.7516	0.002663	0.3026	-0.2972	0.2732	0.9994	71.9	115.12	91.69	78.19	150.29	74.47	53.96	97.08	125.59	44.38	87.04	109.2
ENSGALG00000002167	PATL2	-0.7678	0.01477	1	-0.7953	0.03567	0.8484	-0.7024	0.02734	0.7669	5.29	4.07	10.21	6	8.85	6.33	3.53	16.38	17.92	14.35	10.86	17.02
ENSGALG00000005554	ADIPOQ	0.7233	0.01486	1	1.508	3.26e-05	0.0192	-0.07577	0.8123	0.9994	17.17	11.45	12.53	19.56	9.1	11.41	30.64	9.51	7.8	14.94	24.48	9.4
ENSGALG00000028063	LOX	0.5114	0.01493	1	0.5147	0.02825	0.7831	0.5211	0.07383	0.9994	103.27	120.02	66.41	81.1	44.16	54.95	57.01	67.22	43.21	86.48	83.54	56.53
ENSGALG00000003138	OXTR	1.16	0.015	1	1.875	0.003554	0.343	0.7066	0.2347	0.9994	1.58	2.99	0.65	1.24	1.78	1.51	1.25	0.72	0.52	2.51	2.26	0.46
ENSGALG00000013723	OAS*A	-0.7825	0.01501	1	0.02174	0.9449	0.9999	-1.354	0.000216	0.03253	117.76	67.61	375.08	250.1	91.12	101.52	64.25	76.52	180.66	161.8	108.56	90
ENSGALG00000001889	CARD9	0.748	0.01507	1	0.8969	0.01698	0.6485	0.544	0.148	0.9994	9.52	4.62	5.81	5.61	3.95	8.85	8.9	9.3	6.91	17.16	13.25	6.03
ENSGALG00000006258	SPOCK1	1.193	0.01508	1	-0.01893	0.9752	0.9999	1.847	2.74e-05	0.007903	3.87	3.37	1.03	0.96	0.62	2.27	0.79	1.2	1	1.31	0.45	0.59
ENSGALG00000007736	ZWILCH	-0.4692	0.01518	1	-0.3974	0.09895	0.9999	-0.5309	0.06872	0.9994	19.59	11.14	21.46	15.78	35.3	20.74	21.35	24.72	29.45	15.73	21.22	28.37
ENSGALG00000015725	FGFRL1	0.4137	0.01521	1	0.7512	0.001447	0.242	0.1283	0.5287	0.9994	61.95	61.45	64.61	40.35	54.26	52.79	72.31	40.81	35.16	66.57	53.32	46.14
ENSGALG00000009212	MND1	-0.4786	0.01527	1	-0.6636	0.006788	0.4304	-0.227	0.4123	0.9994	26.71	43.02	43.08	30.85	48.12	35.05	36.98	58.04	77.6	38.35	40.2	60.28
ENSGALG00000014675	RHOBTB3	1.245	0.01547	1	0.9079	0.1792	0.9999	1.577	0.01411	0.5471	2.12	5.57	0.92	0.38	1.83	1.73	0.99	0.92	2.5	4.76	1.93	0.86
ENSGALG00000007158	SOCS1	-0.5481	0.01557	1	-0.5488	0.1175	0.9999	-0.5341	0.08163	0.9994	24.46	18.73	36.56	33.52	21.43	21.1	18.01	25.43	36.7	21.19	20.81	31.25
ENSGALG00000015932	KCNQ5	0.7385	0.01566	1	1.422	0.0002302	0.08469	0.04435	0.8999	0.9994	2.93	1.41	1.5	1.79	2.35	1.67	2.73	1.33	1.49	4.7	2.54	1.12
ENSGALG00000023692		1.217	0.01566	1	1.681	0.01679	0.6463	0.6941	0.3087	NA	1.26	1.61	1.5	0.36	0.83	1.55	3.16	1.04	0.71	2.02	1.92	0.62
ENSGALG00000012505	LRFN5	1.633	0.01578	1	0.1381	0.8285	NA	2.307	0.007112	0.384	0.5	0.66	0.85	0.18	0.24	5.22	0.34	0.53	0.41	0.42	0.53	0.32
ENSGALG00000028038		1.323	0.01582	1	1.439	0.03636	0.8528	1.269	0.04397	0.9465	0.45	1.41	0.24	0.16	0.77	0.98	0.41	0.17	0.1	0.84	0.29	0.31
ENSGALG00000016912	EDNRB	0.5862	0.01614	1	0.3651	0.283	0.9999	0.7488	0.005519	0.3378	9.46	5.78	6.11	3.22	4.84	9.1	3.71	4.96	2.9	4.56	6.28	4.02
ENSGALG00000007366	RBFOX1	0.9185	0.01621	1	1.375	0.008186	0.4787	0.3837	0.372	0.9994	1.24	1.51	1.37	0.84	0.92	1.38	1.33	0.99	1.31	3.71	2.15	0.61
ENSGALG00000023435	GATM	1.565	0.01645	1	0.08875	0.9124	0.9999	2.747	0.000209	0.0319	1.5	4.35	0.15	0.48	0.35	0.77	0.31	0.22	1.63	0.65	1.18	0.32
ENSGALG00000003320	CCDC180	0.8934	0.01651	1	0.1818	0.6361	0.9999	1.959	3.29e-06	0.001299	2.74	6.99	1.74	0.94	1.68	7.23	5.17	4.54	3.96	2.62	5.88	4.47
ENSGALG00000002165	UNC13B	0.7154	0.01666	1	-0.008486	0.9838	0.9999	1.418	8.02e-08	5.4e-05	9.1	9.26	2.58	3.9	4.3	10.97	3	6.16	9.92	7.49	7.03	2.68
ENSGALG00000019147		-1.1	0.01666	1	-0.8824	0.1244	0.9999	-1.358	0.02337	0.7022	1.86	1.27	5.14	3.49	1.09	0.71	0.93	5.74	3.58	2.78	2.14	2.04
ENSGALG00000008469	SPINT1	0.2867	0.01758	1	0.3363	0.09197	0.9999	0.2525	0.1696	0.9994	35.21	24.29	25.44	22.55	23.49	27.54	22.95	25.7	27.63	33.8	30.9	20.43
ENSGALG00000009689	PON2	-0.588	0.01769	1	-0.6001	0.1102	0.9999	-0.5721	0.0124	0.5247	12.59	14.23	20.13	16.02	25.97	15.5	6.08	8.04	19.42	14.53	10.04	20.49
ENSGALG00000016863	TEX30	0.7851	0.01786	1	1.043	0.01979	0.6791	0.5721	0.1686	0.9994	8.32	10.27	11.9	3.54	7.13	15.23	15.62	4.47	7.39	11.19	7.44	6.27
ENSGALG00000016446	ATP6V1C2	0.7728	0.01821	1	0.9579	0.04168	0.8888	0.5545	0.1113	0.9994	11.77	21.46	15.07	9.21	9.02	15.63	36.37	20.97	14.83	23.47	12.61	6.08
ENSGALG00000004669	ASPA	-0.4659	0.01828	1	-0.4911	0.127	0.9999	-0.4283	0.1202	0.9994	10.28	9.89	10.04	12.54	15.15	8.35	7.29	13.83	13.13	9.25	9.65	12.1
ENSGALG00000006644		0.7167	0.01832	1	0.7272	0.08394	0.9999	0.7217	0.06554	0.9994	4.58	7.01	3.04	4.07	2.48	4.29	4.65	5.09	3.09	6.48	6.68	3.2
ENSGALG00000008449		1.323	0.01854	1	2.664	7.11e-06	0.005977	0.5932	0.3556	0.9994	3.46	0.22	0.6	1.11	1.28	1.11	1.77	0.25	0.47	0.87	2.41	0.15
ENSGALG00000012077	PARP9	-0.5336	0.01898	1	-0.2248	0.4885	0.9999	-0.8035	0.004066	0.2821	9.69	4.35	16.85	11.78	10.98	9.27	4.35	7.91	13.1	10.95	10.81	10.68
ENSGALG00000005981	GDF2	1.123	0.01918	1	0.5991	0.3701	0.9999	1.724	0.00101	0.1033	3.37	5.9	0.73	1.59	1.41	3.16	4.73	3	0.7	1.61	2.73	2.79
ENSGALG00000012103	CCDC73	-1.271	0.01928	1	-1.456	0.01912	0.6656	-0.7511	0.2426	0.9994	0.32	0.16	0.56	0.46	0.23	0.27	0.33	2.21	0.8	0.61	0.6	1.41
ENSGALG00000016411	col14A1	-0.7124	0.01929	1	-1.126	0.001459	0.242	-0.321	0.4089	0.9994	4.29	13.69	10.28	7.74	19.03	11.52	7.14	6.93	21.33	5.51	8.17	20.08
ENSGALG00000004181		0.3782	0.0193	1	0.675	0.0009173	0.1929	0.05573	0.8056	0.9994	22.82	16.35	23.62	20.47	14.06	22.47	27.61	19.81	21.02	29.38	29.38	17.11
ENSGALG00000027091	GPR27	0.4622	0.01964	1	0.3032	0.2945	0.9999	0.613	0.01635	0.5847	19.01	28.95	20.15	18.07	17.19	37.39	27.94	17.46	19.52	16.49	20.99	20.49
ENSGALG00000011209	EVL	0.2874	0.01974	1	0.3826	0.05219	0.9467	0.2013	0.2602	0.9994	123.3	111.77	92.34	99.81	105.39	112.96	124.93	103.1	118.63	140.81	128.46	101.24
ENSGALG00000004424	SEC16B	-1.976	0.02046	1	-2.917	0.0004816	0.1257	1.314	0.2093	NA	0.15	0.07	0.04	0	0.05	0.04	0.03	1.19	0.52	0.16	0.07	0.36
ENSGALG00000009058	ENTPD2	0.4583	0.02059	1	0.1829	0.5542	0.9999	0.7598	0.003259	0.2438	17.31	12.45	7.04	10.1	8.68	14.98	13.44	14.24	10.12	10.86	12.71	10.73
ENSGALG00000010861	OMA1	-0.6209	0.02067	1	-0.1775	0.6073	0.9999	-1.143	0.0001909	0.03103	7.18	5.83	13.69	10.9	24.53	9.67	6	12.3	16.24	20.96	12.11	16.91
ENSGALG00000013239	NES	-0.4658	0.02069	1	-0.386	0.1917	0.9999	-0.5127	0.03828	0.8851	6.64	4.34	9.31	9.59	7.73	8.11	4.78	7.19	7.06	5.82	3.94	6.11
ENSGALG00000010829	CDCA7	-0.3781	0.02078	1	-0.3459	0.1031	0.9999	-0.4005	0.07816	0.9994	18.94	12.82	16.15	17.25	25.5	13.95	19.14	26.61	30.78	17.69	21.67	22.54
ENSGALG00000011921	DHRS7	0.33	0.02086	1	0.5793	0.004901	0.3844	0.08319	0.6565	0.9994	175.95	155.02	166.06	144.84	127.98	141.79	159.43	148.3	137.83	245.47	186.69	132.68
ENSGALG00000005223	ADCYAP1R1	-1.173	0.02093	1	-0.713	0.2516	0.9999	-1.457	0.01413	0.5471	1.84	2.89	7.66	14.01	1.68	3.84	2.2	2.86	1.62	2.82	2.04	7.41
ENSGALG00000012670	NRSN1	0.3141	0.02104	1	0.1771	0.3955	0.9999	0.4565	0.01584	0.5774	92.52	104.48	62.64	66.97	81.74	96.8	72.72	73.99	101.34	87.41	93.33	64.38
ENSGALG00000008298	P37NB	-0.3817	0.02136	1	-0.5938	0.008348	0.4842	-0.1537	0.5008	0.9994	59.99	49.36	61.92	72.95	82.65	90.08	38.05	104.29	96.99	64.34	73.47	78.31
ENSGALG00000005538	MYO18B	1.874	0.02153	1	3.057	0.00067	0.1535	1.126	0.2971	NA	1.06	0.08	0.07	0.39	0.03	0.01	0.07	0.05	0.03	0.94	0.4	0.08
ENSGALG00000010169		1.4	0.02154	1	0.8639	0.3458	0.9999	1.994	0.00425	0.2834	1.69	0.72	0.44	0.16	0.21	1	0.2	0.79	0.63	0.98	1.28	0
ENSGALG00000023847	HAP1	-1.989	0.02181	1	-2.06	0.01237	0.5898	-1.505	0.1454	NA	0.09	0.04	0.08	0.04	0.22	0	0.07	1.89	0.96	0.7	0.08	0.77
ENSGALG00000019667		0.8049	0.02197	1	0.5995	0.2361	0.9999	1.061	0.006557	0.3648	4.46	2.43	1.13	2.03	1.88	3.94	4.41	2.88	1.68	4.3	1.54	2.72
ENSGALG00000017039	STOML3	1.111	0.02214	1	1.754	0.005714	0.4087	0.3461	0.5485	0.9994	1.67	5.67	2.15	2.24	3.41	2.55	9.83	1.82	1.64	2.83	6.79	2.79
ENSGALG00000015874	TTK	-0.4576	0.02226	1	-0.7461	0.001378	0.2352	-0.1438	0.6069	0.9994	39.56	34.8	35.97	27.25	68.84	47.18	33.21	77.48	51.2	28.18	39.53	52.87
ENSGALG00000002294	SEMA6A	0.5508	0.02231	1	0.1204	0.7359	0.9999	1.044	9.69e-05	0.01898	7.97	8.06	3.17	3.64	4.39	7.47	4.88	6.22	9.25	7.68	6.62	3.49
ENSGALG00000006149	MORN4	-0.3168	0.0226	1	-0.07113	0.7336	0.9999	-0.5381	0.004315	0.2834	60.38	67.71	96.72	102.94	82.66	68.79	72.43	78.78	77.3	78.08	70.47	90.56
ENSGALG00000028041	DKK2	-0.5286	0.02277	1	-0.8151	0.008214	0.4787	-0.1613	0.5937	0.9994	3.2	4.34	6.24	3.95	3.41	4.69	4.01	8.33	9.02	4.82	3.1	5.35
ENSGALG00000016996	ITM2B	0.303	0.02281	1	0.4046	0.05954	0.9797	0.2192	0.2282	0.9994	521.55	489.39	398.36	452.4	427.69	502.39	440.3	392.89	499.31	551.85	554.84	354.08
ENSGALG00000015363	HJURP	-0.5757	0.02302	1	-0.9693	0.005846	0.4118	-0.1681	0.5991	0.9994	7.95	6.56	8.83	5.52	11.83	9.24	5.29	15.11	12.57	4.66	7.93	9.84
ENSGALG00000000117	TRIM27.1	0.8459	0.02312	1	1.037	0.02983	0.7858	0.7451	0.0636	0.9994	34.87	11.69	19.84	15.64	6.23	25.61	5.66	5.03	12.47	20.47	20.27	6.06
ENSGALG00000009731	ARHGAP11A	-0.3916	0.02367	1	-0.5357	0.008047	0.4737	-0.2106	0.4316	0.9994	14.13	13.26	12.74	11.13	24.87	15.43	13.02	24.42	22.03	15.19	15.39	20.82
ENSGALG00000010560	EIF2AK2	-0.4616	0.02369	1	-0.2529	0.3301	0.9999	-0.6192	0.0174	0.5928	32.48	13.79	39.85	35.48	24.96	21.07	12.3	20.97	32.28	27.51	22.32	24.22
ENSGALG00000007911	CHL1	0.7652	0.02371	1	0.934	0.01086	0.5505	0.5737	0.2388	0.9994	6.81	1.93	1.94	3.68	1.18	1.84	3.13	4.04	2.56	6.45	5.22	1.6
ENSGALG00000010370	MED12L	0.5659	0.02376	1	0.3046	0.3078	0.9999	0.9917	2.27e-05	0.00683	7.64	10.3	3.66	4.91	4.33	7.96	8.6	10.32	13.28	13.98	9.62	4.54
ENSGALG00000013001	CTNND2	0.5855	0.02377	1	0.4921	0.1795	0.9999	0.6878	0.04837	0.9994	6.37	2.06	2.66	2.24	2.66	4.22	2.64	2.17	2.56	4.76	3.64	3.43
ENSGALG00000013057		-0.5778	0.02387	1	-0.3299	0.3059	0.9999	-0.7734	0.01465	0.55	39	15.87	68.44	44.15	26.89	29.16	14.56	24.02	56.65	37.24	30.15	27.65
ENSGALG00000016931	BORA	-0.4631	0.02404	1	-0.6664	0.006195	0.4137	-0.2175	0.4831	0.9994	10.08	12.52	11.5	8.2	21.16	12.95	10.19	23.36	17.43	12.18	12.16	17.53
ENSGALG00000008584	NUSAP1	-0.3629	0.02412	1	-0.5574	0.004828	0.3844	-0.1269	0.5886	0.9994	38.84	31.93	34.7	25.61	52.65	34.61	28.92	60.74	53.63	34.58	38.75	45.87
ENSGALG00000028234	SYNDIG1	0.5377	0.0246	1	0.6699	0.04949	0.9465	0.4006	0.1406	0.9994	8.3	12.62	10.35	8.96	10.83	19.21	24.32	12.9	10.08	8.38	17.95	11.88
ENSGALG00000027374	KLF9	0.3933	0.0246	1	0.2735	0.2116	0.9999	0.5123	0.0416	0.9265	77.09	155.85	86.25	77.21	90.4	129.5	113.99	90.25	92.26	91.36	89.53	81.34
ENSGALG00000017870	SNORD24	-1.145	0.02471	1	-1.229	0.08749	0.9999	-1.039	0.1442	NA	6.74	6.04	6.22	9.52	17.65	3.87	6.76	8.85	14.56	5.5	4.78	19.84
ENSGALG00000009854	NEK2	-0.4027	0.02479	1	-0.5778	0.005413	0.4001	-0.1806	0.5003	0.9994	25	27.39	29.15	18.03	42.87	28.05	24.85	44.38	47.43	25.66	31.98	39.64
ENSGALG00000015006	MAB21L3	1.4	0.02484	1	1.029	0.1907	0.9999	2.058	0.009493	0.4604	0.61	0.54	0	0.17	0.36	1.26	0.18	0.41	0.92	1.12	1.85	0.29
ENSGALG00000016964	EPSTI1	-0.6745	0.02511	1	-0.1874	0.4629	0.9999	-1.117	0.01331	0.5401	49.41	23.75	88.87	129.34	20.51	40.42	40.91	41.96	72.93	60.49	43.51	59.8
ENSGALG00000027765		0.8324	0.02516	1	0.7557	0.168	0.9999	0.9182	0.03236	0.8195	3.54	1.88	1.22	1.7	1.51	3.19	3.1	1.59	1.46	2.77	1.2	1.5
ENSGALG00000003340	GBGT1	0.4642	0.02518	1	0.3992	0.2189	0.9999	0.5279	0.03711	0.8685	11.69	11.26	6.55	10.49	8.34	14.3	8.24	6.09	11.43	9.6	11.11	6.02
ENSGALG00000008938	DCLRE1A	-0.3301	0.02519	1	-0.09315	0.6568	0.9999	-0.5867	0.003342	0.2468	15.72	11.68	17.21	18.7	22.28	12.21	15.82	20.92	19.65	17.01	21.04	20.41
ENSGALG00000017052	CCNA1	-1.391	0.02522	1	-1.674	0.001273	0.2237	0.1776	0.6637	0.9994	4.12	4.15	3.8	3.37	2.7	3.02	3.01	69.49	25.53	19.83	11.81	19.82
ENSGALG00000015857		-2.948	0.0253	1	-3.037	0.005353	0.4001	0.1005	0.9371	NA	0	0	0.06	0.06	0	0.12	0	11.18	2.79	1.79	0.05	1.63
ENSGALG00000011883	CLEC3B	-0.3848	0.02567	1	-0.3347	0.2254	0.9999	-0.419	0.04337	0.9465	188.75	191.4	240.49	325.88	239.37	232.58	195.71	344.98	338.32	199.45	216.01	154.11
ENSGALG00000028685		0.5804	0.02591	1	0.2051	0.5838	0.9999	0.9763	0.001633	0.1496	82.77	82.82	51.38	25.69	38.09	63.83	38.89	50.86	79.38	61.96	81.15	37.57
ENSGALG00000017405	NPR3	0.5424	0.02593	1	0.4027	0.3064	0.9999	0.6801	0.01449	0.5492	12.58	11.31	7.52	6.28	8.56	12.63	9.27	7.85	4.95	9.77	10.54	10.64
ENSGALG00000007355		0.3775	0.02602	1	0.545	0.01852	0.6645	0.1877	0.3921	0.9994	30.55	39.95	31.28	33.73	35.1	44.74	48.63	35.99	33.88	49.83	62	46.11
ENSGALG00000001197	BARX2B	1.775	0.02607	1	1.706	0.07782	0.9999	2.052	0.02392	NA	0.22	0.16	0.24	0.13	0.12	1.74	4.17	0.04	0.87	0.36	0.98	1
ENSGALG00000000114	GKN1	1.239	0.02681	1	1.744	0.009851	0.532	0.1523	0.815	NA	1.09	1.3	0.84	1.28	0.95	1.04	6.37	1.49	0.89	3.15	3.86	1.89
ENSGALG00000002742	TMEM132B	-0.9549	0.02682	1	-0.9317	0.1042	0.9999	-0.9755	0.09939	0.9994	0.17	0.53	0.65	0.51	1.02	0.41	0.31	1.14	0.92	0.69	0.6	1.12
ENSGALG00000016026	C20orf194	0.3267	0.02688	1	0.3455	0.1411	0.9999	0.3226	0.07798	0.9994	55.18	40.39	40.46	34.31	35.2	44.79	26.38	38.13	30.9	55.25	44.92	34.9
ENSGALG00000015152	BOC	-0.3635	0.02696	1	-0.4699	0.03763	0.8671	-0.2177	0.3283	0.9994	10.73	7.12	11.18	13.12	9.86	12.21	9.99	18.24	19.72	10.87	12.14	11.27
ENSGALG00000016035	GFRA4	1.824	0.02717	1	-0.4906	0.6353	0.9999	4.509	6.33e-24	7.25e-20	4.47	4.31	0.12	0.38	0.15	5.91	0.51	4.31	0.14	2.53	0.11	0.23
ENSGALG00000000059	TUBB3	0.3552	0.0275	1	0.1415	0.5593	0.9999	0.571	0.004369	0.2834	87.02	94.94	60.95	74.19	51.14	98.45	49.75	86	85.31	93.14	90.86	52.97
ENSGALG00000005302	SASS6	-0.4419	0.02755	1	-0.6026	0.0194	0.6716	-0.2104	0.4306	0.9994	11.03	6.55	9.18	7.86	11.86	8.07	8.03	18.72	14.95	11.6	9.84	13.82
ENSGALG00000009639		-0.655	0.02771	1	-0.1852	0.6038	0.9999	-1.009	0.005171	0.3217	7.71	3.84	18.48	13.85	5.4	7.67	3.17	6.6	9.96	11.46	5.41	7.13
ENSGALG00000017302	SLCO2B1	0.5984	0.02783	1	0.7864	0.04117	0.8888	0.3675	0.245	0.9994	4.71	5.4	3.9	5.29	2.75	5.46	4.63	4.08	7.79	11.26	8.23	2.96
ENSGALG00000009525	HAT1	-0.3305	0.02786	1	-0.3879	0.06837	0.9999	-0.2513	0.2549	0.9994	71.66	66.63	68.03	61.79	108.33	65.1	69.28	105.07	96.39	57.79	82.05	91.61
ENSGALG00000004270	ALDH1A2	0.4645	0.02788	1	0.4766	0.1229	0.9999	0.4654	0.05319	0.9994	70.74	105.11	76.65	55.76	82.6	123	93.75	56.21	51.1	64.76	115.72	99.79
ENSGALG00000002160	B2M	-0.477	0.02795	1	-0.02606	0.9208	0.9999	-0.9126	0.0006219	0.0742	395.43	212.85	581.47	564.28	329.67	197.83	268.25	271.87	566.8	454.74	366.35	337.04
ENSGALG00000003539	KIAA1522	0.4488	0.02817	1	0.6927	0.01133	0.5604	0.2203	0.4287	0.9994	17.25	14.15	22.59	14.69	11.17	25.91	21.04	9.54	20.67	20.34	24.86	13.7
ENSGALG00000013237	BCAN	0.9588	0.02829	1	0.9622	0.1418	0.9999	0.9705	0.08741	0.9994	0.55	0.57	0.3	0.28	0.17	0.33	0.25	0.32	0.27	0.51	0.51	0.1
ENSGALG00000009260	TMEM62	-0.6128	0.02836	1	-0.8292	0.003555	0.343	-0.1857	0.4968	0.9994	15.54	10.14	15.32	12.56	11.56	9.76	13.96	45.51	30.63	23.3	15.3	23.4
ENSGALG00000016222	NDP	-0.5217	0.02837	1	-0.06592	0.848	0.9999	-0.9446	0.0001809	0.03045	29.05	16.48	44.66	56.53	44.48	32.14	22.55	25.89	61.11	47.11	31.15	25.3
ENSGALG00000003473	SFRP1	0.5013	0.02903	1	0.5603	0.1113	0.9999	0.4519	0.06373	0.9994	18.98	14.15	8.29	13.45	11.7	13.69	26.41	16.36	9.77	10.53	20.08	15.86
ENSGALG00000006565		-1.461	0.02939	1	-2.221	0.001702	0.2602	0.8001	0.1517	0.9994	1.42	2.05	1.23	0.32	1.26	1.49	0.69	8.62	18.82	3.93	1.26	1.79
ENSGALG00000005414	MSRB1	-0.2902	0.02946	1	-0.2292	0.2975	0.9999	-0.335	0.07273	0.9994	57.68	57.89	70.46	59.32	73.7	48.02	49.27	77.91	57.61	66.22	51.59	71.61
ENSGALG00000017159	ATM	0.3597	0.02969	1	0.2726	0.3171	0.9999	0.4503	0.03236	0.8195	7.91	5.29	4.34	4.21	4.73	5.38	3.12	4.54	5.24	6.9	5.81	3.96
ENSGALG00000013950	TBCE	-0.2745	0.03019	1	-0.3003	0.1537	0.9999	-0.235	0.2274	0.9994	27.2	28.32	31.46	31.78	37.02	30.92	27.22	36.62	37.15	26.46	27.22	33.04
ENSGALG00000015053	GLDC	0.7275	0.03029	1	1.187	0.00956	0.5211	0.3465	0.3763	0.9994	14.45	5.46	6.86	6.35	4.78	3.81	4.39	5.72	5.39	12.55	10.4	1.62
ENSGALG00000017185	TMEM123	-0.2747	0.03031	1	-0.3373	0.09481	0.9999	-0.202	0.2916	0.9994	38.25	26.94	41.39	40.59	38.5	41.81	27	44.83	49.58	34	35.05	35.07
ENSGALG00000005693	INOS	0.6266	0.0304	1	0.2279	0.5784	0.9999	1.118	0.000313	0.04307	9.17	8.94	2.54	4.65	3.54	5.57	3.29	6.82	9.48	8.9	9.15	3.01
ENSGALG00000008439	CD36	0.313	0.03051	1	0.08309	0.6912	0.9999	0.5486	0.008332	0.422	42.82	33.02	30	19.53	23.1	32.32	25.22	29.89	28.27	34.76	28.2	29.91
ENSGALG00000012160	KIF18A	-0.3913	0.03051	1	-0.633	0.005417	0.4001	-0.09224	0.7104	0.9994	8.68	7.01	8.01	5.34	11.05	7.63	6.21	14.76	12.04	6.87	9.5	10.47
ENSGALG00000007676	EME1	-0.4708	0.031	1	-0.4957	0.08273	0.9999	-0.4205	0.1648	0.9994	5.44	4.04	5.41	4.49	8.86	4.86	4.73	9.69	10.49	6.52	7.51	7.89
ENSGALG00000010982	NID1	0.3468	0.03127	1	0.1368	0.6191	0.9999	0.5528	0.006233	0.3621	400.21	439.02	274.26	300.03	260.72	402.08	287.01	398.36	244.32	316.37	384.2	309.66
ENSGALG00000009739	AMIGO2	-0.3903	0.03154	1	-0.3641	0.1418	0.9999	-0.4051	0.1102	0.9994	16.93	11.4	15.34	19.71	22.71	16.37	17.95	30.59	26.78	22.24	17.28	21.83
ENSGALG00000026584		1.347	0.03169	1	0.675	0.3381	NA	1.96	0.03025	0.7955	0.19	1.66	0.09	0.05	0.47	0.59	0.2	0.39	0.33	0.49	0.8	0.25
ENSGALG00000009530	PDZRN4	1.032	0.03205	1	1.063	0.1264	0.9999	1.023	0.06714	0.9994	0.77	1.79	0.78	1.08	0.5	2.24	2.44	1.64	0.23	1.14	1.4	0.73
ENSGALG00000015015	CYTL1	-1.211	0.03228	1	1.309	0.01796	0.6565	-3.013	6.33e-16	3.62e-12	3.73	2.97	18.92	14.05	39.09	2.39	6.73	4.02	1.8	4.22	16.74	5.7
ENSGALG00000005708	HNF4beta	-0.83	0.03247	1	-0.6611	0.2662	0.9999	-0.9936	0.005794	0.3462	4.76	3.72	13.51	8.87	7.25	6.63	4.13	9.34	3.43	2.58	11.05	15.95
ENSGALG00000026380	UBE2C	-0.3423	0.03251	1	-0.5105	0.02582	0.763	-0.1565	0.4959	0.9994	116.27	149.48	175.08	114.9	183.55	162.77	146.06	181.03	218.99	111.63	123.78	187.07
ENSGALG00000016603	MID1	0.492	0.03268	1	0.5035	0.155	0.9999	0.4955	0.08226	0.9994	10.25	11.73	9.31	9.78	6.35	14.28	10.16	8.16	8.99	12.01	7.55	5.5
ENSGALG00000015511	ROBO1	-0.3026	0.03302	1	-0.306	0.1962	0.9999	-0.2868	0.1527	0.9994	8.69	6.57	9.48	10.3	9.44	9.18	5.37	10.22	8.58	8.62	8.17	9.93
ENSGALG00000009402	LRRC34	0.8067	0.0333	1	1.02	0.05889	0.9797	0.5823	0.2443	0.9994	2.5	2.24	2.23	1.34	2.18	4.06	3.9	2.32	1.47	3.65	3.84	2.16
ENSGALG00000028047	RHOV	-1.527	0.03359	1	-1.687	0.03271	0.8243	-0.8176	0.3089	NA	0.11	0.07	0.07	0.26	0.17	0.11	0.09	1.73	0.58	0.72	0.13	0.8
ENSGALG00000005120	FBLN2	-0.429	0.03401	1	-0.753	0.0005484	0.1374	-0.1878	0.4111	0.9994	75.86	106.36	117.51	120.71	120.28	135.53	48.08	121.07	101.23	74.92	66.65	113.85
ENSGALG00000013811	NCAPH2	-0.4149	0.03402	1	-0.5304	0.05117	0.9467	-0.2806	0.3354	0.9994	11.61	13.87	15.98	12.43	24.38	18.55	12.47	21.55	19.62	12.69	16.88	23.12
ENSGALG00000001371		0.9294	0.03408	1	1.3	0.03874	0.8704	0.64	0.1466	0.9994	15.73	14.49	14.09	11.84	3.43	16.03	3.62	8.42	9.51	31.98	13.53	2.86
ENSGALG00000014801	NDC80	-0.4039	0.03414	1	-0.5834	0.00565	0.4087	-0.1867	0.5148	0.9994	18.35	18.38	18.26	12.18	33.66	20.39	16.07	33.44	28.07	17.1	22.67	27.43
ENSGALG00000010900	SPC25	-0.371	0.03453	1	-0.4866	0.04141	0.8888	-0.2447	0.3153	0.9994	81.37	94.95	100.57	72.75	151.75	100.99	90.9	127.41	119.21	59.07	92.97	120.06
ENSGALG00000007768	AURKA	-0.4088	0.03485	1	-0.7542	0.0002601	0.09008	0.06334	0.781	0.9994	67.63	57.55	58.39	40.98	79.46	65.03	49.91	135.95	104.49	72.64	67.18	98.66
ENSGALG00000007996	ANKRD44	0.3262	0.0352	1	0.16	0.487	0.9999	0.4799	0.01369	0.5452	43.25	33.49	24.34	30.98	22.64	34.24	18.81	31.73	26.32	32.24	33.83	22.07
ENSGALG00000008263	FAR-1	0.7057	0.03523	1	0.7988	0.1009	0.9999	0.6384	0.1118	0.9994	2.1	1.23	1.04	0.71	1.25	1.48	0.99	0.69	0.99	1.83	1.45	0.89
ENSGALG00000015770	APP	0.3054	0.03527	1	0.3966	0.1246	0.9999	0.2411	0.2176	0.9994	611.66	504.18	442.13	453.37	464.46	521.99	460.17	389.57	485.97	505.5	496.22	317.62
ENSGALG00000014855	GHR	0.3179	0.03527	1	0.4051	0.04969	0.9465	0.263	0.1629	0.9994	48.86	38.8	43.36	37.4	34.59	53.35	31.24	32.18	32.55	37.99	43.37	25.79
ENSGALG00000008516	CPO	0.5803	0.03538	1	0.4278	0.2215	0.9999	0.7507	0.05739	0.9994	22.82	20.28	7.22	6.66	18.29	12.16	15.04	14.18	14.08	12.39	22.17	11.21
ENSGALG00000006631	TICRR	-0.3918	0.03624	1	-0.681	0.004492	0.375	-0.01427	0.9502	0.9994	7.05	6.48	6.07	6.5	8.74	7.95	4.79	13.97	13.01	8.72	8.12	9.65
ENSGALG00000029011	SLC35F1	0.4392	0.03635	1	0.2787	0.363	0.9999	0.6079	0.01702	0.5884	10.91	15.02	8.17	5.69	11.27	12.68	9.55	6.28	11.51	8.18	16.43	11.85
ENSGALG00000004161	CCNB2	-0.4129	0.03637	1	-0.7791	0.0009665	0.1941	0.06546	0.757	0.9994	151.36	126.9	132.62	94.66	165.33	139.55	110.86	310.66	238.32	132.92	148.64	172.1
ENSGALG00000012228	MDGA2	0.9356	0.03657	1	0.7671	0.154	0.9999	1.187	0.03188	0.8162	1.43	5.67	1.23	0.74	2.53	3.09	1.64	4.29	2.75	5.54	6.08	1.15
ENSGALG00000007908	EFEMP1	0.3969	0.03705	1	0.5915	0.0151	0.6196	0.2152	0.4175	0.9994	164.02	139.55	108.29	95.7	209.66	185.14	204.22	147.61	122.94	147.13	208.8	129.31
ENSGALG00000004665	KPNA7	-1.237	0.03711	1	-1.282	0.01283	0.5949	-0.9843	0.05034	0.9994	4.87	2.18	9.78	9.23	2.37	4.03	3.08	64.37	28.77	27.76	17.05	26.62
ENSGALG00000008543		0.4245	0.03715	1	0.4945	0.1288	0.9999	0.3717	0.1545	0.9994	25.09	17.24	23.2	13.67	14.57	25.5	15.47	19.08	21.73	30.06	21.7	10.09
ENSGALG00000025787	CDK5RAP3	-0.2735	0.0374	1	-0.1847	0.4173	0.9999	-0.3427	0.08011	0.9994	26.88	20.81	31.79	29.48	31.82	27.18	26.05	31.63	31.85	23.24	24.76	27.1
ENSGALG00000016785	IL1RL1	-0.523	0.03763	1	-0.6633	0.03886	0.8704	-0.3861	0.2275	0.9994	90.33	197.41	131.82	191.24	155.4	77.5	106.2	102.18	170.32	66.07	126.99	229.1
ENSGALG00000007868	BCO2	1.147	0.03781	1	1.259	0.09793	0.9999	1.016	0.1129	0.9994	2.64	2.2	0.5	1.45	0.71	0.63	0.45	2.36	0.76	3.85	4.3	0.57
ENSGALG00000002284	TRAPPC3	-0.3133	0.03793	1	-0.1466	0.5166	0.9999	-0.4835	0.01312	0.536	54.13	50	60.88	88.14	73.31	57.82	70.93	87.46	70.71	54.68	76.43	81.29
ENSGALG00000006981	MCTP2	-0.4532	0.038	1	-0.4282	0.2168	0.9999	-0.4595	0.07748	0.9994	4.56	4.27	7.72	6.73	4.38	5.06	6.34	10.97	5.14	4.29	4.14	5.62
ENSGALG00000005038	CENPI	-0.3679	0.03808	1	-0.5788	0.006692	0.4304	-0.09982	0.6863	0.9994	25.7	21.24	22.98	16.54	35.69	24.58	17.57	42.34	41.93	27.25	28.12	31.14
ENSGALG00000006175	DPEP1	0.9979	0.03853	1	1.576	0.002676	0.3026	0.6192	0.3192	0.9994	32.24	7.49	11.08	21.47	1.69	15.35	4.38	8.17	4.33	21.09	26.28	5.26
ENSGALG00000009154	IDS	-0.3516	0.03871	1	-0.1846	0.4895	0.9999	-0.5157	0.02935	0.7823	17.03	18.04	25.52	25.61	18.96	14.55	20.06	24.8	29.98	23.06	16.69	18.58
ENSGALG00000008193	RELN	0.3198	0.03894	1	0.3086	0.2022	0.9999	0.3411	0.06925	0.9994	8.75	8.23	6.87	6.84	5.56	7.79	4.54	6.41	6.45	6.89	9.79	5.18
ENSGALG00000011169	PDCD2	-0.406	0.03896	1	-0.4458	0.1463	0.9999	-0.3525	0.2102	0.9994	10.58	9.59	10.28	9.43	16.8	8.95	8.71	11.26	14.3	8.15	10.66	14.32
ENSGALG00000001728	NACC2	0.3855	0.0391	1	0.2929	0.3352	0.9999	0.4881	0.06862	0.9994	12.04	14.92	11.61	10.16	8.34	15.63	10.73	11.71	12.62	14	14.09	9.43
ENSGALG00000026184	CREG1	0.5539	0.03935	1	0.6987	0.007508	0.458	0.4754	0.1273	0.9994	380.75	128.75	213.93	208.96	116.39	267.34	116.98	97.99	150.19	240.23	155.82	86.51
ENSGALG00000005512	KIAA1671	0.2967	0.03958	1	0.243	0.2222	0.9999	0.3549	0.07265	0.9994	62.31	37.26	38.05	42.38	34.49	51.21	39.77	36.4	35.96	42.59	35.62	34.32
ENSGALG00000015746	JAM2	-0.3737	0.03989	1	-0.2741	0.3167	0.9999	-0.475	0.04227	0.9339	20.39	21.8	29.79	31.84	22	18.7	27.9	38.16	25.85	21.39	28.5	36.46
ENSGALG00000008589	GPR1	0.5376	0.03999	1	0.5978	0.09713	0.9999	0.5022	0.1491	0.9994	54.29	26.08	24.38	23.71	18.21	16.52	14.59	19.11	20.02	27.63	39.11	16.99
ENSGALG00000027853	CTNNA2	0.3358	0.04	1	0.3566	0.1654	0.9999	0.3312	0.08639	0.9994	79.67	54.43	43.44	53.32	52.77	58.56	42.04	46.86	32.48	55.22	67.31	54.75
ENSGALG00000001094	ADGRD2	0.8355	0.04001	1	0.8294	0.1661	0.9999	0.8513	0.05019	0.9994	2.16	4.19	1.57	1.35	1.74	2.07	1.5	1.91	2.57	2.84	3.71	0.4
ENSGALG00000007701	B3GNT7	-1.214	0.04004	1	-1.386	0.01655	0.6463	-0.4899	0.3327	0.9994	1.92	1.5	4.64	2.48	1.69	2.92	1.6	27	12.3	14.06	3.88	13.12
ENSGALG00000016811		-0.259	0.04021	1	-0.2483	0.2194	0.9999	-0.2547	0.175	0.9994	78.54	75.42	78.49	82.9	107.44	75.01	73.52	88.31	102.48	68.86	77.84	89.36
ENSGALG00000012295	CDKL1	-0.4483	0.04089	1	-0.7074	0.03877	0.8704	-0.1523	0.5561	0.9994	5.96	5.11	4.82	5.55	6.2	4.13	2.44	6.78	7.94	5.01	6.54	8.91
ENSGALG00000013911	ZC3HAV1	-0.4016	0.04109	1	-0.04302	0.871	0.9999	-0.6926	0.006456	0.3648	14.2	8.29	18.52	20.1	11.61	9.39	10.27	10.7	13.53	14.52	8.73	12.44
ENSGALG00000001672	NEK4	-0.3472	0.04123	1	-0.141	0.5099	0.9999	-0.4909	0.01466	0.55	8.71	10.95	16.11	13.17	15.34	12.4	8.58	12.91	10.15	8.47	10.21	9.13
ENSGALG00000000613	RAB11B	0.2641	0.04129	1	0.3577	0.06954	0.9999	0.185	0.3401	0.9994	55.74	43.98	49.49	45.19	33.38	48.62	45.48	50.25	40.55	58.75	53.26	39.8
ENSGALG00000004387	DYX1C1	-0.5784	0.04156	1	-0.6726	0.09343	0.9999	-0.4562	0.2089	0.9994	5.63	4.82	9.41	5.81	10.81	8.86	7.21	11.97	8.05	7.34	5.44	13.81
ENSGALG00000008346	CASP18	0.3108	0.04173	1	0.5549	0.01732	0.6513	0.0938	0.6635	0.9994	28.69	18.77	20.26	23.45	18.04	20.01	20.03	15.18	21.08	25.4	28.86	17.31
ENSGALG00000001437	NTM	1.23	0.04182	1	0.6231	0.3323	0.9999	2.056	0.008606	0.4301	4.97	9.25	10.72	1	2.02	43.06	6.89	13.78	2.24	31.74	10.04	15.74
ENSGALG00000009075	CD99L2	0.282	0.04186	1	0.2191	0.3474	0.9999	0.352	0.08031	0.9994	76.34	67.25	66.39	52.51	55.8	83.03	62.1	58.68	67.56	65.19	65.38	51.28
ENSGALG00000005678	FLNB	0.2837	0.04202	1	0.1718	0.5124	0.9999	0.3976	0.04769	0.998	239.1	246.65	181.64	170.26	195.7	245.76	184.51	198.93	210.49	194.21	230.75	168.76
ENSGALG00000008538	GINS1	-0.3392	0.04214	1	-0.285	0.2599	0.9999	-0.3812	0.1215	0.9994	42.77	35	37.9	41.09	52.83	25.5	32	58.87	55.93	38.19	45.48	36.04
ENSGALG00000009415	SMOC1	0.4806	0.04238	1	0.541	0.1176	0.9999	0.4451	0.06654	0.9994	71.63	102.79	55.9	45.96	77.34	70.96	87.44	50.06	26.77	60.72	58.25	73.92
ENSGALG00000003120	NCOR2	0.4202	0.04241	1	0.5117	0.06254	0.9904	0.3427	0.2078	0.9994	28.79	34.27	36.75	17.11	17.21	27.64	16.72	25.53	25.43	48.01	31.67	19.66
ENSGALG00000015123	ZDHHC23	-0.8127	0.04241	1	-0.9509	0.03238	0.8197	-0.5365	0.2456	0.9994	0.63	0.81	0.75	0.95	1.55	0.84	0.74	2.63	3.23	1.63	1.47	1.94
ENSGALG00000012055		0.5488	0.04248	1	0.575	0.06476	0.9999	0.537	0.179	0.9994	14.71	37.31	14.31	20.41	9.8	12.17	23.8	22.33	12.54	28.26	15.42	13.8
ENSGALG00000016556		-0.5398	0.04258	1	-0.1045	0.7583	0.9999	-0.9039	0.01129	0.5	2.59	1.9	6.71	4.3	2.12	2.64	1.96	2.52	3.5	3.2	2.98	3.17
ENSGALG00000008014	CEBPB	0.3669	0.04272	1	0.7076	0.003869	0.3559	0.01958	0.9356	0.9994	40.41	50.04	59.39	41.66	35.22	48.76	70.15	40.78	38.65	60.06	56.55	43.3
ENSGALG00000008323	COL17A1	-1.517	0.04286	1	-1.639	0.02091	0.6935	-0.8254	0.2648	0.9994	0.63	0.13	0.94	0.4	0.18	0.12	0.26	0.95	8.65	1.75	1.7	2.47
ENSGALG00000003260	UTP6	-0.3011	0.04291	1	-0.07164	0.7293	0.9999	-0.5107	0.02047	0.6574	15.64	13.41	20.25	14.36	25.61	13.95	14.57	18.04	20.8	15.37	18.9	16
ENSGALG00000026299	C3orf52	-1.119	0.04304	1	-0.5556	0.4328	0.9999	-1.551	0.01699	0.5884	1.4	1.46	5.73	10.01	1.12	2.97	2.2	0.89	2.21	2.69	1.51	6.58
ENSGALG00000007160	ARHGAP36	-0.4385	0.04347	1	-0.1552	0.5996	0.9999	-0.7591	0.002204	0.1815	24.56	35.42	64.51	52.92	65.08	48.77	50.45	86.88	33.8	53.01	56.76	68.17
ENSGALG00000015193	CCDC80	0.307	0.04367	1	0.3399	0.1126	0.9999	0.2937	0.1535	0.9994	83.78	67.71	54.23	46.05	71.43	62.96	63.79	60.11	43.8	60.41	61.89	53.16
ENSGALG00000004838	BUB1B	-0.3778	0.0437	1	-0.7592	0.0002048	0.07779	0.06127	0.809	0.9994	24.64	24.6	21.75	13.85	32.05	22.32	16.91	42.02	36.48	21.42	21.7	29.77
ENSGALG00000026970		-0.3622	0.04376	1	0.08149	0.7451	0.9999	-0.7732	0.0004725	0.0613	1031.83	880.32	2021.29	1787.15	1233.64	1090.76	1106.27	1056.82	1492.59	1332.78	1415.44	1310.91
ENSGALG00000028357		0.7672	0.04386	1	1.148	0.02576	0.763	0.4751	0.2996	0.9994	3.79	1.91	1.92	2.7	1.14	2.53	1.71	1.33	1.13	3.17	3.43	1.44
ENSGALG00000016930	DIS3	-0.2731	0.04391	1	-0.1635	0.4249	0.9999	-0.375	0.0688	0.9994	16.24	17.11	16.26	21.43	25.2	15.89	17.96	20.39	25.52	18.57	20	21.7
ENSGALG00000016905	SLITRK1	1.055	0.04395	1	0.6733	0.3819	0.9999	1.435	0.02017	0.6541	2.34	0.98	0.6	0.33	0.5	0.73	0.14	0.98	0.59	1.5	1.4	0.38
ENSGALG00000015935	SMYD1	-0.8523	0.04407	1	-0.1852	0.7508	0.9999	-1.56	0.0002198	0.03268	3.67	1.96	8.5	5.75	12.01	3.51	9.52	6.48	7.67	2.07	3.46	5.27
ENSGALG00000013208	CENPE	-0.4213	0.04416	1	-0.7003	0.0006105	0.1467	-0.118	0.7104	0.9994	18.07	18.23	18.39	10.38	34.64	22.88	15.56	30.49	29.98	14.46	19.82	26.13
ENSGALG00000016870	TMTC4	0.2733	0.04422	1	0.1774	0.4066	0.9999	0.3733	0.06531	0.9994	18.7	19.03	11.78	14.47	14.24	15.52	13.43	14.19	16.5	16.03	15.43	11.77
ENSGALG00000021714	PADI1	0.8812	0.04455	1	1.024	0.08706	0.9999	0.7001	0.249	0.9994	1.25	0.71	0.79	0.23	0.63	0.82	1.19	0.7	0.61	1.22	1.87	0.89
ENSGALG00000013051	SEMA5A	0.4702	0.04477	1	0.0566	0.8741	0.9999	0.8794	4.82e-06	0.001724	49.07	39.97	27.34	19.11	21.46	38.07	13.92	27.92	49.9	37.12	42.99	17.64
ENSGALG00000026433		-0.306	0.04505	1	-0.4866	0.0207	0.6909	-0.09324	0.6807	0.9994	19.98	20.98	21.07	16.83	29.03	22.7	19.41	29.36	30.85	18.86	22.16	30.11
ENSGALG00000023622	Worthington	0.6013	0.04512	1	1.016	0.01293	0.5949	0.2806	0.4507	0.9994	44.78	15.68	28.56	34.15	23.82	48.05	49.72	18.05	21.22	27.41	31.05	19.2
ENSGALG00000012075	DTX3L	-0.3111	0.04537	1	-0.2174	0.3563	0.9999	-0.3814	0.06654	0.9994	24.69	14.96	29.72	24.8	22.67	21	12.37	20.13	27.28	20.93	23.14	21.56
ENSGALG00000026810	RGS13	-1.009	0.04547	1	-0.7653	0.25	0.9999	-1.429	0.03528	0.8454	0.19	0.17	0.31	0.63	0.54	0.19	0.49	1.27	0.52	0.4	0.39	0.54
ENSGALG00000015360	KIAA1524	-0.3874	0.04591	1	-0.662	0.002912	0.3135	-0.1109	0.6862	0.9994	31.21	31.1	27.84	19.76	51.42	30.62	21.13	42.39	44.41	19.72	32.64	37.08
ENSGALG00000014877	ZOV3	0.7031	0.04606	1	0.4073	0.2931	0.9999	1.094	0.0156	0.5726	90.86	140.63	21.97	23.95	88.92	57.24	94.84	91.66	123.29	79.16	114.47	24.57
ENSGALG00000001129	KIRREL3	-1.179	0.04614	1	-0.7817	0.3018	0.9999	-1.577	0.02153	0.6699	0.67	1.91	10.66	2.78	1.02	2.21	0.37	1.09	8.9	2.76	3.62	2.15
ENSGALG00000013940	LNX1	-0.8285	0.04628	1	-1.201	0.01888	0.6656	-0.2283	0.6476	0.9994	1.22	1.94	1.47	1.52	1.69	0.85	1.53	5.05	3.74	1.58	1.37	2.4
ENSGALG00000000589	BTN1A1	-0.6295	0.04668	1	-0.5119	0.2244	0.9999	-0.7278	0.08264	0.9994	6.6	3.15	10.34	13.13	4.87	7.82	4.96	5.91	12.01	5.01	7.62	8.75
ENSGALG00000000357		-1.447	0.04696	1	-1.633	0.00257	0.3026	-0.3339	0.6684	0.9994	0.25	0.1	0.56	0.81	0.14	0.87	0.48	7.82	3.62	1.57	2.56	3.46
ENSGALG00000015918	NECAB1	-0.7284	0.0471	1	-0.4045	0.4302	0.9999	-1.026	0.01351	0.5428	2.09	4.58	9.49	9.68	9.39	7.42	6.79	10.61	8.1	2.01	7.8	5.43
ENSGALG00000007941	C11orf74	-0.4624	0.04722	1	-0.5419	0.1155	0.9999	-0.3742	0.2345	0.9994	16.15	25.43	23.52	19.84	32.24	17.08	19.37	26.61	25.63	14.87	17	27.96
ENSGALG00000007961	ARMC7	-0.5801	0.04734	1	-0.4953	0.1765	0.9999	-0.6827	0.06552	0.9994	19.2	14.22	27.79	18.31	22.41	10.07	19.81	34.37	33.01	22.53	24.32	32.49
ENSGALG00000006560	SEMA3A	0.7028	0.04741	1	0.0709	0.8757	0.9999	1.578	2.48e-07	0.0001291	23.16	21.45	3.68	6.8	9.19	15.36	6.86	16.13	28.97	17.1	26.27	5.8
ENSGALG00000003952	RBPJL	-0.8134	0.04799	1	-1.054	0.07012	0.9999	-0.5655	0.2053	0.9994	5.53	2.4	10.6	6.93	3.51	6.62	0.99	6.74	14.86	7.61	3.85	5.3
ENSGALG00000027887		0.5327	0.04807	1	0.9467	0.01802	0.6566	0.2107	0.392	0.9994	17.36	14.15	9.64	11.28	18.8	15.45	22.2	8.37	5.89	7.42	17.93	12.29
ENSGALG00000000408	LSM7	-0.2929	0.04825	1	-0.3636	0.08418	0.9999	-0.2028	0.3539	0.9994	90.91	105.94	100.24	90.58	151.37	103.95	96.48	134.71	130.61	90.15	114.6	146.74
ENSGALG00000008698	C3H20ORF72	-0.393	0.04846	1	-0.3832	0.2555	0.9999	-0.3915	0.08987	0.9994	21.81	26.37	32.84	30.08	31.06	24.2	12.61	38.89	36.6	24.66	38.91	28.43
ENSGALG00000008960	KCNK12	0.898	0.04881	1	0.5528	0.3776	0.9999	1.408	0.004257	0.2834	2.06	3.51	1.31	0.99	0.74	2.49	3.6	1.05	4.04	1.4	3.39	1.27
ENSGALG00000014486	TAPT1	0.2512	0.04892	1	0.3493	0.08251	0.9999	0.1729	0.3842	0.9994	23.28	15.62	19.66	17.16	16.88	22.96	19.13	18.24	18.28	21.01	21.24	15.01
ENSGALG00000026080	OMD	-0.404	0.049	1	-0.2563	0.2439	0.9999	-0.5657	0.06622	0.9994	7.84	6.95	16.24	6.37	15.73	11.48	8.86	17.95	14.79	12.67	13.83	12.06
ENSGALG00000004156	KIAA1279	-0.2642	0.04927	1	-0.2273	0.2705	0.9999	-0.2888	0.1029	0.9994	91.56	74.42	95.84	96.59	99.05	77.2	90.71	144.59	117.81	101	93.1	95.52
ENSGALG00000010913		0.9963	0.04929	1	1.156	0.1241	0.9999	0.818	0.2103	NA	1.96	1.75	0.6	1.53	1.28	2.5	3.81	1.25	0.43	2.44	2.12	2.26
ENSGALG00000026736	OGN	-0.3457	0.04931	1	-0.1792	0.5191	0.9999	-0.5058	0.02173	0.6703	118.75	77.29	156.64	103.03	156.12	103.1	75.41	184.01	119.83	137.52	142.26	118.98
ENSGALG00000026491	TMEM17	0.2925	0.04931	1	0.3507	0.1234	0.9999	0.2548	0.2611	0.9994	22.49	15.89	11.23	16.26	16.76	15.72	16.35	16.15	12.78	17.24	16.93	13.37
ENSGALG00000006606	KIAA1324L	0.8626	0.04952	1	0.2029	0.7352	0.9999	1.541	0.0001212	0.02312	17.71	27.02	2.94	5.21	12.4	15.52	5.08	13.94	21.93	19.36	15.58	1.35
ENSGALG00000019672		0.8851	0.04977	1	0.3672	0.5404	0.9999	1.559	0.01362	0.5452	5.07	2.34	1.21	0.66	1.18	2.03	2.87	2.15	2.25	2	2.75	1.98
ENSGALG00000015710	TMEM129	-0.2795	0.04978	1	-0.09306	0.6665	0.9999	-0.4597	0.02432	0.7212	21.95	15.23	24.13	22.38	30.87	20.36	23.84	25.1	27.02	24.2	19.83	25.47
ENSGALG00000017077	HSPH1	-0.3142	0.04981	1	-0.3402	0.1559	0.9999	-0.2712	0.2093	0.9994	40.96	25.56	46.07	30.85	33.59	27.13	21.27	52.6	47.76	38.68	37.16	29.93
ENSGALG00000005577	SEZ6L	2.089	0.04985	1	4.543	2.05e-06	0.002998	1.524	0.2596	0.9994	18.11	0.3	0.05	5.71	0.13	0.13	0.32	0.16	0.08	9.13	1.49	0.22
ENSGALG00000011220	SLC25A29	0.4112	0.05046	1	0.365	0.2541	0.9999	0.4631	0.04283	0.9433	133.87	92.68	57.77	85.67	70.07	75.06	55.7	58.19	83.2	52.86	142.89	64.27
ENSGALG00000001341	ZBTB44	0.4269	0.05155	1	0.4923	0.1674	0.9999	0.386	0.1443	0.9994	13.91	13.25	13.4	10.18	8.7	15.56	11.1	10.35	6.16	12.01	13.27	10.73
ENSGALG00000019768	ACSF2	0.4547	0.05159	1	0.5414	0.01505	0.6196	0.3776	0.314	0.9994	21.28	40.3	22.07	19.69	13.83	10.38	25.83	20.61	25.33	26.79	29.33	14.75
ENSGALG00000012425	FERMT2	0.3325	0.05164	1	0.3766	0.182	0.9999	0.3062	0.1437	0.9994	250.88	333.9	261.47	244.09	214.91	313.62	334.64	253.64	181.82	273.79	240.41	265.56
ENSGALG00000009690	CENPF	-0.3068	0.05188	1	-0.4843	0.01424	0.6196	-0.1131	0.6337	0.9994	15.38	13.52	15.42	10.5	22.28	16.38	11.57	22.36	19.95	12.87	15.59	17.35
ENSGALG00000009784	PTPN14	0.2639	0.05218	1	0.1443	0.4919	0.9999	0.3827	0.0411	0.9196	37.36	28.99	30.11	23.45	22.9	35.22	22.47	26.66	32.76	28.41	31.9	20.55
ENSGALG00000006600	A4GNT	0.7475	0.05231	1	0.6387	0.2274	0.9999	0.8794	0.07063	0.9994	3.84	1.8	1.52	2.33	1.83	5.13	4.22	2.7	1.61	2.73	3.02	2.58
ENSGALG00000005702	TMEM97	-0.3592	0.05238	1	-0.5939	0.0187	0.6656	-0.1537	0.5081	0.9994	24.58	37.58	32.97	27.86	40.08	29.07	20.64	29.67	47.4	17.82	26.64	28.72
ENSGALG00000007935	PNPT1	-0.2723	0.05241	1	-0.3744	0.08841	0.9999	-0.149	0.433	0.9994	16.1	15.83	16.57	14.45	20.33	15.09	11.19	20.66	27	17.31	18.77	17.31
ENSGALG00000017025	CKAP2	-0.352	0.0525	1	-0.7849	0.0004303	0.1197	0.0704	0.7445	0.9994	79.8	87.22	84.59	58.31	99.69	90.64	64.86	111.33	121.03	47.54	66.52	100.24
ENSGALG00000028174	PRKCDBP	0.3371	0.05251	1	0.4041	0.1868	0.9999	0.292	0.1794	0.9994	514.04	607.35	437.21	515.17	511.42	693.46	652.56	474.12	353.65	458.18	538.96	509.62
ENSGALG00000009458		1.34	0.05256	1	1.476	0.02013	0.6825	1.01	0.2954	0.9994	0.37	0	0.11	0.37	0.1	0.84	0.59	0.66	0.6	1.17	2.06	0.19
ENSGALG00000029181	UBE2L6	-0.6864	0.05275	1	-0.03511	0.9367	0.9999	-1.297	0.002145	0.1801	19.23	29.91	78.33	73.84	21.87	21.89	19.11	21.6	57.06	55.1	33.87	36.84
ENSGALG00000023510	ERP29	0.2821	0.05276	1	0.2801	0.1911	0.9999	0.2972	0.1295	0.9994	354.64	219.02	245.57	220.34	224.76	295.67	213.84	214.35	248.65	270.68	250.89	183.41
ENSGALG00000011806	MUC13	0.97	0.05293	1	0.9676	0.1387	0.9999	1.005	0.1385	0.9994	0.69	0.25	0.19	0.35	0.11	0.4	0.29	0.37	0.34	0.92	1.01	0.45
ENSGALG00000001959	HENMT1	-1.094	0.05331	1	-1.241	0.04733	0.9306	-0.6387	0.3322	0.9994	0.7	0.16	0.75	0.47	0.65	0.39	0.49	3.83	2.18	1.25	1.19	1.31
ENSGALG00000012051	STAC	0.8728	0.05347	1	0.2096	0.7288	0.9999	1.321	0.01482	0.5525	4.96	2.26	1.73	0.85	1.29	2.78	1.33	1.23	1.01	1.43	1.58	1.7
ENSGALG00000021676		0.3281	0.05348	1	0.5763	0.02423	0.7465	0.1113	0.5674	0.9994	161.62	140.43	164.92	151.28	116.95	173.94	206.59	137.08	106.71	184.22	123.6	128.07
ENSGALG00000024272		1.36	0.05395	1	2.581	0.000408	0.1172	-1.025	0.1635	0.9994	3.51	0.41	1.97	8.31	2.5	2.63	22.31	0.88	1.8	5.92	18.54	5.55
ENSGALG00000006894	PLTP	0.4731	0.0542	1	0.4086	0.2937	0.9999	0.5665	0.02167	0.6703	24.32	19.68	14.26	18.23	14.48	26.91	14.53	27.27	27.55	44.54	22.73	10.52
ENSGALG00000028023	LRRC74B	-0.8943	0.05436	1	-0.5513	0.3749	0.9999	-1.417	0.0228	0.6886	0.18	0.14	0.57	0.42	0.24	0.13	0.23	0.77	0.45	0.49	0.28	0.34
ENSGALG00000010175	HSP90AB1	-0.35	0.05447	1	-0.6734	0.004224	0.364	-0.07787	0.7038	0.9994	92.74	112.18	94.18	94.43	127.76	98.07	54.03	88.42	143.93	86.26	61.09	107.77
ENSGALG00000012319		0.3996	0.05451	1	0.5368	0.09142	0.9999	0.2582	0.346	0.9994	7.94	8.52	7.51	6.71	8.99	11.72	13.67	10.88	8.31	9.17	12.68	7.36
ENSGALG00000010478	STIL	-0.3982	0.05456	1	-0.7035	0.006568	0.4249	0.02343	0.9248	0.9994	6.61	6.29	6.05	5.1	7.89	6.79	5.09	14.13	11.72	8.6	6.84	9.55
ENSGALG00000012287	ATP5S	0.5822	0.05512	1	1.054	0.01344	0.6011	0.01323	0.9661	0.9994	16.82	15.3	19.36	15.46	14.88	18.79	39.99	25.16	12.02	24.43	25.04	10.24
ENSGALG00000015033	REV3L	0.2446	0.05513	1	0.3821	0.05894	0.9797	0.1321	0.4611	0.9994	15.48	13.13	13.77	13.02	11.18	13.74	11.38	10.03	13.01	16.02	14.64	11.1
ENSGALG00000003231	KIF20A	-0.4347	0.05516	1	-0.9877	0.0004696	0.1257	0.1929	0.3803	0.9994	45.29	36.48	35.7	23.32	44.34	38.49	28.31	45.46	101.48	29.38	30.35	42.29
ENSGALG00000005737	SGSM2	0.3475	0.05526	1	0.5731	0.005355	0.4001	0.1453	0.5929	0.9994	37.78	55.05	59.97	26.31	48.93	57.32	47.2	40.08	44.31	69.45	51.26	35.58
ENSGALG00000014531	HECTD4	0.2585	0.0553	1	0.2181	0.3104	0.9999	0.3107	0.104	0.9994	12.94	9.01	10.41	8.39	8.01	11.98	7.17	10.04	10.18	13.49	11.34	8.71
ENSGALG00000013234	HAPLN2	0.7717	0.0555	1	0.7657	0.2143	0.9999	0.7909	0.135	0.9994	1.52	1.57	0.84	0.77	0.99	1.53	1.08	1.19	0.82	1.71	1.28	0.53
ENSGALG00000010258	LTBP2	0.3393	0.05594	1	0.221	0.3847	0.9999	0.485	0.03293	0.8254	76.12	63.85	33.61	53.71	44.66	48.61	72.65	50.63	63.91	44.39	65.47	55.04
ENSGALG00000011215	POC1B	-0.3228	0.05613	1	-0.3774	0.08882	0.9999	-0.247	0.3389	0.9994	8.17	7.64	6.69	7.14	13.42	7.56	7.48	13.79	9.82	7.81	8.57	9.53
ENSGALG00000003550	ARHGAP40	0.375	0.05634	1	0.2546	0.4127	0.9999	0.5024	0.0205	0.6574	11.67	12.81	8.74	8.18	6.53	9.11	4.75	9.88	10.97	14.48	11.08	5.83
ENSGALG00000006838		0.3449	0.05653	1	0.3334	0.1324	0.9999	0.3707	0.1835	0.9994	50.24	48.45	39.62	33.55	21.29	25.05	40.15	33.74	29.78	33.11	37.16	30.65
ENSGALG00000003856	KRT9	0.4919	0.05663	1	0.4598	0.2544	0.9999	0.5479	0.05504	0.9994	11.61	14.4	12.22	10.26	8.31	19.42	22.85	13.96	7.04	12.56	13.63	17.34
ENSGALG00000011639	CEP170B	-0.3199	0.05725	1	-0.5103	0.04029	0.8801	-0.07457	0.705	0.9994	9.56	7.98	9.46	9.18	9.94	10.12	6.82	16.52	11.35	12.63	9.47	15.19
ENSGALG00000016518	PHKA2	0.3434	0.05736	1	0.2843	0.3364	0.9999	0.4243	0.05858	0.9994	11.33	11.58	10.12	9.23	9.36	16.17	17.22	11.69	14.84	11.13	10.83	8.87
ENSGALG00000028896	MYH1E	1.094	0.05743	1	1.334	0.07241	0.9999	0.6743	0.3424	0.9994	0.15	0.47	0.09	0.23	0.15	0.13	0.21	0.19	0.09	0.59	1.02	0.43
ENSGALG00000008582	ADAM23	0.5923	0.05774	1	0.2316	0.5327	0.9999	1.157	0.001235	0.1198	6.65	8.26	2.5	2.78	3.74	5.51	6.8	9.3	6.25	6.88	8.84	5.02
ENSGALG00000002557	ADGRD1	0.4099	0.05811	1	0.5173	0.0838	0.9999	0.317	0.2463	0.9994	41.74	63.38	42.23	25.61	58.69	53.24	75.98	57.31	29.52	43.3	53.78	44.43
ENSGALG00000006491	ANKRD1	0.929	0.05817	1	0.8547	0.1394	0.9999	1.022	0.1192	0.9994	3.9	1.2	1.97	0.31	0.6	0.93	2.11	0.42	1.29	1.68	1.62	1.48
ENSGALG00000006440		1.314	0.0582	1	0.4189	0.6818	0.9999	2.306	0.0001625	0.02776	2.43	1.91	0.11	0.47	0.57	1.6	0.14	0.95	1.87	0.94	2.46	0
ENSGALG00000002763	FRZB	0.4907	0.05841	1	0.6204	0.09365	0.9999	0.3761	0.1977	0.9994	196.6	319.27	153.38	137.51	209.49	134.57	320.92	155.46	123.38	114.09	275.78	218.91
ENSGALG00000020899		0.2883	0.05854	1	0.2077	0.3921	0.9999	0.3819	0.04973	0.9994	93.97	83.21	74.29	50.04	71.04	81.47	77.15	79.8	50.38	77.83	79.97	85.03
ENSGALG00000015241	SNAI2	-0.3128	0.05858	1	-0.1217	0.652	0.9999	-0.4847	0.01858	0.6199	276.82	360.71	410.65	442.97	459.21	309.51	397.09	446.27	328.82	306.22	342.6	444.66
ENSGALG00000004246	SLC6A4	1.029	0.05874	1	2.099	0.004678	0.3825	0.2318	0.7184	0.9994	1.05	0.7	1.11	0.85	0.21	0.8	0.35	0.3	0.41	1.71	1.67	0.18
ENSGALG00000009157	ECT2	-0.4138	0.05892	1	-0.8664	1.32e-05	0.01038	0.2087	0.4142	0.9994	30.45	31.89	25.51	15.89	37.19	29.65	26.87	62.05	51.85	27.87	30.05	51.18
ENSGALG00000022955	VAMP1	1.045	0.05906	1	0.9514	0.1541	0.9999	1.319	0.06151	NA	3.86	2.39	1.37	1.2	0.58	1.7	1.98	2.92	3.78	6.96	8.41	2.57
ENSGALG00000023821	DHX58	-0.5194	0.05925	1	-0.2882	0.4968	0.9999	-0.7054	0.0174	0.5928	12.69	7.76	22.7	15.46	10.56	10.07	5.61	6.99	21.9	14.58	10.17	10.15
ENSGALG00000029120	SLC5A3	0.5173	0.05933	1	0.06975	0.866	0.9999	0.9599	9.64e-05	0.01898	33.79	20.1	12.84	10.11	12.91	17.72	7.01	18.73	26.02	20.94	23.42	7.09
ENSGALG00000016768	LONRF2	0.2941	0.05968	1	0.2272	0.3335	0.9999	0.379	0.07588	0.9994	26.71	26.06	25.28	20.77	25.07	41.15	34.3	33.3	23.68	24.86	31.03	26.11
ENSGALG00000016152	LY6E	-0.3881	0.05969	1	-0.02574	0.9347	0.9999	-0.6775	0.006272	0.3626	1930.2	1163.85	2745.87	2621.37	1689.41	1429.76	1049.81	1204.03	2333.21	1912.63	1755.59	1522.81
ENSGALG00000004897	GTSE1	-0.4408	0.05998	1	-0.7514	0.00312	0.3279	0.05725	0.801	0.9994	18.81	21.2	21.11	15.44	24.73	24.54	18.88	64.59	36.7	29.46	28.02	34.99
ENSGALG00000009017	STEAP2	0.3013	0.0604	1	0.294	0.2791	0.9999	0.323	0.1242	0.9994	34.68	32.38	26.82	27.87	21.16	29.25	25.99	31.63	22.03	24.64	41.25	25.74
ENSGALG00000014815	EMILIN2	0.4834	0.06071	1	0.4357	0.2709	0.9999	0.5398	0.02799	0.7705	84.96	37.39	39.8	34.59	35.76	42.91	17.03	34.46	59.06	53.06	80.69	23.23
ENSGALG00000010434	CP	0.3748	0.06072	1	0.7113	0.01651	0.6463	0.05138	0.8222	0.9994	195.07	197.58	229.83	139.8	238.22	244.94	296.48	164.2	164.69	171.29	329.83	193.12
ENSGALG00000010068	KCNK17	-1.482	0.06086	1	-1.801	0.008598	0.4938	0.9026	0.1484	0.9994	0.74	0.46	0.31	0.23	0.37	0.6	0.28	11.94	4.56	4.04	1.66	4.85
ENSGALG00000016368	KLHL38	-0.8431	0.06087	1	-0.8166	0.2157	0.9999	-0.8491	0.1425	0.9994	0.49	0.82	1.35	0.86	1	0.47	0.46	0.95	0.54	0.37	0.43	0.9
ENSGALG00000024478		-1.216	0.06099	1	-1.282	0.03217	0.818	-0.8853	0.1594	0.9994	0.46	0.3	0.43	0.33	1.11	0.29	0.75	5.68	3.12	2.97	0.65	2.32
ENSGALG00000016443	HPCAL1	0.2496	0.06119	1	0.3474	0.1276	0.9999	0.1676	0.3636	0.9994	45.5	42.13	36.64	35.11	38.99	38.79	50.35	35.01	40.58	38.42	43.74	36.76
ENSGALG00000006876	CTSA	0.7183	0.06127	1	0.1898	0.7326	0.9999	1.341	4.69e-05	0.01118	976.37	808.67	170.49	437.92	262.52	474.39	212.26	543.74	1033.94	775.7	817.85	110.38
ENSGALG00000011046	SNX10	-0.3389	0.06137	1	-0.1467	0.506	0.9999	-0.5076	0.06044	0.9994	29.49	17.6	43.92	40.9	20.29	28.63	19.68	33.47	34.51	35.57	25.71	26.78
ENSGALG00000004283		-0.2986	0.06175	1	-0.4371	0.08295	0.9999	-0.1523	0.4975	0.9994	13.03	12.73	11.61	11.83	15.17	9.54	8.85	16.42	11.83	11.08	10.43	15.19
ENSGALG00000011275	DEPDC1	-0.4989	0.06184	1	-0.7767	0.02633	0.7698	-0.1922	0.6078	0.9994	8.3	6.2	6.7	5.83	14.52	9.74	6.5	11.64	12.97	5.78	8.32	12.97
ENSGALG00000023536	FZD7	-0.4188	0.06216	1	-0.6536	0.0248	0.7486	-0.1533	0.6205	0.9994	13.6	11.07	13.16	8.05	22.82	15.67	14.33	22.13	16.73	12.54	8.2	20.63
ENSGALG00000005379		0.9134	0.06226	1	1.109	0.04323	0.8961	0.6948	0.2891	0.9994	16.94	1.95	4.12	6.95	1.45	2.63	1.7	6.3	4.98	15.93	12.35	3.03
ENSGALG00000017295	PTHrP	0.6268	0.06247	1	0.4311	0.3026	0.9999	0.876	0.04976	0.9994	25.22	29.67	4.68	14.75	22.46	23.42	22.93	25.48	29.88	22.99	34.52	9.43
ENSGALG00000001559	ZP3	0.6616	0.0625	1	0.9208	0.1149	0.9999	0.4433	0.03851	0.8875	1089.69	694.44	674.58	499.39	667.39	776.65	222.36	445.27	967.95	1253.85	1263.79	117.99
ENSGALG00000004758	KCNB1	0.6758	0.06276	1	0.8646	0.1104	0.9999	0.5157	0.2057	0.9994	2.82	2.96	1.67	2.4	2.62	3.96	4.67	1.56	2.12	1.75	3.4	2.21
ENSGALG00000000412	CCDC15	-0.3729	0.06277	1	-0.5849	0.05004	0.9465	-0.1378	0.6274	0.9994	15.42	15.52	14.15	13.67	23.35	16.37	12.29	21.25	21.48	15.25	14.68	24.22
ENSGALG00000010120	KIF2C	-0.3327	0.06322	1	-0.5935	0.003182	0.3286	-0.004621	0.9849	0.9994	11.74	11.16	10.98	7.13	16.01	11.63	8.88	21.02	17.58	12.46	12.54	15.61
ENSGALG00000007268	CADPS	0.7523	0.06324	1	1.186	0.02975	0.7858	0.3582	0.4392	0.9994	3.88	0.85	1.87	2.15	1.5	2.63	1.29	1.79	1.71	5.56	2.41	0.76
ENSGALG00000011687	AHNAK2	0.7799	0.06342	1	0.7765	0.212	0.9999	0.7958	0.1363	0.9994	3.17	5.08	3.41	2.13	1.55	4.04	1.87	2.71	1.68	4.58	6.08	3.09
ENSGALG00000009700	PDK4	-0.434	0.06363	1	-0.5925	0.05475	0.9606	-0.256	0.4317	0.9994	5.09	8.48	5.62	5.86	12.21	6.39	5.49	8.33	7.93	7.79	5.4	13.2
ENSGALG00000024368	AMH	-0.9154	0.06381	1	-0.9901	0.03277	0.8243	-0.6167	0.1342	0.9994	2.17	2.26	3.74	3.52	2.1	1.73	2.78	23.47	8.12	10.33	6.12	8.31
ENSGALG00000000560	PI16	0.7865	0.06413	1	0.6148	0.3065	0.9999	0.9144	0.08571	0.9994	4.03	2.32	1.95	0.87	1.76	2.57	1.28	1.34	1.51	1.76	2.38	0.91
ENSGALG00000009414	FAM198B	-0.2872	0.0642	1	-0.2772	0.2593	0.9999	-0.2829	0.1623	0.9994	55.04	46.63	52.25	48.3	72.11	42.88	31.35	67.93	68.91	54.64	50.26	38.78
ENSGALG00000020402	EFCAB11	-1.207	0.06424	1	-0.5217	0.5128	0.9999	-2.35	0.004445	NA	0.82	0.88	1.21	1.32	8.49	0.47	0.69	5.39	5.16	4.86	1.89	0.71
ENSGALG00000026825	CENPL	-0.3849	0.06427	1	-0.5779	0.04075	0.8856	-0.1296	0.6446	0.9994	12.35	14.33	14.49	10.27	19.18	13.99	11.11	27.93	21.6	18.54	14.02	19.46
ENSGALG00000003985	TARSL2	-0.265	0.06439	1	-0.2813	0.2009	0.9999	-0.2295	0.274	0.9994	20.89	14.5	22.41	17.64	20.95	17.77	16.92	27.19	23.85	23.17	20.21	26.36
ENSGALG00000009032	PIF1	-0.8346	0.06449	1	-1.17	0.005878	0.4118	0.04851	0.9093	0.9994	1.67	2.33	2.37	1.53	2.67	2.87	2.31	12.14	8.6	6.99	2.79	7.72
ENSGALG00000026372	MANSC4	-2.145	0.06457	1	-2.312	0.007691	0.4643	0.9317	0.4496	NA	0.03	0	0	0	0.07	0.13	0	4.25	0.92	0.7	0.58	1.37
ENSGALG00000012662	NUAK1	0.2838	0.06459	1	0.3597	0.1337	0.9999	0.2318	0.2827	0.9994	32.99	21.19	25.33	24.31	18.95	28.18	19.24	20.14	22.73	25.17	28.33	17.34
ENSGALG00000002175	KIF14	-0.4331	0.06472	1	-0.4907	0.1219	0.9999	-0.3508	0.2926	0.9994	3.31	2.79	3.69	2.57	6.32	3.96	2.68	6.95	5.58	3.84	4.62	4.1
ENSGALG00000019551	OVALY	1.088	0.06473	1	1.612	0.04541	0.9187	0.3533	0.62	NA	0.74	1.16	0.77	0.37	0.55	0.27	2.25	0.76	0.09	0.66	1.89	0.8
ENSGALG00000001988	TXNRD2	0.3137	0.06488	1	0.066	0.7934	0.9999	0.573	0.01697	0.5884	11.3	10.07	9.13	6.53	8.7	15.48	8.33	9.66	13.18	12.04	10.46	8.54
ENSGALG00000016467	SMC6	-0.2498	0.06502	1	-0.1462	0.4724	0.9999	-0.3434	0.08635	0.9994	16.22	13.15	16.44	16.94	24.02	16.77	14.71	22.33	18.13	17.26	19.86	20.28
ENSGALG00000003322	TBC1D2B	0.2352	0.06511	1	0.1856	0.3874	0.9999	0.3022	0.1069	0.9994	23.02	18.15	14.65	16.7	16.31	18.81	15.32	19.83	21.82	23.92	21.54	15.12
ENSGALG00000028839	GPHB5	-1.269	0.06511	1	-0.7465	0.4366	0.9999	-2.356	0.001981	NA	0.06	0.05	0.41	0.3	0.2	0.06	0	0.3	0.71	0.61	0.11	0.23
ENSGALG00000006973	BLNK	-0.4744	0.06517	1	-0.0004074	0.999	0.9999	-0.9988	0.002759	0.2134	12.53	6.17	12.95	24.05	12.54	6.89	9.72	19.06	13.32	18.59	12.91	11.2
ENSGALG00000013090	LOXL4	-1.135	0.06542	1	-1.538	0.04774	0.9306	-0.876	0.2356	0.9994	0.41	2.8	0.67	4.02	2.37	0.56	0.34	0.37	4.31	0.92	0.72	1.45
ENSGALG00000026613	S100A4	0.8134	0.06543	1	-0.1374	0.8127	0.9999	1.503	3.04e-05	0.007903	574.96	705.33	96.46	242.95	197.51	261.57	313.98	464.34	40.5	160.81	117.67	214.77
ENSGALG00000002329	CCL1	-1.38	0.06555	1	-0.3601	0.735	NA	-2.177	0.009342	0.455	0.86	0.19	2.18	3.68	0.84	0.41	0	0.18	2.53	1.32	0.95	0.37
ENSGALG00000016470	KCNS3	-1.087	0.06558	1	-0.556	0.5006	0.9999	-1.693	0.01492	0.5543	0.36	0.07	1.21	1.32	1.47	0.83	0.12	1.07	2.07	0.74	1.35	0.31
ENSGALG00000014513	CDCA3	-0.4247	0.06567	1	-0.6247	0.006117	0.4137	-0.2153	0.5548	0.9994	29.41	49.13	36.93	28.46	88.43	54.75	38.24	59.05	59.05	38.66	36.44	67.95
ENSGALG00000004518		-1.102	0.06568	1	-1.963	0.003802	0.3553	0.5768	0.3796	0.9994	0.15	0.45	0.21	0.2	0.42	0.66	0.25	3.04	0.77	0.41	0.41	0.68
ENSGALG00000016580	SCARA5	0.6149	0.06583	1	1.624	0.0001207	0.05685	-0.1709	0.5705	0.9994	16.08	8.87	12.83	14.5	10.7	9.73	9.85	7.18	3.6	16.12	25.01	6.34
ENSGALG00000009064	FZD1	0.277	0.06586	1	0.2186	0.3746	0.9999	0.3525	0.05196	0.9994	147.06	157.92	124.59	115.2	117.57	157.21	181.67	139.27	129.21	132.28	125.22	139.83
ENSGALG00000014363	CCK1R	1.23	0.06594	1	0.459	0.4411	0.9999	2.443	0.01177	0.5093	0.28	5.49	0.65	0.62	0.03	1.04	2.68	2.09	1.02	1.11	1.63	1.23
ENSGALG00000013212		0.5715	0.06665	1	0.8979	0.02739	0.7807	0.3438	0.3229	0.9994	36.33	11.05	28.34	18.13	13.63	31.4	12.05	10.88	23.13	31.56	26.1	5.85
ENSGALG00000012964	ANKH	0.3045	0.06673	1	0.153	0.4811	0.9999	0.446	0.05319	0.9994	80.37	105.24	55.64	51.89	79.66	71.64	63.58	76.7	65.25	60.16	72.4	48.05
ENSGALG00000006192	USH1C	-1.638	0.06687	1	-1.683	0.01269	0.5949	-0.9001	0.2396	0.9994	0.13	0.04	0.43	0.25	0.36	0.4	0.28	12.99	4.01	3.95	2.39	4.77
ENSGALG00000012993	RAD52	-0.5616	0.06688	1	-0.7039	0.07821	0.9999	-0.3465	0.3641	0.9994	1.15	1.44	1.68	1.16	1.88	1.16	1.56	3.15	2.56	1.43	1.58	2.29
ENSGALG00000006027	TM6SF1	0.324	0.067	1	0.4744	0.05131	0.9467	0.1994	0.4271	0.9994	51.13	24.65	32.49	34.85	23.23	31.33	29.06	28.8	35.95	43.48	35.28	18.39
ENSGALG00000010745	HMGB2	-0.3293	0.06715	1	-0.3389	0.1238	0.9999	-0.3044	0.2537	0.9994	122.18	141.02	139.47	106.63	248.24	141.49	144.99	169.26	181.16	111.89	132.65	179.43
ENSGALG00000012809	ECI2	-0.3445	0.06727	1	-0.3404	0.2283	0.9999	-0.3357	0.1474	0.9994	240.64	230.4	274.26	210.43	407.82	246.42	193.5	253.3	494.64	224.5	328.19	260.46
ENSGALG00000004695	ECM2	-0.2713	0.06737	1	-0.02087	0.9186	0.9999	-0.4822	0.01561	0.5726	47.85	42.67	50.05	61.76	58.32	33.47	41.44	47.31	44.31	49.96	38.93	48.86
ENSGALG00000010579	STON2	0.6736	0.06738	1	0.6148	0.2597	0.9999	0.7627	0.04121	0.9196	5.44	4.02	2.4	2.59	2.1	2.82	1.45	4	4.45	8.05	5.32	1.67
ENSGALG00000005816	BCAR3	0.3482	0.06764	1	0.4517	0.1204	0.9999	0.2523	0.2708	0.9994	17.17	20.42	15.41	11.06	19.06	17.23	29.87	20.11	14.56	17.57	16.41	16.4
ENSGALG00000015127	GRAMD1C	-0.4301	0.0678	1	-0.5369	0.01999	0.6803	-0.2163	0.3281	0.9994	10.93	10.11	12.46	14.17	11.4	12.23	16.07	33.79	23.63	21.81	14.96	24.26
ENSGALG00000007785	PROK2	0.9742	0.06809	1	1.593	0.02671	0.7706	0.5507	0.389	0.9994	1.53	2.74	3.95	2.16	0.93	6.05	5.96	0.84	1.5	1.25	2.71	1.32
ENSGALG00000010870	JUN	0.3364	0.0682	1	0.4919	0.04602	0.9225	0.1768	0.4766	0.9994	154.91	95.51	132.15	74.82	84.08	85.9	171.42	103.28	102.84	109.22	140.02	116.49
ENSGALG00000003559	ACTR5	0.2411	0.06834	1	0.3384	0.09729	0.9999	0.1589	0.4303	0.9994	56.56	36.9	38.21	49.01	35.79	47.26	50.45	40.66	47.1	52.01	45.41	37.84
ENSGALG00000008459	BMPR-II	0.3797	0.06863	1	0.0702	0.8266	0.9999	0.6726	0.0009982	0.1029	27.36	19.01	13.31	12.08	13.73	17.39	7.89	14.99	23.25	18.39	21.44	9.75
ENSGALG00000009268	FGG	0.5548	0.06901	1	0.8146	0.06958	0.9999	0.2435	0.4215	0.9994	9.12	5.62	5.79	4.8	9.31	9.45	17.49	8.96	5.3	4.09	14.63	8.22
ENSGALG00000012400	TXNDC16	0.3614	0.0691	1	0.3102	0.1611	0.9999	0.432	0.1577	0.9994	22.36	8.55	7.56	14.87	13.57	19.42	13.3	13.27	19.52	20.68	17.88	11.74
ENSGALG00000017154	ZC3H12C	0.3442	0.06911	1	0.2898	0.3606	0.9999	0.4062	0.1111	0.9994	10.06	12.42	8.14	9.58	8.38	12.5	9.85	8.15	8	9.61	11.13	10.35
ENSGALG00000006505	ZFAND6	-0.2181	0.0697	1	-0.2385	0.243	0.9999	-0.1807	0.3244	0.9994	100.62	74.56	103.24	93.73	102.12	94.15	78.76	128.86	127.66	101.95	100.03	96.62
ENSGALG00000002864	LRRTM3	0.9923	0.06978	1	1.711	0.02111	0.6943	0.2989	0.6734	NA	0.26	0.15	0.09	0.06	0.28	0.14	0.14	0.09	0.17	0.37	0.4	0.03
ENSGALG00000025938	KIAA0513	-0.3179	0.07001	1	-0.4337	0.1144	0.9999	-0.1757	0.465	0.9994	18.48	13	18.52	18.07	13.14	13.45	11.44	26.28	21.98	19.08	13.96	15.64
ENSGALG00000009327	SP3	-0.2409	0.07004	1	-0.1226	0.5351	0.9999	-0.3313	0.0769	0.9994	59.05	46.65	60.67	60.49	76.82	54.79	47.11	57.79	58.25	47.95	55.93	58.87
ENSGALG00000001150	SHISA6	1.356	0.07005	1	-1.054	0.216	0.9999	4.001	2.43e-11	4.63e-08	3.78	6.52	0.19	0.21	0.45	4.2	0.17	2.65	3.64	1.26	1.52	0.24
ENSGALG00000011893	SLC38A6	-0.2651	0.07024	1	-0.1946	0.4291	0.9999	-0.3231	0.1183	0.9994	7.92	7.52	8.78	8.79	11.21	7.96	7.4	10.85	12.4	10.59	7.45	7.91
ENSGALG00000026195	GALT	-0.5594	0.07031	1	-0.4362	0.3084	0.9999	-0.6758	0.08799	0.9994	3.89	6.5	9.09	9.24	6.17	4.96	4.91	8.66	7.89	5.91	7.05	8.98
ENSGALG00000008819	LRSAM1	-0.3848	0.07033	1	-0.3436	0.2948	0.9999	-0.414	0.1007	0.9994	9.02	7.2	12.77	7.76	10.96	7.83	8.9	21.24	9.92	10.2	10.04	8.62
ENSGALG00000026452	MURC	0.6547	0.07035	1	1.318	0.001875	0.2759	0.2577	0.5308	0.9994	9.26	2.18	6.81	4.68	3.35	6.96	3.53	1.63	3.51	6.22	6.32	1.69
ENSGALG00000024103	TACC1	0.3123	0.07051	1	0.2755	0.307	0.9999	0.3625	0.07749	0.9994	76.56	105.37	75.23	73.42	72.88	105.32	110.34	81.96	63.8	70.58	81.2	87.77
ENSGALG00000005848	IL11Ra	0.292	0.07068	1	0.6694	0.001162	0.2138	-0.02342	0.9079	0.9994	31.08	24.94	33.82	28.75	20.72	27.41	26.02	18.43	21.35	36.09	30	21.4
ENSGALG00000011826	PLBD1	0.575	0.07078	1	0.6804	0.1409	0.9999	0.4462	0.09134	0.9994	123.75	124.74	57.98	122.09	66.61	93.77	126.71	121	207.49	258.57	137.79	26.54
ENSGALG00000003401	FBXL22	0.762	0.0711	1	1.131	0.03673	0.8529	0.1891	0.7119	0.9994	5.26	3.57	3.53	3.86	2.71	2.9	9.05	3.01	5	10.57	6.5	4.69
ENSGALG00000023436	HDC	0.7522	0.07137	1	0.3684	0.5139	0.9999	1.243	0.006095	0.3559	5.53	6.45	1.25	2.13	2.98	3.37	2.53	2.36	7.55	4.26	7.83	2.16
ENSGALG00000003433		0.3739	0.07149	1	0.561	0.02615	0.7698	0.1342	0.5834	0.9994	10.71	15.45	12.96	8.62	12.07	10.97	21.38	18.1	10.23	19.52	18.92	15.01
ENSGALG00000005688	DNASE1L3	-0.5413	0.07159	1	-0.6772	0.06719	0.9999	-0.3363	0.3919	0.9994	8.5	9.42	10.73	20.8	9.53	15.09	9.54	22.33	31.86	19.19	12.73	16.29
ENSGALG00000006470	KIF20B	-0.4472	0.0717	1	-0.6977	0.02778	0.7831	-0.1257	0.7146	0.9994	3.76	2.77	3.61	2.17	5.35	3.9	2.71	6.08	6.5	3.68	4.07	5.39
ENSGALG00000000366	RPS6KA1	0.2503	0.07173	1	0.3921	0.06064	0.9857	0.1337	0.5169	0.9994	18.35	13.87	14.23	16.02	11.06	14.03	13.42	14.26	13.44	17.73	15.19	10.02
ENSGALG00000015721	SVEP1	0.4314	0.07178	1	0.8547	0.004963	0.3844	0.1033	0.6899	0.9994	27.31	21.3	18.61	19.87	16.27	11.43	9.21	12.77	14.9	27.92	26.66	9.17
ENSGALG00000028971	NKIRAS2	-0.3752	0.07184	1	-0.2831	0.3945	0.9999	-0.4455	0.09783	0.9994	49.61	57.21	54.41	68.48	68.86	35.69	29.47	51.52	78.51	51.75	55.04	45.44
ENSGALG00000002908	TRAIP	-0.5114	0.07191	1	-0.8357	0.03158	0.8118	-0.08398	0.7998	0.9994	4.79	4.4	4.7	3.91	5.49	4.36	4.14	10.55	9.13	3.78	5.2	5.62
ENSGALG00000026652	CYBRD1	-0.299	0.07196	1	-0.09623	0.6684	0.9999	-0.4565	0.03632	0.8606	11.85	17.27	22.87	16.77	21.87	15.98	16.27	15.55	18.5	13.79	12.67	15.32
ENSGALG00000017062	NBEA	0.3204	0.07202	1	0.2196	0.4762	0.9999	0.4276	0.06479	0.9994	3.38	2.67	2.42	2.02	2.2	3.06	2.46	1.75	2.81	2.67	2.74	2.63
ENSGALG00000016595	TRIM35	-0.436	0.07202	1	-0.6313	0.0245	0.7465	-0.09183	0.6473	0.9994	37.78	38.67	48.62	45.87	40.52	52.03	49.28	143.71	76.58	80.58	46.54	71.18
ENSGALG00000026557	PGF	0.3963	0.07244	1	0.1641	0.6236	0.9999	0.6752	0.01424	0.5471	28.18	34.82	15.57	19.48	20.26	26.4	22.27	22.06	36.8	23.99	40.35	23.37
ENSGALG00000008293	SH3PXD2A	0.2423	0.07251	1	-0.02968	0.8836	0.9999	0.5317	0.004123	0.2834	27.25	25.56	18.98	19.87	19.34	32.71	20.93	28.63	25.47	25.2	24.97	23.2
ENSGALG00000009387		-1.022	0.07288	1	-1.298	0.05342	0.9495	-0.6146	0.4187	0.9994	0.97	1.89	5.27	0.27	1.61	1.76	2.86	5.55	5.86	1.52	0.54	2.36
ENSGALG00000008780	CTBS	0.3568	0.0731	1	0.4489	0.113	0.9999	0.2926	0.2787	0.9994	48.6	34.33	38.13	19.53	42.26	42.02	25.97	37.5	25.75	39.94	45.71	23.13
ENSGALG00000010910	RAPGEF5	0.2834	0.07312	1	0.4407	0.06725	0.9999	0.1558	0.4299	0.9994	88.8	65.63	67.05	78.95	57.41	77.22	77.94	62.91	47.66	77.27	72.78	67.9
ENSGALG00000009495	FGFR2	0.3786	0.07315	1	0.5912	0.02284	0.7173	0.2226	0.3986	0.9994	152.25	61.63	98.08	78.66	70.1	83.59	52.34	60.92	76.63	101.23	114.13	49.45
ENSGALG00000028570	C6orf132	-1.971	0.07344	1	-2.106	0.01044	0.5412	1.749	0.1011	NA	0.07	0.03	0	0.07	0.02	0.24	0.12	9.8	1.54	2.65	0.58	3.35
ENSGALG00000008933	CASP7	-0.2759	0.07348	1	-0.1335	0.5683	0.9999	-0.3894	0.07667	0.9994	24.29	18.2	22.82	24.98	24.35	13.78	17.36	20.06	27.62	17.41	19.96	16.96
ENSGALG00000012186	CASP6	0.3536	0.07384	1	0.2091	0.4446	0.9999	0.4931	0.04399	0.9465	59.15	54.15	44.34	45.84	60.48	102.5	50.67	48.9	50.1	37.38	85.06	59.27
ENSGALG00000000017		-0.7465	0.07386	1	-1.191	0.02795	0.7831	-0.1183	0.8057	0.9994	3.84	8.68	7.26	6.64	7.66	7.35	7.94	8.41	19.58	5.23	5.68	18.53
ENSGALG00000013235	PDK1	-0.2816	0.07411	1	-0.1736	0.4693	0.9999	-0.3662	0.08247	0.9994	72.38	46.08	79.9	59.86	68.43	46.81	36.13	68.6	78.61	62.96	61.89	45.47
ENSGALG00000015087	LSAMP	-0.821	0.07443	1	-0.8261	0.08723	0.9999	-0.8012	0.222	0.9994	2.11	1.65	1.5	1.64	10.6	4.3	2.53	4	4.95	1.71	2.88	4.64
ENSGALG00000026761	LIN28B	-2.046	0.07465	1	-2.134	0.03669	0.8529	-0.2613	0.8279	NA	0	0.05	0.02	0.04	0.01	0	0	2.01	0.66	0.69	0.04	0.56
ENSGALG00000003085	CDK1	-0.3239	0.07467	1	-0.5852	0.006435	0.4212	-0.04501	0.8609	0.9994	253.26	274.76	255.9	164.08	382.37	258.28	226.62	387.09	357.81	186.51	239.43	308.86
ENSGALG00000007364	TOB	0.2666	0.07475	1	0.4036	0.06921	0.9999	0.1586	0.4132	0.9994	231.42	173.37	161.16	178.55	153.38	157.57	186.56	134.78	134.31	182.91	172.28	166.53
ENSGALG00000002604	GGPS1	-0.2487	0.07503	1	-0.2925	0.1674	0.9999	-0.1782	0.3452	0.9994	67.46	61.27	71.52	76.9	74.46	71.65	71.6	121.35	90.5	78.47	81.15	90.38
ENSGALG00000010290	VEGFA	0.4357	0.07518	1	0.1912	0.5802	0.9999	0.7129	0.02834	0.7715	13.25	23.06	9.86	10.32	13.39	19.06	13.88	15.52	20.9	20.22	16.59	11.15
ENSGALG00000015499	CADM2	0.6728	0.07544	1	1.128	0.03177	0.8131	0.1661	0.6908	0.9994	2.87	2.29	2.88	1.44	2.33	2.45	4.78	2.39	1.02	4.43	2.81	2.44
ENSGALG00000007211	CDH22	-0.6045	0.07551	1	-0.7885	0.08403	0.9999	-0.4219	0.3294	0.9994	1.19	1.47	1.05	1.73	1.47	0.55	0.89	1.45	1.37	0.77	0.91	1.89
ENSGALG00000011608	INF2	0.305	0.07559	1	0.06969	0.7717	0.9999	0.506	0.007819	0.4068	43.55	42.57	26.1	30.04	26.58	33.21	18.4	28.1	35.2	28.48	36.93	21.29
ENSGALG00000001571	MYO1F	0.4022	0.07584	1	0.8173	0.001958	0.2846	0.006582	0.9826	0.9994	23.04	11.77	17.49	22.25	8.82	15.43	14.55	12.43	17.65	29.62	21.39	9.38
ENSGALG00000001126	CHAF1A	-0.2961	0.07588	1	-0.4711	0.02803	0.7831	-0.0599	0.7843	0.9994	17.58	18.43	18.18	15.59	24.38	20.61	15.11	32.79	32.31	23.38	24.19	26.73
ENSGALG00000006334	LAP3	-0.2393	0.07595	1	-0.1961	0.3187	0.9999	-0.2661	0.2025	0.9994	42.29	54.4	53.51	52.12	71.78	52.36	42.26	54.79	60.23	48.06	51.57	57.63
ENSGALG00000005573	NOLC1	-0.2354	0.07599	1	-0.2724	0.1885	0.9999	-0.1837	0.3244	0.9994	62.57	50.84	61.05	52.85	67.17	48.95	45.04	67.72	80.53	50.48	60.86	53.78
ENSGALG00000014258	LIMCH1	0.3153	0.07629	1	0.2166	0.4099	0.9999	0.4175	0.05148	0.9994	22.29	34.07	20.74	18.51	23.66	28.17	24.35	29.54	16.65	28.44	17.52	18.79
ENSGALG00000023608		0.5441	0.07637	1	0.901	0.04288	0.8939	0.2931	0.2953	0.9994	146.33	99.83	119.28	105.25	50.7	98.16	35.48	59.36	90.43	185.53	98.47	29.6
ENSGALG00000010337	7	-1.244	0.07648	1	-1.136	0.1412	0.9999	-1.446	0.1648	NA	0.12	0.07	0.02	0.07	0.4	0	0.04	0.56	0.29	0.15	0.24	0.15
ENSGALG00000002987	SERPINF2	0.3762	0.07665	1	0.7658	0.001701	0.2602	0.03634	0.8952	0.9994	194.56	88.68	173.11	98.68	97.69	106.52	106.1	121.36	100.93	169.32	179.16	62.25
ENSGALG00000011176	SCRN1	-0.8021	0.07669	1	-1.044	0.05433	0.9575	-0.2819	0.5305	0.9994	2.03	1.81	1.82	2.04	2.38	1.39	1.3	10.53	3.62	4.08	3.09	4.09
ENSGALG00000008292	LRP4	0.3735	0.0767	1	0.6183	0.04136	0.8888	0.1888	0.3912	0.9994	27.61	14.47	16.56	16.25	16.07	15.26	13.02	14.59	17.12	24.37	16.44	5.99
ENSGALG00000008178		0.6673	0.07682	1	0.5046	0.3589	0.9999	0.8935	0.02085	0.6611	14.32	28.71	6.57	9.65	13.32	11.94	37.2	17.14	6.99	9.29	10.92	20.67
ENSGALG00000008088	ACSL4	0.3095	0.07686	1	0.6011	0.01016	0.534	0.06076	0.7936	0.9994	44.71	47.09	59.87	30.69	37.06	42.61	34.87	33.64	37.86	67.45	44.63	30.6
ENSGALG00000007396	TAOK3	0.2784	0.07699	1	0.2025	0.4193	0.9999	0.3626	0.05873	0.9994	45.91	37.97	34.46	30.17	25.76	34.41	31.34	33.07	44.38	38.4	32.54	18.79
ENSGALG00000008238	MED13L	0.298	0.07734	1	0.3061	0.162	0.9999	0.3032	0.1818	0.9994	23.6	15.09	19	15.82	10.65	18.66	10.34	12.81	14.93	18.13	17.38	11.33
ENSGALG00000009163	S100A11	0.2776	0.07741	1	0.2771	0.2863	0.9999	0.2923	0.1284	0.9994	1096.51	1069.29	850.65	798.28	1060.27	1202.44	1159.41	775.99	968.62	924.88	1198.94	1139.92
ENSGALG00000017242	7	0.2922	0.07766	1	0.282	0.1537	0.9999	0.3104	0.1157	0.9994	65.06	46.79	47.13	53.31	40.83	67.19	33.13	36.75	39.03	48.65	45.1	34.55
ENSGALG00000006639	CEP55	-0.3157	0.07769	1	-0.5738	0.02085	0.6933	-0.04674	0.8576	0.9994	27.68	25.87	26.57	20.96	40.6	33.29	23.31	42.89	34.86	21.63	25.6	34.66
ENSGALG00000012039	PSMA3	0.2742	0.07776	1	0.2292	0.3118	0.9999	0.3327	0.1183	0.9994	337.74	403.11	278.19	244.09	375.81	402.74	390.15	371.01	317.48	358.62	297.73	276.7
ENSGALG00000018386		0.3075	0.078	1	0.7008	0.005053	0.3888	-0.05799	0.7644	0.9994	488.78	381.34	414.09	474.19	374.49	368.31	611.88	320.78	329.65	483.23	436.6	364.42
ENSGALG00000012956	TMTC1	0.2579	0.07808	1	0.3421	0.09622	0.9999	0.2012	0.3082	0.9994	66.47	43.07	42	44.46	56.12	58.34	43.15	38.1	41.15	44.38	57.14	41.81
ENSGALG00000027526	COL9A2	-0.707	0.0786	1	-1.01	0.009391	0.5191	-0.1233	0.8052	0.9994	2.84	9.77	3.09	4.97	10.78	4.56	6.77	27.95	9.4	6.18	11.11	14.25
ENSGALG00000012934	BICD1	0.9001	0.07866	1	1.218	0.03326	0.8262	0.6953	0.2938	0.9994	0.75	7.58	1.82	1.35	2.94	1.28	1.79	1.36	1.05	5.29	1.11	1.25
ENSGALG00000003742	CPAMD8	0.3177	0.07904	1	-0.01811	0.9284	0.9999	0.6186	0.01273	0.5317	23.64	44.18	19.29	21.03	26.42	34.95	20.04	24.78	29.08	23.63	28.61	23.88
ENSGALG00000014386	SEPSECS	-0.3031	0.07934	1	-0.2508	0.3573	0.9999	-0.3401	0.1885	0.9994	11.94	9.17	10.04	11.83	17.57	10.76	8.92	12.34	15.67	12.05	11.33	12.77
ENSGALG00000017331	GDPD5	0.3555	0.07937	1	0.1512	0.6334	0.9999	0.5464	0.006036	0.3546	26.38	26.24	15.47	19.63	14.72	21.23	10.68	17.19	28.08	23.33	23.71	9.96
ENSGALG00000005006	UBA2	-0.2246	0.07951	1	-0.3203	0.1211	0.9999	-0.1174	0.5276	0.9994	109.28	93.62	110.03	91.55	127.35	105.68	75.66	123.29	137.03	88.93	117.16	113.02
ENSGALG00000003172	SLC16A9	0.64	0.07971	1	1.249	0.01299	0.5949	0.1395	0.7022	0.9994	10.92	38.69	28.51	24.07	18.29	27.79	58.16	11.82	8.5	16.72	18.33	22.62
ENSGALG00000008983	GNB4	0.2243	0.07981	1	0.218	0.2965	0.9999	0.2436	0.1936	0.9994	92.5	71.09	76.93	75.23	61.53	94.37	62.95	81.58	79.76	94.26	84.21	59.24
ENSGALG00000002854	PDZD2	0.4798	0.07983	1	0.1088	0.7485	0.9999	1.003	0.002258	0.1846	4.03	3.48	1.26	1.95	1.46	2.02	1.68	3.29	3.14	3.55	4.49	2.97
ENSGALG00000012179	SOCS4	0.2958	0.07995	1	0.3821	0.1614	0.9999	0.2201	0.3603	0.9994	24.52	18.6	18.2	17.45	14.38	16.26	20.11	21.75	14.24	22.73	23.99	18.37
ENSGALG00000003496	TEX2	0.2599	0.08039	1	0.3273	0.1749	0.9999	0.215	0.2428	0.9994	32.66	35.7	28.29	26.59	31.49	33.17	32.66	29.19	26.7	37.84	21.7	23.2
ENSGALG00000011565	TDRD9	-0.881	0.08041	1	-1.074	0.03856	0.8704	-0.3579	0.4905	0.9994	0.59	0.75	0.61	0.5	1.29	0.56	0.68	4.05	1.69	2.31	1.04	3.02
ENSGALG00000002755	RFWD3	-0.3413	0.08066	1	-0.5672	0.0212	0.6951	-0.01367	0.9516	0.9994	6.02	4.54	5.41	4.28	5.94	5.24	4.71	12.52	8.49	6.82	6.32	7.13
ENSGALG00000007241	NUBP1	-0.2406	0.08082	1	-0.2924	0.1915	0.9999	-0.1715	0.3781	0.9994	58.88	67.82	76.88	64.56	81.33	73.45	67.39	75.61	88.16	64.6	70.63	99.95
ENSGALG00000016166	SLC45A4	0.3674	0.08106	1	0.6353	0.03259	0.8233	0.1327	0.6617	0.9994	5.75	5.09	5.88	5.18	2.67	4.43	4.9	3.87	3.95	6.69	5.18	3.64
ENSGALG00000010533	ELAVL4	-1.075	0.08116	1	-0.9254	0.137	0.9999	-1.315	0.1422	0.9994	1.01	0.23	3.54	1.14	0.08	0.72	0.58	4.23	1.79	1.86	1.51	1.8
ENSGALG00000005171	AP1S3	-0.6176	0.08145	1	-0.5906	0.1655	0.9999	-0.6402	0.106	0.9994	8.93	5.29	8.13	9.12	13.05	5.77	10.55	31.12	14	13.25	12.02	12.74
ENSGALG00000028795	CADM3	0.8625	0.08149	1	0.6563	0.2786	0.9999	1.158	0.06106	0.9994	3.24	1.32	0.24	1.54	0.64	1.08	0.6	0.92	2.07	3.77	2.13	1.25
ENSGALG00000016792	MFSD9	-0.2879	0.08167	1	-0.4207	0.1314	0.9999	-0.1366	0.5628	0.9994	12.54	12.11	11.81	12.05	14.32	10.67	8.75	15.5	18.9	12.38	12.02	12.83
ENSGALG00000000218		-0.2497	0.08191	1	-0.228	0.2647	0.9999	-0.2578	0.2474	0.9994	23.81	34.72	33.36	32.73	42.26	32.83	32.33	46.65	40.36	33.95	34.23	38.78
ENSGALG00000001764	HCN4	0.7471	0.08196	1	0.2953	0.6328	0.9999	1.091	0.03482	0.8426	0.87	0.96	0.54	0.28	0.35	0.71	0.34	0.42	0.25	0.47	0.61	0.53
ENSGALG00000015249	TTF2	-0.2504	0.08202	1	-0.2815	0.1822	0.9999	-0.202	0.3697	0.9994	15.52	13.34	13.46	13.75	21.64	14.43	13.01	17.37	21.15	15.14	16.56	19.15
ENSGALG00000010674	DCTD	-0.2828	0.08209	1	-0.4323	0.05558	0.9636	-0.1085	0.6324	0.9994	69.17	67.87	57.7	56.92	99.36	64.55	53.22	88.36	116.03	56.64	83.29	74.06
ENSGALG00000001942	SPDL1	-0.2398	0.08226	1	-0.3086	0.1332	0.9999	-0.1571	0.4637	0.9994	20.26	19.09	18.26	17.6	27.43	18.37	15.03	24.17	25.02	17.96	21.14	22
ENSGALG00000016404	MTBP	-0.3531	0.0824	1	-0.5637	0.04398	0.8988	-0.0619	0.8142	0.9994	5.8	5.11	4.82	4.88	7.03	5.43	4.76	10.92	8.18	6.57	6.6	8.9
ENSGALG00000020772		0.9414	0.08251	1	1.174	0.0636	0.996	0.5437	0.4266	0.9994	0.96	0.22	0.51	0.09	0.36	0.3	1.89	0.53	0.4	0.47	0.82	0.63
ENSGALG00000010818	PPAP2B	0.2593	0.08259	1	0.2244	0.321	0.9999	0.306	0.1328	0.9994	63.62	80.38	59.08	55.55	70.97	87.88	81.12	69.63	58.8	64.35	58.91	60.69
ENSGALG00000004597	ZBTB37	0.4702	0.08299	1	0.5903	0.1484	0.9999	0.3605	0.2834	0.9994	9.09	7.47	7.08	7.74	5.46	9.91	6.53	7.77	6.22	12.85	10.5	6.77
ENSGALG00000003595	SARM1	0.8619	0.08317	1	0.3971	0.5532	0.9999	1.251	0.03926	0.894	3.43	2.98	0.46	0.86	1.65	0.92	0.67	0.5	2.03	2.47	1.43	1.09
ENSGALG00000017048	EXOSC8	-0.2451	0.08331	1	-0.4517	0.03311	0.8258	-0.004655	0.9806	0.9994	104.17	108.13	97.21	88.24	119.24	95.72	94.92	145.85	132.61	83.17	107.04	138.25
ENSGALG00000011646	PLD4	-1.083	0.08343	1	-0.9164	0.1502	0.9999	-1.572	0.03761	0.8785	0.35	0.19	2.71	1.55	0.5	1.07	0.53	3.56	3.43	2.07	3.9	5.45
ENSGALG00000008621	NRP2	0.287	0.08352	1	0.4173	0.03627	0.8524	0.1925	0.4047	0.9994	101.6	69.85	95.28	92.71	60.39	118.65	73.91	78.84	72.8	92.72	88.61	52.79
ENSGALG00000014276	CIR1	-0.2391	0.08383	1	-0.08788	0.7043	0.9999	-0.3848	0.06165	0.9994	17.17	14.92	21.13	19.55	22.89	17.46	18.34	21.3	23.27	20.65	19.11	21.27
ENSGALG00000005933	SLC5A11	1.049	0.08393	1	1.66	0.06082	0.9857	0.1233	0.8373	0.9994	0.69	0.52	0.34	0.58	0.52	0.4	0.09	0.35	0.72	3.23	1.17	0.36
ENSGALG00000005811	COL7A1	0.5411	0.08439	1	0.7549	0.1204	0.9999	0.3657	0.265	0.9994	1.53	2.26	1.63	1.8	1.78	2.99	1.38	0.74	1.85	1.48	3.91	1.59
ENSGALG00000008181	MADD	0.2191	0.0845	1	0.1668	0.4125	0.9999	0.2905	0.1177	0.9994	22.22	15.27	13.64	15.54	15.22	18.09	17.28	18.58	20.38	17.01	21.52	14.4
ENSGALG00000004918	RAB9B	0.4286	0.08467	1	0.4335	0.2583	0.9999	0.4409	0.1558	0.9994	23.57	22.8	17.57	19.04	17.91	28.83	31.1	23.87	19.05	27.92	21.34	21.14
ENSGALG00000026005	DIO2	0.3846	0.08481	1	0.4469	0.192	0.9999	0.3391	0.2408	0.9994	33.71	48.52	28.08	24.99	44	41.76	32.72	48.36	23.17	52.25	40.27	25.82
ENSGALG00000009280	7	-0.8614	0.08517	1	-0.6579	0.2929	0.9999	-1.115	0.1294	0.9994	0.98	0.79	2.79	1.67	0.38	0.47	1.39	1.36	2.01	1.1	0.95	2.45
ENSGALG00000011256	WDFY3	0.2369	0.08533	1	0.3037	0.1639	0.9999	0.1875	0.2962	0.9994	21.78	16.74	18.07	15.9	16.38	19.93	14.71	14.83	21.23	21.62	20.65	13.05
ENSGALG00000003897	FAN1	0.2803	0.08541	1	0.2118	0.3982	0.9999	0.368	0.1373	0.9994	13.66	11.75	8	13.08	8.87	13.99	12.39	14.03	11.96	13.06	13.5	10.05
ENSGALG00000015136	ILDR1	-0.9264	0.08546	1	-1.516	0.03868	0.8704	-0.05263	0.9335	NA	0.19	0.09	0.16	0.17	0.24	0.29	0.03	0.77	0.47	0.18	0.31	0.3
ENSGALG00000004802	TRAFD1	-0.2548	0.08579	1	-0.08088	0.6978	0.9999	-0.4415	0.03393	0.8369	25.05	26.26	33.84	35.82	25.73	19.85	23.53	32.67	36.75	35.49	35.19	35.42
ENSGALG00000002374	SLC9A9	0.3499	0.08591	1	0.6546	0.03434	0.8422	0.05373	0.8374	0.9994	9.49	6.28	6.07	8.46	9.25	9.55	6.65	5.83	8.53	12.03	13.08	6.78
ENSGALG00000015233	ATP1B1	0.501	0.08607	1	0.527	0.2414	0.9999	0.4894	0.05209	0.9994	390.31	271.51	268.36	204.41	141	217.92	115.18	180.86	355.81	401.03	293.96	62.2
ENSGALG00000019261	ARHGAP8	-0.3658	0.08631	1	-0.6968	0.01702	0.6485	-0.09185	0.7146	0.9994	26.71	26.61	20.34	20.8	35.1	19.35	14.19	21	21.4	15.74	16.67	36.63
ENSGALG00000026438		-0.2483	0.08666	1	-0.05085	0.8141	0.9999	-0.4129	0.03092	0.7981	39.68	25.74	40.48	46.8	42.77	34.66	24.92	34.3	47.21	40.2	36.81	30.49
ENSGALG00000011080	BDKRB2	0.5468	0.08713	1	0.6429	0.1657	0.9999	0.4655	0.2485	0.9994	3.1	2.39	2.11	1.67	1.52	1.95	2.85	2.05	1.73	2.87	2.31	1.74
ENSGALG00000021526	PRR11	-0.3145	0.08732	1	-0.5227	0.07802	0.9999	-0.111	0.6445	0.9994	25.39	28.55	27.9	22.65	33.71	25.09	22.96	36.21	31.3	16.78	21.62	27.83
ENSGALG00000011487	SHROOM3	0.2914	0.08733	1	0.3656	0.2002	0.9999	0.2316	0.3338	0.9994	6.05	5.94	5.26	4.95	3.89	4.78	5.39	4.2	6.18	6.86	5.21	4.13
ENSGALG00000007434		-0.2165	0.08736	1	-0.3165	0.1324	0.9999	-0.09906	0.5825	0.9994	22.32	17.32	20.93	18.33	21.92	18.63	17.82	25.18	25.27	15.01	21.54	22.1
ENSGALG00000011104	GCG	-0.715	0.08737	1	-0.03961	0.9425	0.9999	-1.148	0.01343	0.5428	2.12	0.91	3.02	3.99	2.26	1.28	1.35	1.4	1.72	1.74	0.98	1.35
ENSGALG00000003987	TRAF4	0.5743	0.08753	1	0.9858	0.02578	0.763	0.1316	0.7476	0.9994	12	6.38	10.45	8.13	3.66	6.57	7.07	5.08	8.7	20.88	9.69	6.05
ENSGALG00000011896	SIDT2	0.2343	0.08763	1	0.347	0.08179	0.9999	0.1475	0.4509	0.9994	57.99	59.18	62.08	57.48	44.57	67.21	59.53	49	55.2	57.76	56.61	42.89
ENSGALG00000002762	UHRF1BP1	0.303	0.08768	1	0.1034	0.6983	0.9999	0.5057	0.03493	0.8428	14.13	10.07	10.47	7.67	6.1	10.86	6.33	9.48	11.37	12.55	10.29	7.78
ENSGALG00000001525	CALCOCO2	-0.2378	0.08781	1	-0.05881	0.7811	0.9999	-0.4028	0.03535	0.8454	58.67	39.56	60.77	64.98	56.46	42.83	45.75	48.57	72.85	58.56	54.08	54.18
ENSGALG00000028628	LAPTM4B	0.3069	0.08807	1	0.2364	0.3782	0.9999	0.4032	0.07794	0.9994	11.8	12.74	7.99	11.6	9.88	15.01	9.68	12.73	17.97	16.19	18.72	9.47
ENSGALG00000006690	ECHDC3	0.2732	0.08815	1	0.4844	0.04269	0.8939	0.06048	0.7645	0.9994	140.83	109.32	128.33	96.15	98.23	92.6	172.84	116.16	96.93	129.48	123.51	115.22
ENSGALG00000005430	ALS2CL	0.2774	0.08837	1	0.3797	0.1088	0.9999	0.1863	0.4468	0.9994	9.41	4.59	5.63	6.57	5.02	6.18	5.77	6.75	6.13	9.77	6.8	5.3
ENSGALG00000011499	SCARB2	0.2865	0.08858	1	0.4739	0.0424	0.8939	0.1239	0.5821	0.9994	152.45	82.64	117.47	126.08	90.12	138.48	137.34	109.08	82.46	144.22	111.64	110.16
ENSGALG00000017021	ATP7B	0.459	0.08861	1	0.7239	0.06175	0.9878	0.1832	0.5903	0.9994	3.47	2.71	2.06	1.88	3.41	2.37	3.29	2.1	2.37	2.75	5.2	2.72
ENSGALG00000012472	IL2RB	-0.9246	0.0889	1	-0.4796	0.5547	NA	-1.257	0.04604	0.9741	0.24	0.09	0.61	0.45	0.43	0.3	0.2	0.17	0.71	0.18	0.25	0.09
ENSGALG00000027603	ZHX3	0.2591	0.08933	1	0.2741	0.2424	0.9999	0.2584	0.2522	0.9994	18.19	14.23	17.05	13.28	10.19	16.87	12.11	12.76	13.17	15.75	15.2	11.85
ENSGALG00000016820	GAS6	0.3357	0.08961	1	0.3941	0.2159	0.9999	0.2916	0.1983	0.9994	274.43	391.25	222.78	269.94	260.06	262.56	469.47	227.61	320.98	236.13	286.43	278.29
ENSGALG00000000109	AFMID	-0.3281	0.08963	1	-0.1273	0.6717	0.9999	-0.5519	0.02679	0.7553	14.4	16.13	22.34	19.51	24.25	15.13	21.54	18.27	29.12	19.83	21.34	25.87
ENSGALG00000006837	TSPAN4	0.2962	0.08976	1	0.5791	0.01176	0.5698	0.04927	0.8358	0.9994	56.59	42.29	44.31	63.96	31.87	49.37	45.73	50.1	37.58	50.91	67.01	29.36
ENSGALG00000029043	LGALS1	-0.4024	0.08976	1	-0.3544	0.2949	0.9999	-0.4503	0.09472	0.9994	7.01	8.02	13.17	7.45	8.39	6.37	4.95	16.59	15.3	15.55	9.63	8.57
ENSGALG00000005985	GDF10	0.3819	0.09008	1	-0.02824	0.92	0.9999	0.7883	0.007513	0.3998	44.87	28.52	18.36	10.97	24.81	22.42	20	35.84	20.48	27.07	20.88	17.82
ENSGALG00000001807	CUX1	0.2046	0.0902	1	0.242	0.2066	0.9999	0.1847	0.3002	0.9994	34.17	35.26	30.33	32.1	30.21	37.41	31.18	30.8	29.58	32.77	32.49	26.84
ENSGALG00000011894	CYP2D6	-0.2856	0.09054	1	0.1273	0.5166	0.9999	-0.6418	0.004665	0.2967	33.62	27.15	61.54	46.54	31.44	30.21	32.98	37.37	33.31	37.76	35.01	32.53
ENSGALG00000014866	FABP7	0.4623	0.09071	1	1.04	0.002956	0.3135	0.02901	0.9208	0.9994	49.29	109.5	69.43	77.47	66.85	58.8	99.48	38.74	65.31	56.09	81.44	23.58
ENSGALG00000003449	DNAJC7	-0.1943	0.09073	1	-0.2676	0.1615	0.9999	-0.1065	0.5443	0.9994	30.67	28.99	29.34	29.81	33.51	27.82	25.17	35.34	39.8	29.48	27.73	30.84
ENSGALG00000005517	KIF9	1.375	0.09101	1	1.599	0.08561	0.9999	1.047	0.2865	0.9994	1.31	0.07	0	0.66	0.71	1.62	1.11	0.04	1.86	1.76	2.62	0.08
ENSGALG00000006165	WDFY4	0.3596	0.09102	1	0.6384	0.02929	0.7858	0.03638	0.8973	0.9994	3.02	2.53	2.65	2.93	1.75	2.09	3.95	2.52	3.34	3.54	3.93	2.06
ENSGALG00000007505	MUC4	0.7696	0.09106	1	0.8564	0.1903	0.9999	0.6942	0.2589	0.9994	1.29	0.39	0.5	0.76	0.46	1.19	0.99	0.97	0.74	1.38	0.91	0.23
ENSGALG00000016292	COL21A1	-0.5809	0.09113	1	-0.7706	0.09698	0.9999	-0.4456	0.24	0.9994	2.8	3.13	2.99	3.06	3.91	1.46	1.35	3.26	2.86	1.56	1.38	1.78
ENSGALG00000012327	INHBA	0.5036	0.09167	1	0.2185	0.6136	0.9999	0.8357	0.01672	0.5874	7.65	8.19	4.97	4.2	3.8	7.57	8.77	6.66	6.16	5.78	5.74	6.14
ENSGALG00000006871	SLCO3A1	0.3363	0.09173	1	0.5017	0.05162	0.9467	0.235	0.2605	0.9994	10.47	12.9	10.47	7.9	10.67	11.15	7.46	5.93	8.84	9.11	9	4.64
ENSGALG00000002873	RSL1D1	-0.2186	0.09215	1	-0.2796	0.1627	0.9999	-0.1393	0.4699	0.9994	53.57	57.92	57.02	54.12	73.63	58.49	53.71	77.1	76.93	51.01	65.34	66.76
ENSGALG00000002042	KNOP1	-0.2695	0.0927	1	-0.2444	0.3371	0.9999	-0.279	0.2285	0.9994	21.55	17.97	18.48	19.32	24.97	13.22	15.69	23.19	20.93	14.38	22.86	22.43
ENSGALG00000004522	CASC5	-0.2612	0.09275	1	-0.4756	0.0189	0.6656	-0.02396	0.9177	0.9994	14.28	10.71	11.31	8.84	17.27	12.59	9.12	17.14	16.95	11.01	13.05	14.9
ENSGALG00000009971	CDC20	-0.2832	0.09279	1	-0.5868	0.00387	0.3559	0.07318	0.7427	0.9994	195.07	137.93	143.97	109.38	196.36	150.03	115.04	244.02	251.15	155.57	159.84	192.16
ENSGALG00000017368	TRNT1	-0.234	0.09335	1	-0.3427	0.1048	0.9999	-0.1093	0.6143	0.9994	47.29	45.67	38.95	46.54	62.17	46.3	40.72	62.3	54.78	42.99	44.48	56.23
ENSGALG00000025810	CCNB3	-0.2882	0.09341	1	-0.5785	0.002724	0.3026	0.05027	0.8389	0.9994	64.29	67.9	79.59	43.29	87.06	87.79	61.82	111.2	111.68	70.02	64.9	91.5
ENSGALG00000016972	NUFIP1	-0.3048	0.09355	1	-0.3046	0.1983	0.9999	-0.2869	0.1618	0.9994	37.07	25.46	37.25	32.78	40.44	30.08	30.25	66.84	58.78	57.4	41.79	43.54
ENSGALG00000018415		0.881	0.09394	1	1.104	0.1422	0.9999	0.7168	0.2678	0.9994	0.62	1.25	1.29	0.7	0.96	3.04	2.53	0.76	0.46	0.48	1.24	0.94
ENSGALG00000021647	NRTN	-0.7058	0.094	1	-0.617	0.3156	0.9999	-0.7721	0.1809	0.9994	1.14	2.72	3.15	3.06	4.1	2.18	1.43	3.89	2.98	1.94	2.35	2.46
ENSGALG00000006840	AKAP13	0.2524	0.09408	1	0.2709	0.2217	0.9999	0.2486	0.254	0.9994	29.58	24.55	27.56	25.08	15.79	28.55	20.97	24.44	25.1	32.06	22.88	17.54
ENSGALG00000013756	ZC2HC1B	-0.9831	0.09414	1	-0.2933	0.7114	NA	-1.585	0.03929	0.894	0.06	0.08	0.11	0.38	0.42	0.17	0.05	0.1	0.34	0.18	0.21	0.13
ENSGALG00000016728	RP2	-0.2553	0.09423	1	-0.4846	0.01765	0.6565	0.04623	0.8005	0.9994	34.08	26.27	27.33	25.19	28.49	24.99	26.04	51.26	41.98	33.44	27.86	37.14
ENSGALG00000024298	ADAMTSL5	-0.9094	0.09432	1	0.1324	0.8396	0.9999	-1.98	0.004382	0.2834	0.97	0.51	4.03	2.53	0.74	0.39	0.61	1.73	1.51	2.15	1.36	0.7
ENSGALG00000012508	TRIP13	-0.3075	0.09436	1	-0.5576	0.02686	0.7712	-0.01281	0.961	0.9994	23.24	21.45	19.16	15.89	29.7	20.64	18.5	31.65	32.36	17.93	23.62	30.23
ENSGALG00000006097	PLXNA1	0.2431	0.09442	1	0.07988	0.7098	0.9999	0.4216	0.03436	0.8415	44.25	41.37	38.51	29.5	25.02	40.77	28.54	40.08	46.06	44.39	41.42	28.94
ENSGALG00000011444	MFHAS1	0.286	0.09443	1	0.1649	0.5188	0.9999	0.4116	0.05827	0.9994	24.73	30.25	26.88	20.29	17.96	32.43	26.16	28.45	18.67	29.12	17.9	22.8
ENSGALG00000007870	SMAD3	0.2601	0.09453	1	0.3338	0.1798	0.9999	0.2022	0.3377	0.9994	20.77	16.24	19.29	14.35	12.49	17	11.75	13.85	19.42	21.22	21.34	12.23
ENSGALG00000029140	CRABP2	-1.436	0.09467	1	-1.342	0.07873	0.9999	-2.179	0.03877	NA	0.95	0	0.59	0.96	2.7	0	0.53	15.1	7.48	7.77	2.81	6.32
ENSGALG00000008818	IDH1	0.2114	0.09488	1	0.3216	0.106	0.9999	0.1195	0.5081	0.9994	144.33	120.51	114.2	108.5	118.26	112.37	126.73	117.09	125.83	128.6	135.39	92.99
ENSGALG00000009473	EFCAB1	-0.8272	0.0949	1	-1.082	0.07707	0.9999	-0.2964	0.6139	0.9994	1.06	2.26	1.59	1.74	2.43	1.4	2.33	6.53	7.68	3.52	1.53	2.75
ENSGALG00000017169	ELMOD1	-1.157	0.09494	1	-1.215	0.01491	0.6196	-0.5824	0.2537	0.9994	1.17	0.54	1.45	1.55	0.77	0.86	2.06	24.27	8.82	11.35	4.44	9.83
ENSGALG00000012695	NOL7	-0.2578	0.095	1	-0.1863	0.4424	0.9999	-0.3193	0.171	0.9994	42.85	55.75	56.59	52.36	68.46	44.97	53.14	69.05	63.25	50.16	59.28	65.23
ENSGALG00000015949	ASRGL1	-0.3245	0.09504	1	-0.4038	0.2127	0.9999	-0.2411	0.3517	0.9994	12.75	8.26	12.3	10.68	11.37	8.74	8.15	10.7	12.37	7.92	7.88	10.9
ENSGALG00000004345	OIT3	0.3381	0.09506	1	0.2794	0.4161	0.9999	0.4114	0.101	0.9994	6.7	7.06	5.5	4.57	4.71	6.14	7.35	4.91	4.55	5.51	5.55	6.76
ENSGALG00000011695	HIPK3	0.2229	0.09538	1	0.1975	0.3235	0.9999	0.2595	0.1872	0.9994	28.06	26.22	19.11	19.84	27.53	26.65	21.79	21.3	21.62	22.97	26.86	23.31
ENSGALG00000017254	DLG2	-0.8455	0.09555	1	-0.8309	0.1912	0.9999	-0.8499	0.1763	0.9994	0.39	2.48	2.2	0.74	3.68	0.72	1.29	0.32	3.46	1.05	1.32	3.12
ENSGALG00000004655	SMURF1	0.2306	0.09561	1	0.2416	0.2382	0.9999	0.234	0.2749	0.9994	46.69	25.69	34.62	28.8	25.43	34.8	26.19	29.04	33.15	36.84	36.62	27.1
ENSGALG00000015983	GART	-0.1997	0.09563	1	-0.1664	0.4112	0.9999	-0.2179	0.2403	0.9994	23.94	18.51	24.52	24.31	20.79	18.58	17.44	24.77	25.62	19.8	23.04	21.67
ENSGALG00000011101	URB2	-0.2658	0.09581	1	-0.39	0.1001	0.9999	-0.09611	0.6202	0.9994	11.01	8.82	10.39	10.03	10.93	10.07	7.94	19.94	13.76	13.25	12.18	12.51
ENSGALG00000007039	IGF-I	0.3756	0.09592	1	0.6281	0.0576	0.9731	0.181	0.4606	0.9994	13.89	12.32	17.26	8.75	10.1	15.3	6.87	8.5	12.97	19.75	13.45	5.86
ENSGALG00000011529	NAAA	0.2643	0.09597	1	0.4635	0.0495	0.9465	0.06666	0.7499	0.9994	60.64	43.51	64.39	51.78	43.67	66.56	67.87	71.78	47.63	81.14	60.1	43.32
ENSGALG00000014880	PARP8	0.4411	0.09669	1	0.6485	0.1175	0.9999	0.2323	0.4219	0.9994	14.2	7.26	7.77	7.42	10.76	9.95	11.04	7.16	16.05	14.57	13.01	3.62
ENSGALG00000005680	PSD	0.2817	0.09688	1	0.05769	0.8049	0.9999	0.5789	0.001823	0.1617	37.12	36.93	23.59	28.36	23.41	40.27	31.19	45.82	43.45	33.26	55.96	33.72
ENSGALG00000001225	RABGAP1	0.2116	0.09696	1	0.1247	0.5488	0.9999	0.3133	0.08644	0.9994	38.06	29.2	29.61	26.91	23.67	34.33	25.04	31.1	38.43	36.57	34.75	24.58
ENSGALG00000010841	C1orf168	-1.343	0.09699	1	-1.399	0.02635	0.7698	-0.6534	0.3454	NA	0.26	0.24	0.91	0.53	0.43	0.69	0.88	17.46	5.69	6.52	2.98	5.19
ENSGALG00000006569		0.2139	0.09702	1	0.1821	0.3756	0.9999	0.2581	0.1891	0.9994	18.19	15.05	16.74	14.44	11.06	18.15	13.09	16.06	15.99	19.54	15.66	13.14
ENSGALG00000015320	NANS	0.2172	0.09705	1	0.005877	0.9774	0.9999	0.4324	0.01281	0.5334	59.61	53.05	41.41	38.52	41.87	54.51	39.85	52.37	57.68	45.38	51.85	36.32
ENSGALG00000005420	AATF	-0.2255	0.09713	1	-0.3079	0.1832	0.9999	-0.1268	0.5214	0.9994	18.88	20.25	22.51	19.89	20.83	19.54	17.8	22.83	31.65	19.99	18.51	20.39
ENSGALG00000026999	SNRPB2	-0.2458	0.09724	1	-0.2684	0.2276	0.9999	-0.2053	0.3091	0.9994	38.55	43.74	42.59	39.11	56.13	38.68	44.5	54.81	55.36	33.55	49.62	54.67
ENSGALG00000008109	CDHR3	0.8596	0.0973	1	1.239	0.08544	0.9999	0.4559	0.5113	0.9994	0.24	0.08	0.09	0.08	0.22	0.23	0.25	0.22	0.07	0.17	0.37	0.07
ENSGALG00000016224	MAOA	-0.2935	0.0973	1	-0.09887	0.6676	0.9999	-0.4719	0.05915	0.9994	22.34	17.92	33.33	34.21	16.43	21.43	14.46	29.23	26.22	24.84	30.3	22.83
ENSGALG00000006706	USP6NL	0.2201	0.09735	1	0.3884	0.06389	0.9963	0.06412	0.7358	0.9994	31.25	24.45	22.93	25.38	23.87	21.31	29.32	23.71	21.57	29.46	28.45	25.66
ENSGALG00000005601		-0.7782	0.09743	1	-0.7245	0.2262	0.9999	-0.8555	0.1463	0.9994	0.06	0.11	0.29	0.13	0.16	0.15	0.12	0.49	0.34	0.14	0.35	0.25
ENSGALG00000009092	STON1	0.2284	0.0976	1	0.3452	0.08902	0.9999	0.1297	0.531	0.9994	63.5	52.5	64.51	56.8	38.98	62.41	51.46	61.17	50.3	63.04	70.5	43.53
ENSGALG00000009507	PLEKHH1	0.6993	0.09776	1	0.406	0.5012	0.9999	1.118	0.004612	0.2949	7.75	7.99	1.76	2.63	4.2	3.24	2.55	5.86	10.46	8.39	10.33	0.85
ENSGALG00000014770	EPB41L3	-0.37	0.09786	1	-0.1714	0.5816	0.9999	-0.5889	0.02522	0.7364	6.7	7.3	15.99	8.69	12.9	11.26	9.55	13.4	10.48	7.2	17.6	16.7
ENSGALG00000016342	MYOM2	0.4919	0.09805	1	-0.1877	0.6123	0.9999	1.029	0.0008104	0.08669	7.52	17.99	5.46	5.77	8.02	13.75	8.33	9.4	4.12	5.3	6.13	10.54
ENSGALG00000006594	POFUT1	-0.2082	0.09811	1	-0.1387	0.5132	0.9999	-0.2605	0.166	0.9994	38.96	38.35	42.82	46.28	51.45	41.9	42.31	49.32	50.2	38.29	39.22	42.49
ENSGALG00000011329	MLLT4	0.2177	0.09817	1	0.203	0.3109	0.9999	0.2455	0.1946	0.9994	37.29	35	36.44	25.66	28.71	36.9	27.88	35.23	30.93	34.93	40.17	28.72
ENSGALG00000027036	PKIB	0.3298	0.09822	1	0.2795	0.3549	0.9999	0.3822	0.1278	0.9994	20.6	12.47	10.1	14.16	10.07	12.85	8.5	11.46	9.88	10.19	15.91	8.81
ENSGALG00000015253	COL8A1	0.4789	0.0983	1	0.04873	0.8979	0.9999	0.7962	0.01429	0.5471	602.44	1009.33	257.7	391.25	577.25	525.95	452.91	477.27	193.99	313.59	396.81	524.11
ENSGALG00000016736	CYFIP1	0.2119	0.09854	1	0.2294	0.2776	0.9999	0.21	0.2429	0.9994	115.45	102.09	92.38	90.07	88.3	101.02	96.84	92.95	91.63	103.85	99.47	88.69
ENSGALG00000004750	NOL8	-0.2273	0.09874	1	-0.1452	0.4993	0.9999	-0.3003	0.1377	0.9994	18.72	15.1	18.16	18.26	25.38	17.39	14.57	22.56	24.58	19.09	24.11	20.44
ENSGALG00000006267	TPX2	-0.279	0.09874	1	-0.57	0.006254	0.4137	0.01691	0.942	0.9994	80.48	76.27	74.84	55.81	109.8	90.15	62.84	98.77	106.26	58.97	72.22	102.37
ENSGALG00000013624	FAM65B	0.3136	0.09882	1	0.4149	0.1689	0.9999	0.2274	0.3875	0.9994	8.54	10.7	7.49	10.44	7.05	10.3	7.54	8.78	9.85	13.26	10.32	6.15
ENSGALG00000005887	PXDNL	-0.601	0.09893	1	-0.125	0.8042	0.9999	-1.073	0.01145	0.5018	0.79	0.9	1.24	1.41	1.97	0.54	0.64	1.73	1.08	1.14	1.42	0.87
ENSGALG00000008312	GSAP	-0.3678	0.09924	1	-0.3441	0.2759	0.9999	-0.3825	0.1635	0.9994	6.38	6.71	8.23	9.08	8.72	7.17	7.86	13.69	13.7	13.38	7.31	11.08
ENSGALG00000021539	PRPSAP1	-0.2227	0.09936	1	-0.1384	0.5328	0.9999	-0.2951	0.1478	0.9994	19.83	20.49	22.77	26.88	21.74	18.7	18.48	29.21	24	25.76	20.42	22.43
ENSGALG00000017166	RAB39A	1.024	0.09942	1	0.4031	0.6561	0.9999	1.827	0.007456	0.3988	2.53	4.31	0.47	1.79	0.99	4.85	0.42	3.74	3.48	5.17	3.82	0.22
ENSGALG00000004338	COL18A1	0.2996	0.09946	1	0.5117	0.04297	0.8939	0.1392	0.4966	0.9994	68.5	41.42	46.69	56.46	44.49	56.94	39.88	33.79	42.68	38.96	74.83	37.45
ENSGALG00000027363	C1orf159	-0.57	0.09968	1	-0.7127	0.09675	0.9999	-0.3314	0.418	0.9994	2.07	1.43	1.63	2.25	2.83	1.98	1.81	5.36	3.63	3.47	2.16	3.84
ENSGALG00000001370	ADAMTS8	0.4348	0.09976	1	0.4415	0.272	0.9999	0.4415	0.06995	0.9994	61.23	92.27	46.95	49.57	77.9	85.13	97.55	51.94	32.7	86.51	100.09	131.65
ENSGALG00000016447	PDIA6	0.2399	0.09992	1	0.03743	0.8849	0.9999	0.4374	0.0274	0.7669	604.15	500.93	391.8	358.73	431.96	525.29	351.51	433.34	528.31	440.49	503.09	380.98
ENSGALG00000017907	U4	0.8901	0.1001	1	1.051	0.1344	0.9999	0.7672	0.3202	NA	15.27	6.47	11.86	0.81	3.68	6.92	10.73	2.64	6.31	5.74	9.97	4.87
ENSGALG00000004814	RHPN2	0.301	0.1001	1	0.3262	0.2201	0.9999	0.2878	0.2043	0.9994	13.25	20.2	13.85	14.42	15.35	20.19	26.43	17.42	16.07	21.63	17.44	22.5
ENSGALG00000014066		-0.2127	0.1002	1	-0.13	0.5339	0.9999	-0.2874	0.131	0.9994	62.22	68.16	81.38	70.92	82.24	64.17	77.92	88.09	96.84	71.53	75.09	79.35
ENSGALG00000012888	PHLPP1	0.2497	0.1004	1	-0.07203	0.7366	0.9999	0.5979	0.002464	0.1972	24.58	23.53	13.73	14.04	16.18	19.5	13.81	20.64	24.1	19.91	22.4	17.78
ENSGALG00000008064	CCDC104	-0.2157	0.1004	1	-0.2749	0.1759	0.9999	-0.1409	0.4831	0.9994	20	21.82	18.39	23.08	27.53	21.68	18.88	28.21	24.35	21.57	21.03	26.44
ENSGALG00000005973	LCMT1	-0.2448	0.1007	1	-0.2776	0.2149	0.9999	-0.1885	0.3449	0.9994	32.31	27.2	32.57	27.19	36.04	26.09	26.78	54.09	36.3	33.21	38.52	36.36
ENSGALG00000003763	ICE2	-0.2342	0.1007	1	-0.2474	0.2943	0.9999	-0.2092	0.3134	0.9994	12.91	8.57	11.06	12.46	11.04	9.13	7.25	11.08	10.36	9.44	9.72	11.62
ENSGALG00000012119	MARCO	0.5339	0.1009	1	1.418	4.44e-07	0.0007466	-0.1663	0.689	0.9994	36.18	8.59	40.61	36.47	20.21	44.95	32.45	18.38	15.42	60.08	30.41	14.82
ENSGALG00000016310	FAM84B	0.4526	0.1009	1	0.6824	0.115	0.9999	0.2356	0.4457	0.9994	18.7	13.77	18.51	11.32	13.67	19.68	15.1	16.54	19.38	26.51	19.9	5.4
ENSGALG00000011124	ARHGAP24	0.2914	0.101	1	0.347	0.2053	0.9999	0.245	0.314	0.9994	16.93	16.3	14.65	9.91	13.36	12.36	14.09	16.16	18.67	22.42	16.85	10.04
ENSGALG00000011089	IFIH1	-0.3109	0.101	1	-0.1022	0.6864	0.9999	-0.4832	0.05654	0.9994	27.31	13.12	34.11	30.77	19.85	21.92	12.75	19.76	28.55	28.44	21.72	22.37
ENSGALG00000023172		-1.6	0.101	1	-1.66	0.03828	0.8699	0.3556	0.5243	0.9994	1.3	0.36	0.69	1.1	0.29	1.1	1.04	98.88	19.53	35.45	6.25	20.25
ENSGALG00000001697		-0.7295	0.1011	1	0.02473	0.9683	0.9999	-1.277	0.01078	0.4916	0.9	0.91	2.01	2.01	1.38	0.43	0.94	1.57	0.74	0.84	0.8	0.46
ENSGALG00000001398		-0.4059	0.1013	1	-0.2395	0.516	0.9999	-0.5442	0.08173	0.9994	4.02	2.81	7.68	5.29	3.24	4.49	2.45	3.31	7.25	5.11	3.8	3.63
ENSGALG00000002224	C1orf53	0.3094	0.1013	1	0.4463	0.1431	0.9999	0.1806	0.4376	0.9994	69.84	95.88	78	72.07	80.48	97.93	125.72	65.66	76.93	73.18	100.6	94.12
ENSGALG00000008963	DBF4	-0.3029	0.1014	1	-0.3822	0.08885	0.9999	-0.177	0.4697	0.9994	25.79	22.52	21.33	19.84	36.55	21.73	29.95	47.46	34.13	27.69	28.64	38.85
ENSGALG00000003584	KPNA2	-0.2966	0.1014	1	-0.6347	0.004884	0.3844	0.07964	0.7383	0.9994	212.31	213.99	193.44	139.87	283.7	234.06	186.72	323.76	332.48	173.09	186.53	257.28
ENSGALG00000012187	MGAT5	0.2421	0.1016	1	0.004023	0.9857	0.9999	0.4623	0.009586	0.4606	45.89	37.24	33.8	27.97	29.86	45.45	22.82	38.19	37.98	37.83	35.68	25.7
ENSGALG00000009528	TMEM192	-0.354	0.1017	1	-0.5352	0.04952	0.9465	-0.06464	0.7829	0.9994	10.85	8.3	9	10.39	9.83	9.36	9.43	26.03	15.91	13.35	13.13	13.48
ENSGALG00000011543	SDAD1	-0.2479	0.1018	1	-0.1796	0.4188	0.9999	-0.2996	0.1775	0.9994	19.23	17.71	18.2	18.41	30.49	18.53	15.58	23.37	26.65	16.95	23.48	17.78
ENSGALG00000010437	HPS3	-0.3066	0.1018	1	-0.5015	0.1046	0.9999	-0.1218	0.5877	0.9994	14.42	9.14	12.58	12.62	13.04	12.44	6.38	14.86	10.53	9.28	12.22	15.74
ENSGALG00000009354	GUCY1A3	-0.2762	0.1018	1	-0.3363	0.1979	0.9999	-0.195	0.3505	0.9994	23.94	22.84	19.05	30.02	29.67	23.24	27.72	40	23.38	19.49	21.44	30.34
ENSGALG00000028790	DNASE2	0.4339	0.1021	1	0.9667	0.001043	0.2013	-0.08084	0.8244	0.9994	32.77	15.8	24.56	43.87	14.76	32.52	27.42	23.39	22.52	53.27	34.47	16.41
ENSGALG00000003498	TAF8	-0.2057	0.1021	1	-0.1648	0.4369	0.9999	-0.2307	0.2411	0.9994	20.14	20.98	22.8	23.63	26.58	22.02	19.52	24.68	25.62	21.44	20.77	23.53
ENSGALG00000001645	Segment	0.7854	0.1022	1	1.067	0.09671	0.9999	0.4419	0.4015	0.9994	5.13	1.16	2.21	2.14	1.05	1.37	0.78	2.67	2.84	7.28	4.32	0.67
ENSGALG00000011193	C3H6ORF120	-0.2168	0.1022	1	-0.1701	0.4763	0.9999	-0.2469	0.2074	0.9994	23.98	21.4	27.61	25.3	27.19	23.27	23.45	29.36	29.97	22.57	22.09	23.21
ENSGALG00000008885	PDE1A	-0.3256	0.1025	1	-0.378	0.2215	0.9999	-0.2578	0.3605	0.9994	12.53	15.27	15.98	12.36	22.28	15.05	13.52	23.18	17.13	15.98	11.22	16.38
ENSGALG00000015377	PHLDB2	-0.2709	0.1027	1	-0.01452	0.9558	0.9999	-0.5032	0.006642	0.3673	58.76	58.28	86.03	89.11	78.35	64.54	81.72	63.11	79.13	70.45	52.21	80.13
ENSGALG00000006622	FRA10AC1	-0.2452	0.1027	1	-0.1248	0.6024	0.9999	-0.3388	0.07621	0.9994	63.54	69.2	75.16	95.57	87.93	74.73	75.82	87	68.68	51.96	70.11	76.85
ENSGALG00000002570		-0.6383	0.1027	1	-0.9468	0.08132	0.9999	-0.341	0.5103	0.9994	2.03	3.43	2.67	3.47	2.4	1.27	1.76	3.01	3.91	1.43	1.8	3.45
ENSGALG00000008980	VWA2	-1.403	0.1029	1	-1.647	0.04175	0.8888	0.6372	0.4396	NA	0.2	0.04	0.15	0.12	0.16	0.47	0.24	6.95	1.61	2.21	0.47	0.99
ENSGALG00000015000	LYAR	-0.2387	0.1029	1	-0.3028	0.1627	0.9999	-0.1612	0.4428	0.9994	52.14	63.22	54.74	55.92	82.2	59.07	60.92	71.42	76.63	48.27	50.46	64.92
ENSGALG00000015058	PTPRD	0.3677	0.1029	1	0.9516	0.002266	0.3026	-0.07748	0.7382	0.9994	6.31	6.39	6.9	5.65	5.7	4.82	5.68	3.85	2.73	5.9	8.02	4.08
ENSGALG00000014847	MYOM1	-0.7725	0.1029	1	-1.338	0.05776	0.9742	-0.3168	0.5159	0.9994	0.92	0.39	1.06	0.84	0.65	0.78	0.18	0.85	2.01	0.58	0.39	0.29
ENSGALG00000028937	TIMM13	-0.2672	0.1031	1	-0.01254	0.9556	0.9999	-0.5052	0.03068	0.7981	105.96	141.36	196.06	219.53	143.82	150.49	144.33	137.74	177.99	172.1	149.03	182.13
ENSGALG00000001359	NADK	-0.3609	0.1032	1	-0.4009	0.2199	0.9999	-0.3057	0.2728	0.9994	121.65	189.45	186.06	161.23	299.63	215.62	221.57	248.83	206.16	99.28	170.65	250.75
ENSGALG00000028501	dCK	-0.2827	0.1037	1	-0.3329	0.1132	0.9999	-0.2203	0.4022	0.9994	31.93	34.77	31.49	24.83	57.77	32.42	29.95	39.12	45.43	24.94	34.98	36.95
ENSGALG00000010908	CDCA7L	-0.2214	0.1044	1	-0.2691	0.2181	0.9999	-0.1566	0.4164	0.9994	70.71	59.32	65.13	74.01	87.98	77.71	72.37	88.56	90.56	53.6	76.81	83.66
ENSGALG00000004837	CCNDBP1	0.205	0.105	1	0.1612	0.4084	0.9999	0.2649	0.1857	0.9994	83.64	49.05	48.15	53.13	55.26	60.4	56.8	61.93	62.96	58.69	68.36	50.99
ENSGALG00000006790	KIF11	-0.3165	0.1051	1	-0.6401	0.002401	0.3026	0.06436	0.8086	0.9994	24.64	24.63	22.74	14.41	36.41	28.68	20.58	41.11	34.48	20.26	28.12	38.43
ENSGALG00000001405	IRF6	-1.145	0.1052	1	-1.291	0.03624	0.8524	-0.09848	0.8547	0.9994	0.91	0.87	1.14	1.12	0.77	1.06	1.03	19.83	5.88	8.63	3.87	8.28
ENSGALG00000028393		1.136	0.1052	1	0.3403	0.7065	0.9999	2.35	0.006603	NA	17.7	6.34	1.09	0	3.86	6.77	10.84	9.68	3.47	0	11.5	6.13
ENSGALG00000012153	METTL15	0.6131	0.1053	1	0.3622	0.4287	0.9999	0.8875	0.08023	0.9994	46.68	8.7	11.31	10.14	11.06	7.93	7.62	13.94	17.77	34.42	11.69	11.7
ENSGALG00000003148	SPAG16	-0.8219	0.1054	1	-1.4	0.01138	0.5605	0.4571	0.4108	0.9994	0.89	1.28	0.55	0.72	0.98	0.97	0.95	2.89	2.81	1.28	1.53	4.64
ENSGALG00000015993	MTERF3	-0.2192	0.1054	1	-0.1984	0.3245	0.9999	-0.2257	0.2685	0.9994	34.06	38.59	38.46	37.81	54.31	40.45	39.85	54.19	47.28	38.15	44.12	48.21
ENSGALG00000004860	RASD1	0.4742	0.1056	1	0.6933	0.1058	0.9999	0.2772	0.3525	0.9994	40.62	71.18	48.8	24.72	55.64	44.74	27.22	36.95	62.85	107.05	43.59	16.73
ENSGALG00000014976	GATA6	0.3293	0.1057	1	0.03594	0.8842	0.9999	0.7153	0.008493	0.4264	37.31	66.23	31.41	26.13	35.54	49.81	50.37	47.96	55.16	58.1	45.92	57.09
ENSGALG00000014718	MAP3K1	0.2803	0.1057	1	0.3606	0.1964	0.9999	0.2199	0.3657	0.9994	11.31	6.33	8.14	7.75	6.19	8.72	6.31	6.66	7.21	7.79	11.05	6.79
ENSGALG00000028250	ANKRD22	-0.964	0.1058	1	-1.3	0.04768	0.9306	0.03041	0.9579	0.9994	0.52	0.72	0.31	0.33	0.99	0.46	0.66	6.11	0.59	1.31	1.23	1.63
ENSGALG00000016083	ANG-1	0.7404	0.1059	1	0.6848	0.2596	0.9999	0.8023	0.1429	0.9994	2.99	0.42	0.77	0.74	0.92	1.06	0.35	0.92	1.03	1.16	2.16	0.43
ENSGALG00000017327	7	0.5341	0.106	1	0.7166	0.1209	0.9999	0.3684	0.3606	0.9994	17.29	8.31	11.44	14.28	5.37	15.6	8.24	10.42	14.67	18.03	19.65	4.65
ENSGALG00000016420	SH3KBP1	0.1939	0.1061	1	0.1892	0.3376	0.9999	0.2123	0.2369	0.9994	46.51	46.63	36.2	40.67	38.63	42.69	37.08	42.92	36.16	47.19	41.91	38.32
ENSGALG00000026753	FSBP	-0.2629	0.1064	1	-0.2608	0.2783	0.9999	-0.2494	0.2837	0.9994	10.58	9.95	9.15	9.7	15.81	9.15	9.77	12.7	10.22	8.01	10.9	13.66
ENSGALG00000001632	MIS12	-0.394	0.1066	1	-0.6697	0.03608	0.8517	-0.04602	0.8867	0.9994	32.58	34.12	45.39	19.66	44.84	41.1	21.37	62.7	67.98	36.88	49.02	48.94
ENSGALG00000015422	NRG1	0.8865	0.1066	1	0.002769	0.9971	0.9999	1.65	0.005577	0.3396	2.74	0.93	0.65	0.86	0.28	2.08	0.75	1.24	1.58	1.01	0.88	0.08
ENSGALG00000026622		-0.7517	0.1067	1	-0.9323	0.02667	0.7706	-0.1375	0.7232	0.9994	1.42	0.8	1.3	1.25	1.21	1.27	1.33	9.09	4.37	4.56	2.83	3.91
ENSGALG00000016915	MYCBP2	0.2776	0.1068	1	0.3391	0.1423	0.9999	0.2374	0.2981	0.9994	31.78	16.74	24.67	17.03	17.39	22.95	13.33	17.79	20.88	26.36	24.17	14.52
ENSGALG00000021972		-0.3771	0.1069	1	0.2113	0.4441	0.9999	-1.026	0.0002063	0.0319	13.19	21.95	37.97	36.85	28.03	15.5	23.2	24.32	36.23	33.77	32.39	21.67
ENSGALG00000014941	STXBP5L	-0.9004	0.107	1	-0.5952	0.447	0.9999	-1.347	0.04985	0.9994	0.07	0.12	0.31	0.44	0.46	0.29	0.14	0.46	0.82	0.71	0.12	0.26
ENSGALG00000008455	SEMA3C	0.3755	0.107	1	0.4284	0.2005	0.9999	0.3457	0.1755	0.9994	115.85	138.71	77.62	67.71	119.47	85.06	105.58	56.11	54.76	68.55	109.18	111.01
ENSGALG00000017204	SESN3	0.2742	0.1071	1	0.223	0.4473	0.9999	0.3358	0.1501	0.9994	24.32	18.56	15.23	16.99	16.18	19.49	13.9	17.57	20.13	21.78	20.93	13.75
ENSGALG00000003881	ERCC6L	-0.2795	0.1072	1	-0.53	0.02467	0.7465	-0.00739	0.9763	0.9994	13.43	12.02	11.43	9.46	18.36	14.32	9.69	16.1	20.6	10.16	14.29	15.82
ENSGALG00000014953	RWDD1	-0.2205	0.1072	1	-0.2406	0.245	0.9999	-0.1853	0.3634	0.9994	22.03	24.58	22.84	21.92	32.97	22.62	22.31	27.97	28.73	20.49	25.63	29.52
ENSGALG00000010581	SEL1L	0.2447	0.1073	1	0.3125	0.1762	0.9999	0.1992	0.2887	0.9994	68.76	47.27	55.16	47.27	42.1	53.52	33.5	44.16	52.31	63.41	54.75	32.72
ENSGALG00000023640	RSPO4	0.4945	0.1076	1	0.2065	0.5885	0.9999	0.7682	0.04117	0.9196	75.72	204.4	116.8	50.49	128.01	220.89	198.23	166.77	79.81	76.05	84.44	99.58
ENSGALG00000017321	PLEKHB1	-0.6975	0.1077	1	-0.4392	0.4866	0.9999	-0.9595	0.09131	0.9994	0.66	0.46	1.22	1.49	0.67	0.63	0.85	0.75	0.9	0.83	0.54	1.55
ENSGALG00000012768	GCM2	-1.896	0.108	1	-2.041	0.01556	0.6352	2.736	0.09458	NA	0.07	0	0	0	0	0.07	0	3.08	0.85	0.66	0.77	2.06
ENSGALG00000024447	NMB	0.7467	0.1085	1	0.777	0.2574	0.9999	0.735	0.1974	0.9994	3.85	5.48	1.61	1.94	3.77	3.18	5.25	1.72	2.92	2.14	2.01	1.51
ENSGALG00000002249	AGO1	0.2614	0.1086	1	0.05201	0.8404	0.9999	0.4684	0.01372	0.5452	30.36	29.64	23.82	19.27	19.5	27.8	17.28	26.69	31.93	27.87	25.84	14.63
ENSGALG00000010500	Nkx-6.2	-1.073	0.1087	1	-1.052	0.1734	0.9999	-1.118	0.1147	NA	0.17	0.39	0.48	0.88	0.63	0.33	0.22	3.86	1.45	2.84	0.77	2.71
ENSGALG00000009719	PCDH10	0.76	0.1088	1	1.089	0.06841	0.9999	0.2101	0.7436	0.9994	0.33	0.11	0.16	0.18	0.28	0.31	0.55	0.31	0.37	0.56	0.62	0.2
ENSGALG00000005026		-0.7448	0.1089	1	-1.446	0.01708	0.6485	0.1417	0.8032	0.9994	0.4	0.9	0.62	0.41	0.59	0.48	0.2	1.46	1.35	0.55	0.59	1.02
ENSGALG00000015056	LAMA3	0.398	0.1091	1	0.5475	0.1603	0.9999	0.2755	0.356	0.9994	2.65	1.8	2.75	1.73	1.53	2.97	1.81	1.63	1.07	2.87	2.67	2.49
ENSGALG00000004777	AIFM2	-0.3403	0.1092	1	-0.3117	0.3048	0.9999	-0.3564	0.246	0.9994	24.39	17.74	28.18	22.33	17.6	12.1	15.54	29.04	30.58	26.94	20.36	22.93
ENSGALG00000005085	DRD4	-0.8958	0.1095	1	-0.9498	0.2176	0.9999	-0.8058	0.2684	0.9994	0.59	0.1	0.68	0.63	0.22	0.21	0.19	1.18	0.22	0.64	0.2	0.64
ENSGALG00000009501	TMA16	-0.2249	0.1098	1	-0.2051	0.3409	0.9999	-0.23	0.2534	0.9994	94.5	102.74	97.31	105.91	141.21	100.64	119.98	139.48	136.29	96.38	114.59	134.27
ENSGALG00000004476	SEMA3G	0.3691	0.1098	1	0.75	0.01433	0.6196	0.0645	0.8289	0.9994	13.97	15.7	11.93	23.68	14.89	24	16.76	14.13	8.28	21.89	17.88	13.03
ENSGALG00000016816	CDC16	-0.2158	0.1098	1	-0.3093	0.1418	0.9999	-0.1016	0.6105	0.9994	26.33	26.47	24.69	26.2	34.23	27.79	23.34	37.18	36.96	24.06	32.13	30.97
ENSGALG00000006319	TGFBI	0.2559	0.1101	1	0.5088	0.03161	0.8118	0.0329	0.8651	0.9994	81.27	78.8	85.39	90.54	66.39	91.8	101.61	60.82	64.23	80.94	92.59	81.32
ENSGALG00000014910	COLEC12	0.3214	0.1102	1	0.1715	0.5782	0.9999	0.4834	0.03409	0.8391	51.51	29.57	28.95	27.6	20.69	29.7	18.26	36.44	40.15	39.09	41.04	16.21
ENSGALG00000005692	CRISPLD2	-0.308	0.1102	1	0.02859	0.908	0.9999	-0.5763	0.01027	0.4836	119.31	116.34	183.44	241.32	144.86	153.01	129.08	143.53	106.78	108.55	159.66	161.91
ENSGALG00000001169	CRB2	0.306	0.1102	1	0.3375	0.1811	0.9999	0.2901	0.2835	0.9994	25.7	24.21	23.11	10.44	27.22	25.42	33.21	19.98	26.47	19.99	25.88	21.64
ENSGALG00000005716	SBF2	0.2105	0.1102	1	0.1903	0.3953	0.9999	0.2427	0.1805	0.9994	17.1	15.05	12.82	11.84	13.79	14.16	10.14	13.66	12.82	15.59	18.11	13.79
ENSGALG00000021106		-0.8845	0.1103	1	-0.09375	0.8846	0.9999	-2.265	0.003612	0.2628	0.53	0	2.95	2.42	3.31	1.27	2	3.28	2.88	1.9	3.07	1.85
ENSGALG00000027861	GPR37	0.4039	0.1103	1	0.7459	0.04462	0.9072	0.08567	0.7561	0.9994	6.46	8.46	7.59	6.56	11.05	12.13	15.34	7.75	3.94	8.11	8.96	9.14
ENSGALG00000006410	HTATSF1	-0.2398	0.1103	1	-0.4701	0.0299	0.7858	-0.03342	0.8532	0.9994	33.52	31.05	29.93	33.32	37.7	35.78	19.32	34.15	37.91	21.7	32.13	35.07
ENSGALG00000016162	PTP4A3	0.2406	0.1105	1	0.3364	0.1704	0.9999	0.1625	0.4364	0.9994	114.12	87.56	106.57	92.45	73.85	109.36	69.23	76.24	100.39	118.07	123.87	82.34
ENSGALG00000003774	ATP13A2	-0.3258	0.1105	1	-0.5141	0.1036	0.9999	-0.1231	0.6587	0.9994	7.95	4.53	5.68	8.15	5.76	6	4.61	6.99	11.31	5.36	5.97	6.14
ENSGALG00000005077	F8	0.3154	0.1106	1	0.7097	0.01737	0.6513	-0.0697	0.7506	0.9994	5.92	5.88	7.16	6.91	6.03	7.63	10.9	5.1	4.91	7.15	7.32	6.69
ENSGALG00000015774	CYYR1	0.5704	0.1111	1	0.7625	0.1413	0.9999	0.4031	0.346	0.9994	14.46	13.77	6.67	12.93	11.44	13.6	15.96	12.62	5.72	13.56	15.08	9.68
ENSGALG00000005619	F3	0.2624	0.1111	1	0.05922	0.8072	0.9999	0.4449	0.02499	0.7344	87.77	99.16	78.98	59.39	71.86	102.52	76.71	84.45	58.86	60.51	71.17	71.45
ENSGALG00000007871	SLC1A2	0.7937	0.1112	1	0.7856	0.2108	0.9999	0.8239	0.2519	0.9994	0.4	0.64	0.44	0.04	0.29	0.34	0.53	0.62	0.35	0.61	0.95	0.31
ENSGALG00000014152	KMT5B	-0.1939	0.1117	1	-0.2127	0.2781	0.9999	-0.1601	0.4006	0.9994	35.17	37.91	37.46	34.6	45.64	33.65	33.68	41.64	46.76	34.29	37.45	42.05
ENSGALG00000009677	SSB	-0.2189	0.1118	1	-0.2417	0.2303	0.9999	-0.1798	0.3752	0.9994	137.61	121.39	122.29	121	179.12	120.44	118.59	165.78	167.16	116.23	144.05	145.79
ENSGALG00000006088	DCTN5	-0.2003	0.1119	1	-0.1836	0.3816	0.9999	-0.2011	0.2734	0.9994	63.54	51.72	59.25	65.53	73.32	60.52	61.27	90.38	76.46	66.76	59.32	61.76
ENSGALG00000015924	SLC26A7	0.8846	0.112	1	0.209	0.7912	0.9999	1.836	4.17e-06	0.001592	16.23	19.56	1.65	4.22	6.65	9.53	2.84	9.14	25.47	18.32	16.82	0.43
ENSGALG00000016786	IL18R1	-0.4277	0.112	1	-0.3696	0.2587	0.9999	-0.4799	0.2026	0.9994	10.53	8.66	4.59	15.26	13.09	5.01	4.87	11.29	11.27	9.79	14.36	15.97
ENSGALG00000007269	GABRA3	0.7392	0.1121	1	-0.4751	0.3801	0.9999	1.506	0.001211	0.1185	2.44	4.16	0.64	0.87	2.31	4.4	0.79	2.43	1.1	0.71	1.97	1.55
ENSGALG00000007090	CPN1	0.3421	0.1121	1	0.2383	0.4992	0.9999	0.4486	0.03814	0.8837	30.69	34.49	21.07	19.82	27.37	29.24	35.5	30.19	15.46	16.44	22.45	23.28
ENSGALG00000011604	SLC4A4	0.301	0.1122	1	0.4869	0.1003	0.9999	0.1497	0.4845	0.9994	10.34	8.62	8.49	5.94	9.13	7.64	9.62	5.31	5.6	6.28	10.26	8.88
ENSGALG00000015182	C3orf17	-0.5335	0.1122	1	-0.695	0.1294	0.9999	-0.3141	0.4548	0.9994	5.89	6.88	9.5	9.39	8.34	9.38	8.19	12.61	16.21	8.67	7.39	13.3
ENSGALG00000011238	WLS	0.2307	0.1128	1	0.1377	0.5402	0.9999	0.3285	0.09764	0.9994	166.12	196.44	155.65	126.04	131.47	161.36	142.12	144.76	157.04	133.28	170.32	131.82
ENSGALG00000017863	SNORA3	0.5712	0.1128	1	0.9875	0.03842	0.8704	0.213	0.6249	0.9994	35.19	99.88	64.13	66.62	53.9	77.99	93.15	59.15	28.65	79.68	76.82	46.79
ENSGALG00000016709	RCAN2	-0.7281	0.1133	1	-1.115	0.04686	0.9306	-0.03773	0.9403	0.9994	7.45	4.2	6.87	4.17	3.7	3.04	2.53	16.08	18.55	9.57	5.75	6.21
ENSGALG00000003805	PRKG1	0.254	0.1137	1	0.2129	0.3271	0.9999	0.2969	0.1188	0.9994	115.4	96.68	77.28	93.94	77.1	98.98	64.37	71.7	68.38	81.12	83.21	68.89
ENSGALG00000027513	HOXD9	-0.4502	0.1138	1	-0.5012	0.2459	0.9999	-0.389	0.2565	0.9994	8.95	9.22	12.1	11.87	11.63	9.38	8.6	12.27	11.79	7.5	7.93	12.41
ENSGALG00000029020	PLPP4	-0.9229	0.1144	1	-0.7652	0.1067	0.9999	-1.568	0.006402	0.3648	0.39	0.53	1.05	0.62	2.61	0.54	1.7	4.14	3.49	1.92	4.91	7.24
ENSGALG00000008658	ZNHIT6	-0.2159	0.1145	1	-0.1059	0.6355	0.9999	-0.3114	0.136	0.9994	34	36.74	38.51	39.19	50.17	33.77	35.88	49.05	43.03	36.27	40.86	38.08
ENSGALG00000015966		0.3398	0.1151	1	0.1825	0.5943	0.9999	0.4927	0.06646	0.9994	22.34	21.97	17.13	14.7	18.67	27.9	15.24	19.88	14.21	21.19	21.85	19.79
ENSGALG00000010363	HERC3	0.1988	0.1153	1	0.3376	0.09451	0.9999	0.07164	0.7001	0.9994	18.6	18.93	15.71	18.9	16.26	16.74	19.96	16.96	18.77	23.01	17.8	15.78
ENSGALG00000003574	LPCAT2	0.2477	0.1154	1	0.2393	0.3135	0.9999	0.2732	0.1892	0.9994	58.78	84.2	60.47	53.81	64.01	74.02	91.39	72.39	70.08	58.79	77.1	66.18
ENSGALG00000008021	RNF114	-0.196	0.1157	1	-0.1295	0.5386	0.9999	-0.2482	0.1829	0.9994	26.61	22.52	28.33	28.75	31.9	27.2	26.76	31.75	29.88	25.4	27.74	31.7
ENSGALG00000002193	ARHGEF4	0.2762	0.116	1	0.2189	0.4378	0.9999	0.3456	0.08554	0.9994	31.9	37.5	23.95	26.46	33.18	38.18	39.06	25.11	25.53	23.97	35.1	39.34
ENSGALG00000007082	CREM	0.4678	0.1161	1	1.062	0.004444	0.3737	0.02226	0.9407	0.9994	56.54	79.94	120.1	47.89	65.44	101.6	59.88	35.34	42.58	161.98	44.23	54.1
ENSGALG00000002846	NEURL1B	-0.2981	0.1164	1	-0.373	0.2062	0.9999	-0.2074	0.3994	0.9994	26.67	17.03	26.62	30.23	18.34	22.93	11.86	37.48	27.47	27.53	25.51	23.13
ENSGALG00000002056	C15H22ORF25	0.3027	0.1168	1	0.1234	0.6814	0.9999	0.5289	0.01427	0.5471	16.17	14.14	10.97	9.38	12.08	17.33	11.56	11.54	16.42	23.7	14.59	19.57
ENSGALG00000002371	RUSC2	0.2962	0.117	1	0.4191	0.1689	0.9999	0.2034	0.2723	0.9994	24.47	25.28	21.54	17.68	22.49	22.25	27.63	12.8	14.92	20.75	17.85	25.03
ENSGALG00000004934	CDC25A	-0.3744	0.1174	1	-0.6639	0.01292	0.5949	0.09214	0.721	0.9994	12.42	11.03	12	8.33	12.72	12.4	10.61	29.51	23.98	19.22	13.33	18.96
ENSGALG00000015813	USP16	-0.1818	0.1174	1	-0.06735	0.7372	0.9999	-0.2811	0.1068	0.9994	33.65	28.3	36.44	37	38.62	31.97	28.37	35.06	41.6	34.54	36.83	34.44
ENSGALG00000010357	7	0.4397	0.1175	1	0.6462	0.1236	0.9999	0.2515	0.459	0.9994	9.51	6.6	7.38	6.55	6.12	8.26	10.65	6.11	6.84	8.33	8.07	5.76
ENSGALG00000007866	BCL11A	0.3396	0.1177	1	0.7136	0.01785	0.6565	0.02111	0.9358	0.9994	12.23	6.37	11.83	9.4	6.48	10.22	6.66	5.26	7.8	15.92	9.93	7.55
ENSGALG00000004917	DOC2B	0.4435	0.1178	1	0.8853	0.01509	0.6196	0.01972	0.9582	0.9994	6.66	4.21	6.45	3.53	9.02	8.85	6.75	5.26	3.76	10.2	9.41	5.87
ENSGALG00000009264	MTX2	-0.2301	0.1181	1	-0.2172	0.3224	0.9999	-0.2272	0.2775	0.9994	198.99	197.74	191.15	185.22	278.61	170.98	197.6	238.38	235.65	165.06	204.71	232.92
ENSGALG00000004653	CDH23	0.2801	0.1181	1	0.3115	0.2357	0.9999	0.2631	0.2092	0.9994	36.49	39.66	31.34	40.87	28.42	46.42	26.87	21.45	44.45	37.7	43.73	26.67
ENSGALG00000013207	CTNNAL1	-0.2316	0.1181	1	-0.2739	0.2353	0.9999	-0.1756	0.3778	0.9994	52.77	61.47	57.75	77.28	69.02	68.89	55.81	96.27	56.66	60.56	55.3	68.71
ENSGALG00000003975	CEP112	-0.2822	0.1182	1	-0.4754	0.1121	0.9999	-0.08262	0.7334	0.9994	10.3	7.5	9.53	9.99	8.74	9.45	7.22	13.28	10.86	6.91	8.21	9.21
ENSGALG00000023421	CUZD1	-1.707	0.1185	1	-1.856	0.004267	0.364	2.959	0.009604	NA	0.19	0.06	0.06	0	0.04	0.72	0.37	17.77	7.47	4.62	3.63	6.81
ENSGALG00000014501	FGFBP2	0.6996	0.1186	1	0.8692	0.1225	0.9999	0.4253	0.4845	0.9994	1.34	1.13	0.36	0.87	1.29	1.05	1.91	1.55	1.39	2.73	2.44	1.16
ENSGALG00000021344		-1.513	0.1186	1	-1.547	0.009509	0.5211	-0.6389	0.512	NA	0.14	0	0.19	0.21	0.02	0.13	0.37	6.86	2.95	2.47	1.39	2.95
ENSGALG00000001726	NUDCD2	-0.1995	0.1187	1	-0.227	0.2877	0.9999	-0.1573	0.4169	0.9994	41.01	39.29	42.46	39.58	50.63	40.6	35.83	55.19	45.81	37.76	40.58	41.9
ENSGALG00000014585	CCLI10	-0.755	0.1187	1	0.02549	0.9681	0.9999	-1.615	0.002167	0.1801	2.5	1.82	11.23	11.33	5.82	5.07	3	6.27	9.04	13.05	3.04	4.32
ENSGALG00000002470	CYP27A1	0.276	0.1187	1	0.5217	0.01915	0.6656	-0.03394	0.8706	0.9994	21.11	19.51	17.43	21.77	22.95	21.2	25.91	28.8	21.12	39.17	35.41	23.87
ENSGALG00000016364	FAM150B	1.024	0.1189	1	2.699	0.0001079	0.05292	-0.5817	0.4893	NA	1.85	0.1	0.5	0.77	2.78	0.94	3.64	0.36	0.53	2.33	2.32	0.47
ENSGALG00000011888	TGM4	-0.3443	0.119	1	0.3393	0.2139	0.9999	-0.8979	2.84e-06	0.001238	57.26	51.17	119.57	86.27	87.05	51.15	72.7	42.02	61.43	46.23	81.15	65.55
ENSGALG00000009307	FAM204A	-0.2834	0.119	1	-0.01132	0.9684	0.9999	-0.5382	0.03316	0.8254	6.54	7.37	8.86	11.07	11.95	8.35	8.81	9.27	9.84	8.83	8.67	9.25
ENSGALG00000008946	NHLRC2	0.232	0.119	1	0.2593	0.3117	0.9999	0.2211	0.2846	0.9994	14.33	12.56	11.63	11.05	11.6	13.77	9.82	11.81	11.58	11.94	14.4	8.78
ENSGALG00000011663	FNDC1	0.2652	0.1191	1	0.6298	0.01084	0.5505	-0.01757	0.9317	0.9994	196.43	142.85	155.01	187.33	147.61	155.77	141.65	107.57	117.94	164.08	194.06	116.35
ENSGALG00000009705	RYR3	-1.337	0.1192	1	-1.621	0.03389	0.8329	0.8643	0.366	NA	0.01	0.04	0	0.02	0.02	0.02	0.03	0.59	0.14	0.16	0.09	0.14
ENSGALG00000003579	CTK-1	0.2071	0.1193	1	0.2086	0.2937	0.9999	0.2185	0.2817	0.9994	18.57	21.59	21.43	15.09	14.82	20.15	15.44	17.66	16.77	22.14	18.78	17.11
ENSGALG00000026578		-0.8384	0.1194	1	-1.141	0.0557	0.964	-0.07209	0.9128	0.9994	0.58	0.25	0.19	0.55	0.34	0.23	0.29	1.74	1.28	0.91	0.61	1.13
ENSGALG00000007248		0.223	0.1196	1	0.3155	0.1964	0.9999	0.1485	0.4781	0.9994	34.35	29.43	26.92	31.95	24.56	30.32	31.84	30.8	24.42	32.18	31.62	26.84
ENSGALG00000009859	TBC1D30	0.2466	0.1198	1	0.08258	0.7419	0.9999	0.4371	0.04647	0.9783	9.24	9.92	5.58	7.49	7	8.41	8.09	9.9	7.65	10.5	7.32	8.47
ENSGALG00000014398	PPARGC1A	0.9175	0.1198	1	0.5	0.4995	0.9999	1.717	0.01126	0.5	0.62	1.06	0.12	0.24	0.2	0.17	0.29	0.78	0.93	0.59	1.5	0.09
ENSGALG00000010930	STK39	-0.3326	0.1199	1	-0.2852	0.3491	0.9999	-0.3641	0.1981	0.9994	12.99	15.33	11.58	13.56	25.32	11.38	17.73	16.28	14.34	10.27	12.83	22.85
ENSGALG00000001191	GGMOXr1	-0.593	0.1201	1	-0.1051	0.8466	0.9999	-1.041	0.0204	0.6574	1.18	1.3	3.25	2.32	2.15	1.3	1.49	2.12	2.63	1.53	1.92	1.02
ENSGALG00000002866	KANSL1L	0.198	0.1204	1	0.311	0.129	0.9999	0.1013	0.6107	0.9994	22.77	16.46	20.93	17.43	15.88	20.13	19.14	18.1	19.28	22.43	20.73	16.24
ENSGALG00000002832	IFI35	-0.2256	0.1206	1	0.01975	0.9245	0.9999	-0.4508	0.02501	0.7344	171.69	115.28	233.93	205.38	163.34	163.68	150	145	205.32	191.75	170.97	185.63
ENSGALG00000011166		-0.9776	0.1207	1	-1.322	0.02227	0.7129	0.5645	0.2819	0.9994	1.39	1.07	0.89	1.21	0.57	1.52	0.72	12.68	6.12	6.07	2.98	6.27
ENSGALG00000001879	GRID1	0.571	0.121	1	0.4985	0.3056	0.9999	0.6583	0.1572	0.9994	1.1	2.21	0.6	1.09	0.89	0.78	0.62	1.01	0.87	1.79	1.82	1.18
ENSGALG00000006448	IRF10	-0.312	0.121	1	0.08442	0.7719	0.9999	-0.7047	0.004211	0.2834	7.56	6.72	14.49	12.48	8.66	7.91	7.22	7.85	13.79	11.43	11.41	8.41
ENSGALG00000027778		-0.8378	0.1212	1	-1.076	0.05944	0.9797	-0.1097	0.8312	0.9994	0.75	0.51	0.48	0.81	0.96	0.88	0.96	6.35	1.83	2.52	1.09	1.99
ENSGALG00000009698	SLC38A1	0.2013	0.1212	1	0.05842	0.7762	0.9999	0.3541	0.07083	0.9994	38.74	40.21	34.18	29.53	34.25	48.02	32.28	38.24	43.4	41.45	38.19	32.96
ENSGALG00000015345	AIM1	-0.7161	0.1213	1	-1.071	0.0297	0.7858	0.1749	0.6832	0.9994	3.67	1.24	1.5	3.09	1.52	2.27	1.41	8.33	13.99	7.02	3.23	3.51
ENSGALG00000010750	SAP30	-0.3152	0.1217	1	-0.5365	0.05256	0.9467	-0.0697	0.7969	0.9994	81.71	100.15	86.49	64.31	143.23	101.45	101.81	126.97	111.39	59.33	84.88	146.09
ENSGALG00000016139	BACE2	0.2066	0.1218	1	0.02574	0.898	0.9999	0.384	0.03662	0.8626	37.73	44.42	31.51	28.93	33.97	42.43	31.3	35.46	41.48	34.99	33.7	28.5
ENSGALG00000010709	AKT3	0.2388	0.122	1	0.4286	0.0996	0.9999	0.07851	0.7149	0.9994	15.7	13.53	14.36	14.25	14.62	17.23	14.93	14.67	11.82	17.52	15.49	11.5
ENSGALG00000007720	AIFM3	0.7711	0.1223	1	0.07837	0.8942	0.9999	1.895	0.0003161	0.04307	1.73	2.86	0.38	0.49	0.56	0.76	0.73	2.27	2.18	2.04	2.04	0.41
ENSGALG00000021378	UBAP1	0.2742	0.1227	1	0.1649	0.5359	0.9999	0.4142	0.065	0.9994	50.19	30.5	33.75	28.26	23.51	35.99	27.28	40.88	51.03	44.61	50.06	24.01
ENSGALG00000007910	SMO	0.2721	0.1227	1	0.2269	0.3798	0.9999	0.3217	0.1191	0.9994	46.13	45.87	40.56	42.22	26.86	47.03	32.01	33.12	50.36	40.53	39.62	19.98
ENSGALG00000005258	SS5R	-0.7622	0.1228	1	-0.6695	0.1192	0.9999	-1.037	0.02677	0.7553	4.2	1.78	5.8	6.35	9.54	4.92	7.88	34.33	13.9	21.29	12.27	20.43
ENSGALG00000024890	SNORD101	-0.8078	0.1229	1	-0.4498	0.4649	0.9999	-1.284	0.1012	0.9994	1.55	11.11	17.18	7.82	38.58	13.36	11.66	24.19	25.9	14.25	23.39	21.49
ENSGALG00000003368	C1orf112	-0.4134	0.123	1	-0.5962	0.09118	0.9999	-0.1341	0.6775	0.9994	5.5	5.45	4.99	6.01	5.05	3.89	3.78	11.95	9.84	7.32	7.21	7.41
ENSGALG00000011799		-0.7291	0.1234	1	-0.5513	0.3596	0.9999	-0.9333	0.1225	0.9994	3.19	4.46	4.71	2.7	9.19	1.1	3.2	11.84	2.76	5.21	4.3	5.08
ENSGALG00000026094	PCDHA11	0.7386	0.1234	1	0.8255	0.145	0.9999	0.6991	0.2283	0.9994	8.21	0.91	3.65	1.86	1.63	3.02	1.01	1.88	1.7	3.8	2.7	0.85
ENSGALG00000007266	ZNF438	-0.2492	0.1236	1	-0.2825	0.2516	0.9999	-0.1951	0.4173	0.9994	12.89	12.59	13.96	10.47	16.78	11.07	11.58	18.32	20.4	15.4	13.08	13.41
ENSGALG00000015235	scyc1	-1.186	0.1237	1	-0.1502	0.8934	NA	-1.914	0.01874	0.6219	0.63	0.32	3.15	1.45	0.29	0.34	0	0.22	1.76	0.55	1.2	0.08
ENSGALG00000016992	HTR2A	0.6371	0.1241	1	0.8274	0.1636	0.9999	0.4721	0.4036	0.9994	1.66	1.02	0.61	1	0.68	0.59	1.31	0.82	0.7	0.82	1.3	0.57
ENSGALG00000014812	SIDT1	-1.012	0.1242	1	-1.246	0.02017	0.6825	0.4862	0.3173	0.9994	1.47	2.87	1.35	2.45	1.35	2.9	2.68	42.19	11.93	16.14	7.84	11.63
ENSGALG00000009336	FAM45A	-0.1956	0.1242	1	-0.2403	0.2497	0.9999	-0.1333	0.4942	0.9994	17.44	16.48	17.15	15.26	21.05	15.61	16.24	22.91	19.32	16.09	16.1	19.03
ENSGALG00000002652	FZD10	0.6579	0.1245	1	0.1272	0.8321	0.9999	1.179	0.007544	0.3998	12.88	4.96	2.49	3.7	3.37	4.68	1.29	6.18	6.06	8.73	5.13	2.23
ENSGALG00000007513	FAM207A	-0.2095	0.1247	1	-0.2912	0.1526	0.9999	-0.09069	0.6169	0.9994	82.5	77.49	83.49	77.71	85.34	75.23	85.88	136.04	114.38	88.67	94.44	102.08
ENSGALG00000016195	COL22A1	0.7066	0.1247	1	0.7267	0.2349	0.9999	0.7077	0.1738	0.9994	2.77	1.03	1.16	0.5	0.88	0.5	0.67	1.28	0.6	1.6	0.92	0.17
ENSGALG00000008325	CKAP5	-0.2114	0.1249	1	-0.4164	0.03346	0.8293	0.02321	0.9017	0.9994	34.93	29.51	29.7	26.02	35.43	29.85	25.01	44.93	43.21	30.03	31.31	34.8
ENSGALG00000006110	PLK1	-0.276	0.125	1	-0.6402	0.001603	0.255	0.1307	0.5899	0.9994	78.62	76.84	72.06	46.62	102.02	89.56	65.48	109.35	131.91	62.73	72.53	95.01
ENSGALG00000005061	PPM1E	0.2616	0.125	1	0.4018	0.142	0.9999	0.1267	0.5839	0.9994	18.21	12.79	14.07	12.3	16.73	17.13	13.9	15.85	17.02	26.18	16.64	12.57
ENSGALG00000012032	PRRG4	0.417	0.1252	1	0.2596	0.5228	0.9999	0.6389	0.03095	0.7981	20.84	23.85	12.44	13.51	11.43	14.15	27.22	26.82	9.25	17.65	18.93	21.33
ENSGALG00000012756	PARPBP	-0.3382	0.1252	1	-0.5184	0.05808	0.9747	-0.1667	0.606	0.9994	6.28	10.78	9.51	6.11	15.25	10.57	6.46	10.71	10.2	6.21	9.12	12.11
ENSGALG00000005086	PLAU	0.4295	0.1253	1	0.3558	0.3867	0.9999	0.5445	0.09493	0.9994	7.19	7.15	6.81	5.73	4.09	10.21	12.48	6.94	10.98	11.32	5.04	6.75
ENSGALG00000010958	PPFIA2	0.3531	0.1254	1	0.3692	0.2807	0.9999	0.3519	0.258	0.9994	9.07	3.94	6.43	3.54	4.94	6.58	3.78	6.16	5.95	8.83	6.48	3.5
ENSGALG00000007863		-0.804	0.1255	1	-0.7407	0.2967	0.9999	-0.8694	0.194	0.9994	2.07	7.39	6.26	4.16	10.23	1.69	2.22	11.38	2.32	6.32	6.28	11.49
ENSGALG00000006566	TBCCD1	-0.1962	0.1258	1	-0.2884	0.1744	0.9999	-0.08918	0.6403	0.9994	31.32	33.45	30.52	33.66	38.35	33.04	31.86	39.95	44.33	29.66	28.66	34.44
ENSGALG00000014844	NKAIN2	0.7819	0.1259	1	1.361	0.05939	0.9797	0.1147	0.8557	0.9994	2.04	1.61	1.44	2.06	0.71	0.92	2.81	0.79	2.47	3.18	2.34	0.31
ENSGALG00000012830	IRF-4	-0.911	0.126	1	-1.009	0.1663	0.9999	-0.6067	0.3552	0.9994	0.54	0.16	0.57	0.4	0.33	0.17	0.33	2.8	0.82	1.37	0.35	0.72
ENSGALG00000018383		-0.8013	0.1262	1	-0.9909	0.1367	0.9999	-0.586	0.4323	0.9994	3.06	32.89	32.48	13.89	25.04	10.25	12.78	25.11	18.03	14.06	17.64	49.02
ENSGALG00000012401	GPR137C	-0.5252	0.1262	1	-0.833	0.05361	0.9505	0.02373	0.9425	0.9994	20.34	12.74	18.52	15.95	12.44	15.64	9.1	58.47	33.15	35.27	18.96	26.13
ENSGALG00000000671	NFAT5	0.2372	0.1262	1	0.183	0.4614	0.9999	0.2999	0.1312	0.9994	19.44	13	14.58	11.91	11.37	15.18	8.75	11.92	16.64	16.16	17.88	11.13
ENSGALG00000014914	SNX18	0.2758	0.1263	1	0.1315	0.6539	0.9999	0.4333	0.05679	0.9994	25.41	29.64	19.74	16.28	22.23	24.54	21.73	22.91	34.28	24.58	25.24	13.59
ENSGALG00000008638		0.3487	0.1264	1	0.6149	0.04382	0.8977	0.06288	0.8451	0.9994	4.87	4.21	2.91	6.1	3.08	3.81	5.26	4.97	3.67	7.27	5.15	3.64
ENSGALG00000006742	PVRL1	0.2189	0.1264	1	0.1593	0.4947	0.9999	0.2876	0.1681	0.9994	39.63	39.91	31.75	35.45	25.78	35.51	27.94	38.56	32.06	33.11	41.25	26.87
ENSGALG00000003939	KLF2	0.2076	0.1266	1	0.4225	0.03231	0.8197	0.02306	0.9041	0.9994	113.3	85.5	112.2	84.4	84.31	92.06	89.2	76.82	87.93	99.74	118.01	78.57
ENSGALG00000000576	RRNAD1	-0.3481	0.1268	1	-0.4881	0.1454	0.9999	-0.192	0.5268	0.9994	21.9	19.53	18.57	13.47	30.52	14.32	16.23	24.1	26.83	9.84	24.04	24.33
ENSGALG00000003921	DBNDD2	0.2056	0.1272	1	0.3931	0.05552	0.9636	0.0436	0.8091	0.9994	247.8	249.08	255.41	236.12	215.9	242.47	273.61	231.09	212.16	242.52	265.14	196.14
ENSGALG00000015998	PTDSS1	-0.196	0.1274	1	-0.141	0.4892	0.9999	-0.2364	0.2223	0.9994	27.89	18.41	25.8	23.35	30.64	23.04	22	25.45	33.43	22.52	27.19	25.63
ENSGALG00000001443	PTPRU	0.2521	0.1275	1	0.2777	0.2526	0.9999	0.241	0.2877	0.9994	12.89	17.78	15.73	15.79	13.27	22.78	22.65	16.98	15.97	18.9	14.16	16.72
ENSGALG00000014042	SSPN	-0.2375	0.1275	1	-0.01802	0.941	0.9999	-0.4266	0.0218	0.6706	55.26	54.12	63.25	84.33	69.5	54.8	69.77	73.92	55.01	46.64	57.3	61.34
ENSGALG00000009645	ESRRG	0.3308	0.1276	1	0.5448	0.09265	0.9999	0.09523	0.681	0.9994	6.46	9.28	7.3	6.97	9.07	9.4	17.13	7.91	8.14	7.35	9.56	9.51
ENSGALG00000016843	COL4A2	0.2373	0.1279	1	0.2559	0.4021	0.9999	0.2345	0.2923	0.9994	643.57	650.41	594.42	640.87	502.55	782.41	621.02	559.99	457.31	542.51	602.99	562.95
ENSGALG00000027917	MRPL53	-0.2469	0.128	1	-0.1981	0.3813	0.9999	-0.2839	0.2357	0.9994	12.09	16.65	13.06	15.19	20.6	11.73	16.65	17.82	18.32	13.47	15.31	19.74
ENSGALG00000005052		-0.8947	0.128	1	-0.3997	0.5604	0.9999	-2.221	0.008262	NA	0.22	0.1	0.72	0.45	0.87	0.11	0.93	0.64	1.42	0.79	0.59	1.25
ENSGALG00000007078	ENTPD1	-0.2428	0.1283	1	-0.4079	0.104	0.9999	-0.04681	0.8359	0.9994	24.58	23.04	22.72	28.28	19.78	22.01	23.81	35.89	31.35	21.45	20.32	26.7
ENSGALG00000016614	SHROOM2	0.2596	0.1284	1	0.4588	0.0296	0.7858	0.1175	0.5947	0.9994	31.97	17.86	25.52	20.88	17.3	21.1	15.24	14.78	19.23	23.81	22.68	13.56
ENSGALG00000010857	Dab1	0.638	0.1285	1	1.296	0.02897	0.7858	-0.02051	0.9691	0.9994	0.59	0.62	0.48	0.49	0.72	0.49	0.72	0.51	0.37	1.02	1.01	0.3
ENSGALG00000015224	AK9	-0.8508	0.1287	1	-1.081	0.1142	0.9999	-0.3595	0.6468	NA	0.06	0.06	0.06	0.15	0.06	0.08	0.07	0.26	0.23	0.17	0.07	0.22
ENSGALG00000000451	MEIG1	-0.6852	0.1288	1	-1.1	0.06151	0.9878	0.01026	0.9834	0.9994	3.1	3.78	3.2	2.75	3.25	2.49	2.28	8.04	4.38	5.82	2.64	11.17
ENSGALG00000014672	ARSK	-0.2942	0.1288	1	-0.2561	0.4007	0.9999	-0.3153	0.2341	0.9994	10.16	5.99	13.46	10.8	9.97	11.99	10.78	13.32	10.08	6.97	9.61	11.85
ENSGALG00000027326	MFAP2	-0.2266	0.1289	1	-0.4507	0.0459	0.9225	0.007411	0.9687	0.9994	26.71	22.16	27.54	26.98	24.46	31.99	15.98	31.15	38.98	31.11	21.75	29.06
ENSGALG00000004035	CRYBA1	0.3951	0.129	1	0.8173	0.03367	0.8311	0.06377	0.8014	0.9994	44.13	73.07	58.31	57.18	44.72	50.75	93	46.2	26.43	46.54	35.14	36.67
ENSGALG00000000791		-0.2756	0.1293	1	-0.5094	0.0189	0.6656	-0.04952	0.8488	0.9994	61.13	55.78	55.21	37.39	90.3	62.63	44.55	73.19	68.71	36.62	56.39	67.38
ENSGALG00000017417	USP43	-0.6873	0.1293	1	-0.467	0.3826	0.9999	-0.9721	0.1217	0.9994	0.33	2.53	2.23	4.12	3.16	1.91	1.88	3.96	4.41	4.08	2.07	3.32
ENSGALG00000005345	CABLES2	-0.3857	0.1293	1	-0.1221	0.7353	0.9999	-0.6091	0.06783	0.9994	11.38	9.9	17.66	16.73	7.76	6.77	7.02	15.45	8.4	13.62	9.52	10.59
ENSGALG00000016138	DSCAM	-1.009	0.1293	1	-1.709	0.02623	0.7698	0.642	0.4124	NA	0.05	0.08	0.08	0.02	0.05	0.1	0.01	0.42	0.26	0.07	0.17	0.22
ENSGALG00000017031		-0.8357	0.1293	1	-0.9621	0.03896	0.8704	-0.1855	0.5129	0.9994	12.71	9.75	12.12	13.25	16.01	14.73	12.91	165.34	57.1	77.49	51.03	62.35
ENSGALG00000009567	TLL1	-0.3195	0.1294	1	-0.193	0.4697	0.9999	-0.4367	0.1525	0.9994	9.92	3.75	12.46	11.08	7.46	9.94	7.44	10.78	15.34	10.31	8.72	6.49
ENSGALG00000019861		-0.6324	0.1294	1	-0.7145	0.2398	0.9999	-0.5409	0.3301	0.9994	0.81	0.8	1.49	1.04	0.62	0.56	0.34	1.14	1.41	0.96	0.68	0.86
ENSGALG00000008763	SSX2IP	-1.275	0.1295	1	-1.407	0.007347	0.4529	0.7799	0.2301	0.9994	0.16	0.29	0.21	0.09	0.12	0.28	0.78	9.73	3	2.82	2.07	2.99
ENSGALG00000004355	MCU	-0.1902	0.1295	1	-0.1611	0.4101	0.9999	-0.2042	0.2784	0.9994	59.24	55.39	58.66	54.09	74.98	50.95	53.02	70.62	67.01	64.67	52.55	65.1
ENSGALG00000002643	SELP	0.6715	0.1298	1	1.299	0.01184	0.5711	0.3374	0.5014	0.9994	3.84	1.92	2.82	3.5	0.8	3.46	1.85	1.18	1.09	2.15	2.94	0.73
ENSGALG00000002594	TFPI	-0.2595	0.1298	1	-0.4718	0.09005	0.9999	-0.01625	0.9367	0.9994	33.02	28.95	31.56	25.94	31.85	27.92	30.44	28.13	47.65	25.19	25.66	45.12
ENSGALG00000017343	FOLR1	0.7613	0.1298	1	-0.1299	0.7981	0.9999	2.198	4.8e-05	0.0112	38.18	71.75	2.55	7.42	19.83	27.36	8.75	54.37	55.25	50.27	46.87	12.25
ENSGALG00000014975	DRD5	0.8581	0.1303	1	0.3484	0.6577	NA	1.241	0.0762	0.9994	0.62	2.06	1.06	0.27	0.52	1.69	0.52	1.09	0.78	1.44	0.47	0.15
ENSGALG00000013281	RSPH4A	-0.715	0.1303	1	-0.6498	0.3072	0.9999	-0.7969	0.2247	0.9994	0.35	0.27	0.51	0.45	0.36	0.14	0.29	0.86	0.79	0.61	0.4	0.52
ENSGALG00000008234	ORC2	-0.2788	0.1305	1	-0.3759	0.1588	0.9999	-0.1406	0.557	0.9994	11.97	10.18	10.41	10.94	14.72	11.22	8.55	21.72	17.63	15.08	15.52	14.25
ENSGALG00000008725	KIF16B	-0.1823	0.1306	1	-0.2117	0.3004	0.9999	-0.1385	0.4536	0.9994	12.33	10.7	11.37	12.5	12.69	10.8	9.15	15.31	12.84	11.66	11.51	11.64
ENSGALG00000026385	LYPLAL1	-0.2493	0.1308	1	-0.1115	0.6535	0.9999	-0.38	0.1155	0.9994	15.22	14.58	17.28	15.43	26.01	16.08	20.09	20.27	22.47	16.52	16.64	19.36
ENSGALG00000013759	MRPL47	-0.2075	0.1309	1	-0.2296	0.3209	0.9999	-0.1674	0.3801	0.9994	48.2	45.48	49.59	46.31	52.88	40.95	50.83	61.3	50.56	41.92	42.55	58.51
ENSGALG00000021031	CXCR7	0.2187	0.131	1	0.282	0.1608	0.9999	0.1773	0.3825	0.9994	152.15	154.52	173.28	112.87	112.66	149.66	106.2	115.51	134.76	153.19	141.38	99.81
ENSGALG00000015396	CD200	-0.2789	0.1311	1	-0.3676	0.1034	0.9999	-0.1789	0.5082	0.9994	50.04	54.37	42.05	36.67	77.85	35.55	39.69	58.85	56.03	31.85	53.52	57.17
ENSGALG00000006017	DOCK11	0.3509	0.1311	1	0.8043	0.01983	0.6791	-0.0929	0.6482	0.9994	20.41	22.73	22.87	16.88	25.04	18.27	35.4	14.46	10.29	21.75	26.42	26.01
ENSGALG00000017179	PDGFD	0.2579	0.1312	1	0.3057	0.1852	0.9999	0.2355	0.1903	0.9994	125.57	98.92	94.62	102.17	94.73	125.61	84.61	65.32	65.3	81.84	86.89	86.62
ENSGALG00000007834	SALL4	-1.197	0.1314	1	-1.361	0.03575	0.8486	0.4963	0.4141	0.9994	0.5	0.23	0.22	0.39	0.14	0.35	0.32	8.87	3.19	4.46	1.28	3.84
ENSGALG00000012654	NFATC1	0.3468	0.1315	1	0.178	0.6214	0.9999	0.4941	0.05955	0.9994	12.91	8.61	7.72	6.96	6.51	8.97	6.78	7.96	4.74	6.55	7.92	7.2
ENSGALG00000005413	HS3ST6	0.6984	0.1316	1	0.3357	0.607	0.9999	1.129	0.07377	0.9994	0.57	1.31	0.53	0.45	0.33	0.97	0.58	0.47	0.81	0.65	1.3	0.83
ENSGALG00000000927	ANGPTL2	0.3227	0.1316	1	0.5286	0.09471	0.9999	0.1603	0.4928	0.9994	127.37	101.08	106.43	66.12	131.21	116.92	118.1	88.19	56.1	72.89	141.84	100.68
ENSGALG00000007507	MASTL	-0.3759	0.1317	1	-0.7844	0.01228	0.5875	0.1766	0.5487	0.9994	10.19	7.67	7.99	5.13	10.08	8.93	5.28	19.15	15.62	10.3	9.97	11.64
ENSGALG00000028479		0.5573	0.1317	1	0.3287	0.5481	0.9999	0.8062	0.1072	0.9994	6.27	9.42	3.51	4.51	4.83	7.07	5.61	5.14	6.59	7.31	7.14	5.23
ENSGALG00000007603	RRP12	-0.1937	0.1319	1	-0.1789	0.4113	0.9999	-0.1953	0.2915	0.9994	14.34	12.95	15.51	15.62	15.36	14	12.22	16.91	22.6	17.33	15.27	14.57
ENSGALG00000014036	SEC61A2	0.2023	0.1319	1	0.3038	0.1286	0.9999	0.1215	0.535	0.9994	87.52	102.66	87.84	73.62	98.05	95.14	92.43	88.04	80.43	103.02	89.17	77.85
ENSGALG00000004045		0.2273	0.132	1	-0.07263	0.7407	0.9999	0.5124	0.008179	0.4168	37.17	41.92	27.38	24.26	27.91	35.74	21.38	34.5	34.18	36.32	28.46	27.21
ENSGALG00000011889	PRKCH	0.4155	0.132	1	0.3995	0.3212	0.9999	0.4452	0.1691	0.9994	7.26	17.99	11.4	8.61	11.92	18.2	19.96	13.45	7.2	9.05	7.83	10.22
ENSGALG00000016017	SLC4A11	-0.6137	0.1321	1	-0.9121	0.02318	0.7237	0.1832	0.5499	0.9994	5.07	5.4	5.05	4.85	3.9	5.38	3.12	26.03	15.08	15.26	11.02	15.89
ENSGALG00000006473	PLXNA4	0.5512	0.1324	1	0.5894	0.2312	0.9999	0.534	0.2166	0.9994	3.62	1.25	1.11	2.54	1.35	2.63	1.02	0.82	1.83	2.01	2.67	1.29
ENSGALG00000011737	FYCO1	0.2042	0.1324	1	0.1627	0.4387	0.9999	0.2538	0.1833	0.9994	27.65	20.44	22.38	16.78	17.47	20.75	14.84	20.8	18.33	22.47	20.73	15.77
ENSGALG00000025988	RORC	-0.7167	0.1324	1	-0.5626	0.4234	0.9999	-0.863	0.1516	0.9994	0.36	0.96	1.85	0.94	1.27	0.89	1.02	0.47	1.76	0.51	0.95	1.74
ENSGALG00000008709	MCOLN3	0.586	0.1326	1	0.4366	0.4457	0.9999	0.7542	0.1256	0.9994	1.36	1.6	1.33	0.67	0.71	1.64	0.72	1.25	0.84	1.95	1.72	1.25
ENSGALG00000011369	LHX8	-1.253	0.1326	1	-1.494	0.02817	0.7831	1.123	0.1146	NA	0.55	0.31	0.19	0.14	0.32	0.66	0.35	10.31	4.61	4.65	1.96	5.08
ENSGALG00000005929	MAML1	0.184	0.1327	1	0.2791	0.1572	0.9999	0.113	0.5237	0.9994	21.37	15.66	17.56	16.7	16.29	18.78	17.22	15.79	16.55	18.83	16.43	13.99
ENSGALG00000007944	HECW2	0.2403	0.1328	1	0.2298	0.4059	0.9999	0.2641	0.2444	0.9994	7.2	7.86	6.95	5.87	6.3	8.19	5.73	7.83	6.34	8.59	8.39	6.27
ENSGALG00000014977	GSK3B	0.1982	0.1328	1	0.149	0.5027	0.9999	0.2572	0.1673	0.9994	56.17	45.95	47.61	43.17	37.65	54.13	35.88	41.26	56.15	57.58	49.7	39.39
ENSGALG00000016475		0.7815	0.133	1	0.05405	0.9302	0.9999	2.156	0.0004985	0.0634	1.23	0.99	0.19	0.12	0.3	0.67	0.89	0.88	0.73	1.3	0.47	1.1
ENSGALG00000003549	MTG1	-0.2701	0.133	1	-0.167	0.5639	0.9999	-0.368	0.06036	0.9994	61.27	60.38	91.05	68.43	90.66	74.96	90.82	98.29	68.16	52.01	88.22	111.19
ENSGALG00000003210	SURF6	-0.2145	0.1334	1	-0.02733	0.8998	0.9999	-0.3973	0.05351	0.9994	46.83	35.65	48.64	42.75	59.73	34.66	47.85	55.02	45.63	45.64	47.02	52.25
ENSGALG00000016582	PBK	-0.2628	0.1334	1	-0.6321	0.003454	0.3417	0.1095	0.6297	0.9994	136.14	139.64	126.61	87.89	171.24	145.76	107.47	177.38	195.99	84.59	121.56	150.24
ENSGALG00000000507	CPNE7	-0.5787	0.1335	1	-0.5576	0.3312	0.9999	-0.5861	0.2206	0.9994	1.62	2.2	2.88	2.12	2.43	1.15	0.75	1.72	2.82	1.83	1.75	2.13
ENSGALG00000007373	PRKAB1	0.187	0.1335	1	0.1664	0.4019	0.9999	0.2244	0.2408	0.9994	46.28	42.12	33.92	39.91	30.8	35.91	39.58	45.24	38.23	46.28	40.04	36.3
ENSGALG00000001717	SLC16A1	0.2108	0.1338	1	0.1646	0.4621	0.9999	0.2744	0.1678	0.9994	138.05	155.59	111.64	100.92	125.6	120	124.87	143.86	145.96	139.98	153.01	109.07
ENSGALG00000015598	RASGRF2	0.4197	0.1338	1	0.8311	0.04104	0.8888	0.103	0.7245	0.9994	3.59	4.69	3.6	2.71	5.91	4.99	4.22	2.27	1.28	4.59	4.78	4.35
ENSGALG00000009081	ZNF106	-0.1881	0.1339	1	-0.2736	0.1626	0.9999	-0.08158	0.6522	0.9994	25.91	18.15	22.03	23.32	23.26	22.24	18.62	27.6	28.8	25.76	21.75	28.2
ENSGALG00000006500	NDE1	-0.2401	0.134	1	-0.3854	0.06931	0.9999	-0.07291	0.7639	0.9994	53.66	49.7	52.25	33.81	73.54	50.75	44.41	67.9	71.65	41.94	57.19	60.83
ENSGALG00000001759	ELMO3	0.4812	0.1342	1	0.3924	0.4005	0.9999	0.5983	0.1301	0.9994	1.71	1.51	0.93	1.09	1.24	1.81	1.93	1.21	1.91	1.58	1.76	1.24
ENSGALG00000010400	SMARCAD1	-0.1874	0.1343	1	-0.1772	0.3946	0.9999	-0.1826	0.3403	0.9994	25.33	21.77	23.69	23.89	31.8	24.15	21.53	30.07	29.22	22.14	27.97	27.02
ENSGALG00000004414	LUZP2	-0.7826	0.1344	1	-0.8699	0.1192	0.9999	-0.5772	0.4107	0.9994	2.39	0.18	1.2	2.55	1.29	0.98	1.99	5.1	4.69	1.25	2.78	2.24
ENSGALG00000015928		0.9177	0.1346	1	0.7403	0.2504	0.9999	1.657	0.01153	0.5018	0.64	0.51	0.1	0.27	0.12	0.43	0.5	1.46	0.56	1.73	2.31	0.78
ENSGALG00000015141	GDA	0.3925	0.1347	1	0.4478	0.2537	0.9999	0.3418	0.2916	0.9994	2.6	2.86	2.08	1.82	2.23	2.42	2.2	1.85	2.93	3.58	3.7	2.53
ENSGALG00000002904	REEP3	0.2208	0.1348	1	0.1667	0.492	0.9999	0.2795	0.1646	0.9994	54.34	51.3	42	40.48	50.73	58.82	40.21	41.87	45.66	40.17	54.49	40.45
ENSGALG00000014804	THBS4	-0.5485	0.1348	1	-1.015	0.003994	0.3566	0.1879	0.6938	0.9994	11.77	5.88	4.77	9.61	2.97	2.81	3.52	20.39	12.49	8.98	8.35	11.2
ENSGALG00000015001	LAMA4	-0.2454	0.1349	1	-0.2613	0.2453	0.9999	-0.2189	0.3117	0.9994	38.5	21.03	29.82	38.57	31.9	29.14	18.28	32.41	39.83	26.9	29.02	22.53
ENSGALG00000005643	LYVE1	-0.2952	0.1349	1	-0.2356	0.3518	0.9999	-0.3276	0.1207	0.9994	93.92	90.6	122.52	149.93	91.28	110.2	60.12	82.47	70.08	92.31	66.03	115.79
ENSGALG00000006427	CARS	-0.1907	0.135	1	-0.1399	0.4879	0.9999	-0.2251	0.2373	0.9994	66.37	56.58	63.38	57.92	74.73	47.77	54.49	61.88	74.66	51.03	64.15	63.33
ENSGALG00000005483	CDH13	0.2486	0.135	1	0.3439	0.151	0.9999	0.1825	0.3661	0.9994	100.21	85.45	67.26	96.98	90.89	109.7	96.76	81.94	56.76	80.99	80.97	79.52
ENSGALG00000008867	COMMD5	-0.1868	0.1351	1	-0.126	0.527	0.9999	-0.2312	0.2229	0.9994	49.61	57.71	58.28	61.31	57.77	45.51	48.51	64.32	56.05	57.38	47.61	58.03
ENSGALG00000005842	GDPD2	-1.671	0.1351	1	-1.719	0.01501	0.6196	0.7031	0.4839	NA	0.24	0	0.17	0.24	0.03	0.5	0.44	32.82	10.38	11.32	4.12	10.25
ENSGALG00000016578	TRAPPC2	-0.1705	0.1353	1	-0.1573	0.4265	0.9999	-0.1694	0.3338	0.9994	65.64	62.25	72.02	71.75	74.93	69.69	64.36	78.26	82.18	63.96	71.89	77.87
ENSGALG00000010311	NAV3	0.4001	0.1353	1	0.7074	0.05649	0.9694	0.1675	0.5777	0.9994	9.72	4.07	7.39	5.69	3.66	5.59	2.23	3.72	4.97	8.49	8.07	3.24
ENSGALG00000009050	CAPN3	0.5468	0.1353	1	1.044	0.03656	0.8529	0.08201	0.8451	0.9994	3.23	1.86	2.84	3.07	1.45	2.88	1.68	2.09	2.18	5.05	4.13	1.24
ENSGALG00000010575	INTS12	-0.2425	0.1354	1	-0.2366	0.3196	0.9999	-0.2326	0.2981	0.9994	16.31	15.78	20.85	16.73	20.97	18.5	18.25	30.75	23.93	24.51	21.09	25.11
ENSGALG00000014867	PAIP1	-0.1828	0.1356	1	-0.1846	0.3809	0.9999	-0.1659	0.3419	0.9994	62.12	51.05	66.33	58.35	62.88	57.06	45.62	84.1	71.71	63.91	66.05	56.28
ENSGALG00000012104	ANLN	-0.3124	0.1359	1	-0.6269	0.007965	0.473	-0.008095	0.9775	0.9994	69.46	76.45	64.54	44.36	119.05	83.33	62.34	94.14	92.38	43.85	62.59	93.74
ENSGALG00000027275	PPP1R3B	-0.6607	0.1361	1	-0.8514	0.01807	0.6566	0.002817	0.9932	0.9994	4.49	2.56	2.46	3.48	4	3.22	5.93	24.53	11.03	14.03	5.27	12.46
ENSGALG00000003396	NFATC3	0.2122	0.1362	1	0.1726	0.406	0.9999	0.2571	0.189	0.9994	39.82	27.41	31.95	27.19	22.85	32.83	20.41	24.49	29.42	30.34	29.74	21.8
ENSGALG00000005097		-0.5077	0.1364	1	-0.3992	0.4142	0.9999	-0.5922	0.1312	0.9994	20.04	5.73	20.11	23.08	10.79	11.43	10.62	5.94	30.78	15.96	8.74	13.34
ENSGALG00000000878	KIF18B	-0.4138	0.1366	1	-0.7261	0.0385	0.8704	0.03262	0.9235	0.9994	4.66	3.94	4.76	2.8	5.45	4.97	3.52	10.03	7.86	6.66	4.32	7.4
ENSGALG00000010294	RPS6KL1	0.467	0.1366	1	0.2532	0.5669	0.9999	0.7046	0.06577	0.9994	6.31	7.55	2.56	4.34	4.79	5.48	6.11	4.5	4.92	3.91	7.11	5.92
ENSGALG00000018512	YBX3	0.2131	0.1366	1	0.2251	0.3294	0.9999	0.2171	0.2135	0.9994	153.44	111.9	111.85	113.05	111.43	134	156.14	145.42	104.98	142.51	148.39	156.36
ENSGALG00000027213	ALX1	-0.2501	0.1367	1	-0.2738	0.3397	0.9999	-0.215	0.3468	0.9994	6.08	6.95	7.12	8.42	7.32	6.91	5.25	9.39	7.3	5.6	6.82	6.15
ENSGALG00000008306	FGL2	-0.5948	0.1368	1	-0.2159	0.7181	0.9999	-0.9666	0.005054	0.3178	139.43	51.13	169.34	130.89	311.61	132.38	244.28	189.32	316.65	124.7	39.71	42.87
ENSGALG00000019063	MMP10	-0.251	0.1369	1	-0.2605	0.4398	0.9999	-0.2234	0.2945	0.9994	936.09	925.65	1000.81	1003.99	997.55	747.99	939.42	1627.09	834.96	775.53	869.44	885.83
ENSGALG00000011434	SLC11A1	0.7693	0.1372	1	1.773	0.002387	0.3026	-0.7769	0.13	0.9994	1.75	1.74	4.06	3.33	1.4	1.67	2.43	2.55	2.86	8.65	9.64	0.95
ENSGALG00000015907	SYNJ1	0.2335	0.1373	1	0.2466	0.35	0.9999	0.2345	0.2893	0.9994	11.31	7.62	8.82	7.85	6.91	9.41	6.25	8.32	9.2	11.39	9.03	6.27
ENSGALG00000011861	SYT16	0.8663	0.1376	1	1.291	0.1272	0.9999	0.5168	0.4627	0.9994	0.58	0.69	0.71	0.06	0.55	0.68	0.7	0.74	0.06	0.98	0.46	0.11
ENSGALG00000008139	EML6	-0.9425	0.1378	1	-1.203	0.08179	0.9999	0.03055	0.9572	0.9994	0.48	0.19	0.39	0.35	0.2	0.31	0.11	3.17	1.3	1.61	0.68	1.2
ENSGALG00000000394	SLC6A17	-0.8612	0.1382	1	-1.069	0.1242	0.9999	-0.3294	0.5695	0.9994	1.31	1.21	0.62	2.6	1	0.89	0.28	7.56	4.36	4.83	1.61	2.6
ENSGALG00000001183	MYH10	0.2474	0.1383	1	0.2742	0.3635	0.9999	0.2366	0.2957	0.9994	184.32	238.85	159.69	207.66	176	224.02	221.57	164.4	149.21	186.51	186.2	210.31
ENSGALG00000003141	SMAP2	-0.3009	0.1384	1	-0.4884	0.06497	0.9999	-0.01107	0.9524	0.9994	47.02	37.31	46.72	40.48	36.25	40.42	38.72	110.39	68.96	64.98	48.48	48.46
ENSGALG00000014624	CERS3	-0.5795	0.1386	1	-0.1223	0.8191	0.9999	-1.058	0.02776	0.7693	4.41	1.6	5.22	6.03	5.49	2.31	2.98	3.01	6.38	5.14	4.18	4.72
ENSGALG00000001505	NGEF	-1.043	0.1387	1	-1.349	0.04845	0.937	0.628	0.2805	0.9994	2.04	0.6	0.81	0.74	0.46	0.58	0.89	15.87	3.83	7.15	1.08	4.35
ENSGALG00000011881	CCNA2	-0.2622	0.1388	1	-0.5401	0.01057	0.5434	0.02876	0.9083	0.9994	95.2	100.32	90.11	59.91	137.32	101.24	81.72	132.52	134.31	65.34	93.12	109.01
ENSGALG00000001721		-0.9868	0.139	1	-0.9345	0.09641	0.9999	-1.3	0.003444	0.2527	4.3	1.8	6.49	5.89	9.86	3.23	3.51	82.46	37.4	44.28	29.23	31.3
ENSGALG00000010156	DOCK8	0.3673	0.1392	1	0.8149	0.01642	0.6463	-0.06298	0.8432	0.9994	2.79	1.44	2.32	2.98	1.75	2.69	2.07	1.87	2.09	4.06	3.18	1.61
ENSGALG00000028043	PLCE1	-0.4548	0.1392	1	-0.9347	0.01559	0.6352	0.2192	0.5037	0.9994	1.59	1.55	1.5	1.33	1.39	1.84	0.86	3.65	3.16	1.9	1.92	2.59
ENSGALG00000012470	LYPD6	0.7024	0.1393	1	0.7933	0.2245	0.9999	0.6226	0.2997	0.9994	0.92	4.47	2	1.26	2.34	3.19	4.94	1.98	1.23	3.14	1.33	2.67
ENSGALG00000011558	LRP6	0.2197	0.1393	1	0.07431	0.7282	0.9999	0.3486	0.07681	0.9994	14.22	11.99	12.37	10.65	9.18	15.5	8.36	10	11.62	11.44	10.79	9.23
ENSGALG00000001255	ARHGEF37	-0.4031	0.1393	1	-0.7469	0.06616	0.9999	0.007962	0.9788	0.9994	3.88	2.55	2.74	2.9	3.44	2.93	2.96	6.53	2.58	2.18	2.89	5.29
ENSGALG00000016937	DIAPH3	-0.2779	0.1396	1	-0.6413	0.005438	0.4001	0.04568	0.861	0.9994	13.52	12.05	12.35	7.46	17.3	13.38	7.92	15.61	13.96	8.52	9.64	13.75
ENSGALG00000006502	PCGF5	0.3348	0.1397	1	0.155	0.646	0.9999	0.5411	0.08336	0.9994	27.95	22.11	19.8	11.19	16.24	19.93	18.55	18.63	22.17	24.82	21.57	20.95
ENSGALG00000012195		-1.37	0.14	1	-1.428	0.008725	0.4986	0.4797	0.4359	0.9994	0.71	0.28	0.53	0.4	0.35	0.84	1.77	44.74	17.22	18.31	9.26	18.96
ENSGALG00000014659		-0.2796	0.1406	1	0.2308	0.2851	0.9999	-0.7114	0.002869	0.2204	45.48	27	64.47	60.87	37.65	29.57	34.95	33.87	41.86	50.19	37.24	34.98
ENSGALG00000014011	LRMP	-0.3332	0.1408	1	-0.3626	0.1975	0.9999	-0.267	0.2943	0.9994	11.5	8.57	13.45	13.32	9.06	10.27	10.39	27.85	16.87	19.63	14.89	16.21
ENSGALG00000011967	MAD2L1	-0.2142	0.1408	1	-0.4126	0.04824	0.9356	0.009993	0.9609	0.9994	76.46	68.73	62.47	57.03	90.53	70.01	66.2	98.39	93.98	54.53	72.06	83.44
ENSGALG00000015992	CRYZL1	-0.2072	0.141	1	-0.1841	0.4373	0.9999	-0.2152	0.3234	0.9994	24.78	18.85	23.57	21.74	28.42	21.25	19.13	29.79	26.22	24.63	23.62	25.23
ENSGALG00000015835	GRIK1	-0.8373	0.141	1	-0.01848	0.9809	NA	-1.558	0.03372	0.8336	0.07	0.23	0.37	0.22	0.62	0.1	0.34	0.15	0.39	0.15	0.13	0.16
ENSGALG00000027579	MRPS6	0.1993	0.1411	1	0.1984	0.3123	0.9999	0.215	0.2924	0.9994	405.5	385.4	270.33	304.74	327.87	274.09	316.82	318.45	338.82	324.07	378.79	291.83
ENSGALG00000002304	ADPRHL2	-0.2581	0.1411	1	-0.2122	0.4806	0.9999	-0.2899	0.249	0.9994	8.06	7.8	9.92	10.31	8.59	8.06	7.58	10.33	11.16	8.3	8.7	8.95
ENSGALG00000015691	SMC2	-0.269	0.1412	1	-0.4534	0.03487	0.8442	-0.07701	0.7764	0.9994	36.08	34.74	33.7	22.46	58.5	39.43	27.99	42.42	49.48	26.4	38.91	44.08
ENSGALG00000015122	TAF4B	-0.452	0.1412	1	-0.7093	0.07617	0.9999	-0.03249	0.9195	0.9994	5.74	5.47	7.57	5.26	4.79	6.24	3.58	15.57	13.5	11.94	6.57	8.75
ENSGALG00000015699	NELFA	0.2256	0.1414	1	-0.01908	0.9373	0.9999	0.4558	0.0242	0.7194	8.91	10.16	7.17	6.63	6.87	9.6	5.39	8.13	8.68	8.27	8.24	6.69
ENSGALG00000009840	TBK1	0.2042	0.1414	1	0.2562	0.2935	0.9999	0.1679	0.3972	0.9994	12.49	10.31	10.14	9.97	9.83	11.46	8.56	9.75	11.81	11.93	12.9	8.15
ENSGALG00000011309	PLXNC1	0.2779	0.1419	1	0.2409	0.3763	0.9999	0.3268	0.1901	0.9994	18	8.93	11.2	12.99	7.99	14.59	7.28	14.31	12.01	17.29	13.97	8.02
ENSGALG00000014897	TYMS	-0.2054	0.142	1	-0.2908	0.1805	0.9999	-0.1038	0.6175	0.9994	45.77	52.14	47.77	43.08	62.88	46.91	44.76	59.26	62.4	38.71	53.98	58.09
ENSGALG00000013839	SYNJ2BP	-0.2093	0.1421	1	-0.02787	0.9035	0.9999	-0.3819	0.05908	0.9994	74.41	75.34	113.16	85.23	94.76	78.18	96.78	91.87	105.48	90.28	77.41	92.83
ENSGALG00000012440	ZEB2	0.2919	0.1421	1	0.511	0.03914	0.8704	0.1296	0.592	0.9994	101.65	50.39	74.16	75.58	49.07	71.88	41.27	48.47	64.68	85.2	77.1	37.62
ENSGALG00000016495	KLHL29	0.2781	0.1422	1	0.1527	0.6359	0.9999	0.4109	0.08114	0.9994	4.95	4.57	3.82	3.2	3.31	4.43	4.47	4.06	3.43	4.38	2.83	3.81
ENSGALG00000010561	GPATCH11	0.2334	0.1424	1	0.269	0.317	0.9999	0.2173	0.3019	0.9994	39.61	36.51	29.75	29.51	33.62	33.73	35.72	30.49	26.15	29.03	30.44	28.31
ENSGALG00000010805	USP24	0.1722	0.1424	1	0.04451	0.8225	0.9999	0.3099	0.07938	0.9994	14.28	13.16	11.96	9.94	11.14	14.16	10.4	13.16	13.77	13.67	12.73	11.04
ENSGALG00000004087	THSD4	0.2555	0.1426	1	0.07369	0.7498	0.9999	0.4031	0.05124	0.9994	27.68	23.75	21.46	23.27	15.69	29.88	12.42	20.14	18.62	22.2	20.42	16.29
ENSGALG00000008970	NRK	0.232	0.143	1	0.465	0.02791	0.7831	0.03333	0.8777	0.9994	56.37	32.02	45.38	50.57	38.2	52.55	36.63	38.64	38.08	64.57	47.36	36.55
ENSGALG00000013727	SYNJ2	0.2416	0.1431	1	0.3794	0.1482	0.9999	0.1249	0.5328	0.9994	30.63	23.84	30.49	21.11	20.26	25.27	33.94	19.63	20.55	24.2	23.78	27.43
ENSGALG00000002986	WNK4	0.5789	0.1434	1	1.37	0.003315	0.3336	0.0527	0.9082	0.9994	7.17	2.05	5.47	6.69	1.68	5.67	2.4	1.79	3.56	8.52	4.98	1.14
ENSGALG00000003097	FAM83D	-0.2762	0.1436	1	-0.6479	0.007849	0.4715	0.1291	0.6201	0.9994	21.23	19.87	17.95	12.58	26.02	21.79	17.39	29.34	29.15	15.47	16.98	25.5
ENSGALG00000007770	FADS6	-0.8167	0.1441	1	-1.04	0.1375	0.9999	-0.2617	0.6625	0.9994	0.54	0.7	0.61	0.49	0.91	0.46	0.35	3.91	2.48	1.29	1.66	0.78
ENSGALG00000001407	ADAMTS15	0.2844	0.1441	1	-0.2193	0.3784	0.9999	0.7715	0.0004767	0.0613	25.5	32.45	16.31	13.18	19.59	26.67	14.25	19.05	30.87	18.7	24.53	21
ENSGALG00000016884	SLC15A1	-1.405	0.1442	1	-1.411	0.08181	0.9999	-1.143	0.1528	0.9994	0.35	0.11	0.07	0.55	0.74	0.19	0.26	20.22	5.12	9.88	1.46	6.11
ENSGALG00000016691		0.2574	0.1444	1	0.2068	0.4788	0.9999	0.319	0.2618	0.9994	1124.84	986.75	904.09	1118.8	467.91	1056.5	928.22	872.31	828.46	958.12	982.6	942.18
ENSGALG00000017106	ATP8A2	-0.9759	0.1449	1	-1.268	0.0909	0.9999	0.2253	0.6744	0.9994	2.13	1.25	1.67	1.5	0.48	0.97	0.19	15.8	6.67	7.93	2.87	4.64
ENSGALG00000008549	TUBGCP4	-0.1985	0.1449	1	-0.3524	0.08025	0.9999	-0.01394	0.9432	0.9994	29.32	28.53	25.93	24.44	35.43	28.46	27.96	41.11	40.66	25.43	29.81	32.46
ENSGALG00000014071	ITPR2	0.2171	0.145	1	0.2491	0.3164	0.9999	0.202	0.3174	0.9994	6.37	4.27	4.64	4.4	4.59	5.4	3.63	4.19	5.15	4.98	5.55	3.34
ENSGALG00000007337	LPP	0.2581	0.145	1	-0.1321	0.5964	0.9999	0.6218	0.006498	0.3648	17.42	15.94	12.49	13.3	9.29	21.45	11.63	15.25	13.4	13.26	12.82	15.21
ENSGALG00000003301	FAM167B	-0.4964	0.1454	1	0.06503	0.8926	0.9999	-0.9542	0.008193	0.4168	12.12	11.03	18.07	22.39	23.12	10.24	9.95	9.94	19.43	17.1	12.89	11.18
ENSGALG00000019567		-1.416	0.1455	1	-1.624	0.02884	0.7858	0.9607	0.4435	NA	0.33	0	0	0.33	0	0.32	0.14	4.59	2.59	2.02	1.31	3.7
ENSGALG00000001377	POLRMT	-0.175	0.1457	1	-0.2454	0.2358	0.9999	-0.08524	0.6401	0.9994	18.19	16.16	19.21	16.54	17.55	16.72	14.33	23.82	23.03	19.03	17.64	17.59
ENSGALG00000020261	AKAP14	0.894	0.146	1	1.572	0.08233	0.9999	0.3196	0.6631	NA	0.59	0.44	1	0.4	0.26	1.04	1.56	0.24	0.29	0.1	0.96	0.43
ENSGALG00000022891	B4GALT3	-0.3307	0.1464	1	-0.3316	0.2841	0.9999	-0.3109	0.311	0.9994	8.06	6.9	6.41	11.22	9.45	7.32	8.11	15.57	13.05	11.81	9.41	10.67
ENSGALG00000004840	RPH3A	-0.7437	0.1466	1	-0.4213	0.4487	0.9999	-1.601	0.00365	0.2628	0.5	0.45	1.12	1.5	1.63	0.48	1.52	4.67	2.22	2.71	1.81	1.72
ENSGALG00000008544	NCX1	0.3309	0.1467	1	0.6277	0.04345	0.8977	0.1037	0.7228	0.9994	17.66	9.96	15.9	13.94	7.14	13.1	7.8	9.04	11.49	17.05	14.57	6.4
ENSGALG00000026704	GPX8	-0.2243	0.1468	1	-0.2404	0.3125	0.9999	-0.1957	0.3521	0.9994	38.83	53.7	46.15	52.12	62.26	48.94	44.66	51.42	45.36	43	43.28	67.07
ENSGALG00000012405	EZH2	-0.1981	0.147	1	-0.2883	0.1507	0.9999	-0.08781	0.6733	0.9994	17.01	15.01	15.09	13.85	22.38	17.11	14.93	22.56	19.7	14.94	17.8	19.82
ENSGALG00000004545	WDR72	-1.533	0.147	1	-1.689	0.04855	0.937	1.403	0.3091	NA	0	0.03	0	0.03	0	0.06	0.03	1.84	0.39	0.34	0.41	0.37
ENSGALG00000018277	gga-mir-199-1	-0.6708	0.1474	1	-0.7018	0.3112	0.9999	-0.6342	0.2849	0.9994	7.23	14.03	14.45	15.8	22.08	12.68	7.04	23.74	7.1	9.84	9.61	14.6
ENSGALG00000003221	WDR61	-0.1788	0.1475	1	-0.1899	0.3577	0.9999	-0.1524	0.3958	0.9994	97.12	87.35	93.44	99.81	113.23	96.18	86.48	128.09	98.58	84.4	101.91	105.28
ENSGALG00000002639	TRPC1	0.2066	0.1476	1	0.1941	0.3515	0.9999	0.2336	0.2886	0.9994	36.42	31.46	21.11	25.9	38.11	34.2	28.34	29.04	33.16	32.21	40.7	31.51
ENSGALG00000004706	C15ORF23	-0.2853	0.1477	1	-0.5071	0.07188	0.9999	-0.07792	0.7579	0.9994	42.8	48.89	47.87	30.08	61.49	41.9	39.69	62.91	41.6	26.53	32	46.74
ENSGALG00000013948	RASL11B	0.3095	0.148	1	0.2593	0.4385	0.9999	0.3725	0.1887	0.9994	31.37	43.3	27.07	38.07	26.74	45.38	35.83	34.45	27.42	28.97	49.64	39.29
ENSGALG00000000970	STT3A	-0.3901	0.1481	1	-0.4459	0.2409	0.9999	-0.3056	0.3726	0.9994	5.04	7.16	9	6.28	7.25	6.14	7.25	8.62	13.65	6.42	7.86	9.31
ENSGALG00000001295	SCLY	-0.2944	0.1482	1	0.1095	0.7001	0.9999	-0.6345	0.01599	0.5811	16.1	16.28	16.89	23.09	33.31	15.63	16.48	17.03	18.67	15.02	22.71	17.8
ENSGALG00000008211	ACP2	0.1816	0.1482	1	0.2932	0.159	0.9999	0.0882	0.6228	0.9994	79.77	74.35	69.46	74.69	63.54	70.27	69.83	68.71	82.58	75.96	85.62	51.49
ENSGALG00000015003	ATP1A1	0.2385	0.1483	1	0.06911	0.8102	0.9999	0.4283	0.0814	0.9994	661.15	863.75	497.21	428.17	677.73	648.99	690.57	675.87	799.29	602.45	678	554.68
ENSGALG00000006005	MED31	-0.2207	0.1484	1	-0.2738	0.2586	0.9999	-0.148	0.5172	0.9994	19.76	24.26	20.49	25.5	26.15	21.86	22.68	31.31	27.87	20.94	23.96	28.24
ENSGALG00000008991	VPS39	-0.2155	0.1484	1	-0.3072	0.1264	0.9999	-0.08121	0.6698	0.9994	13.09	8.99	10.78	10.45	12.94	10.96	10.41	19.84	16.88	14.94	13.42	14.22
ENSGALG00000015425	LPL	0.7095	0.1485	1	-0.4058	0.5078	0.9999	2.213	1.41e-11	4.04e-08	133	159.07	15.22	24.96	39.65	82.69	24.33	70.72	218.99	86.18	103.94	14.41
ENSGALG00000001429	TTC1	-0.2005	0.1486	1	-0.3294	0.1543	0.9999	-0.05666	0.7716	0.9994	57.67	53.41	58.29	56.85	63.24	63.33	46.77	82.21	58.06	51.63	59.91	70.58
ENSGALG00000027809	FAM196B	0.9783	0.1487	1	0.6688	0.4951	0.9999	1.359	0.04717	0.9905	1.02	1.09	0.18	1.23	0.54	2.98	3.49	2.11	0.19	0.3	0.26	0.67
ENSGALG00000011937	NFE2L1	0.2071	0.1489	1	0.3154	0.1231	0.9999	0.1274	0.5174	0.9994	65.38	42.03	56.97	49.86	44.38	61.52	37.19	45.32	47.31	61.82	54.42	37.67
ENSGALG00000017347	HBE	-0.6383	0.1489	1	-0.323	0.6121	0.9999	-0.9356	0.1176	0.9994	0.62	0.8	2.22	0.9	1.69	1.11	0.67	1.54	1.84	1	1.42	0.77
ENSGALG00000016639	KIF13B	0.1803	0.149	1	0.1694	0.4268	0.9999	0.2045	0.2636	0.9994	7.5	7.06	6.42	6.33	5.87	7.24	5.63	6.61	6.28	8.5	7.23	7.08
ENSGALG00000021355		0.3964	0.149	1	0.9448	0.005727	0.4087	-0.1741	0.6124	0.9994	11.84	5.87	10.15	13.59	5.64	9.08	9.15	7.08	10.67	19	14.02	5.48
ENSGALG00000004494	CCNE1	-0.2417	0.1493	1	-0.2794	0.2873	0.9999	-0.1835	0.4674	0.9994	12.35	10	10.04	10.48	15.3	9.86	10.21	16.48	13.76	11.85	11.74	13.44
ENSGALG00000007557	RUBCN	0.3026	0.1493	1	0.4416	0.1776	0.9999	0.1876	0.4182	0.9994	15.17	9.81	12.11	9.66	7.79	9.45	6.43	7.05	13.89	17.19	11.22	6.14
ENSGALG00000019094	PHF11	-0.1979	0.1494	1	-0.1996	0.3256	0.9999	-0.1836	0.3711	0.9994	62.94	41.17	65.13	61.79	44.95	50.7	37.22	49.42	64.8	52.65	48.11	53.57
ENSGALG00000005724	MTHFSD	-0.3284	0.1494	1	-0.4087	0.2214	0.9999	-0.2297	0.4683	0.9994	15.85	12.12	21.07	12.22	12.16	11.43	10.12	17.64	19.98	15.98	12.63	16.78
ENSGALG00000009276	LRAT	-0.5394	0.1494	1	-1.135	0.009534	0.5211	-0.008869	0.9852	0.9994	2.44	12.22	6.69	8.17	6.08	5.85	4.78	5.95	11.95	3.53	3.97	11.08
ENSGALG00000014085	TM7SF3	-0.3902	0.1495	1	-0.7297	0.04623	0.924	0.1164	0.6687	0.9994	11.42	6.86	8.4	8.22	8.09	9.19	6.47	26.51	14.77	14.52	8.51	10.59
ENSGALG00000002855	SARDH	-0.439	0.1495	1	-0.8793	0.01857	0.6645	-0.05344	0.8932	0.9994	4.57	7.16	8.97	9.62	3.18	9.37	3.69	7.02	11.19	3.39	6.54	8.44
ENSGALG00000001719	NUP88	-0.2101	0.1496	1	-0.2375	0.2485	0.9999	-0.1561	0.3933	0.9994	43.3	41.43	41.88	43.09	47	35.61	47.17	73.12	61.58	56.9	45.31	53.75
ENSGALG00000002655	ITGAV	0.2308	0.1497	1	0.2036	0.3436	0.9999	0.2644	0.1938	0.9994	55.94	35	45.66	35.99	31.21	47.72	26.35	32.87	40.6	44.67	37.32	26.33
ENSGALG00000000183	STAMBP	-0.2598	0.1498	1	-0.438	0.1174	0.9999	-0.03321	0.8924	0.9994	10.78	8.22	9.52	9.47	9.29	9.19	7.59	14.62	13.93	11.04	10.26	12.86
ENSGALG00000016685	ASMT	0.7363	0.1498	1	0.8248	0.2521	NA	0.6536	0.3525	0.9994	1.02	0.28	0.44	0.63	0.26	0.83	0.46	0.71	0.54	0.64	1.46	0.27
ENSGALG00000019867	C2orf44	-0.2383	0.1499	1	-0.1813	0.4472	0.9999	-0.2896	0.2286	0.9994	11.58	12.09	15.02	10.33	17.76	12.08	13.72	18	20.03	12.55	17.74	15.44
ENSGALG00000001813		0.7931	0.1499	1	1.462	0.05323	0.9495	0.2873	0.6586	0.9994	0.5	3.46	2.17	1.44	1.37	2.01	3.57	0.48	0.41	1.28	2.01	1.74
ENSGALG00000000650	NIP7	-0.1781	0.1501	1	-0.1114	0.5704	0.9999	-0.2318	0.2382	0.9994	110.13	124.96	120.1	128.35	127.53	88.88	104.35	134.92	137.44	118.97	123.96	126.92
ENSGALG00000003241	CCDC28B	-0.4067	0.1501	1	-0.1309	0.7259	0.9999	-0.6881	0.06975	0.9994	6.36	15.46	16.04	18.44	16.43	9.67	14.42	17.34	15.95	14.61	12.39	15.34
ENSGALG00000016210	ST3GAL1	0.2452	0.1501	1	0.3948	0.142	0.9999	0.09066	0.642	0.9994	32.58	31.47	26.75	32.41	30.32	32.81	49.71	34.5	25.75	39.25	33.39	39.53
ENSGALG00000012747	NEDD9	0.2344	0.1501	1	0.2491	0.3374	0.9999	0.2365	0.2065	0.9994	36.56	33.94	29.11	25.01	29.7	29.85	46.22	43.4	31.35	27.87	43.68	32.57
ENSGALG00000008909	USP13	-0.8563	0.1502	1	-1.059	0.04738	0.9306	-0.1997	0.7829	0.9994	1.55	0.18	0.79	1.24	0.35	0.43	0.96	4.9	3.69	2.59	1.3	2.09
ENSGALG00000006355	SPTY2D1	0.1836	0.1502	1	0.2869	0.1711	0.9999	0.08776	0.6367	0.9994	32.07	28.55	26.72	28.05	28.24	29.17	34.39	31.56	27.98	32.7	36.41	30.95
ENSGALG00000011549	ANKS1B	0.3118	0.1503	1	0.5298	0.1128	0.9999	0.07688	0.7068	0.9994	10.26	13.32	12.93	11.92	11.1	14.69	20.9	17.7	7.65	20.55	10.3	13.23
ENSGALG00000015800	ORC3	-0.207	0.1503	1	-0.2439	0.2754	0.9999	-0.1469	0.456	0.9994	20.74	17.94	22.31	20.34	22.36	21.1	16.97	32.87	28.7	27.85	24.81	25.52
ENSGALG00000014107		-0.9677	0.1504	1	-1.11	0.01171	0.5698	0.1814	0.7293	0.9994	2.73	1.51	1.7	2.92	1.37	2.69	4.63	42.06	17.58	16.72	13.6	18.77
ENSGALG00000023636	REM1	-0.3579	0.1505	1	-0.3297	0.314	0.9999	-0.3759	0.1906	0.9994	28.64	59.35	51.77	43.26	66.84	36.63	80.92	60.76	74.75	34.78	52.42	94.12
ENSGALG00000006445	ARNT2	0.1771	0.1506	1	0.09931	0.6162	0.9999	0.2652	0.1515	0.9994	20.21	20.62	16.41	14.51	16.24	16.62	14.98	18.33	15.87	17.55	19.06	16.86
ENSGALG00000010986	GNG4	-0.4004	0.1506	1	-0.1679	0.6723	0.9999	-0.6604	0.05104	0.9994	36.61	65.98	92.18	78.3	102.6	70.99	109.87	96.6	79.15	53.5	78.48	118.15
ENSGALG00000015597	CPZ	0.367	0.1507	1	-0.1634	0.6181	0.9999	0.8723	0.0009116	0.09486	49.36	66.86	24.61	47.7	32.11	77.45	32.01	25.99	50.1	39.04	57.29	72.58
ENSGALG00000002712	LIPG	-0.4986	0.1508	1	-1.187	0.002327	0.3026	0.2189	0.587	0.9994	146.1	215.77	146.8	50.38	265.81	178.39	112.11	221.64	514.47	93.6	134.99	116.09
ENSGALG00000011299	KIF25	0.5604	0.1508	1	0.8648	0.1212	0.9999	0.3313	0.461	0.9994	5.4	4.15	3.09	4.37	2.34	2.98	2.92	2.18	1.34	4.96	4.18	3.29
ENSGALG00000001589	INPP5D	0.2558	0.151	1	0.5759	0.01784	0.6565	-0.0312	0.9018	0.9994	8.94	4.7	6.44	8.83	5.85	7.61	6.88	6.03	6.27	10.03	7.5	5.11
ENSGALG00000002428	ZP2	-1.387	0.151	1	-1.502	0.005806	0.4118	1.204	0.1893	NA	0.4	0.12	0.33	0.45	0.03	1.35	1.07	28.46	12.25	9.35	7.73	12.1
ENSGALG00000003717	MYO9B	0.1934	0.1511	1	0.1551	0.4747	0.9999	0.2437	0.1793	0.9994	39.37	31.72	32.72	27.77	26.66	34	21.95	35.11	31.22	40.18	37.03	27.35
ENSGALG00000025948	SLA2	0.6761	0.1512	1	0.9669	0.1648	0.9999	0.3848	0.5338	0.9994	0.68	0.95	0.98	0.68	0.7	1.48	1.46	1.19	0.57	0.79	1.72	0.42
ENSGALG00000020009	C1orf131	-0.4172	0.1516	1	-0.3277	0.4241	0.9999	-0.498	0.1882	0.9994	9.44	16.9	16.74	17.92	22.05	13.99	15.15	18.83	21.08	16.05	14.27	20.98
ENSGALG00000003678	GLUL	0.3438	0.1517	1	0.04278	0.8889	0.9999	0.6661	0.02386	0.7113	116.96	290.68	156.51	123.44	142.1	260.58	251.06	246.51	154.38	166.7	123.58	174.49
ENSGALG00000016692	CENPQ	-0.295	0.1518	1	-0.3839	0.1842	0.9999	-0.1926	0.5044	0.9994	37.44	38.54	34.23	27.3	63.73	35.3	26.57	46.04	51.68	25.87	52.31	46.77
ENSGALG00000026884	PINLYP	0.3035	0.1519	1	0.5609	0.02821	0.7831	0.02776	0.9284	0.9994	19.9	12.8	13.93	24.26	9.62	17.3	16.31	16.98	18.43	29.07	22.44	13.24
ENSGALG00000009965	MPL	0.4684	0.1519	1	1.05	0.01607	0.6456	-0.01221	0.9737	0.9994	5.1	5.26	6.13	7.24	3.8	6.87	5	2.73	4.13	8.11	8.15	3.9
ENSGALG00000011232	STK11IP	-0.263	0.1519	1	-0.2715	0.3135	0.9999	-0.2378	0.3275	0.9994	7.08	6.54	10.68	6.69	9.35	9.38	6.66	13.98	8.63	8.42	11.85	11.55
ENSGALG00000012700	RNF182	-0.8457	0.1519	1	-0.9627	0.1455	0.9999	-0.5296	0.4781	0.9994	0.61	1.65	2.12	0.31	2.31	1.03	2.56	7.68	2.26	3.45	1.36	5.31
ENSGALG00000009633	C5H15ORF29	-0.1844	0.1521	1	-0.2961	0.1394	0.9999	-0.05287	0.7822	0.9994	33.21	31.52	28.88	29.79	40.29	32.25	28.75	45.94	37.68	30.67	32.67	37.05
ENSGALG00000002248	NAB1	0.1858	0.1521	1	0.2954	0.145	0.9999	0.09841	0.6068	0.9994	53.43	33.15	36.03	39.94	38.09	38.63	41.4	35.53	35.55	39.6	42.69	36.54
ENSGALG00000024871	SNORD65	-0.764	0.1521	1	-0.9436	0.2164	0.9999	-0.4977	0.4536	0.9994	10.72	13.71	19.77	7.72	15.02	5.86	19.18	8.79	30.05	9.37	6.78	35.77
ENSGALG00000011225	SLC25A47	0.4917	0.1522	1	0.1074	0.825	0.9999	0.8405	0.02967	0.7879	16.22	17.66	5.14	9.27	10.53	11.58	7.58	9.93	13.54	6.54	17.05	7.44
ENSGALG00000018384		0.2276	0.1523	1	0.5022	0.04561	0.921	-0.03792	0.8406	0.9994	401.4	304.33	323.11	341.17	348.55	301.6	446.61	254.47	334.98	379.25	400.74	337.68
ENSGALG00000002944	CPS1	-0.9498	0.1527	1	-1.17	0.04851	0.937	0.2639	0.6297	0.9994	0.72	0.45	0.67	0.23	0.46	0.5	0.62	7.07	2.64	4.11	0.98	3.5
ENSGALG00000015912	NBN	-0.1781	0.1528	1	-0.09992	0.6361	0.9999	-0.2416	0.1998	0.9994	25.5	20.62	26.48	25.6	29.31	24.07	20.64	25.1	32.3	26.4	25.6	25.41
ENSGALG00000005470	PLPPR5	0.3854	0.1528	1	-0.02482	0.9298	0.9999	0.7274	0.04998	0.9994	18.3	30.21	9.84	9.2	15.09	8.08	14.65	14.69	10.55	9.43	10.41	12.78
ENSGALG00000008953	AASS	0.1966	0.1531	1	0.2598	0.2532	0.9999	0.1454	0.4222	0.9994	17.89	17.6	17.26	16.83	14.15	18.65	18.8	20.64	13.2	19.22	21.55	18.91
ENSGALG00000006327	FBXL21	-0.1759	0.1532	1	-0.1823	0.3658	0.9999	-0.1525	0.4045	0.9994	28.59	26.52	25.75	30.69	32.21	26.04	29.02	37.88	34.5	26.12	28.89	30.15
ENSGALG00000004510	ZNF536	0.5919	0.1533	1	0.1979	0.7263	0.9999	1.077	0.0151	0.5574	1.98	1.67	0.62	0.44	1.06	0.95	0.48	1.9	1.43	2.24	1.49	0.52
ENSGALG00000004310	TTYH3	0.2087	0.1534	1	0.1747	0.4513	0.9999	0.2566	0.1873	0.9994	82.89	97.62	87.38	66.54	83.21	105.78	74.88	85.64	124.26	109.39	105.12	64.13
ENSGALG00000000837	FKBP6	-0.8715	0.1535	1	-0.9899	0.08426	0.9999	-0.3172	0.5855	0.9994	1.05	0.8	1.05	0.73	1.22	0.62	1.49	9.49	4.21	5.04	2.37	4.69
ENSGALG00000001399	RNF126	-0.1748	0.154	1	-0.1743	0.399	0.9999	-0.1599	0.3864	0.9994	18.94	18.85	22.31	20.2	21.57	20.41	18.92	26.46	27.97	21.68	21.08	20.17
ENSGALG00000027891	NREP	-0.1981	0.154	1	-0.1827	0.4876	0.9999	-0.1997	0.2967	0.9994	692.38	559.42	716.06	710.47	688.24	625.11	493.29	690.12	686.96	647.48	711.57	830.74
ENSGALG00000028664	CKS1B	-0.2036	0.154	1	-0.441	0.03467	0.8435	0.04333	0.8256	0.9994	303.44	359.08	303.11	261.32	342.81	282.16	227.56	414.94	401.65	235.31	324.26	323.83
ENSGALG00000015042	CRMP1A	-0.2935	0.1541	1	-0.01928	0.9288	0.9999	-0.5257	0.09087	0.9994	29.73	13.06	23.08	21.87	49.09	24.56	22.41	27.6	28.52	28.74	20.27	21.43
ENSGALG00000016867	ITGBL1	-0.3387	0.1541	1	-0.5683	0.01015	0.534	-0.1151	0.7515	0.9994	46.39	94.26	39.57	53.37	119.62	55.66	44.68	72.63	108.31	62.85	49.85	68.25
ENSGALG00000011784	APOLD1	-0.2861	0.1541	1	-0.3208	0.3382	0.9999	-0.2351	0.3766	0.9994	34.76	23.79	39.77	31.84	35.09	34.05	34.6	41	41.66	26.94	25.02	34.71
ENSGALG00000008905	HABP2	-0.6318	0.1542	1	-0.4851	0.4396	0.9999	-0.7794	0.1933	0.9994	1.15	0.34	0.76	1.27	1.22	0.47	0.41	1.08	1.72	1.12	0.87	0.76
ENSGALG00000004011	CAMKK2	-0.228	0.1544	1	-0.1762	0.4366	0.9999	-0.2596	0.2351	0.9994	26.06	17.76	27.29	33.19	20.39	25.3	16.56	18.91	30.8	22.24	20.44	21.49
ENSGALG00000009843	INTS7	-0.2322	0.1545	1	-0.3873	0.06832	0.9999	-0.007229	0.9699	0.9994	11.96	12.29	11.37	11.97	13.23	12.68	12.18	24.53	19.32	15.92	15.25	16.56
ENSGALG00000011227	CDS1	-0.3313	0.1546	1	-0.2365	0.5197	0.9999	-0.4139	0.1674	0.9994	4.27	2.99	5.93	4.24	4.96	4.33	2.46	5.27	5.88	5.38	4.68	4.32
ENSGALG00000014653	HORMAD1	-0.8309	0.1547	1	-0.3141	0.6089	0.9999	-1.817	0.03265	0.8233	0.62	0.05	0.38	1.24	0.77	0.05	0.64	1.26	1.11	0.52	1.14	0.71
ENSGALG00000013018	TPRKB	-0.2311	0.1551	1	-0.2508	0.2777	0.9999	-0.1921	0.4283	0.9994	20	23.58	22.9	18.59	31.97	21.5	24.51	28.43	32.06	26	22.86	32.59
ENSGALG00000027871	MAD2L1BP	-0.3111	0.1551	1	-0.641	0.02584	0.763	0.05885	0.8484	0.9994	11.61	12.16	9.3	6.87	15.76	10	7.23	16.1	18.45	11.51	10.12	13.19
ENSGALG00000003410	CDK2AP1	-0.3158	0.1558	1	-0.4475	0.08564	0.9999	-0.1633	0.6056	0.9994	178.51	378.09	270.16	204.41	458.72	275.57	311.93	358.41	411.14	185.2	288.07	387.99
ENSGALG00000011914	CENPM	-0.2801	0.156	1	-0.5057	0.07035	0.9999	-0.000324	0.999	0.9994	61.15	50.61	69.1	39.55	64.01	63.86	42.85	104.07	94.61	54.28	76.17	63.36
ENSGALG00000002477	B3GALT2	0.3328	0.1563	1	0.3107	0.4246	0.9999	0.3709	0.09327	0.9994	41.93	42.49	28.97	42.09	32.05	51.03	51.68	43.98	14.8	32.39	39.68	47.62
ENSGALG00000016449	PQLC3	-0.2921	0.1564	1	-0.08964	0.7861	0.9999	-0.4712	0.06755	0.9994	27.48	33.11	38.31	34	53.16	31.02	33.16	29.38	30.55	34.01	31.85	50.93
ENSGALG00000004088	FNBP1	0.181	0.1565	1	0.3345	0.08022	0.9999	0.05938	0.7486	0.9994	45.7	35.81	43.05	41.34	33.99	44.19	37.31	34.81	34.76	40.76	42.51	32.38
ENSGALG00000020614	TM2D1	0.2162	0.1566	1	0.2715	0.2773	0.9999	0.1753	0.4299	0.9994	33.86	21.37	22.13	26.51	20.95	25.27	31.04	24.92	30.37	28.84	25.32	21.09
ENSGALG00000015461		-0.8056	0.157	1	-0.7727	0.1362	0.9999	-0.8835	0.1689	0.9994	0.26	0.77	1.56	1.39	0.45	0.79	1.19	2.16	4.92	2.82	2.57	4.56
ENSGALG00000018639	Smad7a	0.3381	0.157	1	0.3001	0.4291	0.9999	0.3823	0.1928	0.9994	12.76	12.47	10.75	8.66	7.54	10.34	6.85	8.6	10.42	11.23	11.31	6.31
ENSGALG00000015028	RFLB	0.9269	0.1571	1	-0.05599	0.9506	0.9999	2.503	1.3e-08	9.95e-06	35.74	54.15	2.5	8.32	10.27	31.46	7.68	26.42	69.08	26.23	52.06	0.35
ENSGALG00000014999	MAP1B	-0.3627	0.1574	1	-0.6494	0.006859	0.4304	0.1696	0.4448	0.9994	7.65	4.73	6.6	5.39	5.28	7.5	5.89	16.99	13.03	12.1	8.96	14.21
ENSGALG00000006137	ARHGAP22	-0.4613	0.1576	1	-0.8424	0.04698	0.9306	0.06011	0.8743	0.9994	4.45	2.37	3.15	2.99	3.35	3.35	2.25	8.37	5.74	3.99	3.58	4.55
ENSGALG00000012392	IYD	0.6139	0.1577	1	0.9243	0.12	0.9999	0.259	0.6439	0.9994	1.5	0.45	1.17	0.57	0.61	0.96	0.81	1.15	0.52	2.32	1.27	0.72
ENSGALG00000004071	NETO2	-0.4582	0.1578	1	-0.6888	0.1392	0.9999	-0.2378	0.553	0.9994	5.35	3.38	4.24	4	4.98	2.77	2.47	4.91	5.31	2.76	3.46	4.68
ENSGALG00000023609		0.4433	0.1581	1	0.8409	0.07385	0.9999	0.1614	0.5032	0.9994	59.39	49.15	64.15	49.94	31.11	56.48	20.44	29.18	52.76	93.31	43.74	11.16
ENSGALG00000019060	MMP27	0.4738	0.1581	1	0.7235	0.1613	0.9999	0.2644	0.432	0.9994	11.9	7.51	4.78	8.94	12.3	12.73	12.5	2.81	4.14	8.91	11.21	13.53
ENSGALG00000006402	NRROS	0.4864	0.1584	1	1.063	0.02194	0.7097	-0.14	0.7099	0.9994	4.01	2.08	3.96	3.45	2.7	3.31	2.86	3.13	3.28	7.95	5.23	1.67
ENSGALG00000005031	DRP2	0.6624	0.1585	1	0.1453	0.8119	0.9999	1.162	0.06142	0.9994	0.77	0.72	0.52	0.65	0.74	2.9	0.98	1.56	0.6	0.99	0.9	0.63
ENSGALG00000019961	C6ORF192	-0.1826	0.1586	1	-0.2249	0.2771	0.9999	-0.1261	0.526	0.9994	41.49	31.05	32.1	37.3	39.26	29.24	29.49	43.18	36.66	34.44	29.66	36.74
ENSGALG00000006486	RPP30	-0.1974	0.1587	1	-0.2575	0.2379	0.9999	-0.1123	0.5805	0.9994	76.66	55.88	65.25	65.06	66.56	53.52	53.65	98.74	89.35	72.59	74.3	67.19
ENSGALG00000018368	ATP6	0.2278	0.1587	1	0.3422	0.2286	0.9999	0.1163	0.5687	0.9994	1555.43	1818.16	1783.59	1467.93	1462.02	1790.49	2179.42	1591.94	1479.09	2023.98	1981.59	2109.49
ENSGALG00000005695	CHEK2	-0.2454	0.1588	1	-0.2994	0.253	0.9999	-0.1706	0.4922	0.9994	19.47	19.51	16.51	19.9	27.91	19.14	17.25	24.62	34.66	19.4	25.66	22.59
ENSGALG00000012770	MAK	-0.9187	0.1588	1	-0.8437	0.2351	0.9999	-1.165	0.1232	NA	0.05	0.03	0.09	0.14	0.07	0.05	0.08	0.61	0.18	0.38	0.16	0.36
ENSGALG00000000862	RLF	-0.2201	0.1589	1	-0.1003	0.6592	0.9999	-0.3271	0.1735	0.9994	8.41	7.09	13.56	8.52	7.28	8.26	7.22	11.67	9.76	10.16	8.65	8.26
ENSGALG00000017027	THSD1	-0.3757	0.1589	1	-0.3504	0.3887	0.9999	-0.3836	0.2317	0.9994	3.86	4.57	6.41	5.28	5.25	4.68	4.23	5.6	5.73	3.33	3.73	4.27
ENSGALG00000015602	CKMT2	-1.016	0.1595	1	-1.13	0.2694	0.9999	-0.9079	0.2418	0.9994	1.68	0.61	2.76	0.95	0.65	0.1	0.66	2.32	0	0.11	0.79	1.36
ENSGALG00000027032	gga-mir-6705	0.4288	0.1599	1	0.6916	0.1083	0.9999	0.1911	0.6131	0.9994	103.01	90.36	111.15	53.99	74.11	83.74	110.06	68.45	64.7	110.32	93.1	73.97
ENSGALG00000010160	DMRT1	0.8265	0.1599	1	1.483	0.04154	0.8888	0.1276	0.8713	0.9994	0.24	2.04	1.67	0.24	1.13	0.98	0.85	0.39	0.85	3.85	1.32	0.95
ENSGALG00000011446	TNFAIP2	-0.3648	0.1601	1	-0.7993	0.01385	0.613	0.1282	0.7108	0.9994	11.38	9.9	8.09	15.65	5.95	11.78	7.46	20.03	13.79	11.33	7.53	14.75
ENSGALG00000011678	DNAJC13	-0.2295	0.1602	1	-0.4581	0.06129	0.9857	0.05194	0.762	0.9994	22.68	18.8	20.66	18.93	19.39	20.77	14.22	34.05	33.76	28.97	18.08	21.46
ENSGALG00000006695	BCR	0.1876	0.1603	1	0.09513	0.6563	0.9999	0.2857	0.1508	0.9994	20.7	14.48	15.84	13.57	12.38	16.82	12.43	14.76	16.19	14.63	17.23	13.16
ENSGALG00000014378	ANAPC4	-0.2052	0.1604	1	-0.2497	0.2236	0.9999	-0.139	0.5289	0.9994	43.01	41.3	35.79	37.61	60.39	39.2	40.86	53.88	53.8	44.97	47.1	59.89
ENSGALG00000028679	RRP8	-0.4181	0.1604	1	-0.4976	0.2276	0.9999	-0.3324	0.3916	0.9994	6.38	13.06	13.93	11.16	14.82	12.33	7.83	13.57	15.85	9.7	10.96	13.3
ENSGALG00000002823		-0.3778	0.1607	1	-0.242	0.5376	0.9999	-0.4826	0.1601	0.9994	17.49	12.14	18.33	26.64	13	12.75	10.03	13.77	19.62	17.24	12.55	16.27
ENSGALG00000014784	MAST4	-0.2387	0.1609	1	-0.4497	0.05057	0.9465	0.01865	0.9346	0.9994	5.84	5.35	3.69	5.47	5.99	4.45	3.99	8.56	6.66	6.82	4.47	6.82
ENSGALG00000001852	LRWD1	-0.1861	0.1609	1	-0.2082	0.3046	0.9999	-0.1485	0.4651	0.9994	35.02	27.88	42.02	27.99	40.55	38.64	29.08	40.65	47.3	40.64	34.15	39.42
ENSGALG00000028326		0.6147	0.161	1	0.7835	0.2526	0.9999	0.4366	0.2194	0.9994	4.03	3.64	2.8	2.34	2.08	2.25	0.78	3.02	4.53	5.64	6.76	0.53
ENSGALG00000016078	ZFPM2	-0.2844	0.1612	1	-0.05936	0.8491	0.9999	-0.5125	0.02118	0.6642	12.75	14.6	13.9	18.88	21.7	11.36	21.59	16.26	13.73	12.23	14.64	24.25
ENSGALG00000027544		-1.357	0.1615	1	-1.481	0.04421	0.9004	0.6544	0.6028	NA	0	0.13	0	0.15	0.1	0.28	0.24	4.77	4.7	2.37	1.29	1.89
ENSGALG00000012525	FMNL2	0.2498	0.1616	1	-0.07721	0.7724	0.9999	0.6082	0.00767	0.4034	13.89	16.48	8.79	9.38	10.15	13.32	9.4	16.07	15.72	14.17	13.05	9.43
ENSGALG00000016233	TG	-0.6097	0.1617	1	-0.3704	0.5801	0.9999	-0.852	0.08569	0.9994	0.28	0.19	0.48	0.34	0.44	0.23	0.33	0.77	0.13	0.25	0.32	0.35
ENSGALG00000023876	PRKCQ	0.4105	0.1617	1	0.672	0.09754	0.9999	0.2461	0.4566	0.9994	3.93	4.68	4.23	4.18	5.33	7.91	4.26	3.43	2.89	3.38	5.02	2.25
ENSGALG00000007609	ARHGAP19	-0.202	0.1619	1	-0.4396	0.02936	0.7858	0.02691	0.8942	0.9994	27.17	23.02	27.39	18.83	29.52	28.32	18.26	26.89	35.41	20.19	21.91	25.27
ENSGALG00000003899	RAB17	0.7495	0.1625	1	1.707	0.02228	0.7129	-0.1671	0.7992	0.9994	0.43	0.51	0.73	0.87	0.33	0.75	1.26	0.29	0.63	1.24	0.64	0.12
ENSGALG00000015523		-0.6788	0.1626	1	-0.6283	0.3304	0.9999	-0.6909	0.1989	0.9994	1.87	0.56	1.35	1.42	1.74	0.48	0.57	1.36	0.86	0.45	0.47	0.32
ENSGALG00000006090	PLEKHA7	0.3683	0.1626	1	0.3976	0.2262	0.9999	0.3458	0.2558	0.9994	3.55	4.27	3.01	2.39	4.77	5.29	8.74	6.34	3.84	6.59	4.59	6.14
ENSGALG00000009410	PEX1	-0.1796	0.163	1	-0.1991	0.3469	0.9999	-0.1449	0.4645	0.9994	11.73	9.32	9.67	10.81	12.16	9.09	8.27	12.33	11.51	11.41	9.95	12.12
ENSGALG00000000755	ACER3	-0.1765	0.163	1	-0.1697	0.4171	0.9999	-0.169	0.3542	0.9994	39.01	32.12	37.48	38.04	43.05	36.35	25.82	43.22	42.01	37.47	34.87	32.06
ENSGALG00000009393	CAV1	0.2428	0.1631	1	0.4486	0.09995	0.9999	0.0692	0.7125	0.9994	353.61	281.58	283.6	261.65	268.76	235.22	326.6	268.72	153.69	241.54	332.45	279.73
ENSGALG00000026044	VPS37D	-0.6769	0.1631	1	-0.5313	0.3877	0.9999	-0.8255	0.2523	0.9994	0.35	2.97	1.93	2.47	3.43	1	1.46	2.73	2.57	1.61	2.48	3.18
ENSGALG00000011692	CDCA4	-0.1981	0.1631	1	-0.2256	0.2869	0.9999	-0.1563	0.4512	0.9994	85.04	88.44	85.11	73.36	116.3	76.38	79.81	102.52	95.59	64.13	88.81	93.65
ENSGALG00000007155	RMI2	-0.6238	0.1631	1	-1.075	0.06719	0.9999	-0.2227	0.6921	0.9994	0.96	2.77	3.05	1.56	3.9	3.59	1.66	3.44	1.95	1.5	1.56	5.09
ENSGALG00000005473	PNAT3	0.2961	0.1632	1	0.5725	0.08383	0.9999	0.02568	0.926	0.9994	14.9	9.3	10.05	12.81	12.53	12.75	11.65	10.48	12.04	20.75	13.59	10.13
ENSGALG00000015914	CALB1	-0.6193	0.1632	1	-0.2748	0.6974	0.9999	-0.8909	0.004177	0.2834	4.72	7.04	6.6	10.6	11.15	3.64	8.69	3.87	13.64	0.45	6.13	3.61
ENSGALG00000007028		-0.6685	0.1633	1	-0.2515	0.7178	0.9999	-1.005	0.1065	0.9994	0.27	0.22	0.59	0.49	0.26	0.17	0.15	0.15	0.36	0.25	0.32	0.4
ENSGALG00000019719	KRT19	0.3191	0.1635	1	0.2256	0.5251	0.9999	0.4233	0.06428	0.9994	129.93	146.83	136.7	93.21	129.05	210.02	211.95	116.16	122.11	67.7	135.88	150.88
ENSGALG00000009112	LRRC57	-0.1747	0.1635	1	-0.06262	0.7635	0.9999	-0.268	0.1577	0.9994	41.78	30.94	43.41	38.04	43.08	32.83	35.62	44.79	44.03	35.67	37.65	33.48
ENSGALG00000011134	SETD3	0.7099	0.1635	1	1.095	0.1067	0.9999	0.2452	0.7257	0.9994	0.16	0.6	0.55	0.2	0.26	0.42	0.33	0.26	0.47	1.13	0.6	0.27
ENSGALG00000009042	ISM1	-1.07	0.1636	1	-1.257	0.05509	0.9633	0.3938	0.5876	NA	0.45	0.12	0.1	0.21	0.23	0.16	0.32	4.52	1.35	2.07	0.95	2.29
ENSGALG00000014740	IPO11	-0.2182	0.1636	1	-0.2705	0.2096	0.9999	-0.1302	0.4873	0.9994	20.48	17.58	19.25	19.66	21.43	18.09	20.03	36.89	26.72	27.23	23.62	27.16
ENSGALG00000026364	ASAH1	0.2303	0.1636	1	0.5374	0.01373	0.6099	-0.04226	0.8483	0.9994	73.52	39.89	48.88	65.88	54.02	55.28	65.56	42.69	51.33	58.53	65.44	45.98
ENSGALG00000008860	LONRF3	0.2022	0.1636	1	0.1421	0.5631	0.9999	0.278	0.129	0.9994	39.68	40.77	29.57	34.59	35.74	42.53	44.6	37.51	34.55	29.2	42.02	40.73
ENSGALG00000009078	GALNT14	-0.8609	0.1636	1	-0.906	0.1753	0.9999	-0.6585	0.304	0.9994	0.18	0.11	0.1	0.28	0.24	0.12	0.18	1.56	0.47	0.9	0.33	0.69
ENSGALG00000001569	RHOC	0.1858	0.1637	1	0.1746	0.393	0.9999	0.2114	0.2783	0.9994	283.81	284.02	242.62	258.4	185.69	238.84	215.42	301.05	257.99	306.87	280.21	197.89
ENSGALG00000027095	PUDP	-0.2942	0.1638	1	-0.1917	0.5751	0.9999	-0.3867	0.16	0.9994	3.46	3.72	4.83	4.21	5.84	4.37	4.35	4.58	4.71	3.48	4.89	6.15
ENSGALG00000016348	SAT1	0.204	0.1638	1	0.398	0.08652	0.9999	0.02122	0.9038	0.9994	301.56	283.04	292.78	275.63	279.6	289.57	391.57	260.43	264.99	334.55	280.37	295.49
ENSGALG00000006494	GRAMD1B	0.3983	0.1639	1	0.7825	0.05031	0.9465	0.08138	0.7773	0.9994	24.03	19.32	33.88	17.53	12.49	25.27	9.32	16.01	21.25	46.13	21.14	9.27
ENSGALG00000024372	BFIV21	-0.385	0.164	1	0.00639	0.9862	0.9999	-0.7583	0.01249	0.5255	170.05	105.45	346.88	206.2	116.96	129.21	129.53	73.27	305.98	231.71	157.97	168.12
ENSGALG00000016774	NPAS2	0.3537	0.1641	1	0.328	0.4316	0.9999	0.3916	0.1592	0.9994	7.1	5.81	6.31	3.69	4.59	6.54	4.44	4.76	9.1	6.6	7.94	2.43
ENSGALG00000001506	PTTG1	-0.2881	0.1642	1	-0.5125	0.0396	0.8746	0.002011	0.994	0.9994	128.53	215.94	153.85	119.15	234.12	165.05	181.83	323.26	208.32	132.16	205.04	261.58
ENSGALG00000004649	TRPV1	-0.6474	0.1642	1	-0.4499	0.494	0.9999	-0.9035	0.1537	0.9994	0.34	0.23	0.31	0.51	0.58	0.2	0.46	0.73	0.37	0.52	0.26	0.7
ENSGALG00000007956	PLXDC2	0.2679	0.1643	1	0.3661	0.1907	0.9999	0.2101	0.3347	0.9994	25.43	19.61	22.29	20.26	14.99	22.73	13.75	13.18	12.85	16.39	20.18	15.08
ENSGALG00000009539	B3GALNT1	-0.6286	0.1643	1	-0.3487	0.5613	0.9999	-0.8292	0.1642	0.9994	2.76	1.13	6.27	3.48	1.66	2.64	1.35	3.12	1.69	2	2.45	2.89
ENSGALG00000010096	MBIP	-0.211	0.1651	1	-0.2032	0.4036	0.9999	-0.2032	0.3718	0.9994	22.34	23.1	20.9	25.19	32.93	24.33	23.59	30.88	25.82	24.27	23.25	30.5
ENSGALG00000004140	SH3BP4	0.2658	0.1652	1	0.266	0.4007	0.9999	0.2837	0.2767	0.9994	7.49	6.62	5.41	5.48	5.31	5.94	7.61	7.48	5.57	7.04	7.11	6.32
ENSGALG00000008378	SRGAP3	0.2553	0.1652	1	-0.003297	0.9908	0.9999	0.5595	0.02227	0.676	4.84	3.95	2.97	3.25	2.63	4.48	2.98	4.76	4.56	4.63	4.63	3.66
ENSGALG00000007171	CIITA	0.646	0.1653	1	0.8071	0.1697	0.9999	0.5554	0.3266	0.9994	4.72	1.25	2.48	2.45	0.72	2.61	1.16	1.18	1.71	1.77	2.95	0.69
ENSGALG00000007036	PITRM1	-0.1828	0.1654	1	-0.1415	0.4793	0.9999	-0.212	0.2898	0.9994	35.86	33.57	37.52	31.21	48.96	33.8	29.17	44.31	48.03	39.42	44.66	39.91
ENSGALG00000027737	CIDEA	0.3595	0.1657	1	0.06352	0.8609	0.9999	0.7425	0.01499	0.5551	6.13	7.84	3.61	2.77	4.9	5.12	4.57	6.44	9.78	6.18	8.38	3.45
ENSGALG00000020753		-0.6183	0.1657	1	-0.5687	0.4083	0.9999	-0.6546	0.2053	0.9994	1.96	3.52	4.46	3.5	4.94	2.75	3.66	1.61	4.3	1.69	2.54	6.67
ENSGALG00000027472	TMEM38B	-0.2449	0.1661	1	-0.2653	0.3521	0.9999	-0.2118	0.3966	0.9994	5.77	6.48	5.18	6.38	8.02	4.89	5.51	5.66	7.03	5.04	4.82	7.09
ENSGALG00000002347	C3orf58	0.3388	0.1662	1	0.2536	0.4944	0.9999	0.4521	0.1415	0.9994	13.61	12.19	8.02	9.47	10.17	12.77	11.58	11.82	14.74	11.47	18.52	10.64
ENSGALG00000023439		-0.8059	0.1662	1	-1.496	0.1043	0.9999	-0.1784	0.7467	0.9994	1.16	1.8	1.46	1.39	1.94	1.32	0.8	1.48	0.52	0.11	1.5	5.04
ENSGALG00000006189	CRYGN	0.7783	0.1663	1	1.617	0.02251	0.7144	0.1847	0.7947	0.9994	4.84	1.99	4.46	6.1	0.66	6.17	1.85	2.32	0.79	7.4	6.07	1.92
ENSGALG00000011472	RPL37A	0.2024	0.1664	1	0.26	0.327	0.9999	0.1572	0.4159	0.9994	2715.25	2932.78	2577.02	2502.66	2636.72	3070.35	3475.71	2727	2736.52	2742.86	3250.78	3012.19
ENSGALG00000012875	WEE2	-1.155	0.1664	1	-1.254	0.03601	0.8517	0.4019	0.4883	0.9994	0.98	1.17	0.48	1.12	1.32	1.81	1.63	46.68	21.03	24.78	9.64	20.22
ENSGALG00000010238	NAP1L1	-0.1841	0.1666	1	-0.2392	0.3051	0.9999	-0.1191	0.5316	0.9994	718.83	684.21	694.09	790.64	784.94	721.14	562.2	851.59	841.29	641.91	698.47	702.42
ENSGALG00000013703	FAM69C	-0.562	0.1667	1	-0.3904	0.4922	0.9999	-0.7248	0.1929	0.9994	0.48	0.6	0.75	1.72	0.92	0.99	0.74	1.55	0.84	0.83	0.82	0.96
ENSGALG00000014365	RBPJ	0.2459	0.167	1	0.3816	0.2063	0.9999	0.1306	0.5445	0.9994	33.14	24.39	25.48	23.16	28.53	28.81	17.88	25.84	29.25	42.43	29.49	17.59
ENSGALG00000012894	7	0.5872	0.1671	1	0.8932	0.1469	0.9999	0.2253	0.6717	0.9994	2.02	1.3	1.12	1.8	1.11	1.47	2.3	1.53	0.71	3.14	2.08	1.96
ENSGALG00000017627	PEO1	-0.2405	0.1672	1	-0.297	0.2594	0.9999	-0.1638	0.5128	0.9994	14.92	20.28	18.67	16.29	23.58	17.53	14.99	24.93	30.13	18.5	22.88	18.85
ENSGALG00000007786	DOK5	1.01	0.1675	1	2.4	0.001698	0.2602	0.00493	0.9957	0.9994	0.31	0.92	4.2	0.31	5.05	8.45	9.87	0.62	1.79	0.73	4.51	0.85
ENSGALG00000009835	XPOT	-0.1821	0.1675	1	-0.23	0.2908	0.9999	-0.1204	0.5163	0.9994	170.66	160.4	163.62	163.27	198.66	160.06	144.17	206.22	204.32	152.37	164.59	168.28
ENSGALG00000000638	UTP4	-0.2253	0.1677	1	-0.155	0.5607	0.9999	-0.2865	0.2129	0.9994	13.31	14.28	19.8	17.14	14.96	15.46	13.32	17.87	24.85	17.98	16.85	14.62
ENSGALG00000002182	NR5A2	0.7207	0.1678	1	-0.06374	0.9351	0.9999	1.658	9.3e-10	1.18e-06	50.04	43.85	8.39	12.37	17.83	30.37	6.49	30.4	62.48	38.37	39.48	1.1
ENSGALG00000014756	PPWD1	-0.1841	0.1678	1	-0.2785	0.2143	0.9999	-0.08022	0.6934	0.9994	26.57	27.18	25.13	26.31	31.97	26.34	20.12	29.81	33.65	27.23	24.3	28.78
ENSGALG00000016555	HADHB	-0.1789	0.168	1	-0.2659	0.1967	0.9999	-0.08215	0.6427	0.9994	128.07	119.03	124.39	119.98	133.53	115.65	94.87	125.81	172.99	118.72	112	119.28
ENSGALG00000008973	AMBP	0.7879	0.168	1	0.0503	0.9454	0.9999	2.046	0.003643	0.2628	1.49	1.33	0.43	0.09	0.3	0.8	0.62	1.3	1.64	1.8	0.74	0.32
ENSGALG00000009847	STXBP6	-0.2783	0.168	1	-0.2862	0.3869	0.9999	-0.2573	0.3381	0.9994	10.06	10.29	10.65	10.53	14.57	10.04	6.46	14.37	13.72	13.36	12.34	12.91
ENSGALG00000008704	CUBN	0.5789	0.168	1	0.5289	0.2358	0.9999	0.7163	0.1087	0.9994	0.59	0.86	0.29	0.57	0.37	0.58	0.84	0.95	1.44	2.37	1.18	0.81
ENSGALG00000004331	TUSC5	-0.7046	0.1681	1	-0.05016	0.9425	0.9999	-1.226	0.05591	0.9994	5.16	1.39	4.05	4.68	9.79	1.73	4.95	5.29	1.77	2.37	2.29	3.8
ENSGALG00000001207	PLCH2	0.5697	0.1682	1	-0.08142	0.8878	0.9999	1.315	0.0006584	0.07576	3.87	4.17	1.28	1.35	1.43	2.19	1.18	2.23	5.24	3	3.11	0.8
ENSGALG00000013603	MYCT1	-0.2467	0.1686	1	-0.005196	0.9855	0.9999	-0.4332	0.06198	0.9994	59.63	43.87	72.02	74.43	62.73	54.59	43.57	56.56	56.23	54.97	51.9	47.92
ENSGALG00000003781	SUN1	-0.1954	0.1687	1	-0.1413	0.516	0.9999	-0.2383	0.2287	0.9994	49.65	29.38	43.16	41.32	45.46	33.98	27.69	53.25	47.65	51.45	46.61	44.72
ENSGALG00000002437	FAM69B	-0.399	0.1687	1	-0.4677	0.2334	0.9999	-0.2966	0.4348	0.9994	9.61	3.91	8.46	7.51	5.8	4.77	7.35	9.09	12.75	7.6	5.08	8.15
ENSGALG00000001518	ZNF750	0.8668	0.1688	1	0.2263	0.8037	NA	1.554	0.03682	0.8653	0.45	0.41	0.06	0.2	0.08	0.15	0.14	0.03	0.29	0.07	0.46	0.28
ENSGALG00000011190		-0.3781	0.169	1	-0.2633	0.4806	0.9999	-0.4951	0.1585	0.9994	50.12	61.35	110.95	84.37	33.71	52.18	25.88	87.6	108.68	101.07	78.49	60.72
ENSGALG00000007273	HSPA4	-0.1798	0.1692	1	-0.3092	0.1277	0.9999	-0.033	0.856	0.9994	85.67	61.68	73.72	71.45	75.62	73.12	55.64	100.86	94.41	74.15	73.71	73.2
ENSGALG00000010706	TENM3	0.2816	0.1693	1	-0.03495	0.9114	0.9999	0.6229	0.01444	0.549	3.91	4.03	1.95	2.7	2.9	3.9	2.11	2.96	3.92	3.54	4.31	3.77
ENSGALG00000004189	MAFK	0.2488	0.1693	1	0.4803	0.08452	0.9999	0.062	0.8029	0.9994	65.76	48.73	64.23	57.91	38.16	55.95	45.89	42.49	44.06	64.73	58.42	41.6
ENSGALG00000006719	GNAZ	0.4724	0.1694	1	0.4549	0.2624	0.9999	0.5236	0.1914	0.9994	2.81	3.46	2.9	1.35	2.27	3.18	4.31	5.57	2.66	6.15	5.53	4.06
ENSGALG00000006120	PKD2L2	-0.8734	0.1694	1	-1.234	0.0603	0.9819	0.3277	0.6762	NA	0.24	0.11	0.3	0.08	0.08	0.23	0.2	1.33	0.91	0.62	0.32	0.6
ENSGALG00000019553	SERPINB10	0.7588	0.1696	1	0.1254	0.8604	NA	1.61	0.033	0.8254	0.71	0.68	0.2	0.38	0.04	0.47	0.68	0.67	0.37	0.44	0.24	0.33
ENSGALG00000010227	KRR1	-0.1734	0.1697	1	-0.2778	0.1595	0.9999	-0.05164	0.7876	0.9994	50.96	48.11	44	47.24	61.83	51.15	46	63.76	60.63	43.97	50.46	57.68
ENSGALG00000009488	LRRN3	-0.3516	0.1698	1	-0.1785	0.6638	0.9999	-0.5116	0.07684	0.9994	9.42	5.81	10.94	11.31	13.85	10.74	15.05	12.61	10.34	6.35	7.35	12.84
ENSGALG00000014943	FAM169A	-0.3318	0.1699	1	-0.5768	0.07956	0.9999	-0.06825	0.8411	0.9994	8.2	13.88	9.54	7.65	16.58	10.31	9.37	16.02	16.63	7.18	11.11	11.9
ENSGALG00000014808	KIAA2018	0.2559	0.1702	1	0.3481	0.2397	0.9999	0.1845	0.487	0.9994	5.87	3.16	4.17	4.16	3.05	4.25	3.14	3.71	4.03	4.9	4.83	2.96
ENSGALG00000011177	CEP290	-0.1936	0.1702	1	-0.1901	0.3783	0.9999	-0.1811	0.3946	0.9994	6.94	5.67	6.17	6.66	8.89	6.94	6.27	9.71	7.8	7.64	7.83	8.77
ENSGALG00000006041	BNC1	0.3103	0.1703	1	0.2292	0.4899	0.9999	0.401	0.1815	0.9994	14.26	11.72	4.96	10.05	12.51	11.2	13.29	11.83	10.95	8.26	9.47	6.36
ENSGALG00000026606	ADTRP	0.5178	0.1705	1	1.063	0.02879	0.7858	0.1604	0.7109	0.9994	3.7	1.83	1.37	3.43	2.16	2.5	1.9	1.08	1.39	2.9	2.55	1.23
ENSGALG00000009559	IFT80	-0.1927	0.1707	1	-0.1624	0.4772	0.9999	-0.2058	0.3003	0.9994	30.46	21.04	27.82	24.69	32.24	23.64	24.16	29.49	24.03	21.98	25.33	31.57
ENSGALG00000012617	ChALK5	-0.1863	0.171	1	-0.1311	0.5495	0.9999	-0.2233	0.2462	0.9994	32.56	28.91	39.66	30.96	31.31	27.2	22.06	30.4	37.73	26.68	33.92	28.08
ENSGALG00000002083		-1.512	0.1712	1	-1.547	0.00969	0.5257	0.7091	0.4698	NA	0.19	0	0.13	0.14	0.03	0.31	0.71	23.64	8.35	6.57	6.25	8.66
ENSGALG00000006704	VPS8	0.1968	0.1713	1	-0.01281	0.9542	0.9999	0.4245	0.02902	0.7816	16.64	14.86	9.52	12.14	11.35	13.61	11.5	15.45	17.03	15.18	12.58	10.04
ENSGALG00000012947	CAPRIN2	-0.5969	0.1714	1	-1.009	0.007311	0.4529	0.6276	0.01348	0.5428	12.5	7.79	4.58	6.28	7.09	8.19	6.98	53.89	28.83	26.41	15.45	20.24
ENSGALG00000012184	BMPER	0.2486	0.1715	1	0.1362	0.5986	0.9999	0.3691	0.18	0.9994	24.68	15.57	12.27	17.66	10.37	13.15	14.63	14.23	15.82	18.05	13	14.29
ENSGALG00000017064	RFC3	-0.2002	0.1716	1	-0.2728	0.209	0.9999	-0.1197	0.5737	0.9994	13.4	11.9	12.38	11.25	18.47	14.14	9.27	14.75	15.41	10.61	14.84	14.24
ENSGALG00000014683	PEX5	-0.208	0.1718	1	-0.2188	0.3362	0.9999	-0.1773	0.4009	0.9994	20.22	18.9	20.51	23.74	22.51	20.94	21.46	34.25	27.68	27.99	23.3	28.02
ENSGALG00000007579	APBB1IP	0.4516	0.1719	1	0.3778	0.4153	0.9999	0.5341	0.1852	0.9994	12.47	4.65	6.86	4.93	3.47	5.67	5.25	8.14	4.69	7.85	5.43	2.52
ENSGALG00000002389	ITGB4	0.4114	0.1719	1	0.2262	0.5996	0.9999	0.6357	0.04193	0.929	9.54	18.39	9.11	7.08	15.1	20.85	27.87	16.24	14.91	5.91	10.91	12.04
ENSGALG00000023920	PHYKPL	0.2833	0.172	1	0.3309	0.339	0.9999	0.2536	0.314	0.9994	22	24.68	15.6	19.32	22.13	22.32	28.37	25.7	13.57	19.29	21.04	19.76
ENSGALG00000015955	RAD54B	-0.3001	0.172	1	-0.4856	0.1025	0.9999	-0.09221	0.7654	0.9994	8.58	9.39	8.84	6.05	15.46	10.9	8.31	14.44	10.2	6.74	11.05	14.15
ENSGALG00000014369	EDARADD	-0.6305	0.1721	1	-0.7708	0.1293	0.9999	-0.2709	0.5469	0.9994	1.03	1.1	1.11	1.34	1.63	1.31	0.97	5.99	3.07	4.08	2.18	3.69
ENSGALG00000004662	DISP3	-0.4525	0.1722	1	0.1948	0.6443	0.9999	-1.192	0.001291	0.1242	2.51	1.84	8.45	3.95	3.95	2.91	3.06	4.63	5.5	7.59	3.22	2.73
ENSGALG00000004852	DNM1	-0.4292	0.1724	1	-0.6992	0.07563	0.9999	0.03882	0.9036	0.9994	5.52	5.46	4.33	6.65	4.72	5.4	6.03	18.48	9.37	10.37	4.52	8.44
ENSGALG00000008040		-0.8309	0.1724	1	-1.047	0.2065	0.9999	-0.4124	0.4704	0.9994	2.69	0.99	2.07	2.18	1.18	0.55	0.52	1.08	12.16	2.79	3.12	0.92
ENSGALG00000028048	PTN	0.3832	0.1725	1	0.5723	0.1693	0.9999	0.2112	0.5261	0.9994	19.87	17.34	18.57	16.22	7.55	12.51	22.77	13.89	6.31	15.62	17.1	19.36
ENSGALG00000015038	CHD1L	-0.4296	0.1726	1	-0.5154	0.1362	0.9999	-0.2556	0.4355	0.9994	9.73	10.07	6.23	10.61	18.24	10.11	8.15	39.87	17.72	22.84	19.34	17.66
ENSGALG00000008287	PSMD10	-0.2222	0.1727	1	-0.5951	0.00559	0.4087	0.1168	0.5628	0.9994	85.38	118.42	88.97	89.88	102.33	103.69	64.88	112.03	103.18	72.74	73.99	123.27
ENSGALG00000010957	USP1	-0.1983	0.173	1	-0.2487	0.2309	0.9999	-0.1377	0.5145	0.9994	65.93	60.1	60.02	54.44	89.59	62.49	52.72	64.67	82.65	48.78	65.44	64.92
ENSGALG00000027909	GPN2	-0.2356	0.1731	1	-0.192	0.4905	0.9999	-0.2676	0.2004	0.9994	41.4	46.06	52.39	45.39	67.67	51.79	45.24	41.49	61.13	37.01	63.2	72.79
ENSGALG00000005666	ADM	0.2846	0.1734	1	0.5687	0.08406	0.9999	-0.00291	0.9888	0.9994	48.37	38.75	34.54	43.81	41.7	35.18	48.84	34.83	21.92	40.71	68.49	54.43
ENSGALG00000023338	CBX2	0.7202	0.1736	1	0.3645	0.6224	0.9999	1.146	0.09377	0.9994	1.05	0.26	0.4	0.43	0.19	1.01	0.32	1.02	0.19	0.98	0.68	0.37
ENSGALG00000017205	ENDOD1	0.3331	0.1737	1	0.3314	0.3772	0.9999	0.3494	0.2689	0.9994	19.9	10.14	12.12	11.11	9.16	12.34	12.41	8.65	11.58	10.03	13.18	10.14
ENSGALG00000020987	ZDHHC7	0.1829	0.1742	1	0.1229	0.5859	0.9999	0.2548	0.1721	0.9994	60.94	45.64	49.64	44.74	42.24	59.68	37.71	45.46	64.23	60.02	59.86	43.48
ENSGALG00000012220	CDKN3	-0.3401	0.1742	1	-0.6675	0.08319	0.9999	-0.03374	0.9035	0.9994	21.38	15.79	17.08	15.19	21.52	16.59	7.73	22.88	24.08	10.55	20.86	18.5
ENSGALG00000015026	TRAF3IP2	0.3447	0.1746	1	0.502	0.196	0.9999	0.1653	0.4529	0.9994	30.7	44.52	33.62	29.76	30.52	30.7	77.71	32.56	27.33	26.94	43.07	53.37
ENSGALG00000008240	CFLAR	0.1993	0.1746	1	0.4272	0.03668	0.8529	0.02614	0.8901	0.9994	32.03	29.12	28.13	31.79	24.36	26.11	23.29	20.76	23.97	27.72	30.56	19.81
ENSGALG00000003058		-1.078	0.1746	1	-1.158	0.1492	0.9999	-0.4338	0.5257	NA	0.09	0.14	0.17	0.16	0.18	0.15	0.05	3.37	1.39	1.67	0.72	0.84
ENSGALG00000016781	MAP4K4	0.1867	0.1749	1	0.2391	0.2741	0.9999	0.1521	0.4046	0.9994	55.84	40.7	43.15	43.71	37.66	44.79	31.3	39.06	49.03	53.81	47.31	30.89
ENSGALG00000026269	TAP1	-0.44	0.1751	1	-0.1736	0.7102	0.9999	-0.7418	0.04372	0.9465	1.81	1.11	2.72	2.64	1.67	1.37	1.58	1.24	3.73	2.71	1.93	2.44
ENSGALG00000012984	MYO5B	-1.177	0.1751	1	-1.236	0.05687	0.9721	-0.155	0.8148	0.9994	0.15	0.35	0.29	0.17	0.68	0.54	0.42	15.76	7.02	9.1	2.71	6.6
ENSGALG00000002102		-0.4468	0.1751	1	-0.01309	0.9779	0.9999	-0.9155	0.01013	0.4813	14.46	10.57	23.74	23.01	14.41	8	20.93	9.14	25.52	18.27	10.35	19.52
ENSGALG00000004511		0.7525	0.1752	1	0.7712	0.2647	0.9999	0.7372	0.3342	NA	0.38	0.13	0.06	0.13	0.14	0.06	0.14	0.17	0.25	0.28	0.64	0.22
ENSGALG00000006186	RAD21L1	0.4756	0.1752	1	0.7147	0.1591	0.9999	0.2607	0.5426	0.9994	3.43	1.91	2.49	1.78	2.48	2.98	2.56	2.17	2.24	4.29	2.39	1.57
ENSGALG00000027057	ZCCHC10	-0.18	0.1753	1	-0.2376	0.2363	0.9999	-0.09793	0.6226	0.9994	28.53	27.07	25.34	27.37	34.15	26.95	28.02	41.26	37.03	30.75	29.89	33.43
ENSGALG00000012660	KIAA0319	-1.599	0.1754	1	-1.731	0.05036	0.9465	2.088	0.1134	NA	0.06	0	0.03	0	0	0.09	0	2.84	1.07	1.21	0.33	1.27
ENSGALG00000013510	UTP15	-0.1835	0.1755	1	-0.1873	0.3889	0.9999	-0.1641	0.4391	0.9994	27.7	26.21	31.2	21.86	33.26	24.3	25.41	30.22	32.45	24.12	27.2	30.74
ENSGALG00000009298	TNIK	0.1961	0.1756	1	0.3037	0.1638	0.9999	0.1008	0.6343	0.9994	17.56	19.82	15.79	17.71	22.3	23.27	17.9	23.66	17.92	26.46	22.53	15.97
ENSGALG00000005156		0.4346	0.1756	1	0.4745	0.269	0.9999	0.4133	0.329	0.9994	12.4	2.93	5.55	5.35	3.57	4.77	3.3	6.23	5.8	8.07	7.61	2.44
ENSGALG00000009901	DYRK2	0.2305	0.1756	1	0.454	0.09215	0.9999	0.03079	0.8922	0.9994	17.99	14.83	19.51	17.32	13.5	19.47	14.66	14.64	17.65	26.48	16.69	12.46
ENSGALG00000009861	RD3	-0.7372	0.1759	1	-0.6646	0.3686	NA	-0.7962	0.2837	0.9994	1.43	0.74	1.75	0.72	1.4	0.11	1.19	2.63	0.93	0.97	0.42	0.92
ENSGALG00000014688	ZYX	0.2115	0.1761	1	0.1097	0.671	0.9999	0.3308	0.08388	0.9994	196.95	208.46	159.23	181.48	163.88	238.51	222.36	190.81	182.32	220.9	161.7	225.75
ENSGALG00000009553	SMC4	-0.2224	0.1762	1	-0.3744	0.06369	0.996	-0.06095	0.8069	0.9994	55.04	48.19	45.43	39.71	81.97	59.74	40.5	63.53	73.2	44.9	56.3	58.83
ENSGALG00000014699	MEGF10	-0.5352	0.1762	1	-0.2521	0.6554	0.9999	-0.8426	0.1002	0.9994	0.45	0.19	0.42	0.48	0.61	0.23	0.19	0.53	0.47	0.52	0.51	0.5
ENSGALG00000019967	MTFR2	-0.2582	0.1762	1	-0.6969	0.00148	0.242	0.2736	0.2114	0.9994	57.58	44.16	34.1	31.82	52.65	44.66	36.44	76.09	85.25	36.94	48.93	51.81
ENSGALG00000019797	PTH3R	0.7728	0.1762	1	-0.1696	0.8159	NA	1.235	0.05668	0.9994	0.9	3.36	0.58	0.91	0.82	1.13	0.7	0.97	0.34	0.64	0.25	0.6
ENSGALG00000003922	TOP2A	-0.2301	0.1764	1	-0.6235	0.002381	0.3026	0.1294	0.5473	0.9994	51.83	41.35	45	29.58	52.32	48.1	28.21	51.26	62.46	30.08	37.08	43.46
ENSGALG00000028135	C5orf63	-0.3802	0.1765	1	0.09275	0.8154	0.9999	-0.7176	0.008456	0.4264	19.42	12.42	18.62	19.99	25.64	8.25	9.18	9.13	17.28	6.95	22.91	12.29
ENSGALG00000011900	NAGA	0.2328	0.1766	1	0.5272	0.01576	0.64	0.003112	0.9886	0.9994	88.44	64.73	83.77	95	57.28	88.55	71.06	64.72	73.05	86.4	79.74	39.5
ENSGALG00000004085	ZDHHC13	0.2205	0.1767	1	0.06941	0.7764	0.9999	0.3829	0.1139	0.9994	24.35	26.87	18.61	13.53	22.94	21.51	17.41	20.49	26.25	22.76	24.4	18.72
ENSGALG00000000284	HOXB4	-0.2984	0.1767	1	-0.5168	0.1533	0.9999	-0.09113	0.7219	0.9994	71.08	54.46	75.47	58.96	53.87	54.44	28.02	58.95	60.5	48.68	63.67	88.04
ENSGALG00000004829	ATP2B2	0.2234	0.1768	1	0.4292	0.0361	0.8517	0.03995	0.8722	0.9994	42.38	18.08	26.74	31.37	23.15	25.88	23.7	22.56	26.22	37.3	33.16	24.84
ENSGALG00000010129	PLK3	-0.4371	0.1771	1	-0.5755	0.09976	0.9999	-0.1189	0.6329	0.9994	12.87	8.28	13.03	11.24	10.39	11.49	12.4	49.7	24.85	31.18	15.36	18.44
ENSGALG00000003503	MYBL2	-0.1713	0.1775	1	-0.2959	0.1503	0.9999	-0.02228	0.9052	0.9994	16.21	16.11	15.02	15.57	16.21	14.48	13.68	22.4	19.15	15.41	16.31	17.88
ENSGALG00000010997	DFNA5	-0.1886	0.1775	1	-0.2217	0.3488	0.9999	-0.1388	0.4994	0.9994	10.67	10.51	11.27	12.55	9.91	9.91	10.61	14.14	11.62	9.3	10.74	12.51
ENSGALG00000014852		0.1934	0.1775	1	0.4888	0.01493	0.6196	-0.1061	0.5598	0.9994	113.82	81.76	106.67	104.11	100	99.41	109.16	101.95	89.7	132.93	143.21	98.77
ENSGALG00000004562	HVCN1	-0.169	0.1776	1	-0.1767	0.3837	0.9999	-0.1439	0.4262	0.9994	19.85	14.32	18	19.29	18.62	17.56	16.5	26.37	23.13	21.17	17.74	17.51
ENSGALG00000002045	EIF2B	-0.1842	0.1776	1	-0.2484	0.2331	0.9999	-0.1023	0.6025	0.9994	256.17	255.58	248.85	221.65	313.91	229.62	236.39	310.99	329.82	234.49	254.49	281.95
ENSGALG00000011281	SGOL1	-0.285	0.1777	1	-0.4756	0.04385	0.8977	-0.03984	0.9	0.9994	15.9	14.39	14.83	7.83	24.15	15.99	12.81	23.09	23.5	16.78	18.37	23.83
ENSGALG00000001905	DTX2	-0.2004	0.1778	1	-0.378	0.08166	0.9999	0.03081	0.8715	0.9994	30.26	28.95	29.69	28.44	27.47	29.55	28.37	51.89	41.26	36.22	27.74	35.17
ENSGALG00000016223	MAOB	-0.3964	0.1779	1	-0.3887	0.3614	0.9999	-0.3918	0.1389	0.9994	15.26	13.78	28.29	21.11	11.7	18.23	3.98	26.39	8.29	16.54	15.12	13.38
ENSGALG00000001253	RC3H2	0.1991	0.178	1	0.1279	0.5738	0.9999	0.27	0.1434	0.9994	31.42	22.19	23.95	21.48	19.57	26.45	14.96	20.01	25.35	23.71	24.7	16.14
ENSGALG00000005962	ARHGAP17	0.165	0.178	1	0.2925	0.1361	0.9999	0.05412	0.7659	0.9994	50.69	35.75	42.49	42.72	35.86	42.02	39.08	37.63	45.56	48.5	48.46	35.11
ENSGALG00000016824	TMCO3	0.2397	0.178	1	0.4881	0.073	0.9999	0.03654	0.8541	0.9994	34.03	35.21	33.79	29.86	42.72	41.43	50.18	27.95	28.88	27.22	33.39	29.28
ENSGALG00000015742	MRPL39	-0.1857	0.1781	1	-0.3029	0.1602	0.9999	-0.03972	0.8421	0.9994	63.15	57.26	55.62	49.47	70.53	53.4	55.45	87.7	80.08	52.19	65.98	62.3
ENSGALG00000012018	CGT	0.5102	0.1781	1	0.07626	0.8727	0.9999	0.9634	0.04099	0.9196	3.52	6.65	1.07	2.61	2.93	2.81	2.2	4.47	3.83	4.73	3.05	1.77
ENSGALG00000003200	KCNQ4	-0.6603	0.1785	1	-0.3406	0.593	0.9999	-1.037	0.1274	0.9994	0.59	0.58	0.38	2.27	0.89	0.57	1.34	1.61	0.93	0.54	0.79	1.18
ENSGALG00000001881	DNLZ	-0.2805	0.1786	1	-0.01306	0.9649	0.9999	-0.5657	0.03594	0.8536	7.37	11.52	11.23	16.52	14.93	10.18	13.55	9.3	17.4	12.59	13.3	15.79
ENSGALG00000006086	FAM13B	0.1685	0.1787	1	0.2239	0.2696	0.9999	0.1309	0.4707	0.9994	71.63	54.37	59.43	56.12	48.19	56.89	51.32	64.57	49.41	64.63	62.2	48.24
ENSGALG00000017090	POMP	-0.1815	0.1788	1	-0.2932	0.1494	0.9999	-0.06258	0.7377	0.9994	339.45	384.1	405.24	369.46	403.39	418.22	310.2	456.55	401.98	327.83	357.83	438.77
ENSGALG00000007479	SLC25A28	-0.1711	0.1788	1	-0.1663	0.4315	0.9999	-0.1598	0.3824	0.9994	62.33	65.74	64.77	68.4	76.97	62.69	74.73	80.42	88.63	61.95	65.61	75.8
ENSGALG00000003283	COMP	0.3572	0.179	1	0.5883	0.1369	0.9999	0.08666	0.729	0.9994	27.66	12.98	22.13	17.45	16.86	21.02	43.29	17.9	14.13	30.28	15.56	31.59
ENSGALG00000012886	MARVELD3	-1.124	0.1791	1	-1.188	0.1069	0.9999	-0.4926	0.5778	NA	0.07	0.12	0.18	0.07	0.26	0.19	0.11	2.79	1.48	1.47	1.57	2.95
ENSGALG00000006588	LRRC75B	-0.9179	0.1791	1	-1.194	0.1243	0.9999	0.1795	0.7693	0.9994	0.34	0.49	0.31	0.63	0.41	0.72	0.14	4.99	3.09	3.12	0.74	1.38
ENSGALG00000013293	GLDN	-0.4285	0.1792	1	-0.9391	0.004181	0.364	0.228	0.5626	0.9994	44.41	92.55	57.15	30.91	116.55	102.88	99.37	146.51	164.22	37.06	59.41	107.1
ENSGALG00000011254	SATB1	0.2924	0.1799	1	-0.08321	0.7653	0.9999	0.6685	0.03059	0.7981	8.68	12.95	6.76	4.16	9.85	11.63	8.33	9.17	9.88	8.86	7.61	9.06
ENSGALG00000010324	MRPL1	-0.2058	0.18	1	-0.228	0.3433	0.9999	-0.1647	0.4195	0.9994	60.52	53.2	54.08	60.92	81.35	64.77	69.96	85.36	65.48	51.55	66.37	84.97
ENSGALG00000003991	MRTO4	-0.176	0.1801	1	-0.1971	0.3647	0.9999	-0.1381	0.4725	0.9994	61.93	55.65	63.79	66.87	58.56	57.24	56	67.3	95.08	63.29	68.24	67.38
ENSGALG00000016635	MXRA5	0.2849	0.1804	1	0.001713	0.9953	0.9999	0.5075	0.01312	0.536	22.8	12.5	13.17	11.67	11.21	17.3	5.11	14.25	11.58	14.24	13.98	8.92
ENSGALG00000010277	YLPM1	0.1792	0.1806	1	0.2425	0.2377	0.9999	0.1351	0.4727	0.9994	30.26	22.5	24.07	26.34	20.05	26.24	17.99	21.15	24.97	29.98	25.43	19.46
ENSGALG00000028560	OC3	-0.8262	0.1809	1	-0.9145	0.278	0.9999	-0.6413	0.3603	0.9994	2.1	0.52	2.91	2.35	0.61	1.23	2.54	2.87	8.94	0.6	2.59	0.51
ENSGALG00000004364	ABR	0.1662	0.181	1	0.1502	0.4586	0.9999	0.1948	0.2697	0.9994	32.41	26.09	23.98	24.38	25.5	27.69	24.77	25.65	27.3	24.27	25.11	19.09
ENSGALG00000007151	BRWD3	0.1858	0.1813	1	0.1451	0.4983	0.9999	0.2369	0.2621	0.9994	12.56	8.69	9.99	8.56	6.82	9.27	7.21	8.3	10.14	10.84	9.36	7.83
ENSGALG00000009846	BBS5	-0.2039	0.1814	1	-0.3377	0.1604	0.9999	-0.04542	0.8405	0.9994	29.83	30.87	27.13	26.88	37.01	28.84	27.82	42.44	37.2	26.59	31.3	36.19
ENSGALG00000010159	SLC20A2	0.1733	0.1815	1	0.2639	0.1997	0.9999	0.1041	0.5946	0.9994	30.99	18.26	21.11	22.93	22.77	24.46	21.02	19.71	21.1	24.56	25.3	21.76
ENSGALG00000008466	FAM117B	-0.348	0.1817	1	-0.5397	0.1425	0.9999	-0.08518	0.7856	0.9994	4.66	2.87	4.34	3.2	4.88	4.48	2.36	8.39	6.89	6.26	4.79	5.15
ENSGALG00000008803		-0.2569	0.1819	1	-0.4763	0.08127	0.9999	0.01128	0.9663	0.9994	8.44	6.31	7.76	5.79	9.9	9.38	5.71	13.41	11.24	8.61	9.26	10.01
ENSGALG00000017056	DCLK1	-0.7869	0.1819	1	-1.146	0.08262	0.9999	0.2671	0.6503	0.9994	0.63	0.35	0.61	0.67	0.28	0.92	0.61	4.63	1.81	2.33	0.47	1.46
ENSGALG00000012044	chAnk2	0.3009	0.182	1	0.7619	0.01509	0.6196	-0.05986	0.8223	0.9994	3.52	1.61	2.63	2.31	2.99	2.71	2.44	1.3	1.79	2.66	3.2	2.07
ENSGALG00000008321	RNPEPL1	0.1816	0.182	1	0.1682	0.4263	0.9999	0.2049	0.2883	0.9994	33.23	35.23	31.61	32.08	26.35	36.67	23.94	29.76	28.78	34.01	30.46	24.9
ENSGALG00000005467	HSD17B2	-0.5079	0.1825	1	-0.3638	0.3457	0.9999	-0.7062	0.1835	0.9994	7.37	2.09	3.65	8.7	16.86	9.12	6.41	21.88	10.71	11.5	13.71	10.27
ENSGALG00000004875	PEMT	-0.1959	0.1827	1	-0.02269	0.9231	0.9999	-0.3539	0.109	0.9994	20.56	16.38	22.93	24.34	18.14	15.2	18.32	21.62	21.48	20.65	18.9	19.65
ENSGALG00000016259	DYNLT3	-0.1526	0.1829	1	-0.1044	0.597	0.9999	-0.1847	0.2886	0.9994	144.6	132.54	150.57	150.29	162.55	137.44	132.74	158.23	170.99	130.02	146.95	142.59
ENSGALG00000006080	GPC4	0.2127	0.1831	1	0.2451	0.293	0.9999	0.1979	0.341	0.9994	326.48	208.95	266.72	205.22	189.63	240.82	175.05	172.9	250.82	247.76	241.88	171.94
ENSGALG00000004438	ARSB	-0.1604	0.1832	1	-0.1418	0.5042	0.9999	-0.1656	0.3474	0.9994	39.75	34.61	41.33	40.8	41.88	38.18	35.67	41.34	46.96	38.92	43.45	49.7
ENSGALG00000001903	MAP1LC3A	0.1796	0.1832	1	0.4278	0.03544	0.8463	-0.03263	0.8615	0.9994	69.12	56.15	71.9	67.84	54	67.62	60.95	62.98	53.83	75.31	68.82	45.9
ENSGALG00000023411	CD180	0.538	0.1833	1	1.091	0.05754	0.9731	0.03209	0.9409	0.9994	2.89	1.57	2.74	2.56	1.6	2.76	2.45	1.9	2.45	4.91	2.44	0.61
ENSGALG00000023621	SFXN3	0.2518	0.1834	1	0.4526	0.1372	0.9999	0.08842	0.6476	0.9994	45.99	32.24	43.75	31.45	36.84	43.35	56.03	37.1	23.65	30.36	33.31	34.44
ENSGALG00000018557	SOD3	0.3858	0.1836	1	1.1	0.001193	0.216	-0.3271	0.2761	0.9994	291.32	121.49	281.31	392.88	217.21	321.04	568.51	154.29	162.12	308.35	301.5	276.38
ENSGALG00000007976	ALG13	-0.3682	0.1836	1	-0.3695	0.2992	0.9999	-0.3482	0.2611	0.9994	3.39	3.09	3.67	3.53	4.75	3.09	3.14	9.06	7.43	6.09	6.19	4.59
ENSGALG00000010614	SLC25A4	-0.2088	0.1836	1	-0.1442	0.5231	0.9999	-0.2585	0.2452	0.9994	61.39	73.2	85.51	54.07	83.32	53.34	45.8	77.28	93.81	66.61	80.44	55.5
ENSGALG00000001362	CLK3	0.199	0.1838	1	0.08055	0.7023	0.9999	0.3597	0.08141	0.9994	37.32	37.29	25.84	24.41	33.15	34.13	37.66	36.52	48.01	43.61	38.78	36.87
ENSGALG00000028508	FAM110A	-0.4751	0.1839	1	-0.4321	0.3431	0.9999	-0.5022	0.288	0.9994	2.8	5.12	4.72	2.89	10.28	4.78	5.39	5.3	6.64	3.11	3.99	6.38
ENSGALG00000013403	MSANTD3	-0.3073	0.184	1	-0.4958	0.164	0.9999	-0.0823	0.7817	0.9994	13.76	10.29	13.06	11.26	11.33	10.29	8.85	20.19	13.34	13.79	10.11	15.26
ENSGALG00000009207	TRIM2	-0.6462	0.1841	1	-1.032	0.06247	0.9904	0.2151	0.6514	0.9994	3.58	2.09	3.44	1.9	1.3	2.19	1.12	12.07	5.85	7.3	3.04	6.19
ENSGALG00000011492	XRCC5	-0.2025	0.1841	1	-0.2229	0.2804	0.9999	-0.1619	0.4564	0.9994	20.8	20.12	18.29	17.38	25.55	14.66	18.44	24.4	31.91	21.07	25.71	24.68
ENSGALG00000012292	BANK1	-0.8577	0.1843	1	-0.8555	0.1681	0.9999	-0.8348	0.3138	0.9994	0.04	0.06	0.36	0.47	0.37	0.58	0.66	1.82	0.77	1.2	0.44	1.76
ENSGALG00000012116	EEPD1	0.2904	0.1843	1	0.6267	0.02869	0.7858	-0.05204	0.8496	0.9994	47.91	27.35	55.31	34.9	23.77	37.23	30.39	30.47	41.95	79.73	41.73	30.6
ENSGALG00000005608	Slc9a3r2	0.1923	0.1844	1	0.2349	0.3234	0.9999	0.1677	0.3564	0.9994	168.91	169.31	155.29	143.96	154.31	178.55	170.79	131.06	152.56	134.47	166.06	146.22
ENSGALG00000002623	PCOLCE2	0.3467	0.185	1	-0.07433	0.754	0.9999	0.9316	0.005808	0.3462	63.56	69.75	23.36	22.2	64.6	79.92	43.45	70.8	93.21	80.99	83.91	66.71
ENSGALG00000000003	PANX2	0.2841	0.1851	1	0.391	0.2608	0.9999	0.1949	0.4867	0.9994	5.79	5.16	4.29	4.82	5.24	5.78	4.6	5.3	4.04	5.81	6.87	4.57
ENSGALG00000007196	STXBP1	0.2065	0.1851	1	0.2987	0.1981	0.9999	0.1338	0.5514	0.9994	45.07	30.14	41.8	32.69	25.05	36.29	27.33	35.74	34.65	48.47	34.83	24.96
ENSGALG00000013503	FAM149A	-0.2863	0.1852	1	-0.3762	0.2449	0.9999	-0.1888	0.5228	0.9994	4.28	6.18	3.94	7.2	6.99	5.63	5.52	6.67	6.4	3.31	4.94	6.27
ENSGALG00000004046	LARP6	0.1897	0.1853	1	0.004138	0.9857	0.9999	0.3983	0.05245	0.9994	31.71	26.6	18.57	23.69	22.43	28.64	24.35	29.43	25.73	24.96	29.1	28
ENSGALG00000020716	C1orf228	-0.7457	0.1855	1	-0.9254	0.1882	0.9999	-0.3552	0.6177	NA	0.44	0.16	0.4	0.53	0.63	0.67	0.22	1.43	1.8	1.42	0.62	1.21
ENSGALG00000011068	COBLL1	0.191	0.1856	1	-0.07054	0.7153	0.9999	0.4428	0.02755	0.7691	45.84	53.54	32.98	35.06	45.9	57.44	35.39	48.01	48.3	41.17	43.86	38.66
ENSGALG00000001535	STAB1	0.1923	0.1857	1	0.4042	0.04151	0.8888	0.01004	0.9623	0.9994	16.35	13.99	18.29	18.93	13.93	22.11	15.86	14.01	15.82	21.65	17.6	14.34
ENSGALG00000014971	SLC2A9	0.813	0.186	1	-0.2985	0.7276	0.9999	1.906	9.78e-05	0.01898	6.31	12.07	2.66	0.57	4.32	9.94	3.48	7.14	10.55	7.38	2.25	0.06
ENSGALG00000016358	PTCHD1	0.4021	0.1861	1	0.297	0.4983	0.9999	0.5187	0.1686	0.9994	3.53	5.87	2.17	4.81	3.79	6.18	5.55	5.93	3.59	2.89	5.19	2.64
ENSGALG00000003821	RAMP1	0.5018	0.1861	1	0.5007	0.3011	0.9999	0.5139	0.2875	0.9994	5.51	20.47	8.5	16.77	7.48	20.66	15.47	12.08	7.07	16.2	6.1	9.62
ENSGALG00000012619	PRDM4	0.1702	0.1861	1	0.3283	0.09058	0.9999	0.04269	0.8198	0.9994	44.41	34.15	32.75	42.38	36.22	38.58	36.6	31.43	36.43	39.79	38.13	29.72
ENSGALG00000021697	CEP85	-0.3587	0.1861	1	-0.5784	0.0534	0.9495	0.05855	0.8011	0.9994	12.86	12.07	13.18	11.32	12.67	14.4	14.57	45.46	23.18	26.58	15.97	21.92
ENSGALG00000010178	PUM3	-0.1811	0.1864	1	-0.2626	0.2118	0.9999	-0.07865	0.7013	0.9994	36.25	41.74	34.49	35.37	46.99	34.03	34.35	56.58	47.93	36.24	40.94	38.83
ENSGALG00000005576	ATP2C2	0.5745	0.1866	1	0.2437	0.6408	0.9999	0.8817	0.1341	0.9994	1.06	4.25	1.05	0.91	1.59	1.16	1.11	1.45	1.23	2.04	1.7	1.59
ENSGALG00000006350	DDT	0.1902	0.1869	1	0.3726	0.0847	0.9999	0.02424	0.9058	0.9994	40.82	58.48	53.82	46.33	48.73	53.15	53.37	45.44	57.4	50.88	65.51	38.07
ENSGALG00000011091	NUP133	-0.1801	0.1869	1	-0.3661	0.07018	0.9999	0.04963	0.7899	0.9994	24.47	22.91	20.49	20.08	25.33	21.96	18.92	34.65	34.36	24.42	25.94	26.06
ENSGALG00000012087	CEP70	-0.2273	0.1869	1	-0.2882	0.2493	0.9999	-0.1455	0.5818	0.9994	21.44	15.55	15.7	15.29	27.06	16.74	17.13	22.26	26.52	16.3	20.75	21.97
ENSGALG00000007488	ZNF185	-0.6955	0.1871	1	-0.907	0.1365	0.9999	-0.199	0.7151	0.9994	2.81	2.21	2.08	1.22	3.27	0.84	0.87	11.64	3.51	6.45	3.41	5.47
ENSGALG00000028520	CST3	0.2543	0.1872	1	0.6412	0.0168	0.6463	-0.1931	0.3613	0.9994	292.86	219.67	277.87	358.41	238.55	269.64	409.07	310.5	222.15	376.63	459.7	315.07
ENSGALG00000012559	LARGE	0.2535	0.1872	1	0.1848	0.5582	0.9999	0.3291	0.212	0.9994	11.14	9.48	8.61	10.3	8.02	13.81	8.1	10.51	9.75	10.18	11.6	7.71
ENSGALG00000015616	ACOT12	0.6654	0.1874	1	0.7682	0.2979	0.9999	0.5553	0.3956	NA	0.43	0.29	0.26	0.22	0.14	0.21	0.24	0.38	0.07	0.62	0.48	0.34
ENSGALG00000003316	FMO3	0.2361	0.1874	1	0.4874	0.01465	0.6196	0.0604	0.7904	0.9994	92.06	54.64	62.54	62.69	54.2	45.35	41.96	43.38	43.9	59.92	64.62	38.23
ENSGALG00000016262	XK	-0.4691	0.1876	1	-0.2658	0.6064	0.9999	-0.6512	0.1066	0.9994	2.15	0.96	2.57	2.68	1.74	1.47	0.68	1.51	2.26	2.35	2.04	2.48
ENSGALG00000001187	STRBP	-0.1728	0.1878	1	-0.197	0.3452	0.9999	-0.1312	0.5157	0.9994	27.97	24.91	23.93	24.65	30.34	20.49	20.99	34.61	33.31	28.82	26.19	24.9
ENSGALG00000028861	GAMT	0.7062	0.1878	1	1.257	0.09318	0.9999	0.169	0.8072	NA	1.86	1.51	0.93	0.51	2.76	1.61	1.27	0.83	0.66	4.47	1.64	1.6
ENSGALG00000011548	PPP1R13B	0.1826	0.188	1	0.2782	0.185	0.9999	0.09269	0.6527	0.9994	20.36	14.35	18.21	16.81	13.13	17.69	19.43	20.77	16.05	21.68	20.62	17.39
ENSGALG00000005407	AGL	0.1888	0.188	1	0.04325	0.8498	0.9999	0.3528	0.08304	0.9994	13.38	14.5	9.28	10.61	11.94	13.36	10.7	15.19	11.29	11.9	15.5	12.69
ENSGALG00000002150		-0.4928	0.1881	1	-0.5989	0.08757	0.9999	-0.1913	0.5127	0.9994	6.08	2.88	5.03	5.05	5	4.65	4.84	24.24	12.76	16.23	9.6	11.53
ENSGALG00000028966	HSPB2	-0.4045	0.1885	1	0.02564	0.955	0.9999	-0.87	0.005721	0.3462	4.24	5.85	7.73	11.7	10.61	6.52	13.53	9.9	6.19	6.58	4.65	10.6
ENSGALG00000006489	CHCHD3	-0.177	0.1886	1	-0.2288	0.2725	0.9999	-0.1124	0.5564	0.9994	163.03	189.62	176.06	175.14	211.3	173.94	170.63	212.69	198.49	139.39	173.43	196.78
ENSGALG00000020251	FNIP2	-0.2422	0.1887	1	-0.4001	0.1428	0.9999	-0.02338	0.915	0.9994	12.39	9.34	10.51	10.99	10.09	9.98	8.79	21.95	14.28	15.63	10.92	13.14
ENSGALG00000010224	GLIPR1L	-0.4759	0.1888	1	-0.1462	0.775	0.9999	-0.8267	0.04807	0.9994	3.98	3.8	7.35	7.85	4.4	3.39	5.84	6.53	9.38	4.15	5.65	3.14
ENSGALG00000028304		0.3097	0.1889	1	0.6225	0.02771	0.7831	0.02204	0.9471	0.9994	9.84	3.64	6.31	9.53	4.05	7.44	5.66	5.81	7.49	11.21	7.76	3.72
ENSGALG00000015975	DPY19L4	0.2174	0.1889	1	0.1386	0.5953	0.9999	0.3047	0.1513	0.9994	42.41	26.08	27.26	23.3	24.71	26.75	17.63	26.18	35.31	30.25	37	20.09
ENSGALG00000003866	FIBCD1	-0.6417	0.189	1	-0.597	0.3012	0.9999	-0.6629	0.288	0.9994	0.97	3.12	7.28	2.25	1.27	2.63	1.15	1.46	2.92	1.23	2.28	3.02
ENSGALG00000002201	PPL	0.3395	0.1895	1	0.7394	0.0379	0.8671	0.05468	0.8134	0.9994	23.06	21.59	22.82	18.54	32.2	32.96	30.55	14.18	8.3	17.33	23.57	22.97
ENSGALG00000012954		0.2774	0.1899	1	0.04507	0.882	0.9999	0.5289	0.0303	0.7955	29.05	13.02	14.65	11.64	12.58	15.75	8.47	17.36	23.9	21.01	20.78	10.21
ENSGALG00000027943	RWDD3	-0.429	0.1901	1	-0.5831	0.2444	0.9999	-0.2806	0.4037	0.9994	2.58	4.26	4.49	5.42	2.83	3.7	4.06	4.34	2.68	2.79	1.08	5.84
ENSGALG00000005207	SYNPO2L	0.6241	0.1902	1	0.4287	0.5551	0.9999	0.8122	0.1496	0.9994	1.39	0.6	0.62	0.52	0.36	0.72	0.3	0.65	0.16	0.73	1.06	0.76
ENSGALG00000002546	COL5A1	0.213	0.1904	1	0.09215	0.6837	0.9999	0.3182	0.1166	0.9994	148.84	174.99	147.44	122.99	114.29	160.9	105.55	130.23	120.71	124.83	117.19	97.74
ENSGALG00000020002	SLC22A3	-0.6903	0.1904	1	-0.8635	0.0805	0.9999	-0.1507	0.7879	0.9994	1.6	0.83	1.36	2.79	1.97	3.24	2	11.26	10.21	5.15	6.17	4.16
ENSGALG00000014108	SLC10A4	-0.6898	0.1904	1	-0.7009	0.3459	0.9999	-0.6611	0.3288	NA	0.75	0.13	0.62	0.76	0.74	0.5	0.56	0.37	1.03	0.46	0.86	1.82
ENSGALG00000014428	TAPBPL	-0.4338	0.1905	1	0.08897	0.8361	0.9999	-0.9287	0.02206	0.6745	3.5	1.31	5.62	3.98	2.82	1.92	2.6	2.06	4.43	3.54	3.05	2.72
ENSGALG00000013964	SPATA18	-0.4107	0.1907	1	-0.5368	0.2236	0.9999	-0.2451	0.5181	0.9994	1.65	1.24	1.36	1.17	2.21	1.21	1.77	1.61	2.41	1.18	1.32	2.66
ENSGALG00000015167	PRUNE2	0.427	0.1907	1	0.5031	0.2034	0.9999	0.3392	0.4208	0.9994	0.97	0.83	0.75	1.28	0.61	1.6	2	1.41	1.44	1.59	1.53	1.07
ENSGALG00000010061	LRBA	0.1671	0.1909	1	0.2284	0.2837	0.9999	0.1205	0.5151	0.9994	12.63	9.95	9.91	8.64	11.44	10.67	9.12	10.83	10.84	10.51	14.73	9.43
ENSGALG00000005778		-0.3777	0.191	1	-0.4819	0.1449	0.9999	-0.1662	0.5912	0.9994	8.69	5.6	8.11	7.94	6.71	6.45	8.78	23.9	12.71	11.94	12.24	12.37
ENSGALG00000029107	CISD3	0.3795	0.1911	1	0.4358	0.2875	0.9999	0.329	0.3768	0.9994	14.86	24.71	19.93	14.01	13.76	20.49	19.49	17.42	16.29	30.33	22.91	22.54
ENSGALG00000012136	MPPED2	0.2433	0.1912	1	0.09288	0.7552	0.9999	0.4017	0.07857	0.9994	35.81	42.36	32.75	35.13	32.75	56.47	50.8	37.73	38.13	28.07	33.49	38.96
ENSGALG00000001977	LDB3	-1.162	0.1912	1	-1.267	0.0714	0.9999	0.1859	0.834	NA	0.22	0.1	0.25	0	0.14	0.15	0.27	5.44	1.96	2.48	1.05	2.01
ENSGALG00000011086	ACTA1	0.2844	0.1913	1	0.4057	0.2727	0.9999	0.1837	0.341	0.9994	669.17	705.17	653.44	578.91	653.6	796.08	1049.34	618.34	355.65	590.33	572.37	823.26
ENSGALG00000006856	CD151	0.1846	0.1914	1	0.2892	0.224	0.9999	0.1005	0.5821	0.9994	186.88	192.21	177.21	173.84	172.22	190.08	207.85	174.89	158.92	188.48	173.76	167.01
ENSGALG00000013732	SERAC1	0.3018	0.1914	1	0.5248	0.1481	0.9999	0.1199	0.6802	0.9994	12.37	7.51	8.44	8.51	8.55	8.55	6.46	7.28	7.64	11.45	10.72	6.03
ENSGALG00000027722		0.4106	0.1915	1	0.3517	0.397	0.9999	0.5186	0.1686	0.9994	13.99	10.02	6.1	10.51	7.82	11.8	17.3	17.21	11.23	17.64	12.17	11.33
ENSGALG00000028049	gga-mir-6559	0.5112	0.1916	1	0.1774	0.7474	0.9999	0.8629	0.0838	0.9994	40.55	48.39	39.31	14.67	23.12	52.69	46.85	44.34	36.73	28.62	34.08	25.19
ENSGALG00000010356	RAD54L	-0.3294	0.1917	1	-0.4602	0.1304	0.9999	-0.09967	0.7316	0.9994	5.63	6.39	5.36	5.97	7.1	5.42	6.11	15.84	10.65	10.36	8.57	9.93
ENSGALG00000003554	OPTC	-0.7442	0.192	1	-0.5494	0.513	NA	-0.8589	0.1672	0.9994	0.3	1.16	1.54	1.23	2.39	1.38	1.02	0.31	2.31	0.23	0.67	0.59
ENSGALG00000001065	DRC7	0.5387	0.1921	1	-0.3737	0.4668	0.9999	1.497	0.0001952	0.03103	11.27	21.25	3.54	3.13	10.26	15.51	6.43	10.87	24.6	12.21	8.19	2.41
ENSGALG00000010638	CASP3	-0.1784	0.1921	1	-0.1518	0.4845	0.9999	-0.1893	0.3438	0.9994	28.02	22.26	23.54	24.2	34.61	23.44	24.07	26.94	33.3	20.29	28.05	26.13
ENSGALG00000015080	SLC24A2	0.5503	0.1926	1	0.6785	0.2822	0.9999	0.4703	0.3428	0.9994	3	1.24	1.59	1.68	1.13	2.02	1.16	1.14	1.69	2.32	1.38	0.43
ENSGALG00000015289	ARMC2	-0.2188	0.1927	1	-0.3022	0.2707	0.9999	-0.1216	0.6176	0.9994	13.73	11.18	10.89	11.81	16.88	12.23	9.85	18.07	14.28	12.56	11.52	12.29
ENSGALG00000005415	TEAD1	0.1821	0.1928	1	0.1221	0.6036	0.9999	0.2479	0.2204	0.9994	28.16	24.19	25.97	21.09	19.88	28.43	20.23	21.43	23.67	22.83	25.01	21.4
ENSGALG00000001777	MFSD11	-0.148	0.1928	1	-0.1479	0.4404	0.9999	-0.1338	0.4535	0.9994	65.91	63.9	67.36	65.01	75.83	62.91	53.3	79.16	73.3	69.27	67.06	70.35
ENSGALG00000006730		-0.1725	0.1929	1	-0.2446	0.2271	0.9999	-0.09104	0.6273	0.9994	71.78	55.93	74.66	60.82	74.6	73.27	46.99	77.78	85.18	65.3	67.95	63.81
ENSGALG00000013515	SLC4A5	-0.7548	0.1931	1	-0.2972	0.7173	NA	-1.494	0.03497	0.8428	0.09	0.11	0.31	0.21	0.22	0.06	0.23	0.05	0.59	0.15	0.27	0.24
ENSGALG00000016439	GRHL1	-0.8534	0.1931	1	-0.9072	0.1439	0.9999	-0.5326	0.3171	0.9994	0.37	0.33	0.68	0.37	0.67	0.52	0.39	6.14	2.31	3.98	1.54	2.89
ENSGALG00000008381	TMEM237	-0.1954	0.1932	1	-0.1893	0.4544	0.9999	-0.1855	0.4098	0.9994	36.91	23.58	33.18	30.75	36.63	30.08	26.79	37.88	36.05	31.21	26.94	29.74
ENSGALG00000002599	CZH9ORF100	-0.358	0.1933	1	-0.6224	0.06239	0.9904	-0.07615	0.8488	0.9994	11.74	19.37	11.65	8.05	20.98	7.57	9.34	19.1	17.75	8.7	14.7	16.76
ENSGALG00000008765	C1D	-0.1938	0.1935	1	-0.1534	0.5208	0.9999	-0.2194	0.3012	0.9994	28.55	38.23	37.98	36.9	37.83	30.85	32.08	45.46	34.65	27.12	40.29	38.02
ENSGALG00000002132	KCNIP1	-0.8123	0.1935	1	-1.162	0.06159	0.9878	0.1198	0.8715	0.9994	1.01	0.51	0.08	1.42	1.24	1.55	0.55	7.06	2.33	3.23	1.56	2.93
ENSGALG00000016337	TATDN1	0.1689	0.1936	1	0.2722	0.2016	0.9999	0.07665	0.7042	0.9994	76.17	50.48	55.98	56.48	61.76	61.46	66.66	68.32	64.18	71.63	71.21	53.29
ENSGALG00000008830	BMP2	0.3173	0.1936	1	0.3305	0.3748	0.9999	0.3167	0.3262	0.9994	16.8	18.88	17.66	17.6	12.1	23.92	15.88	14.96	21.08	24.97	19.05	14.54
ENSGALG00000028290	C1H21ORF91	0.2134	0.1938	1	0.2663	0.2473	0.9999	0.1758	0.448	0.9994	23.33	35.94	22.1	22.41	30.6	26.09	24.24	28.91	26.2	39.97	22.62	21.65
ENSGALG00000012456	RAC2	0.3065	0.1939	1	0.7607	0.005729	0.4087	-0.09829	0.7572	0.9994	55.31	33.24	52.98	66.95	23.26	48.61	42.33	38.92	44.03	75.41	51.68	23.69
ENSGALG00000003739	SALL1	-0.2049	0.194	1	-0.2524	0.2963	0.9999	-0.1417	0.5105	0.9994	10.95	15.1	13.26	13.2	17.94	14.57	15.72	16.09	17.08	10.18	12.97	16.91
ENSGALG00000014771	ZBTB14	-0.291	0.194	1	-0.3192	0.3776	0.9999	-0.2506	0.3932	0.9994	12.43	9.99	14.74	13.21	12.06	11.81	9.74	13.87	14.94	9.49	11.54	12.29
ENSGALG00000027821	APC2	0.6897	0.1941	1	0.4136	0.5871	NA	0.8957	0.1729	0.9994	0.49	0.31	0.17	0.26	0.09	0.18	0.21	0.28	0.09	0.12	0.2	0.06
ENSGALG00000010502	SPATA6	-0.4778	0.1943	1	-0.8538	0.04381	0.8977	0.2541	0.4679	0.9994	8.99	6.21	6.2	6.71	4.86	6.44	5.02	28.76	12.37	13.29	9.91	12.38
ENSGALG00000005995	SLC13A5	-0.9642	0.1944	1	-1.654	0.05541	0.9636	-0.08426	0.9273	0.9994	0.19	2.37	0.53	0.27	2.16	0.15	1.51	0.79	4	0.35	0.07	2.26
ENSGALG00000003263	SFXN1	0.1793	0.1944	1	0.2618	0.2498	0.9999	0.1086	0.5932	0.9994	42.68	39.76	44.16	31.35	35.92	39.47	48.46	38.26	42.61	45.47	39.8	39.01
ENSGALG00000016317	KIAA0196	-0.1698	0.1946	1	-0.2908	0.1587	0.9999	-0.01982	0.9116	0.9994	26.2	20.78	21.25	23.64	22.74	21.08	18.42	33.19	25.38	25.71	24.55	30.01
ENSGALG00000013414	PDLIM3	0.3254	0.1946	1	0.764	0.02162	0.7071	-0.1562	0.5465	0.9994	62.21	53.63	85.51	45.76	41.11	40.97	104.1	57.11	29.72	84.1	53.29	65.48
ENSGALG00000009407		-0.4935	0.1948	1	-0.9925	0.05253	0.9467	0.0243	0.9548	0.9994	0.99	2.42	2	1.2	2.47	2.36	0.48	2.43	4.25	2.39	1.5	2.34
ENSGALG00000014234	ATXN10	-0.2443	0.195	1	-0.4235	0.1095	0.9999	-0.007244	0.9777	0.9994	10.33	14.09	12.16	10.61	13.54	12.04	11.01	20.61	18.75	12.89	15.42	16.7
ENSGALG00000003118	ADGRA2	0.1717	0.1952	1	0.1807	0.3744	0.9999	0.1764	0.3725	0.9994	19.34	17.47	18.64	18.83	13.63	21.89	16.37	16.74	17.48	17.1	18.24	14.59
ENSGALG00000011811	SYNE2	0.1943	0.1952	1	-0.1509	0.4679	0.9999	0.5543	0.003142	0.2398	7.82	5.36	4.38	4.13	4	5.6	3.75	5.87	6.97	5.71	5.26	4.53
ENSGALG00000006326	MIF	-0.1687	0.1952	1	-0.2258	0.2852	0.9999	-0.09734	0.6103	0.9994	122.33	128.07	155.26	135.49	148.12	165.54	116.73	147.13	208.16	155.88	134.29	151.42
ENSGALG00000026055		0.4091	0.1952	1	0.6375	0.1475	0.9999	0.2739	0.4176	0.9994	25.6	11.63	16.67	21.27	11.44	24.2	13.13	8.89	16.39	12.36	18.6	5.49
ENSGALG00000014668	MCTP1	0.5079	0.1954	1	0.4464	0.4377	0.9999	0.5773	0.1482	0.9994	42.17	17.81	22.03	20.25	7.12	16.13	4.14	28.99	15.48	28.69	32.62	5.68
ENSGALG00000005284	LRRC39	0.5768	0.1957	1	0.5095	0.4192	0.9999	0.6797	0.224	0.9994	2.19	2.64	1.05	1.06	1.62	1.27	1.91	1.02	2.99	2.04	4.22	2.06
ENSGALG00000019231	CD200R1	-0.3914	0.1959	1	-0.02565	0.9488	0.9999	-0.7676	0.05152	0.9994	4.37	2.93	7.69	9.87	3.52	5.34	3.88	6.61	8.58	7.76	5.88	3.82
ENSGALG00000014887	ASF1A	-0.1835	0.196	1	-0.2386	0.257	0.9999	-0.1045	0.6152	0.9994	98.75	98.48	91.61	83.86	131.34	92.54	103.64	151.14	118.89	101.89	101.4	118.16
ENSGALG00000001916	SLIT3	0.2104	0.1962	1	0.05313	0.8223	0.9999	0.3732	0.07555	0.9994	55.76	61.09	48.69	31.89	50.72	55.08	56.69	58.95	50.05	41.66	43.1	39.55
ENSGALG00000027046	INTS3	0.1841	0.1964	1	0.08131	0.7332	0.9999	0.2961	0.1557	0.9994	19.35	20.08	16.27	17.97	14.46	21.18	17.11	18.48	20.2	19.36	17.06	15.54
ENSGALG00000015301	LNPEP	0.2216	0.1966	1	0.06651	0.7813	0.9999	0.3551	0.122	0.9994	24.06	14.88	19.79	12.94	15.33	23.88	12.22	14.4	17.58	15.12	16.92	13.02
ENSGALG00000001329	EPB41	0.4722	0.1967	1	0.9093	0.01904	0.6656	0.2185	0.6159	0.9994	42.77	11.56	27.98	32.56	8.05	28.69	8.58	11.74	16.62	35.75	19.41	7.2
ENSGALG00000001913	DYNLRB1	-0.1783	0.1967	1	-0.1208	0.582	0.9999	-0.2215	0.2277	0.9994	170.61	180.35	206.88	199.69	223.78	197	198.39	252.31	192.16	171.45	207	226.23
ENSGALG00000011318	DNPEP	-0.1676	0.1968	1	-0.01519	0.942	0.9999	-0.3002	0.1109	0.9994	44.71	43.64	51.47	58.96	49.53	43.57	47.67	47.98	53.65	43.1	48.16	48.88
ENSGALG00000007358	CILP	-0.4645	0.1968	1	-1.017	0.02194	0.7097	0.3117	0.4299	0.9994	2.32	6.38	3.43	4.3	3.14	4.75	2.92	3.47	10.34	4.32	4.94	11.76
ENSGALG00000006167	LRRC8B	0.2615	0.197	1	0.3083	0.2845	0.9999	0.2229	0.3941	0.9994	18.3	9.51	8.78	13.16	10.09	10.72	8.84	16.44	14.66	21.01	17.2	8.95
ENSGALG00000010593	GALC	0.445	0.1972	1	-0.08463	0.8643	0.9999	1.072	5.8e-05	0.01276	74.84	66.39	22.98	37.27	23.46	38.17	15.46	64.93	83.31	67.37	60.97	13.39
ENSGALG00000017170	ALKBH8	-0.1798	0.1973	1	-0.1413	0.5565	0.9999	-0.2016	0.3254	0.9994	21.35	15.99	21.21	18.65	23.28	18.71	14.67	23.71	19.3	19.96	19.52	20.16
ENSGALG00000023824		0.7807	0.1973	1	1.03	0.1911	0.9999	0.6044	0.3893	0.9994	11.14	1.33	5.4	0.84	3.4	2.93	0.7	4.65	0.73	5.21	7.73	1.45
ENSGALG00000015209	NFIL3	0.1595	0.1978	1	0.1986	0.324	0.9999	0.1373	0.4606	0.9994	72.34	62.31	73.23	59.84	54.2	74.68	54.69	61.97	58.26	69.43	67.8	57.11
ENSGALG00000006340	PIEZO1	0.1787	0.1978	1	0.209	0.349	0.9999	0.1632	0.3837	0.9994	47.58	53.05	41.2	43.26	45.08	46.24	51.14	39.54	48.48	48.19	47.77	48
ENSGALG00000022696	KCNE3	0.3238	0.1978	1	0.4947	0.1453	0.9999	0.1231	0.6983	0.9994	23.91	36.36	34.97	32.46	17.42	32.48	41.73	49.6	23.73	60.56	34.67	30.09
ENSGALG00000015451	ZNF462	0.1746	0.1981	1	0.2864	0.1704	0.9999	0.08943	0.6192	0.9994	17.32	17.95	17.67	14.57	17.96	18.84	14.03	12.52	15.66	19.65	16.92	15.59
ENSGALG00000000461	MRC2	0.1776	0.1982	1	0.2999	0.1504	0.9999	0.08191	0.6615	0.9994	103.63	112.58	106.34	102.9	91.35	106.01	90.77	93.9	96.09	114.02	105.02	78.31
ENSGALG00000015958	EIF2AK3	0.1672	0.1987	1	0.1963	0.3601	0.9999	0.1546	0.3816	0.9994	17.19	14.17	14.14	12.88	13.25	14.29	10.6	12.63	14.63	17.08	12.98	10.42
ENSGALG00000003837	ADCY7	0.3367	0.1988	1	0.5043	0.1985	0.9999	0.1993	0.5341	0.9994	6.06	4.47	6.43	5.85	3.53	7.96	4.06	4.89	6.47	7.94	6.45	2.53
ENSGALG00000016616	KAL1	0.2948	0.199	1	0.187	0.6107	0.9999	0.4123	0.1229	0.9994	13.65	9.15	12.1	8.2	7.39	14.77	4.79	12.04	12.09	14	15.83	7.63
ENSGALG00000009740	RASGRP1	-0.2365	0.1993	1	0.01393	0.9613	0.9999	-0.4477	0.04304	0.9455	18.33	9.8	19.85	17.32	18.54	13.82	9.23	19.58	17.07	17.67	17.41	9.86
ENSGALG00000015799	ELAVL2	0.5445	0.1994	1	-0.4838	0.3392	0.9999	1.734	2.95e-05	0.007903	3.03	2.89	0.63	1.11	0.83	2.78	1.16	3.67	1.66	1.63	1.84	1.57
ENSGALG00000003767	NKD1	-0.4668	0.1994	1	-1.058	0.008883	0.5008	0.4794	0.2101	0.9994	8.84	4.14	4.33	4.18	5.51	7.2	5.54	11.68	16.48	4.16	8.75	12.91
ENSGALG00000012802	F13A1	0.3525	0.1997	1	1.274	4.81e-05	0.02576	-0.2808	0.2595	0.9994	10.81	9.1	14.63	12.16	7.95	9.14	8.28	6.51	5.02	11.62	14.9	3.74
ENSGALG00000003115	COL4A3	0.3423	0.1997	1	0.4266	0.09572	0.9999	0.288	0.4642	0.9994	70.91	88.08	58.75	68.01	24.5	27.43	56.57	34.37	55.78	43.44	55.26	34.99
ENSGALG00000015903	FILIP1	-0.2547	0.1999	1	0.0135	0.9669	0.9999	-0.4898	0.01674	0.5874	9.6	10.54	14.13	15.88	14.36	11.89	15.68	14.57	8.23	9.28	9.97	14.59
ENSGALG00000001204	ENKD1	-0.419	0.2	1	-0.2667	0.5731	0.9999	-0.5726	0.1575	0.9994	2.64	2.71	4.87	3.63	3.71	2.96	2.85	4.49	4.8	2.96	4.39	3.79
ENSGALG00000008591	CACNB2	0.277	0.2001	1	0.1206	0.7226	0.9999	0.45	0.1092	0.9994	9.58	9.19	5.15	6.83	7.44	8.23	8.53	7.58	9.07	6.26	9.25	7.19
ENSGALG00000012020	KIAA1549L	-0.4523	0.2002	1	-0.5591	0.1743	0.9999	-0.2565	0.5335	0.9994	3.99	1.74	3.01	2.04	5.72	3.57	1.64	9	6.79	5.92	6.8	6.1
ENSGALG00000012987	CCDC77	-0.2141	0.2003	1	-0.2805	0.3239	0.9999	-0.141	0.529	0.9994	15.23	13.13	16.09	13.65	18.55	16.23	13.34	16.51	18	9.98	13.91	14.32
ENSGALG00000000275	KCTD9	-0.1524	0.2003	1	-0.1881	0.3258	0.9999	-0.1033	0.5753	0.9994	56.46	52.25	55.11	49.06	65.92	52.18	46.7	61.57	66.35	49.6	53.34	54.38
ENSGALG00000012421	ARHGAP15	-0.233	0.2004	1	-0.005516	0.9835	0.9999	-0.4844	0.0559	0.9994	11.75	7.38	10.72	13.51	13.44	8.49	11.82	12.97	16.18	12.38	13.82	11.74
ENSGALG00000017149	RNF17	-1.264	0.2004	1	-1.304	0.06505	0.9999	-0.01126	0.9881	NA	0.09	0.02	0.05	0.05	0.09	0.1	0.15	5.32	2.52	3.18	0.71	2.32
ENSGALG00000009360	CAPN2	0.2118	0.2004	1	0.07549	0.7722	0.9999	0.3373	0.0987	0.9994	33.52	22.37	19.61	23.06	22.67	28.63	21.43	23.32	18.37	16.8	23.71	21.22
ENSGALG00000001740	MGAT5B	-0.4992	0.2007	1	-0.9448	0.04599	0.9225	0.2049	0.6239	0.9994	2.59	4.85	4.03	1.84	4.16	4.14	2.7	13.78	7.55	6.69	3.01	4.1
ENSGALG00000010820	CHGA	0.5988	0.2012	1	-0.05166	0.9373	0.9999	1.27	0.03096	0.7981	2.08	0.93	0.75	0.58	0.34	1.11	0.48	0.57	1.02	1.42	0.72	1.2
ENSGALG00000010027	CFL2	0.2249	0.2014	1	0.2271	0.4275	0.9999	0.2384	0.2202	0.9994	345.08	389.79	268.19	331.25	320.64	365.02	419.8	313.81	234.49	284.11	301.5	373.66
ENSGALG00000016497	UBXN2A	0.1689	0.2014	1	0.1391	0.5356	0.9999	0.216	0.2318	0.9994	46.06	46.71	40.72	34.85	43.11	47.06	53.51	46.12	44.85	39.61	45.95	45.2
ENSGALG00000016034	ATRN	0.2523	0.2015	1	0.03529	0.9073	0.9999	0.4668	0.06879	0.9994	14.22	8.85	9.94	8.39	5.75	10.95	5.62	10.27	11.46	10.85	10.81	6.45
ENSGALG00000000808		-0.7896	0.2017	1	-0.2511	0.7819	NA	-1.034	0.07598	0.9994	0.71	0.58	0.69	1.03	1.27	0.2	0.2	1	0.07	0.42	0.3	0.09
ENSGALG00000000906	RALGPS1	0.2907	0.2019	1	0.2902	0.4273	0.9999	0.3044	0.3084	0.9994	11.33	8.69	8.54	6.79	8.47	9.97	7.68	7.86	9.21	10.04	11.42	8.12
ENSGALG00000017122	SGCG	-0.199	0.2023	1	-0.4312	0.07323	0.9999	0.05498	0.7766	0.9994	61.18	64.13	67.77	53.73	57.96	63.48	51.35	106.41	78.16	57.9	53.63	52.28
ENSGALG00000006592		-0.574	0.2025	1	-0.8906	0.05892	0.9797	0.1768	0.6962	0.9994	4.53	5.52	2.93	3.93	4.57	3.03	4.01	21.72	8.63	9.8	7.63	11.21
ENSGALG00000013399	CELSR1	0.3093	0.2026	1	-0.2129	0.3954	0.9999	0.9683	0.001518	0.1412	3.03	5.44	2.62	2.51	2.86	7.26	3.79	5.89	5.11	3.94	5.33	5.09
ENSGALG00000005812		-0.5067	0.2026	1	-0.6427	0.2708	0.9999	-0.3849	0.4511	0.9994	1.44	0.71	1.1	1.75	1.33	1.14	0.62	1.43	0.98	0.76	0.97	1.46
ENSGALG00000011242		-0.7155	0.2027	1	-1.179	0.1317	0.9999	-0.3234	0.5715	0.9994	1.53	1.21	0.86	0.5	3.83	1.5	0.47	1.27	5.12	1.11	1.07	0.15
ENSGALG00000007454	PDCD1	-0.6383	0.2028	1	-0.02373	0.971	0.9999	-1.186	0.07092	0.9994	1.46	1.31	4.26	5.51	0.95	1.98	0.91	2.19	3.22	3.84	1.83	1.58
ENSGALG00000010618	SLC30A6	-0.1504	0.2028	1	-0.1407	0.4866	0.9999	-0.1452	0.4116	0.9994	39.18	35.88	40.54	37.48	43.98	37.13	32.58	40.37	42.06	34.03	36.39	38.75
ENSGALG00000014166	TSPO	0.1834	0.2028	1	0.2987	0.224	0.9999	0.08435	0.6907	0.9994	84.1	74.87	80.02	80.3	67.74	86.79	86.45	78.43	70.36	90.06	82.16	75.62
ENSGALG00000021285	UNG	-0.3237	0.2031	1	-0.3772	0.279	0.9999	-0.2364	0.4738	0.9994	14.4	11.3	11.21	17.37	17.68	14.45	13.2	27.3	25.37	19.14	17.67	16.64
ENSGALG00000010049	PTPRB	0.1922	0.2033	1	0.298	0.2025	0.9999	0.1083	0.5524	0.9994	37.63	35.26	35.64	37.06	30.85	40.57	22.82	30.15	34.28	48.95	38.88	29.74
ENSGALG00000014439	NCAPD2	-0.1825	0.2034	1	-0.4022	0.05103	0.9467	0.0678	0.7312	0.9994	20.55	20.28	17.72	15.92	23.81	20.29	15.9	25.71	32.23	18.41	21.55	20.98
ENSGALG00000020972		-0.5639	0.2038	1	-0.7921	0.2292	0.9999	-0.2482	0.6194	0.9994	3.96	3.69	5.48	4.49	3.13	3.47	4.68	2.84	7.45	5.05	2.05	11.27
ENSGALG00000006266	HPS5	-0.2193	0.2039	1	-0.2537	0.3192	0.9999	-0.1625	0.4573	0.9994	13.6	8.69	15.49	10.81	10.55	11.35	8.36	17.84	18.3	18.83	11.96	13.04
ENSGALG00000015661	CRISPLD1	0.3568	0.204	1	0.5994	0.1049	0.9999	0.1716	0.6393	0.9994	34.39	11.67	15.46	21.99	12.34	12.28	11.59	10.1	10.54	27.26	16.13	16.72
ENSGALG00000016551	AP1S2	0.1896	0.2041	1	0.1491	0.5435	0.9999	0.2479	0.2135	0.9994	85.09	94.32	71.9	76.84	86.14	103.38	103.7	108.28	72.95	78.08	97.44	89.39
ENSGALG00000004128	CYSLTR1	0.6378	0.2042	1	0.8071	0.2266	0.9999	0.5556	0.2618	0.9994	100.86	19.48	53.59	39.19	12.06	40.59	4.36	19.59	34.35	48.6	44.3	4.42
ENSGALG00000012073	SFRP4	0.4965	0.2045	1	1.059	0.03369	0.8311	0.199	0.6036	0.9994	3536.15	1018.43	2442.6	2040.83	954.87	1932.15	424.37	951.05	1106.11	2647.88	1749.04	364.11
ENSGALG00000003429	PBX1A	0.2268	0.2045	1	0.4474	0.09791	0.9999	0.03517	0.8732	0.9994	30.26	19.29	27.25	25.08	17.91	24.05	15.58	20.01	26.38	34.49	29.17	14.92
ENSGALG00000006786	SYTL4	-0.295	0.2046	1	-0.3052	0.3962	0.9999	-0.2707	0.3836	0.9994	7.36	5.53	8.62	9.96	8.25	9.81	6.32	11.85	8.12	6.74	8.47	8.36
ENSGALG00000028982	CMPK2	-0.3088	0.2047	1	0.02907	0.9264	0.9999	-0.5873	0.03772	0.8792	33.47	16.22	48.16	45.4	22.66	29.86	13.33	21.65	41	41.41	30.41	24.42
ENSGALG00000000935	TUFT1	0.1986	0.2048	1	0.1309	0.6086	0.9999	0.2875	0.17	0.9994	23.18	27.41	19.07	18.88	20.9	22.07	27.52	23.66	20.23	20.98	24.47	27.38
ENSGALG00000003887	EXOSC2	-0.1545	0.2049	1	-0.1887	0.3349	0.9999	-0.1072	0.5717	0.9994	66.52	80.75	73.98	76.14	78.74	67.5	64.23	77.12	90.95	69.84	71.83	81.99
ENSGALG00000026763		0.5386	0.2049	1	1.208	0.002636	0.3026	-0.5471	0.2785	0.9994	5.83	2.66	4.46	9.15	2.2	2.68	14.42	5.51	4.32	8.47	10.53	5.81
ENSGALG00000027287	HK3	0.5319	0.205	1	0.625	0.2951	0.9999	0.4543	0.4353	0.9994	0.8	1	0.59	0.81	0.31	0.54	0.8	0.46	0.79	0.74	0.89	0.45
ENSGALG00000015204	ATG3	-0.1553	0.205	1	-0.1495	0.464	0.9999	-0.1452	0.3985	0.9994	32.39	28.81	34.21	30.99	34.71	30.69	31.37	45.27	35.13	32.67	36.18	38.02
ENSGALG00000020989	PLA2G1B	-0.5697	0.2053	1	-0.6288	0.3356	0.9999	-0.5133	0.2553	0.9994	15.22	10.48	41.46	21.48	24.35	36.5	2.93	27.85	45.95	31.52	17.64	10.33
ENSGALG00000000804	SLC7A6OS	-0.2314	0.2054	1	-0.1585	0.6002	0.9999	-0.2911	0.2485	0.9994	24.23	15.21	27.15	21.81	24.97	22.39	14.34	24.77	27.62	25.77	24.86	23.79
ENSGALG00000011361	CRYZ	-0.2868	0.2056	1	-0.2937	0.4167	0.9999	-0.2662	0.3717	0.9994	7.08	5.59	7.89	7.72	8.44	7.73	5.34	8.61	8.55	8.4	6.74	9.26
ENSGALG00000028090	TOPAZ1	-0.7629	0.2058	1	-1.023	0.2034	0.9999	-0.1915	0.7438	0.9994	0.37	0.2	0.36	0.22	0.53	0.44	0.1	0.52	2.56	0.35	1.27	0.61
ENSGALG00000008827	FERMT1	-0.2516	0.2058	1	0.1159	0.7028	0.9999	-0.5522	0.02671	0.7553	10.47	11.6	13.49	15.76	14.89	8.41	9.62	11.65	11.68	13.12	10.17	9.06
ENSGALG00000012714	TXNRD1	0.197	0.2059	1	0.3515	0.1508	0.9999	0.05135	0.7892	0.9994	61.08	70.44	54.15	64.59	64.49	60.76	81.83	69.99	46.23	70.17	70.16	69.73
ENSGALG00000023818		0.3241	0.2059	1	0.5862	0.09711	0.9999	0.06043	0.8581	0.9994	73.33	45.15	73.54	36.64	34.54	35.58	83.88	37.71	41.11	50.81	58.35	59.37
ENSGALG00000001172	KBP	0.5804	0.2059	1	0.2176	0.733	0.9999	1.126	0.05988	0.9994	1.27	0.97	0.39	0.73	0.32	0.92	0.8	1.09	1.54	1.41	1.07	0.42
ENSGALG00000019033	RELT	0.5237	0.2059	1	-0.1	0.861	0.9999	1.174	0.02622	0.7483	3.71	1.94	0.84	0.99	1.37	1.87	0.99	2.18	1.85	2.14	1.8	1.51
ENSGALG00000025818	KCNK5	0.3548	0.206	1	0.9428	0.005947	0.4118	-0.1195	0.6822	0.9994	51.66	42.08	86.03	34.08	35.66	51.61	30.48	32.84	43.9	100.58	45.41	20.03
ENSGALG00000002574		-0.6182	0.2062	1	-0.8059	0.2441	0.9999	-0.384	0.5626	0.9994	1.17	0.42	1.19	0.59	1.61	1.12	0.98	2.6	1.38	0.48	1.14	1.02
ENSGALG00000020869	FAM126B	0.3232	0.2063	1	0.345	0.3818	0.9999	0.3172	0.3152	0.9994	11.95	6.22	7.65	5.66	7.38	8.32	4.77	6.72	7.83	9.93	8.31	4.59
ENSGALG00000014960	POC5	-0.2654	0.2064	1	-0.3455	0.2868	0.9999	-0.161	0.5776	0.9994	12.05	10.08	12.14	9.18	15.72	11.65	11.86	14.08	16.13	10.62	12.19	16.83
ENSGALG00000002909	CTGF	0.2612	0.2065	1	0.3781	0.3075	0.9999	0.1644	0.5307	0.9994	2124.76	1209.67	1108.19	1176.04	1615.53	1156.32	1966.52	1092.13	1070.61	1041.96	1592.15	1636.64
ENSGALG00000005210	WNK2	-0.656	0.2066	1	-0.9757	0.05711	0.973	0.3666	0.4181	0.9994	0.75	0.63	0.35	0.57	0.41	0.36	0.46	3.24	1.94	2.44	0.66	2.03
ENSGALG00000014233	FBLN1	0.2115	0.2068	1	0.643	0.002926	0.3135	-0.2124	0.2741	0.9994	93.56	79.55	123.03	84.43	101.3	97.69	128.59	92.3	83.66	129.63	109.45	77.02
ENSGALG00000006906	CHM	-0.1666	0.2068	1	-0.1134	0.5838	0.9999	-0.2036	0.299	0.9994	29.73	29.83	29.48	30.64	42.21	30.67	29.88	34.73	33.3	27.23	33.08	36.01
ENSGALG00000008957	MSH6	-0.2137	0.2071	1	-0.4103	0.06285	0.9932	0.06089	0.7608	0.9994	15.24	11.79	10.71	13.92	13.45	13.54	10.68	24.4	21.4	16.51	18.23	17.94
ENSGALG00000019831	LTB4R2	0.6737	0.2071	1	1.229	0.08551	0.9999	-0.09998	0.8868	NA	0.6	0.43	0.77	1.08	0.47	1.14	1.2	0.69	1.29	2.56	1.27	0.31
ENSGALG00000016707	CLIC5	0.6433	0.2072	1	0.6483	0.2934	0.9999	0.6576	0.3613	0.9994	7.34	2.41	3.04	1.06	2.25	0.72	2.63	1.97	2.06	1.83	3.05	1.17
ENSGALG00000003689	PAPSS2	-0.2714	0.2073	1	-0.2991	0.3938	0.9999	-0.2276	0.4064	0.9994	4.07	3.85	4.42	4.15	4.34	3.27	4.04	4.68	4.18	3.06	3.79	5.48
ENSGALG00000006324	PFKFB3	0.2409	0.2073	1	0.09995	0.7154	0.9999	0.3792	0.1058	0.9994	33.01	50.66	34.51	23.03	33.76	35.48	40.37	24.85	43.85	28.69	25.53	27.81
ENSGALG00000001870	CCSER2	0.2052	0.2074	1	0.1987	0.4385	0.9999	0.2259	0.3292	0.9994	18.81	14.85	18.38	12.72	11.17	16.6	11.34	17.67	16.36	22.22	18.19	13.42
ENSGALG00000026027	CLIC3	0.3647	0.2075	1	0.3457	0.4356	0.9999	0.4001	0.2409	0.9994	11.41	9.65	7.62	6.58	6.64	6.92	9.98	6.84	5.33	8.83	8.16	10.28
ENSGALG00000015681	NRIP1	0.1921	0.2076	1	0.121	0.5994	0.9999	0.2793	0.1984	0.9994	21.52	27.67	21.34	16.23	25.33	27.89	27.8	23.04	23.33	22.48	22.88	25.87
ENSGALG00000005856	TBC1D9B	0.1654	0.2077	1	0.08986	0.6497	0.9999	0.2539	0.1985	0.9994	50.07	34.17	39.92	35.08	27.11	40.14	33.39	37.76	45.01	42.48	38.78	32.26
ENSGALG00000003434	C17orf75	0.2144	0.2077	1	-0.1578	0.494	0.9999	0.6172	0.002679	0.21	27.12	30.35	15.32	17.73	17.39	20.89	17.36	22.63	24.05	18.52	27.07	27.34
ENSGALG00000001111	DNAH9	-0.5129	0.2077	1	-0.05074	0.9221	0.9999	-1.087	0.03245	0.82	0.39	0.12	0.4	0.45	0.54	0.17	0.4	0.28	0.51	0.42	0.4	0.55
ENSGALG00000000311	DOCK5	0.2585	0.2078	1	-0.01978	0.9504	0.9999	0.5826	0.01899	0.6264	5.98	5.04	3.92	3.21	4.16	6.2	3.6	7.41	5.69	6.36	5.67	3.73
ENSGALG00000015022	FYN	0.1763	0.2078	1	0.1664	0.4413	0.9999	0.2027	0.3481	0.9994	54.41	31.03	39.16	35.43	30.49	38.58	42	39.47	41.26	35.58	44.27	35.9
ENSGALG00000008198	TPCN3	-0.3546	0.2078	1	-0.4957	0.1084	0.9999	-0.06324	0.7761	0.9994	16.5	12.56	14.52	13.95	14.51	12.92	14.56	46.43	29.45	37.71	17.31	27.19
ENSGALG00000000404	COPS2	-0.195	0.2079	1	-0.1955	0.4412	0.9999	-0.1787	0.3587	0.9994	215.55	243.72	244.1	247.66	300.28	249.05	265.88	310.17	248.82	191.59	238.28	297.88
ENSGALG00000002766	MLKL	0.5172	0.2081	1	1.041	0.03968	0.8746	-0.1055	0.8442	0.9994	2.54	1.49	2.49	3.99	1.45	3.49	3.57	2.53	2.41	4.85	5.19	2.06
ENSGALG00000011968	GLB1	0.3029	0.2083	1	-0.08519	0.8097	0.9999	0.665	0.01792	0.6034	10.12	8.15	7.62	3.44	5.8	8.91	4.93	8.35	9.55	5.81	8.11	3.65
ENSGALG00000011180	FAM120B	-0.2258	0.2083	1	-0.036	0.9018	0.9999	-0.3896	0.1124	0.9994	8.34	10.88	14.7	12.59	13.68	12.35	11.23	10.15	13.07	10.63	11.22	12.96
ENSGALG00000015109	TJP2	0.1649	0.2084	1	0.1902	0.3966	0.9999	0.1561	0.3687	0.9994	33.33	31.34	31.21	26.75	29.26	34.03	35.81	29.56	27.55	29.31	28.72	31.24
ENSGALG00000006891	ITIH5	-0.2166	0.2085	1	-0.1395	0.6033	0.9999	-0.2802	0.1946	0.9994	22.14	19.43	25.7	19.03	21.61	13.93	11.3	16.45	27.03	24.89	21.86	23.13
ENSGALG00000002069	FAM214B	0.1947	0.2086	1	0.1936	0.3799	0.9999	0.2122	0.3574	0.9994	23.35	23.46	16.31	19.55	16.93	15.24	20.15	22.6	27.17	25.79	26.07	17.53
ENSGALG00000011502	MAP3K2	0.2121	0.2087	1	0.3102	0.276	0.9999	0.1395	0.5382	0.9994	23.71	17.26	20.41	17.55	15.32	18.88	14.53	15	19.67	21.45	19.1	12.63
ENSGALG00000001264	PLXNA2	0.3508	0.2092	1	0.09589	0.826	0.9999	0.6275	0.006016	0.3546	22.29	15.16	10.11	10.03	10.35	10.76	5.72	13.67	23.82	17.82	18.83	4.66
ENSGALG00000027397	DUSP22	0.2678	0.2093	1	0.3455	0.08344	0.9999	0.2196	0.5001	0.9994	81.36	26.71	48.1	54.83	25.87	47.64	36.6	32.79	41.56	47.73	41.99	31.57
ENSGALG00000011725	TOPBP1	-0.1953	0.2094	1	-0.2486	0.2387	0.9999	-0.1088	0.6105	0.9994	10.84	7.55	8.2	9.39	10.25	8.04	8.9	14.9	14.05	12.69	10.61	11.7
ENSGALG00000001546	ZZEF1	0.1826	0.2094	1	0.1182	0.5878	0.9999	0.2561	0.2159	0.9994	16.1	9.65	12.64	9.49	9.33	12.69	8.11	11	13.68	14.01	12.19	8.81
ENSGALG00000001620		-0.7635	0.2096	1	-0.7493	0.2328	0.9999	-0.7837	0.1822	0.9994	0.98	0.78	1.81	1.1	1.5	0.83	1.64	11.35	4.28	6.89	2.7	4.05
ENSGALG00000004569	UNC5B	0.1862	0.2097	1	0.06741	0.7785	0.9999	0.3201	0.1387	0.9994	14	17.48	14.67	12.73	12.32	18.58	16.04	17.36	15.33	16.22	13.35	14.1
ENSGALG00000008286	SUMF1	0.2476	0.2097	1	0.3236	0.3111	0.9999	0.1928	0.459	0.9994	14.16	15.29	10.71	11.51	10.93	8.91	15.59	12.49	11.4	12.9	8.98	8.77
ENSGALG00000009498	NPY1R	-1.061	0.2097	1	-1.36	0.08096	0.9999	1.49	0.05771	NA	0.61	0.38	0.06	0.25	0.12	0.23	0.2	7.05	2.39	3.48	0.81	2.37
ENSGALG00000010343	TSPAN1	-1.037	0.2098	1	-1.181	0.05162	0.9467	0.6509	0.3583	NA	0.32	0.58	0.18	0.52	0.55	1.11	0.86	16.94	8.7	8.12	4.42	5.77
ENSGALG00000002421	C10ORF58	0.2151	0.2099	1	0.1026	0.7038	0.9999	0.3482	0.07605	0.9994	96.7	118.35	72	87.31	88.07	103.51	89.78	116.97	142.39	103.92	116.31	53.33
ENSGALG00000008175	ORC5	-0.2125	0.2099	1	-0.2775	0.2793	0.9999	-0.1374	0.5727	0.9994	18.79	11.02	13.19	12.92	19.37	12.67	9.34	16.3	18.87	11.93	16.33	13.22
ENSGALG00000028373	GAS2L3	-0.2334	0.2099	1	-0.335	0.2171	0.9999	-0.1045	0.7053	0.9994	6.66	4.97	6.43	4.08	8.3	6.23	6.05	9.24	8.48	6.37	5.41	6.5
ENSGALG00000010023	CALM	-0.181	0.2102	1	-0.231	0.3725	0.9999	-0.1202	0.5489	0.9994	2375.63	2586.69	2652.43	2564.45	3043.89	2737.62	2365.5	3086.74	2626.53	2071.47	2428.67	2907.11
ENSGALG00000002789	MAP2	0.2566	0.2102	1	0.114	0.7057	0.9999	0.3939	0.1686	0.9994	5.21	2.75	2.08	3.39	2.57	2.94	2.69	2.75	3.51	2.64	3	2.06
ENSGALG00000027190	COX11	0.1872	0.2105	1	0.09905	0.6764	0.9999	0.2916	0.1942	0.9994	11.98	13.17	9.1	9.82	8.62	8.97	9.11	10.32	13.19	11.69	12.09	9.22
ENSGALG00000015868	ATP6V0D2	0.5152	0.2106	1	1.007	0.05227	0.9467	-0.03737	0.9396	0.9994	4.86	3.98	4.98	6.59	1.54	4.13	8.39	4.2	5.1	9.63	3.35	2.33
ENSGALG00000010204	KCNC2	0.5637	0.2108	1	0.7047	0.2543	0.9999	0.4244	0.5154	0.9994	0.65	0.39	0.35	0.82	0.32	0.99	0.77	0.44	0.48	0.83	0.77	0.61
ENSGALG00000009429	RXFP1	-0.2157	0.2109	1	-0.512	0.03562	0.8484	0.1042	0.621	0.9994	31.61	35.91	23.89	34.99	36.12	36.09	35.61	42.11	48.33	22.57	26.09	40.41
ENSGALG00000015353	BBX	0.232	0.211	1	0.2503	0.4087	0.9999	0.2272	0.3216	0.9994	15.54	12.97	15.88	10.25	11.17	15.84	7.91	11.89	15.18	18.55	13.8	8.64
ENSGALG00000026873	RSPO2	0.6166	0.211	1	0.7452	0.2648	0.9999	0.4549	0.3761	0.9994	3.66	1.37	2.13	1.23	1	1.14	5.41	1.67	0.6	2.7	1.53	3.88
ENSGALG00000011139	CCDC85C	0.2614	0.2113	1	0.1892	0.567	0.9999	0.3544	0.2071	0.9994	11.69	11.54	11	7.55	8.71	12.1	8.81	11.02	13.47	14.25	13.92	9.8
ENSGALG00000029024	TCF21	-0.1821	0.2114	1	-0.09393	0.6734	0.9999	-0.2567	0.2039	0.9994	72.92	83.86	90.85	73.73	98.64	65.84	81.01	93.66	90.33	90.42	69.06	90.33
ENSGALG00000009015	PIGK	-0.1917	0.2115	1	-0.01782	0.9422	0.9999	-0.3288	0.05842	0.9994	59.49	56.12	74.77	66.27	76.39	60.22	66.93	64.8	73.11	42.58	58.38	47.68
ENSGALG00000004123	PABPC1L	-0.6723	0.2116	1	-0.8183	0.1086	0.9999	-0.1063	0.8224	0.9994	2.36	1.29	1.69	2.19	1.42	1.38	1.53	12.89	7.24	8.71	4.44	6.59
ENSGALG00000005398	HAGH	0.2178	0.2116	1	0.3381	0.1158	0.9999	0.1308	0.6011	0.9994	82.77	55.44	69.52	76.56	37.94	67.88	50.65	49.63	62.58	67.19	63.38	40.87
ENSGALG00000013934	FAM196A	0.6059	0.2117	1	0.5091	0.4818	0.9999	0.7142	0.2161	0.9994	0.81	2.11	1.24	0.82	0.79	1.74	1.01	0.39	2.45	1.31	2.27	0.64
ENSGALG00000010243	PRDX1	-0.1786	0.2118	1	-0.2198	0.4617	0.9999	-0.1235	0.5733	0.9994	2402.94	2783.3	3027.84	2733.57	3150.6	3088.47	2767.64	3292.3	3213.16	2340.03	2752.93	3300.35
ENSGALG00000014453	FAM46C	-0.9738	0.2119	1	-1.089	0.1159	0.9999	0.2514	0.6218	0.9994	1.9	1.35	0.82	1.29	1.53	1.23	0.89	37.23	15.23	23.29	6.03	13.23
ENSGALG00000006329	IL9	-1.251	0.2119	1	-1.314	0.08259	0.9999	0.1731	0.8863	NA	0.26	0	0	0.13	0.17	0.12	0.43	8.1	2.55	4.11	1.15	3.82
ENSGALG00000019041	NOBOX	-1.418	0.2121	1	-1.477	0.04601	0.9225	2.094	0.09856	NA	0.09	0.16	0.08	0	0	0.17	0.44	17.37	3.96	5.82	2.8	4.64
ENSGALG00000012061		0.4634	0.2122	1	0.8452	0.08076	0.9999	0.0755	0.8689	0.9994	7.37	2.88	4.14	6.83	2.76	4.68	4.92	5.06	4.8	10.33	5.29	2.32
ENSGALG00000005328	IBA57	-0.159	0.2122	1	-0.1288	0.5496	0.9999	-0.1732	0.3652	0.9994	23.53	18.39	25.03	20.72	22.56	19.82	20.23	28.98	22.28	21.93	20.93	22.45
ENSGALG00000012282	L2HGDH	0.3579	0.2123	1	0.7789	0.08264	0.9999	-0.02817	0.9154	0.9994	16.7	19.45	22.48	19.16	22.51	27.54	26.6	32.77	7.27	28.51	25.14	10.39
ENSGALG00000012387	NUP43	-0.176	0.2123	1	-0.2226	0.3232	0.9999	-0.1116	0.5952	0.9994	24.71	28.11	24.15	27.58	31.95	25.66	22.3	36.75	36.65	25.27	33.61	27.57
ENSGALG00000011133	LIN54	-0.245	0.2125	1	-0.4823	0.1206	0.9999	0.01803	0.944	0.9994	12.07	7.79	10.65	9.66	8.7	10.17	6.06	15.76	13.18	11.16	9.19	10.07
ENSGALG00000020819		-1.048	0.2126	1	-1.062	0.05204	0.9467	-0.7807	0.3529	0.9994	0.42	0.23	2.99	0.34	0.39	1.53	1.86	29.92	11.86	16.15	6.53	11.04
ENSGALG00000016569	FANCB	-0.3013	0.2127	1	-0.4334	0.1904	0.9999	-0.1258	0.7052	0.9994	3.25	3.31	2.84	2.81	5.04	3.4	2.78	5.2	5.73	4.41	3.81	4.77
ENSGALG00000000208	MCC	0.2376	0.2127	1	0.099	0.7498	0.9999	0.371	0.1532	0.9994	13.47	7.96	8.65	7.53	7.14	9.47	6.64	8.65	8.03	8.88	8.48	7.11
ENSGALG00000008454	NOP58	-0.1749	0.2128	1	-0.2512	0.2175	0.9999	-0.08154	0.6954	0.9994	109.67	103.37	97.57	91.6	145.09	107.89	106.53	131.28	137.01	95.96	101.54	120.6
ENSGALG00000009856	GNS	0.409	0.2129	1	-0.09639	0.8482	0.9999	0.9778	0.0001928	0.03103	409.59	418.39	133.16	198.55	206.54	248.56	117.53	340.34	540.64	365.82	358.65	79.75
ENSGALG00000013223	CLEC3A	0.6481	0.2131	1	0.7853	0.166	0.9999	0.3242	0.564	0.9994	3.9	2.12	1.96	1.19	3.71	2.94	13.61	8.43	3.94	7.59	4.92	4.4
ENSGALG00000004940	TAMM41	-0.2639	0.2132	1	-0.1857	0.56	0.9999	-0.3442	0.2246	0.9994	14.06	9.78	13.19	15.63	17.14	13.22	11.34	18.98	21.68	20.16	16.59	17.04
ENSGALG00000018595	HRSP12	-0.2328	0.2132	1	-0.3563	0.2316	0.9999	-0.08907	0.7355	0.9994	31.62	33.49	30.41	29.04	42.56	32.24	25.41	46.17	35.85	35.14	32.51	43.56
ENSGALG00000009381	SIPA1L1	0.1848	0.2134	1	0.1783	0.4457	0.9999	0.2087	0.2742	0.9994	36.28	37.96	30.69	26.26	32.41	30.34	39.87	37.42	28.52	35.47	33	36.57
ENSGALG00000001971	UBE2O	-0.2799	0.2134	1	-0.3876	0.2059	0.9999	-0.1061	0.6271	0.9994	14.7	10.43	13.93	15.26	10.4	12.43	9.09	30.72	23.05	24.97	15.51	14.57
ENSGALG00000013663	FGF20	-1.793	0.2135	1	-1.788	0.04608	0.9225	-1.831	0.2658	NA	0	0	0.07	0	0	0	0	11.73	5.37	5.2	1.21	5.33
ENSGALG00000019061		-0.7208	0.2135	1	-0.9707	0.282	0.9999	-0.5135	0.1683	0.9994	98.11	202.13	195.57	118.04	196.19	54.39	0.57	138.7	114.79	186.02	75.2	250.91
ENSGALG00000005197	VPS37C	-0.1945	0.2135	1	-0.2226	0.3719	0.9999	-0.1521	0.5139	0.9994	20.34	23.62	30.66	25.17	25.3	29.88	22.58	34.98	28.38	26.15	22.58	25.66
ENSGALG00000014118	MRPS26	-0.1764	0.2136	1	-0.02619	0.9089	0.9999	-0.305	0.1012	0.9994	63.01	57.4	88.54	68.15	78.28	72.74	73.68	74.93	78.83	50.67	76.09	66.61
ENSGALG00000026507	[2Fe-2S]	0.2186	0.214	1	0.2763	0.2954	0.9999	0.1832	0.3192	0.9994	53.03	45.84	51.95	40.38	43.05	57.39	25.61	42.12	45.58	62.39	43.38	26.73
ENSGALG00000006677	P4HA2	0.1769	0.2143	1	0.01186	0.9552	0.9999	0.3647	0.05586	0.9994	81.94	88.02	73.2	53.79	59.86	73.41	58.11	99.76	72.66	87.85	81.59	66.71
ENSGALG00000003488	PTPRT	-0.7738	0.2143	1	-0.5889	0.2722	0.9999	-1.699	0.000652	0.07576	0.73	0.23	2.47	1.35	1.63	0.76	1.47	11.72	4.14	9.62	2.79	5.6
ENSGALG00000010969	SERPINA4	-1.258	0.2144	1	-1.374	0.01423	0.6196	2.245	0.0263	NA	0.13	0.03	0.03	0.03	0.04	0.41	0.47	8.29	3.93	2.81	2.88	4.19
ENSGALG00000006498	PTPRN2	0.2106	0.2146	1	-0.106	0.6801	0.9999	0.5176	0.003336	0.2468	34.25	24.89	19.98	21.04	20	30.11	13.09	22.56	33.73	26.82	28.02	20.6
ENSGALG00000015987	TP53INP1	0.2042	0.2147	1	0.4738	0.02985	0.7858	-0.007216	0.9733	0.9994	14.44	11.28	11.78	15.67	9.51	11.83	12.85	9.25	9.28	13.03	10.63	9.6
ENSGALG00000003109	PINK1	0.186	0.2147	1	0.4839	0.02228	0.7129	-0.05443	0.765	0.9994	41.61	40	39.36	49.09	39.35	43.5	43.34	28.48	36.96	45.75	38.22	32.02
ENSGALG00000000189	YTHDC2	0.1422	0.215	1	0.08236	0.6746	0.9999	0.2168	0.2165	0.9994	26.01	23.46	20.49	19.29	22.41	24.02	20.19	25.86	24.83	24.74	25.01	19.77
ENSGALG00000005957	SLC6A14	-0.6656	0.215	1	-0.8367	0.136	0.9999	-0.1762	0.7681	0.9994	1.46	0.84	2.26	0.59	0.88	1.06	1.12	7.23	3.44	3.81	2.38	2.98
ENSGALG00000016486	HS1BP3	-0.2209	0.2151	1	0.02178	0.9413	0.9999	-0.4578	0.03225	0.8195	14.31	12.3	17.03	18.08	18.31	13	17.14	17.12	16.12	10.5	20.32	17.45
ENSGALG00000013992		0.2166	0.2151	1	0.1421	0.5198	0.9999	0.3245	0.1868	0.9994	87.33	43.72	46.59	69.32	46.79	78.83	74.83	93.9	59.35	81.57	74.94	70.43
ENSGALG00000020522	MYRF	0.2077	0.2152	1	0.002991	0.9898	0.9999	0.4227	0.06114	0.9994	45.06	53.62	44.47	27.47	46.04	61.01	52.85	52.45	42.13	37.68	42.27	48.41
ENSGALG00000006144	CDK10	-0.285	0.2153	1	-0.125	0.6954	0.9999	-0.4488	0.1619	0.9994	15.13	17.19	21.92	16.29	15.64	7.47	10.27	21.53	22.85	20.09	20.26	13.93
ENSGALG00000004590	CLCN6	-0.3138	0.2155	1	-0.5731	0.1013	0.9999	0.05872	0.8326	0.9994	11.9	7.65	10.37	9.41	6.79	8.72	5.4	22.23	15.98	14.79	11.19	10.85
ENSGALG00000014523	MATN2	-0.3039	0.2156	1	-0.5367	0.1301	0.9999	-0.03077	0.9049	0.9994	24.76	39.24	26.25	26.1	45.05	31.92	39.46	35.29	34.96	16.6	31.46	65.72
ENSGALG00000023521	ADRA2A	0.4034	0.2159	1	-0.02291	0.9582	0.9999	0.8445	0.03323	0.8254	14.78	8.24	9.39	4.37	9.5	19.82	14.33	12.42	12.94	9.48	6.59	8.73
ENSGALG00000004515	KNTC1	-0.2189	0.216	1	-0.3988	0.06115	0.9857	-0.0216	0.9365	0.9994	10.99	8.75	8.31	6.58	15.6	10.9	7.72	11.56	14.37	8.6	10.89	12.16
ENSGALG00000015252	ST3GAL6	0.236	0.2161	1	0.5034	0.02072	0.6909	0.03349	0.8967	0.9994	91.19	67.53	102.79	68.48	43.77	65.44	63.3	61.2	54.2	89.26	59.02	44
ENSGALG00000023364	CDC42EP4	-0.155	0.2162	1	-0.04009	0.8459	0.9999	-0.2533	0.1776	0.9994	32.72	32.06	40.9	41.42	36.15	36.11	29.24	41.31	37.35	41.9	34.9	36.74
ENSGALG00000000528	DBNDD1	-0.4204	0.2163	1	-0.6473	0.1858	0.9999	-0.1676	0.6934	0.9994	5.56	6.6	6.44	5.61	6.68	4.7	4.1	9.34	7.24	5.01	5.96	8.39
ENSGALG00000004268	NIPAL3	0.157	0.2164	1	0.1783	0.3843	0.9999	0.1522	0.4239	0.9994	72.36	57.19	52.18	51.4	69.48	66.69	59.22	56.2	62.71	65.88	56.22	52.62
ENSGALG00000005763	VILL	-0.7844	0.2164	1	-0.9918	0.1605	0.9999	-0.05321	0.9401	NA	0.24	0.09	0.1	0.25	0.23	0.23	0.29	1.06	1.33	1	0.15	0.63
ENSGALG00000013409		0.8173	0.2165	1	-0.08663	0.9234	0.9999	2.476	1.28e-09	1.46e-06	942.06	1014.86	54.87	152.14	237.24	554.44	126.22	951.72	1340.1	981.7	931.02	9.1
ENSGALG00000015404		-1.139	0.2165	1	-1.263	0.1108	0.9999	0.6682	0.3822	NA	0.24	0.35	0.04	0.44	0.25	0.6	0.2	14.4	3.97	7.38	1.88	4.76
ENSGALG00000027210		-1.23	0.2167	1	-1.314	0.1091	0.9999	0.4625	0.662	NA	0.05	0	0.02	0.03	0.03	0.07	0.04	2.22	0.81	1.13	0.29	0.67
ENSGALG00000010302	SLC33A1	0.1718	0.2167	1	0.1975	0.3895	0.9999	0.1594	0.3903	0.9994	31.33	32.5	31.15	25.53	31.74	36.25	34.82	29.86	45.45	38.66	32.61	24.65
ENSGALG00000015196	ASXL3	0.3914	0.2168	1	0.3547	0.4236	0.9999	0.4339	0.2607	0.9994	3.12	1.12	1.67	1.36	1.31	1.83	1.07	1.45	1.39	2.08	1.45	0.96
ENSGALG00000006547	PROCR	0.461	0.2171	1	0.761	0.06411	0.9984	0.2696	0.5616	0.9994	201.21	50.22	144.39	87.98	30.5	78.26	43.12	69	70.46	58.46	162.18	25.82
ENSGALG00000006736	AEN	-0.3162	0.2171	1	-0.4013	0.3177	0.9999	-0.2311	0.4479	0.9994	7.31	9.6	8.65	9.7	11.36	8.68	8.65	9.69	11	5.65	5.51	7.96
ENSGALG00000001174	WBSCR16	-0.2279	0.2171	1	-0.2277	0.4282	0.9999	-0.2129	0.4014	0.9994	9.14	12.27	11.4	11.47	12.74	9.59	8.86	17.34	16.66	14.98	12.5	11.2
ENSGALG00000006611	KIF7	-0.1672	0.2172	1	-0.1427	0.516	0.9999	-0.1781	0.3846	0.9994	12.19	12.33	16.43	14.62	11.94	13.97	11.99	16.14	18.9	14.95	12.82	12.06
ENSGALG00000012010	NDST3	-0.6923	0.2172	1	-0.9642	0.1457	0.9999	-0.3858	0.6237	0.9994	1.24	0.23	0.12	1.9	0.84	0.82	0.43	1.94	0.67	1.14	0.42	1.41
ENSGALG00000014485	LDB2	0.1665	0.2172	1	0.2366	0.2802	0.9999	0.1199	0.5134	0.9994	67.29	57.14	51.13	52.74	53.83	50.11	52.29	46.32	41.98	52.79	50.7	52.27
ENSGALG00000008550	MRPS5	-0.1549	0.2176	1	-0.1254	0.5569	0.9999	-0.1698	0.3673	0.9994	16.97	15.88	17.69	16.6	19.26	15.54	12.2	18.47	20.88	18.09	17.44	15.87
ENSGALG00000009576	BPNT1	-0.1549	0.2177	1	-0.134	0.5011	0.9999	-0.1612	0.4044	0.9994	61.06	70.99	65.25	72.25	84.93	69.38	66.42	85.49	78.03	65.17	74.71	78.14
ENSGALG00000017447	OSTF1	0.1555	0.2179	1	0.2684	0.1809	0.9999	0.0704	0.6969	0.9994	129.81	93.74	112.29	104.66	96.98	112.98	92.74	90.71	98.44	107.23	111.44	86.11
ENSGALG00000006979	SPPL3	0.1487	0.2181	1	0.183	0.3568	0.9999	0.1317	0.4551	0.9994	56.66	57.53	51.02	53.05	53.95	61.49	54.66	53.16	53.05	53.48	52.62	45.82
ENSGALG00000000067	SPR	-0.2132	0.2182	1	-0.08064	0.7774	0.9999	-0.3276	0.175	0.9994	20.07	20.41	22.79	19.61	25.55	14.43	16.01	20.44	28.53	21.58	20.5	16.72
ENSGALG00000004794	H2AFY2	-0.4002	0.2184	1	-0.4697	0.2865	0.9999	-0.2857	0.454	0.9994	10.27	6.36	10.54	12.68	6.16	7.99	5.53	22.3	13.48	15.38	10.72	10.22
ENSGALG00000005450	CCDC66	0.2523	0.2184	1	0.233	0.4479	0.9999	0.2917	0.3149	0.9994	8.21	7.83	4.46	7.3	6.29	6.45	7.63	8.32	7.99	10.53	7.44	6.89
ENSGALG00000005265	SYT9	0.5587	0.2186	1	-0.02518	0.9674	0.9999	1.072	0.02534	0.7372	16.81	28.27	12.04	3.03	21.11	31.36	24.3	19.94	7.29	2.6	16.09	20.78
ENSGALG00000014074	CPEB4	0.278	0.2186	1	0.6217	0.03519	0.8442	0.002332	0.9938	0.9994	15.34	11.19	17.16	14.51	6.58	12.51	8.73	9.32	11.08	18.21	13.75	7.47
ENSGALG00000009016	C3H20ORF94	-0.4594	0.2187	1	-1.057	0.02924	0.7858	0.2026	0.6508	0.9994	3.08	3.36	3.88	2.12	3.63	4.81	2	5.54	6.48	2.83	3.12	5.52
ENSGALG00000011802	GSG1	0.5914	0.2188	1	1.336	0.04738	0.9306	0.002393	0.9973	NA	0.84	1.18	0.77	0.72	1.56	1.14	1.5	0.69	0.47	1.34	1.16	0.52
ENSGALG00000007008	POLR3E	0.2272	0.2189	1	0.2653	0.383	0.9999	0.2055	0.2924	0.9994	39.83	44.36	31.98	31.66	36.48	32.68	59.11	32.71	42.88	25.92	36.08	35.31
ENSGALG00000008972	MFN1	0.1586	0.219	1	0.1954	0.3356	0.9999	0.1352	0.4752	0.9994	44.34	39.42	35.66	29.55	43.61	37.77	31.63	40.37	43.05	50.12	46.51	35.01
ENSGALG00000003295	ADAMTS12	0.1937	0.2193	1	0.2447	0.2056	0.9999	0.1656	0.4016	0.9994	50.47	61.78	58.38	51.16	47.43	65.64	39	46.77	41	52.4	49.57	38.45
ENSGALG00000008095	KIF23	-0.2078	0.2195	1	-0.521	0.008492	0.4901	0.1167	0.6297	0.9994	49	44.5	39.33	27.19	60.35	46.2	34.57	54.99	59.6	35.17	40.53	54.23
ENSGALG00000027678	SLC35G1	-0.3069	0.2196	1	-0.6552	0.01051	0.5427	0.2885	0.2451	0.9994	4.98	4.96	3.26	3.88	4.68	4.73	6.04	12.75	8.24	5.92	5.38	8.38
ENSGALG00000004856	NUP62CL	-0.1547	0.2199	1	-0.1133	0.586	0.9999	-0.1825	0.3208	0.9994	45.28	45.85	45.2	47.61	53.85	40.03	45.48	53.1	54.88	39.37	54.32	52.87
ENSGALG00000021452		-1.415	0.2203	1	-1.617	0.03165	0.8118	3.925	0.02064	NA	0	0	0	0	0	0.71	0.25	9.03	3.36	2.88	1.84	3.34
ENSGALG00000015939	THNSL2	0.1751	0.2203	1	0.4658	0.01687	0.6469	-0.1132	0.5755	0.9994	55.57	48.81	66.67	63.47	44.18	59.48	57.99	55.88	58.88	72.23	78.2	45.9
ENSGALG00000024294		-0.6298	0.2204	1	-0.6488	0.3481	0.9999	-0.5831	0.3227	0.9994	5.12	0.87	7.27	4.88	3.8	5.03	2.89	13.28	9.37	6.92	4.29	1.2
ENSGALG00000001587	MRPL40	-0.2084	0.2209	1	-0.2054	0.4609	0.9999	-0.1965	0.4215	0.9994	31.37	39.61	44.39	37.55	45.82	41.66	43.05	45.12	57.36	35.94	39.22	44.61
ENSGALG00000001732	EPG5	0.218	0.2209	1	0.06914	0.8144	0.9999	0.3774	0.09377	0.9994	6.89	4.56	4.56	3.96	3.95	5.12	3.12	5.53	5.94	6.29	5.19	3.29
ENSGALG00000012731	TBC1D7	-0.1544	0.2211	1	-0.2639	0.2178	0.9999	-0.02857	0.8811	0.9994	37.53	34.32	34.54	36.26	34.79	33.42	29.98	45.46	39.93	36.17	31.3	39.21
ENSGALG00000010364		0.3407	0.2211	1	0.3129	0.4472	0.9999	0.3789	0.2669	0.9994	19.44	7.71	9.98	9.1	6.84	7.71	5.23	9.22	11.62	11.32	12.65	4.14
ENSGALG00000001085	ADGRG1	0.257	0.2212	1	0.04993	0.8492	0.9999	0.5564	0.01659	0.5874	61.93	84.07	42.51	36.2	56.59	54.39	90.99	97.91	89.58	63.18	69.37	49.78
ENSGALG00000002338	ASPM	-0.2126	0.2213	1	-0.5397	0.01119	0.5558	0.1295	0.5925	0.9994	10.05	8.19	8.46	5.19	11.41	9.67	5.94	10.38	14.04	7.61	8.71	9.96
ENSGALG00000008713	BIRC5	-0.2405	0.2214	1	-0.2844	0.2966	0.9999	-0.18	0.5543	0.9994	23.71	42.68	44.11	28.85	49.73	42.3	34.02	46.35	49.65	40.55	37.65	49.15
ENSGALG00000007531	ZFYVE27	-0.2197	0.2215	1	-0.01998	0.946	0.9999	-0.4181	0.08658	0.9994	12.7	10.29	15.25	15.78	13.36	10.84	10.97	13.92	18.58	16.47	13.97	12.17
ENSGALG00000006099	ZFPM1	0.1789	0.2215	1	0.09801	0.6607	0.9999	0.2852	0.1594	0.9994	25.38	25.7	25.54	16.96	20.92	27.18	22.24	32.33	30.67	32.18	28.12	19.41
ENSGALG00000015486	COQ3	0.2006	0.2217	1	0.06178	0.8003	0.9999	0.3679	0.1341	0.9994	44.2	25.7	21.54	28.33	24.56	28.79	29.38	36.82	33.2	35.81	29.28	26.86
ENSGALG00000009626	THBS1	0.1939	0.2218	1	0.04191	0.8836	0.9999	0.345	0.1306	0.9994	489.12	314.56	337.87	262.3	372.03	458.74	290.64	331.22	317.82	340.28	391.9	397.06
ENSGALG00000003563	YARS	-0.1474	0.2218	1	-0.1389	0.4822	0.9999	-0.1407	0.4606	0.9994	37.89	41.17	45.57	34.75	44.72	35.73	36.18	47.35	45.68	40.73	37.62	41.62
ENSGALG00000002105	FOXI1	0.5462	0.2219	1	0.5789	0.3589	0.9999	0.5237	0.408	0.9994	0.73	0.55	0.26	0.62	0.33	0.48	0.65	0.41	0.77	0.91	0.69	0.43
ENSGALG00000015024	RCL1	-0.2183	0.2219	1	-0.286	0.3353	0.9999	-0.1411	0.5729	0.9994	25.26	19.04	25.52	19.84	29.7	25.23	15.74	23.31	30.98	24.15	23.45	27.08
ENSGALG00000015433	ABCA1	0.1983	0.222	1	0.4958	0.02296	0.719	-0.1151	0.5945	0.9994	11.52	6.72	11.68	9.13	8.43	9.41	9.6	10.48	10.01	15.98	12.14	7.85
ENSGALG00000003744	ADAM19	-0.474	0.2221	1	-0.7146	0.1725	0.9999	-0.1522	0.7521	0.9994	1.11	0.8	1.02	1.3	1.57	1.68	0.95	2.58	1.89	1.93	0.89	2.04
ENSGALG00000003909	PIGT	0.1445	0.2222	1	0.1626	0.4121	0.9999	0.1411	0.4377	0.9994	61.63	57.06	49.25	48.28	51.85	48.71	51.88	51.03	52.68	58.9	58.97	57.09
ENSGALG00000014857	SEPP1	0.2349	0.2225	1	0.7941	0.0006426	0.1513	-0.2776	0.2001	0.9994	830.45	687.46	988.51	1054.24	638.17	736.46	1033.25	695.26	578.47	1030.5	988.66	609.76
ENSGALG00000014998	CABLES1	-0.3165	0.2225	1	-1.007	0.0003326	0.1067	0.2447	0.4013	0.9994	15.28	29.73	17.49	15.14	27.78	26.78	15.59	29.14	24.95	12.47	8.57	25.81
ENSGALG00000011228	WARS	-0.1552	0.2226	1	-0.2233	0.2835	0.9999	-0.07229	0.6896	0.9994	99.55	95.7	89.56	91.16	111.79	87.38	87.03	118.83	112.11	75.49	101.93	100.01
ENSGALG00000006982	EEF2K	0.2438	0.2226	1	0.4152	0.1751	0.9999	0.08524	0.7129	0.9994	40.12	26.63	25.13	39.08	24.35	29.57	53.73	34.22	29.1	24.99	29.53	26.29
ENSGALG00000012279	FBXO30	-0.1831	0.2226	1	-0.1945	0.3504	0.9999	-0.1594	0.4631	0.9994	22.99	22.67	21.82	29.99	33.33	31.89	23.37	30.67	27.58	19.76	23.71	24.1
ENSGALG00000013086	IKZF1	0.383	0.2228	1	0.7339	0.07867	0.9999	0.06555	0.8692	0.9994	4.11	2.16	3.97	3.45	1.41	3.18	2.1	2.37	3.05	5.1	4.09	1.72
ENSGALG00000005133	PDDC1	-0.1828	0.2229	1	-0.2181	0.3669	0.9999	-0.1274	0.5533	0.9994	38.09	36.57	33.9	34.9	47.15	33.27	42.23	50.13	46.93	35.49	32.1	41.14
ENSGALG00000014225	KCTD8	0.6778	0.223	1	-0.3192	0.5815	0.9999	1.438	0.04376	0.9465	5.38	17.84	5.49	1.9	1.76	0.96	1.88	8.37	3.55	6.27	2.21	1.77
ENSGALG00000015896	MMP16	0.1767	0.223	1	0.241	0.2773	0.9999	0.1331	0.4942	0.9994	15.31	11.45	11.38	12.8	14.11	16.14	11.06	11.75	12.79	10.91	16.84	10.44
ENSGALG00000008652	CXorf56	-0.1639	0.223	1	-0.1122	0.6196	0.9999	-0.1964	0.2791	0.9994	47.19	47.18	60.28	49.31	51.62	48.25	48.73	60.59	48.15	38.48	46.22	46.74
ENSGALG00000000820	HTR1D	-0.8599	0.2232	1	-0.8087	0.2418	0.9999	-1.075	0.2017	NA	0.1	0.18	0.18	0.7	0.52	0.38	1.16	2.94	2.05	2.33	0.35	2.15
ENSGALG00000009450	DUSP10	0.147	0.2233	1	0.1031	0.6144	0.9999	0.2099	0.2368	0.9994	43.4	33.49	34.13	30.73	30.62	35.73	36.43	40.05	34.18	41.41	36.59	39.02
ENSGALG00000008206	TESC	0.4496	0.2233	1	0.6316	0.2509	0.9999	0.2606	0.6024	0.9994	3.45	3.33	2.2	2.54	3.48	3.3	3.55	3.27	2.74	4.47	4.83	2.76
ENSGALG00000023296	SCL	0.4562	0.2236	1	1.052	0.0217	0.7076	0.1022	0.8067	0.9994	50.07	18.91	43.61	43.63	12.85	41.82	15.29	10.42	26.82	44.15	34.69	10.61
ENSGALG00000024039		-0.1509	0.2236	1	-0.1482	0.4494	0.9999	-0.14	0.4599	0.9994	36.44	36.23	41.75	46.44	41.19	46.62	36.26	43.43	47.91	37.12	35.9	38.59
ENSGALG00000023584	FAM19A5	-0.4944	0.2239	1	-0.5023	0.4086	0.9999	-0.4764	0.3497	0.9994	5.16	4.86	5.26	7.12	9.42	5.98	3.4	7.36	3.73	4.43	5.06	7.99
ENSGALG00000017173	GUCY1A2	0.3154	0.2239	1	0.4744	0.1272	0.9999	0.2161	0.47	0.9994	55.19	24.37	36.9	41.14	18.24	35.83	12.93	18.91	27.75	37.12	37.63	18.99
ENSGALG00000014203	PARVG	-0.2068	0.2241	1	0.001996	0.9935	0.9999	-0.4095	0.1115	0.9994	9.54	6.38	9.73	13.23	7.5	7.56	7.56	9.4	10.28	10.63	9.76	9.8
ENSGALG00000009095	LHCGR	0.2071	0.2243	1	0.4675	0.05306	0.9495	-0.02002	0.9244	0.9994	147.45	132.32	194.1	130.56	139.11	184.48	147.73	122.43	173.99	211.9	146.95	96.65
ENSGALG00000006292		-0.1807	0.2245	1	-0.3297	0.0969	0.9999	-0.01916	0.9339	0.9994	47.68	39.43	31.62	33.35	54.2	32.8	33.51	47.35	49.91	36.57	34.31	43.05
ENSGALG00000012382		0.8086	0.2245	1	0.3712	0.7005	0.9999	1.343	0.01934	0.6348	3.93	0.71	1.33	0.36	1.21	3.02	0.5	3.52	1.88	3.18	2.91	0
ENSGALG00000026426	OTUD1	0.2393	0.2245	1	0.6141	0.006873	0.4304	-0.05282	0.8362	0.9994	48.98	23.84	43.98	40.54	25.04	35.81	28.07	22.64	33.05	38.78	43.5	20.94
ENSGALG00000002253	HEMK1	-0.4001	0.2247	1	-0.3411	0.4423	0.9999	-0.4624	0.2429	0.9994	2.97	4.06	5.22	6.07	5.42	5.21	3.43	9	9.03	7.22	6.4	4.84
ENSGALG00000004239	IFITM5	-0.2927	0.2247	1	0.07588	0.8376	0.9999	-0.6171	0.02299	0.6926	26.4	12.81	33.74	27.77	27.01	20.11	31.51	30.17	19.5	14.79	20.93	20.35
ENSGALG00000006898	EIF4ENIF1	-0.3015	0.2247	1	-0.6278	0.03758	0.8671	0.2226	0.2955	0.9994	16.94	12.59	12.94	11.68	11.49	13.45	8.7	35.06	27.1	25.87	16.01	19.73
ENSGALG00000014362	CD86	-0.5472	0.2247	1	-0.1416	0.8216	0.9999	-0.9274	0.1223	0.9994	2.42	1.14	4.23	3.98	1.42	1.58	2.55	3.55	3	1.69	2.14	1.21
ENSGALG00000003732	UCK1	0.2072	0.2247	1	0.5526	0.01436	0.6196	-0.1303	0.5363	0.9994	83.88	87.11	115.33	79.58	70.99	74.78	78.06	72.73	76.38	145.9	96.26	79.84
ENSGALG00000028341	MADCAM1	0.6619	0.2247	1	0.8812	0.2677	NA	0.489	0.4811	0.9994	0.9	0.8	0.83	0.74	0.16	0.7	1.09	0.47	0.08	0.67	0.58	0.78
ENSGALG00000014762		-1.418	0.2248	1	-1.498	0.0524	0.9467	1.706	0.1689	NA	0.16	0	0	0.16	0	0.37	0.13	11.46	5.79	6.02	2.06	6.24
ENSGALG00000000897	LHFPL5	0.2295	0.2249	1	0.5869	0.04297	0.8939	-0.08019	0.7238	0.9994	22.25	20.96	28.26	23.66	19.65	25.47	21.31	19.43	24.92	27.36	29.58	11.63
ENSGALG00000016803	ST6GAL2	0.453	0.2249	1	0.3463	0.5406	0.9999	0.5622	0.1435	0.9994	7.17	3.82	3.31	3.21	3.58	4.36	1.14	3.5	4.13	5.11	7.21	3.25
ENSGALG00000003510	UCK2	-0.1862	0.2249	1	-0.2947	0.1451	0.9999	-0.02719	0.8835	0.9994	65.86	76.02	70.1	65.65	73.57	65.9	74.51	122.04	96.56	95.19	77.54	103.61
ENSGALG00000011266	PPM1K	0.2225	0.2252	1	0.4345	0.157	0.9999	0.03028	0.8968	0.9994	16.08	13.71	14.83	16.15	12.12	14.99	12.31	17.21	10.02	20.78	17.51	12.14
ENSGALG00000016176	ADGRB3	0.4656	0.2252	1	0.5664	0.3293	0.9999	0.4003	0.3728	0.9994	0.88	0.81	0.83	0.64	0.65	1.16	0.59	0.63	0.52	0.49	1.19	0.47
ENSGALG00000010540	TTC39A	-0.615	0.2253	1	-1.119	0.01324	0.5967	0.5902	0.2999	0.9994	1.44	3.04	1.07	0.47	2.82	2.12	1.51	10.78	3.98	3.95	3.68	5.89
ENSGALG00000014670	TTC37	0.1689	0.2253	1	0.1001	0.6772	0.9999	0.2475	0.1999	0.9994	8.41	6.86	6.61	5.7	6.35	7.3	5.01	6.78	8.4	7.86	7.59	5.11
ENSGALG00000013809		-0.2296	0.2254	1	-0.5867	0.01325	0.5967	0.2427	0.191	0.9994	23.59	29	24	20.88	22.46	27.89	22.52	56.55	34.68	31.72	23.25	32.94
ENSGALG00000014324	SLC2A3	-0.2626	0.2257	1	-0.336	0.1712	0.9999	-0.129	0.5921	0.9994	34.2	17.63	32.25	31.12	26.43	32.52	27.74	71.13	46.18	48.34	44.45	43.27
ENSGALG00000015633	TERF1	-0.2392	0.2258	1	-0.3648	0.1834	0.9999	-0.1008	0.7259	0.9994	9.55	8.9	7.99	6.51	15.15	9.69	8.65	9.16	11.8	7.58	8.76	13.3
ENSGALG00000022693	TPBGL	0.8057	0.2258	1	-0.03405	0.9688	0.9999	2.018	0.0008776	0.09215	12.5	16.09	0.72	1.67	7.16	11.12	2.28	9.37	23	11.36	16.19	0.25
ENSGALG00000005855		-0.212	0.2259	1	-0.3413	0.1504	0.9999	-0.08351	0.7491	0.9994	23.89	36.8	32.8	25.32	26.32	19.22	18.32	33.79	31.18	27.28	20.7	24.45
ENSGALG00000014820	VTCN1	0.2866	0.2262	1	0.5843	0.1018	0.9999	-0.04209	0.8813	0.9994	25.12	24.11	20.79	28.2	21.51	20.31	44.2	25.28	20.97	25.1	29.49	25.31
ENSGALG00000001346		0.3735	0.2264	1	0.3067	0.5253	0.9999	0.4697	0.06167	0.9994	97.14	122.48	57.97	68.23	109.47	110.77	155.45	63.04	39.83	95.06	123.46	211.27
ENSGALG00000016759	MITD1	-0.2552	0.2264	1	-0.2152	0.5104	0.9999	-0.2818	0.3207	0.9994	19.44	15.92	18.69	23.68	13.5	11.44	13.05	12.15	25.85	18.72	15.87	20.49
ENSGALG00000009792		0.3481	0.2266	1	0.4464	0.2799	0.9999	0.265	0.4701	0.9994	12.31	12.68	11.76	6.7	9.12	8.55	9.55	10.55	8.02	14.56	11.58	9.05
ENSGALG00000010956	TTC21B	-0.1988	0.2268	1	-0.3154	0.1854	0.9999	-0.04592	0.8367	0.9994	10.97	7.35	8.86	8.3	11.54	10.15	7.57	15.83	10.84	11.85	10.98	13.11
ENSGALG00000009842	RASSF3	0.1711	0.2269	1	0.3315	0.1328	0.9999	0.04497	0.8053	0.9994	180.39	135.36	152.2	147.3	147.1	154.59	153.51	128.76	132.94	153.04	142.95	121.22
ENSGALG00000016918		-0.1791	0.2271	1	-0.04244	0.8466	0.9999	-0.3103	0.1227	0.9994	186.19	214.15	228.03	294.33	210.48	198.65	229.61	225.29	242.99	211.57	258.42	295.96
ENSGALG00000016322		-0.5165	0.2272	1	-1.479	0.0007022	0.1535	0.1069	0.8259	0.9994	17.54	76.79	73.85	87.16	31.42	112.87	21.12	71.78	140.63	18.86	37.58	23.96
ENSGALG00000006490	SCN3B	0.7177	0.2274	1	0.616	0.4604	0.9999	0.8876	0.2154	NA	0.48	0.31	0.38	0.14	0.36	0.93	0.12	0.51	1.08	1.55	1.04	0.24
ENSGALG00000009426	AIDA	-0.1549	0.2275	1	-0.2287	0.2545	0.9999	-0.07274	0.6991	0.9994	135.08	117.16	132.29	102.94	138.09	108.73	106.7	138.97	126.41	100.27	99.73	120.39
ENSGALG00000003904	MLPH	-0.9007	0.2275	1	-1.049	0.1347	0.9999	-0.04714	0.9542	NA	0.09	0.16	0.59	0.23	0.21	0.75	0.34	5.87	1.62	2.2	1.54	1.31
ENSGALG00000015734	ZC2HC1A	0.266	0.2275	1	0.28	0.4141	0.9999	0.2683	0.3602	0.9994	21.88	20.99	21.36	12.22	15.47	16.97	21.97	16.64	20.5	18.19	17.11	14.07
ENSGALG00000017350	RRM1	-0.171	0.2276	1	-0.3061	0.1438	0.9999	-0.03749	0.8477	0.9994	25.36	24.84	22.44	21.66	31.93	25.04	17.17	24.85	31.93	19.42	24.91	24.12
ENSGALG00000004142	USP20	-0.1407	0.2276	1	-0.1896	0.3373	0.9999	-0.07575	0.6686	0.9994	24.61	20.02	24.15	23.64	21.62	22.45	19.19	29.47	26.78	25.74	20.49	23.23
ENSGALG00000000642	TAS1R1	-0.6685	0.2276	1	-0.3424	0.6184	0.9999	-1.376	0.05297	0.9994	0.11	0.19	0.34	0.7	0.42	0.25	0.58	0.31	1.25	0.49	0.75	0.92
ENSGALG00000006049	MST4	0.18	0.2277	1	0.2977	0.1349	0.9999	0.09672	0.6212	0.9994	156.69	96.42	116.36	114.95	106.01	116.65	89.27	90.75	103.83	120.15	113.18	84.16
ENSGALG00000023702		-0.2161	0.2278	1	-0.1845	0.5465	0.9999	-0.2319	0.3576	0.9994	26.96	26.29	32.84	29.74	26.45	23.6	23.04	36.09	31.08	27.89	25.7	25.86
ENSGALG00000000670	DSTYK	-0.2352	0.2278	1	-0.4457	0.1037	0.9999	0.05004	0.8209	0.9994	15.16	11.24	14.29	13.67	10.89	14.6	9.33	27.15	19.43	21.03	13.99	16.94
ENSGALG00000021772	gga-mir-202	-0.6913	0.2278	1	-0.2168	0.7654	0.9999	-1.129	0.1533	0.9994	7.64	7.98	27	1.28	26.65	9.74	7.44	19.84	16.24	19.49	6.77	5.51
ENSGALG00000016332	MCPH1	-0.2833	0.2279	1	-0.3294	0.3258	0.9999	-0.21	0.5113	0.9994	6.08	6.49	5.85	5.51	9.43	5.69	7.61	10.58	8.56	6.2	6.96	8.94
ENSGALG00000027337	CLDND1	-0.1592	0.2279	1	-0.09549	0.661	0.9999	-0.2093	0.2613	0.9994	30.69	20.15	29.56	30.1	27.39	26.22	31.08	29.82	36.06	25.35	25.84	29.12
ENSGALG00000005462	ZP4	-1.22	0.2279	1	-1.279	0.02753	0.7829	0.4226	0.6718	0.9994	0.75	0.06	1.06	1.23	0.04	2.4	2.21	70.64	24.7	25.89	19.6	23.59
ENSGALG00000005346	PPIC	0.1671	0.2283	1	0.2476	0.227	0.9999	0.1099	0.5773	0.9994	79.75	93.12	68	77.06	76.33	68.82	69.7	73.09	57.11	76.1	77.58	69.51
ENSGALG00000028375		0.1669	0.2284	1	0.2027	0.3809	0.9999	0.1476	0.4429	0.9994	956.4	736.53	813.6	756	652.12	815.36	710.44	891.87	823.46	1041.63	706.33	569.48
ENSGALG00000005367	MRPS22	-0.1678	0.2284	1	-0.2419	0.2756	0.9999	-0.07271	0.7164	0.9994	58.01	61.09	56.02	58.48	55.56	44.74	56.98	75.54	78.91	55.66	49.39	52.86
ENSGALG00000012082	FAIM	-0.1965	0.2286	1	-0.1354	0.6266	0.9999	-0.242	0.2845	0.9994	26.47	21.61	26.54	24.93	33.71	25.4	18.78	23.21	29.87	25.48	28.07	30.49
ENSGALG00000008625	ANAPC2	-0.1496	0.2288	1	-0.03951	0.8461	0.9999	-0.2425	0.185	0.9994	45.7	35.37	51.33	51.26	48.55	49.23	42.75	43.57	58.88	45.67	45.9	45.29
ENSGALG00000006434	TSR3	-0.373	0.2288	1	-0.5674	0.2246	0.9999	-0.1754	0.6162	0.9994	12.86	9.33	16.13	16.47	10.31	16.5	15.67	14.35	17.28	6.97	7.29	17.24
ENSGALG00000016373	ATAD2	-0.2066	0.229	1	-0.3994	0.1202	0.9999	0.02601	0.9091	0.9994	6.82	6.53	5.66	5.26	7.93	6.18	5.73	7.42	12.46	6.27	7.02	7.08
ENSGALG00000004083	GluR1/A	-0.9281	0.2291	1	-1.001	0.1289	0.9999	-0.2557	0.7272	NA	0.11	0.1	0.17	0.11	0.17	0.18	0.31	1.59	3.35	1.68	0.81	0.95
ENSGALG00000027432		-0.3695	0.2292	1	-0.3936	0.3649	0.9999	-0.3306	0.3953	0.9994	11.29	17.3	12.36	18.72	20.79	13	14.86	16.17	22.17	11.32	16.11	21.19
ENSGALG00000023975	SLC25A39	-0.1653	0.2292	1	-0.1075	0.6187	0.9999	-0.21	0.2987	0.9994	27.75	28.6	41.28	26.25	29.88	28.84	22.25	32.19	41.36	34.21	32.57	28.21
ENSGALG00000000722		0.5171	0.2293	1	1.08	0.07631	0.9999	-0.242	0.5177	0.9994	6.36	6.12	12.3	5.5	6.92	8.66	26.7	3.29	14.31	4.51	13.16	6.22
ENSGALG00000005966	SEC61A1	0.1782	0.2293	1	0.04417	0.8444	0.9999	0.3094	0.09066	0.9994	130.2	127.08	105.69	87.62	108.8	122.48	85.79	96.08	144.21	105.23	117.26	79.84
ENSGALG00000001027	MEIOC	-1.174	0.2294	1	-1.189	0.09792	0.9999	-0.5567	0.5223	NA	0.13	0.04	0.08	0.17	0.11	0.08	0.25	7.37	2.55	4.32	1.26	3.59
ENSGALG00000009315	PAPLN	-0.6683	0.2295	1	-0.7414	0.2235	0.9999	-0.4146	0.4578	0.9994	0.83	0.32	0.76	0.6	0.56	0.34	0.49	3.67	1.74	2.62	0.92	1.59
ENSGALG00000007525		-0.8491	0.2295	1	-0.9454	0.124	0.9999	-0.06277	0.9015	0.9994	1.09	0.5	0.94	0.77	0.71	0.79	0.72	14.71	5.67	9.57	3.48	6.69
ENSGALG00000010594	FEZ2	-0.1652	0.2296	1	-0.111	0.6162	0.9999	-0.2054	0.3087	0.9994	49.07	49.59	51.72	47.14	65.57	46.1	54.58	68.76	56.91	45.64	55.73	55.32
ENSGALG00000027067	C1QTNF1	-0.2804	0.2299	1	-0.5193	0.09079	0.9999	-0.09036	0.746	0.9994	10.82	16.07	10.71	11.19	20.87	13.62	9.6	12.85	13.7	5.06	11.25	13.46
ENSGALG00000013145	EPB41L4B	-0.5618	0.2302	1	-0.1429	0.8195	0.9999	-0.934	0.07436	0.9994	1.94	0.38	2.3	1	1.94	0.54	0.92	0.49	0.92	1.92	0.57	2.42
ENSGALG00000012652	Segment	0.3115	0.2303	1	0.1962	0.6352	0.9999	0.4471	0.08315	0.9994	22.6	31.44	19.74	15.86	26.51	31.43	43.73	21.93	24	11.42	22.62	29.07
ENSGALG00000001483		-0.184	0.2303	1	-0.2467	0.2339	0.9999	-0.1191	0.6023	0.9994	30.11	41.66	35	47.57	32.43	35.07	23.91	35.38	40.66	32.06	32.64	35.34
ENSGALG00000026862	CLDN1	-0.8267	0.2305	1	-0.8944	0.07344	0.9999	-0.2388	0.6739	0.9994	1.65	1.34	4.14	3.41	2.32	5.49	6.63	58.67	21.47	35.55	11.22	22.88
ENSGALG00000003770	Protein	0.2126	0.2305	1	0.2534	0.444	0.9999	0.1913	0.3398	0.9994	1526.07	1251.1	1318.02	1116.52	1157.47	1398.29	1551.61	1059.97	889.62	961.06	1243.16	1425.22
ENSGALG00000003403	ZNF385C	-0.9137	0.2305	1	-1.032	0.1358	0.9999	-0.08455	0.9193	NA	0.7	0.07	0.5	0.32	0.2	0.22	0.33	5.32	2.68	2.87	1.59	2.1
ENSGALG00000006792	VSTM2L	0.6181	0.2308	1	0.9569	0.1414	0.9999	0.3885	0.5774	0.9994	0.41	4.02	2.14	1.37	2.32	3.13	1.14	1.56	1.2	2.92	2.65	0.82
ENSGALG00000016760		-0.1713	0.2309	1	-0.09749	0.6474	0.9999	-0.2355	0.2729	0.9994	116.87	98.41	99.87	115.49	160.01	109.98	126.93	148.1	165.67	123.06	121.37	114.88
ENSGALG00000006963	ENDOV	-0.2209	0.231	1	0.01979	0.9463	0.9999	-0.4784	0.03517	0.8454	35.38	29.17	48.57	41.82	41.49	31.81	40.97	30.44	58.08	39.33	48.08	46.6
ENSGALG00000014827	KIAA0408	0.4528	0.2311	1	0.6374	0.2677	0.9999	0.3041	0.5308	0.9994	0.66	0.71	0.42	0.51	0.6	0.57	0.51	0.31	0.58	0.65	0.72	0.4
ENSGALG00000008944	FBXO11	0.1435	0.2312	1	0.1668	0.4125	0.9999	0.1346	0.4462	0.9994	44.24	36.4	38.15	34.7	38.53	43.93	32.52	37.22	46.31	46.01	42.66	31.41
ENSGALG00000005445		-0.6336	0.2315	1	-0.4786	0.5214	0.9999	-0.7792	0.2311	0.9994	1.11	1.31	1.09	1.26	2.09	0.2	1.04	0.97	0.55	0.5	1.42	2.77
ENSGALG00000007353	MTFMT	-0.2402	0.2317	1	0.0853	0.7569	0.9999	-0.6119	0.02508	0.7344	17.17	16.77	18.41	23.9	31.59	15.26	24.52	25.38	25.4	24.99	25.02	24.28
ENSGALG00000017103	WASF3	0.4376	0.2319	1	0.2643	0.5902	0.9999	0.6381	0.1604	0.9994	12.16	4.4	4.18	5.79	3.21	4.7	3.4	7.44	6.75	8.09	8.1	3.07
ENSGALG00000015349	PIGG	0.1841	0.232	1	0.3042	0.2289	0.9999	0.07774	0.6817	0.9994	28.77	19.55	22.29	19.16	22.18	20.36	31.78	26.82	22.73	21.16	22.53	17.32
ENSGALG00000014764	HSD3B2	-0.3536	0.2321	1	-0.3831	0.3824	0.9999	-0.2939	0.3085	0.9994	233.64	392.72	408.52	489.96	233.13	301.76	515.21	609.72	886.62	183.4	501.13	249.48
ENSGALG00000013348	OTUD7B	0.2656	0.2322	1	0.3154	0.3492	0.9999	0.2295	0.4525	0.9994	7.64	7.05	8.84	5.24	4.97	7.92	6.51	7.53	6.74	10.19	7.05	5.97
ENSGALG00000012007	ST13	-0.1719	0.2323	1	-0.1856	0.395	0.9999	-0.1435	0.4789	0.9994	130.42	123.91	118.38	121.3	173.87	125.96	125.02	139.55	150.16	112.73	126.28	152.81
ENSGALG00000006851		0.368	0.2323	1	0.3377	0.45	0.9999	0.4024	0.2431	0.9994	3.8	5.22	5.53	3.56	2.7	6.65	4.57	4.04	1.83	2.74	3.52	3.36
ENSGALG00000008915		-0.4478	0.2324	1	-0.2107	0.694	0.9999	-0.7281	0.09901	0.9994	1.67	1.5	2.99	2.53	2.37	1.66	2.38	1.6	4	1.99	2.77	3.24
ENSGALG00000009500	CCDC132	0.1779	0.2324	1	0.04977	0.8308	0.9999	0.3228	0.1021	0.9994	30.92	25.43	20.1	17.63	22.82	20.8	23.59	28.8	23.88	17.55	28.22	19.57
ENSGALG00000028193	Sep.04	-0.2728	0.2324	1	-0.3661	0.2756	0.9999	-0.1795	0.5624	0.9994	10.19	15.3	12.74	11.56	20.88	14.75	12.26	15.62	15.79	9.98	9.8	13.28
ENSGALG00000001201	GFOD2	-0.2015	0.2325	1	-0.2686	0.3566	0.9999	-0.1254	0.5918	0.9994	12.13	10.3	12.57	10.97	11.44	10.2	8.98	11.07	13.47	9.48	10.24	12.29
ENSGALG00000003254	BAG4	-0.2981	0.2325	1	-0.3976	0.3086	0.9999	-0.1676	0.567	0.9994	8.63	7.1	9.76	8.12	8.35	8.03	5.09	16.71	9.65	12.2	8.15	8.86
ENSGALG00000023135	SRP54	-0.1848	0.2326	1	-0.2952	0.1657	0.9999	-0.04938	0.8218	0.9994	161	171.25	146.06	142.84	231.66	177.73	160.54	252.31	200.82	157.17	187.84	208.88
ENSGALG00000011703		-0.1799	0.2326	1	-0.1966	0.4372	0.9999	-0.1471	0.466	0.9994	10.17	9.97	10.32	12.5	10.24	10.18	11.12	11.2	11.21	9.5	10.46	15.45
ENSGALG00000016549	CTPS2	-0.2349	0.2328	1	-0.06142	0.8341	0.9999	-0.4223	0.1244	0.9994	2.6	2.53	3.09	3.41	4.39	3.14	3.53	4.41	3.88	3.63	3.79	3.91
ENSGALG00000016421	ITGB1BP1	-0.1606	0.2329	1	-0.1129	0.6188	0.9999	-0.1939	0.3397	0.9994	62.55	59.55	64.77	60.09	77.21	57.44	67.73	81.21	74	62.14	62.36	68.28
ENSGALG00000014933	HEXB	-0.1745	0.233	1	-0.1355	0.5262	0.9999	-0.1971	0.368	0.9994	57.77	44.75	39.18	58.23	68.32	45.3	39.99	59.91	66.41	46.74	57.02	42.57
ENSGALG00000007537	INCENP	-0.2026	0.2332	1	-0.4445	0.05196	0.9467	0.03593	0.877	0.9994	25.14	21.09	20.85	15.25	30.93	23.75	17.77	22.81	31.43	14.86	21.9	25.22
ENSGALG00000021262	GHITM	0.1569	0.2335	1	0.2418	0.2624	0.9999	0.08947	0.6299	0.9994	137.45	112	117.23	121.67	94.49	111.96	94.59	112.35	132.58	148.13	121.43	83.11
ENSGALG00000012439	IGFBP3	0.2293	0.2335	1	0.3584	0.2016	0.9999	0.1383	0.5886	0.9994	23.43	10.98	13.49	14.04	14.19	12.95	11.34	9.14	14.66	12.82	16.64	10.1
ENSGALG00000005087	FAM83G	0.5092	0.2336	1	0.5283	0.4017	0.9999	0.5076	0.3611	0.9994	0.96	0.65	0.71	0.32	0.65	0.87	0.65	0.41	0.49	0.42	0.73	0.43
ENSGALG00000015647	TMEM70	-0.178	0.2337	1	-0.1501	0.4751	0.9999	-0.1901	0.4117	0.9994	26.59	38.38	30.1	33.55	44.76	30.85	31.75	35.92	37.1	28.51	32.2	36.76
ENSGALG00000021021	ARL4C	0.2956	0.2338	1	0.4794	0.1816	0.9999	0.119	0.7244	0.9994	38.95	20.31	29.25	34.13	19.72	33.32	25.33	30.5	32.85	43.51	39.88	19.47
ENSGALG00000015580	UFL1	-0.1584	0.2339	1	-0.07766	0.6826	0.9999	-0.2176	0.286	0.9994	21.57	23.59	22.54	21.01	30.72	19.54	18.59	22.81	25.38	21.17	21.73	21.03
ENSGALG00000010752	CDCP2	0.5967	0.2339	1	1.37	0.0501	0.9465	-0.08323	0.8942	0.9994	1.41	0.44	0.52	0.92	1.24	0.81	0.41	0.52	0.55	1.79	1.75	0.49
ENSGALG00000015207	F5	0.2496	0.234	1	0.5248	0.085	0.9999	0.05649	0.7731	0.9994	18.57	14.59	17.02	11.78	15.97	14.26	17.24	8.82	11.29	7.5	16.07	10.66
ENSGALG00000014445	NOP2	-0.1756	0.234	1	-0.2166	0.3537	0.9999	-0.1149	0.5898	0.9994	23.24	25.28	27.11	20.59	26.42	20.74	22.71	32.08	36.23	22.17	28.23	23.08
ENSGALG00000005079	VCL	0.1875	0.2341	1	0.3447	0.1614	0.9999	0.05857	0.7661	0.9994	144.48	165.08	174.92	152.08	144.89	187.61	195.39	154.77	147.26	160.89	139.66	121.84
ENSGALG00000013480	MTHFD2	-0.194	0.2341	1	-0.3067	0.2106	0.9999	-0.05278	0.826	0.9994	22.46	25.93	29	19.17	22.15	20.03	19.32	28.56	38.61	25.99	25.68	26.32
ENSGALG00000005853	HTR2C	0.6541	0.2344	1	0.2644	0.705	0.9999	1.196	0.1287	NA	0.47	0.37	0.11	0.06	0.5	0.85	0.54	0.87	0.29	0.48	0.63	0.31
ENSGALG00000008618	UPF3B	-0.1382	0.2345	1	-0.1183	0.5439	0.9999	-0.1433	0.4041	0.9994	58.37	58.23	67.11	63.99	64.03	62.68	52.25	62.78	70.78	61.15	54.49	60.86
ENSGALG00000024128	NCAPH	-0.1979	0.2346	1	-0.5443	0.01092	0.5505	0.1188	0.5884	0.9994	33.62	39.91	33.26	24.28	38.96	32.37	25.59	40.48	38.55	22.47	25.11	35.6
ENSGALG00000003519		0.7701	0.2347	1	1.709	0.01469	0.6196	-0.8166	0.3449	0.9994	0.79	0.14	1.6	0.95	0.1	0.6	3.55	0.77	0.54	1.28	1.32	0.75
ENSGALG00000005419	ERC2	-0.5649	0.2347	1	-0.6627	0.2059	0.9999	-0.3114	0.5655	0.9994	0.35	0.72	0.62	0.88	0.67	0.68	0.64	2.64	1.64	1.64	1.48	1.92
ENSGALG00000013655	ZDHHC2	-0.3289	0.2347	1	-0.5595	0.1647	0.9999	-0.08788	0.7998	0.9994	8.35	16.33	15.85	11.71	14.7	15.15	6.57	22.76	18.57	16.85	11.32	12.55
ENSGALG00000017804	Y_RNA	0.616	0.2348	1	1.141	0.07386	0.9999	-0.1074	0.8807	0.9994	6.07	17.21	10.26	5.1	13.9	3.87	18.58	12.45	6.95	13.41	28.69	9.63
ENSGALG00000027043	KCNH2	0.3157	0.2349	1	0.3876	0.3349	0.9999	0.2566	0.3637	0.9994	27.46	20.25	20.72	26.8	10.74	23.37	10.55	16.98	34	32.39	31.64	9.36
ENSGALG00000005232	USP54	-0.1668	0.235	1	-0.3099	0.1333	0.9999	0.01917	0.9152	0.9994	13.27	11.57	11.24	11.45	13.83	12.85	10.73	21.04	18.22	14.88	14.3	13.45
ENSGALG00000009526	VTI1B	-0.1494	0.235	1	-0.0986	0.6312	0.9999	-0.1872	0.3147	0.9994	81.25	75.07	75.49	80.93	89.82	63.6	84.2	93.93	91.01	77.09	80.44	92.29
ENSGALG00000011113	SGIP1	-0.9719	0.235	1	-1.042	0.0933	0.9999	-0.1155	0.874	NA	0.18	0.16	0.1	0.11	0.29	0.14	0.31	4.66	2.23	2.24	1.85	2.41
ENSGALG00000001231	SAMHD1	-0.1833	0.2352	1	-0.04859	0.8529	0.9999	-0.2987	0.1364	0.9994	12.65	8.78	13.36	12.91	12.15	10.49	8.34	8.79	15.64	12.37	12.29	11.64
ENSGALG00000015938	IFNAR2	-0.1488	0.2353	1	-0.109	0.5899	0.9999	-0.1704	0.3545	0.9994	50.77	35.19	47.95	48.7	44.79	42.53	32.72	43.71	47.9	41.23	40.86	40.06
ENSGALG00000011376	ANKRD9	0.5422	0.2354	1	0.3525	0.5931	0.9999	0.8194	0.05118	0.9994	6.35	11.68	6.44	3.93	4.09	7.46	3.33	5.88	17.27	22.84	5.86	3.29
ENSGALG00000004587	RC3H1	0.2605	0.2355	1	0.0885	0.7726	0.9999	0.4169	0.1428	0.9994	20.19	10.52	14.71	10.9	6.88	13.77	6.41	11.57	13.93	14.85	12.12	7.63
ENSGALG00000021658	PAFAH2	-0.416	0.2355	1	-0.2731	0.591	0.9999	-0.5394	0.2031	0.9994	5.63	2.95	5.93	5.99	4.36	2.92	5.7	5.41	5.76	3.52	2.92	4.94
ENSGALG00000001434	STOM	-0.1731	0.2355	1	0.09339	0.67	0.9999	-0.3956	0.03012	0.7942	35.36	31.21	45.97	44.75	36.4	31.68	25.22	31.6	41.51	37.99	39.86	29.2
ENSGALG00000010573	GSTCD	-0.2152	0.2356	1	0.1103	0.6885	0.9999	-0.5113	0.02774	0.7693	9.31	7.38	12.08	10.65	15.4	10.6	7.83	10.05	13.82	11.4	12.99	7.9
ENSGALG00000008605		0.1493	0.2358	1	0.1937	0.3187	0.9999	0.1229	0.5136	0.9994	56.34	51.6	56.38	51.91	40.77	56.98	47.69	53.25	45.98	49.98	54.29	42.73
ENSGALG00000000883	MAPKAPK2	0.1618	0.2358	1	0.2309	0.2464	0.9999	0.1139	0.5555	0.9994	41.06	40	46.92	33.79	35.4	46.3	35.53	35.64	39.11	45.88	35.16	31.32
ENSGALG00000012190	TMEM163	-0.8539	0.2358	1	-0.5888	0.3634	0.9999	-2.026	0.04224	NA	0.13	0.48	0.25	0.41	2.46	0.13	0.79	3.09	3.7	3.71	1.67	2.79
ENSGALG00000021475	ADAR	-0.1721	0.2359	1	-0.09258	0.6861	0.9999	-0.2361	0.2329	0.9994	39.66	27.56	39.95	40.31	30.32	28.78	23.62	33.37	47.86	41.81	33.1	30.09
ENSGALG00000000853	SLC2A8	0.1802	0.2362	1	0.2943	0.2374	0.9999	0.09081	0.6668	0.9994	36.33	28.4	30.26	24.49	32.82	30.42	25.77	25.76	30.3	28.05	37.73	23.47
ENSGALG00000027133	CD83	0.4899	0.2363	1	0.6229	0.2762	0.9999	0.3508	0.503	0.9994	1.32	0.53	0.63	0.99	0.43	0.84	0.76	0.52	0.91	1.9	0.82	0.91
ENSGALG00000024348		-0.5991	0.2366	1	-0.08928	0.8899	0.9999	-1.32	0.05859	0.9994	0.64	0.4	1.94	0.71	0.54	0.24	0.85	0.57	1.87	1.04	0.96	0.83
ENSGALG00000008916	DNAJB4	0.1481	0.2366	1	0.2701	0.1829	0.9999	0.04671	0.8069	0.9994	64.2	46.31	56.54	52.85	46.66	54.03	47.88	53.4	47.93	61.91	57.74	46.12
ENSGALG00000004958	BTK	0.3049	0.2366	1	0.6885	0.04661	0.9301	-0.03177	0.9257	0.9994	14.2	7.7	11.26	16.18	6.17	11.86	9.42	10.33	10.26	17.91	12.11	5.47
ENSGALG00000015293	TMEM45A	0.3496	0.2368	1	-0.1356	0.7263	0.9999	0.7546	0.03899	0.8926	9.49	8.87	3.11	3.59	8.46	7.76	3.29	4.71	7.33	5.82	6.72	6.16
ENSGALG00000000774	TLR21	0.4404	0.2368	1	0.6465	0.1586	0.9999	0.1683	0.7172	0.9994	1.58	1.67	2.16	2.14	1.03	2.81	2.69	3.28	2.23	3.85	3.67	1.46
ENSGALG00000007943	lasp-2	0.2468	0.2369	1	0.3913	0.2395	0.9999	0.1357	0.6148	0.9994	12.55	7.27	8.65	7.92	8.92	8.93	7.21	7.16	8.39	8.33	11.27	6.2
ENSGALG00000015706	LETM1	-0.192	0.2369	1	-0.3649	0.1316	0.9999	0.02958	0.8768	0.9994	33.07	26.76	29.38	23.9	31.37	28.2	19.55	51.44	40.41	39.64	33.26	33.5
ENSGALG00000007839	NCAM1	0.1747	0.2371	1	0.3586	0.0986	0.9999	0.0182	0.9312	0.9994	23.6	19.66	16.16	17.35	24.59	16.77	21.54	17.22	21.62	19.98	20.95	13.82
ENSGALG00000026598	NXNL2	-0.8379	0.2373	1	-0.1598	0.8607	NA	-1.737	0.04725	0.9905	2.96	0	4.85	3.31	2.36	0.31	3.29	7.54	0.32	2.01	2.04	1.14
ENSGALG00000025971	KCNK3	-0.2729	0.2374	1	-0.5098	0.1388	0.9999	-0.08357	0.7524	0.9994	22.08	32.07	31.26	30.07	22.11	25	16.32	26.77	36.21	20.45	14.67	16.33
ENSGALG00000014312	LIAS	0.1954	0.2376	1	-0.04621	0.8424	0.9999	0.4334	0.04565	0.9693	61.9	73.56	54.36	61.34	41.23	78.87	53.89	80.91	63.91	56.82	57.2	42.25
ENSGALG00000009615	RRP15	-0.1743	0.2377	1	-0.1867	0.4451	0.9999	-0.1482	0.5039	0.9994	34.97	39.5	37.43	36.21	46.1	34.99	30.09	41.87	50.3	35.22	43.02	39.02
ENSGALG00000015649	NOP14	-0.1691	0.2377	1	-0.2492	0.2417	0.9999	-0.07972	0.7015	0.9994	42.24	44.65	39.8	38.05	59.68	45.07	36.21	40.28	59.93	40.07	42.12	49.62
ENSGALG00000006806	HINFP	-0.2756	0.2377	1	-0.3491	0.3313	0.9999	-0.1865	0.5542	0.9994	8.69	9.06	13.14	9.41	8.25	9.61	8.39	12.57	11.54	8.87	8.71	11.22
ENSGALG00000016174	LMBRD1	-0.1683	0.2378	1	-0.3736	0.06581	0.9999	0.05482	0.7806	0.9994	31.66	31.73	25.07	27.45	37.61	31.69	25.93	43.95	42.63	28.07	28.86	28.86
ENSGALG00000004073	TET1	0.181	0.2379	1	-0.07123	0.7456	0.9999	0.41	0.04363	0.9465	13	10.57	11.11	7.73	7.81	12.45	6.44	10.48	9.66	9.97	9.87	8.98
ENSGALG00000027428	ZDHHC21	-0.192	0.238	1	-0.1779	0.5077	0.9999	-0.1917	0.3649	0.9994	6.34	5.48	6.17	5.65	7.73	5.61	4.1	6.58	6.01	4.29	7.06	5.92
ENSGALG00000009045	EBNA1BP2	-0.1409	0.2381	1	-0.1495	0.4488	0.9999	-0.1164	0.5206	0.9994	93.27	88.24	97.8	85.42	109.9	93.18	86.42	125.21	108.44	89.69	101.26	95.43
ENSGALG00000009608	UBR3	0.1565	0.2381	1	0.2746	0.1866	0.9999	0.06342	0.7393	0.9994	19.78	12.67	16.24	14.16	14.01	15.04	11.71	13.69	14.83	17.83	16.46	11.75
ENSGALG00000009374	GPR160	-0.7075	0.2383	1	-1.072	0.1269	0.9999	0.1806	0.8148	NA	0.44	0.5	0.1	0.56	0.51	0.42	0.74	1.28	2.62	1.02	0.39	1.06
ENSGALG00000021634	MAP7D1	0.2124	0.2383	1	0.5812	0.01493	0.6196	-0.115	0.6263	0.9994	21.03	24	33.88	25.71	19.37	28.64	23.75	19.81	21.38	39.06	24.14	20.19
ENSGALG00000011330	DYNC1H1	0.1689	0.2388	1	0.1591	0.5285	0.9999	0.1915	0.3497	0.9994	108.27	73.04	80.75	80.04	66.71	84.52	60.48	82.01	83.45	97.02	87.29	66.5
ENSGALG00000004144	DDX50	-0.1361	0.2389	1	-0.1438	0.4591	0.9999	-0.1138	0.5184	0.9994	73.18	59.37	71.92	66.23	64.62	58.34	52.04	76.6	84.88	69.02	69.99	63.16
ENSGALG00000002610		-0.2748	0.239	1	-0.04329	0.9061	0.9999	-0.4803	0.07282	0.9994	29.54	25.88	40.72	43.87	23.9	23.6	17.85	33.54	46.66	29.38	40.53	16.4
ENSGALG00000015615	DOK7	-1.069	0.2391	1	-1.187	0.08872	0.9999	0.5944	0.5489	NA	0.14	0.13	0.26	0	0.05	0.21	0.24	4.3	2.11	2.49	1.27	2.85
ENSGALG00000008000	EXT2	-0.1619	0.2392	1	-0.3405	0.0988	0.9999	0.02086	0.9142	0.9994	71	62.6	73.93	49.06	67.3	62.44	54.88	63.29	85.45	54.92	51.96	70.77
ENSGALG00000008233	BUB1	-0.217	0.2393	1	-0.5381	0.01418	0.6196	0.09492	0.7129	0.9994	20.31	16.69	16.43	10.79	25.86	20.72	13.19	19.98	24.73	12.24	17.33	21.51
ENSGALG00000001449	STRA6	0.8944	0.2395	1	-0.08548	0.9372	0.9999	2.537	2.2e-07	0.0001258	35.36	41.38	1.46	4.74	11.32	26.67	6.45	20.79	64.43	31.18	37.32	0
ENSGALG00000001475	STMN1	-0.2054	0.2395	1	-0.369	0.1534	0.9999	-0.02758	0.9125	0.9994	1021.59	1096.1	1017.37	753.56	1552.32	1181.36	1031.36	1584.65	1221.77	934.37	911.04	1194.21
ENSGALG00000002552	COL3A1	0.2773	0.2396	1	0.08602	0.8115	0.9999	0.4175	0.1396	0.9994	1619.94	2598.07	2101.62	1782.27	1714.03	3307.54	1418.83	1747.27	1003.11	1242.06	1955.38	1832.47
ENSGALG00000014698	CASP2	-0.1603	0.2397	1	-0.182	0.4079	0.9999	-0.124	0.5341	0.9994	25.99	22.58	23.28	22.38	32.7	24.66	20.39	28.56	34.35	21.86	30.41	25
ENSGALG00000025661	SNORA17	-0.4885	0.2398	1	-0.4278	0.472	0.9999	-0.5518	0.3188	0.9994	12.78	12.96	18.07	13.74	15.05	6.52	7.82	25.86	20.9	20.86	16.61	16.96
ENSGALG00000008937	PPP1R21	-0.1593	0.2399	1	-0.1811	0.3843	0.9999	-0.116	0.5271	0.9994	19.66	15.91	18.16	18.12	19.95	17.31	16.61	28.71	23.47	24.81	21.24	22.97
ENSGALG00000015322	IMPG2	-0.7229	0.2401	1	-0.5481	0.3294	0.9999	-1.363	0.03794	0.8822	0.21	0.04	0.45	0.66	0.47	0.38	0.51	2.66	1.56	1.71	1.12	0.91
ENSGALG00000005095	SLC25A25	0.1647	0.2402	1	0.1036	0.6689	0.9999	0.2393	0.226	0.9994	40.7	31.23	32.03	30.43	27.4	36.22	26.82	39.62	31.6	42.05	31.57	27.92
ENSGALG00000013794	MPPE1	-0.1921	0.2404	1	-0.05616	0.7992	0.9999	-0.3227	0.1873	0.9994	55.98	25.59	42.11	55.81	44.43	35.93	43.53	57.33	55.26	55.79	38.6	41.2
ENSGALG00000027842	CenpA	-0.4306	0.2407	1	-0.6285	0.2372	0.9999	-0.2281	0.6181	0.9994	7.44	12.81	12.93	10.67	12.17	10.4	5.49	11.74	16.85	9.05	11.92	14.36
ENSGALG00000023590	KIAA1755	-0.294	0.2407	1	-0.02326	0.9466	0.9999	-0.536	0.1161	0.9994	2.95	4.84	7.01	7.79	4.65	5.7	3.88	5.83	4.88	5.68	5.72	5.61
ENSGALG00000006845	SYT17	0.443	0.2409	1	0.5376	0.307	0.9999	0.3303	0.4569	0.9994	2.09	2.16	1.36	1.82	1.58	1.81	1.78	2.68	2.6	4.64	2.77	1.39
ENSGALG00000016477	WDR35	-0.1636	0.2409	1	-0.201	0.3717	0.9999	-0.1073	0.5801	0.9994	23.45	24.75	20.54	27.16	25.63	20.89	24.14	35.99	25.17	20.7	25.02	25.2
ENSGALG00000005720		0.2789	0.2412	1	0.7109	0.0377	0.8671	-0.2016	0.3252	0.9994	123.18	99.41	151.95	151.27	112.17	145.55	298.21	119.71	107.51	133.65	131.28	149.78
ENSGALG00000015842	TIAM1	0.3312	0.2414	1	0.4305	0.3022	0.9999	0.2561	0.4639	0.9994	3.09	1.86	1.94	2.51	1.55	2.38	1.65	1.98	2.2	2.92	2.41	1.32
ENSGALG00000005903	NRIP3	0.5463	0.2414	1	0.4431	0.4749	0.9999	0.6393	0.3239	0.9994	0.39	0.68	0.45	0.7	0.15	0.94	0.49	0.59	0.29	0.57	0.47	0.31
ENSGALG00000004309	GDAP1L1	-0.3303	0.2415	1	-0.7881	0.04265	0.8939	0.02926	0.9282	0.9994	12.88	18.72	15.49	11.42	16.5	13	8.68	15.89	16.07	8.62	8.21	15.24
ENSGALG00000005785		0.1754	0.2418	1	0.3749	0.1251	0.9999	0.004283	0.9836	0.9994	5.69	5	4.88	6.12	5.08	5.72	5.61	5.29	4.19	5.87	5.74	4.67
ENSGALG00000012796	KIAA1549	0.1804	0.2419	1	0.1384	0.5924	0.9999	0.2332	0.2706	0.9994	9.69	7.66	8.54	6.7	6.35	8.49	6.24	6.9	9.73	9.8	7.6	6.22
ENSGALG00000014673	RFESD	0.5744	0.2419	1	1.462	0.01661	0.6463	0.1359	0.7767	0.9994	9.59	2.82	6.47	8.76	2.78	8.07	1.99	1.64	3.6	7.62	6.73	1
ENSGALG00000002112	CSF3R	0.4516	0.2421	1	0.9938	0.05388	0.9524	0.003645	0.9933	0.9994	3.86	3.04	4.18	7.02	2.58	7.19	2.45	2.72	4.9	7.23	7.4	1.45
ENSGALG00000013164	SLCO1A2	-0.6248	0.2422	1	-0.4035	0.5446	0.9999	-0.7221	0.2053	0.9994	11.04	1.45	14.56	12.35	3.55	6.8	1.35	10.39	1.42	4.13	5.07	2.75
ENSGALG00000006010	FAM103A1	-0.156	0.2422	1	-0.09961	0.6554	0.9999	-0.1965	0.2731	0.9994	156.46	155.32	161.1	163.1	198.33	151.24	167.32	176.38	170.99	128.17	171.96	189.14
ENSGALG00000016898	TGDS	-0.1732	0.2423	1	-0.3263	0.1239	0.9999	0.01338	0.9509	0.9994	24.23	28.84	23.89	21.27	30.41	24.07	24.1	36.07	31.51	24.5	27.81	34.37
ENSGALG00000004687	CENPP	-0.2359	0.2429	1	-0.535	0.0582	0.9747	0.09729	0.7341	0.9994	23.28	20.68	20.25	12.76	26.63	21	16.4	31.23	29.1	18.5	20.31	25.04
ENSGALG00000024485	BET1	-0.167	0.2429	1	-0.2005	0.3521	0.9999	-0.1213	0.5345	0.9994	134.5	144.45	142.93	144.94	186.34	163.04	139.3	167.6	158.37	114	150.29	169.87
ENSGALG00000028565	PCDHGC3	0.1713	0.2431	1	0.2557	0.1958	0.9999	0.1138	0.5753	0.9994	80.09	58.64	71.56	63.81	47.48	63.19	46.96	52.78	60.26	65.35	63.48	43.54
ENSGALG00000000730	CACNA1S	0.6062	0.2431	1	1.518	0.01461	0.6196	-0.3316	0.6353	0.9994	0.41	0.1	0.22	0.46	0.11	0.14	0.28	0.16	0.21	0.55	0.43	0.1
ENSGALG00000008813	CROT	-0.1631	0.2432	1	-0.268	0.1737	0.9999	-0.02937	0.8868	0.9994	29.71	30.94	25.43	29.91	39.94	34.16	31.05	41.31	46.78	31.06	35.78	38.07
ENSGALG00000007564		-0.2729	0.2435	1	-0.01645	0.9635	0.9999	-0.5083	0.09538	0.9994	3.43	2.18	3.85	3.44	3.84	2.4	2.75	3.09	3.72	3.13	3.28	3.07
ENSGALG00000012218	CBY1	-0.3081	0.2435	1	-0.404	0.2759	0.9999	-0.2072	0.5669	0.9994	8.04	17.86	12.24	16.9	19.13	16.03	12.29	18.04	13.88	13.43	10.64	19.18
ENSGALG00000021198	HAUS3	-1.568	0.2436	1	-1.557	0.0766	0.9999	-2.594	0.1234	NA	0	0	0	0.06	0.04	0	0	7.71	5.44	3.68	1.43	2.32
ENSGALG00000013826	ABRACL	-0.2214	0.2437	1	-0.5788	0.007617	0.4623	0.1231	0.6396	0.9994	159.35	158.61	102.87	222.62	116.55	172.62	114.74	180.2	169.82	133.97	106.81	212.7
ENSGALG00000013225	VAT1L	-0.9642	0.2437	1	-1.063	0.1022	0.9999	0.423	0.4712	0.9994	1.45	0.99	0.94	0.52	0.95	0.9	1.78	35.16	12.71	21.47	4.98	12.68
ENSGALG00000016563	ASB9	-0.4366	0.2438	1	-0.7958	0.09323	0.9999	-0.05747	0.9029	0.9994	15.11	2.83	5.48	8.86	8.99	5.63	3.36	10.11	18.6	6.76	8.06	5.04
ENSGALG00000005291		-0.2296	0.2439	1	-0.6151	0.01259	0.5949	0.2475	0.2705	0.9994	23.6	23.97	19.33	14.94	25.38	24.35	14.82	46.05	32.9	26.45	23.55	26.09
ENSGALG00000001424	YDJC	-0.2657	0.2439	1	-0.1799	0.6053	0.9999	-0.3446	0.2639	0.9994	12.06	14.64	16.69	19.64	18.73	17.2	12.97	20.56	21.63	16.44	20.75	18.05
ENSGALG00000014450	PABPC1	0.1737	0.2439	1	0.2268	0.4579	0.9999	0.1417	0.5238	0.9994	2379.05	2112.25	1927.85	2390.45	1888.06	2483.95	2116.34	1775.45	1798.24	1953.57	1989.77	1958.24
ENSGALG00000012915	MCM4	-0.1602	0.2442	1	-0.3457	0.1078	0.9999	0.04242	0.8141	0.9994	46.88	41.64	40.02	37.76	48.99	44.29	27.85	48.87	59.5	41.87	50.11	51.79
ENSGALG00000004412	DIABLO	-0.1463	0.2443	1	-0.1098	0.5999	0.9999	-0.1661	0.3857	0.9994	32.02	35.89	34.8	35.55	36.58	28.56	32.2	36.34	37.51	30.85	29.72	33.62
ENSGALG00000009532	GXYLT1	-0.1571	0.2444	1	-0.1829	0.3874	0.9999	-0.1174	0.574	0.9994	19.71	21.25	18.67	20.44	26.99	20.85	19.16	22.63	23.82	19.39	20.21	24.63
ENSGALG00000006558	WDR60	-0.1956	0.2445	1	-0.3247	0.175	0.9999	-0.01738	0.939	0.9994	6.45	4.84	4.5	5.8	5.35	4.5	6.01	7.04	7.96	5.93	5.4	8.2
ENSGALG00000011155	ARV1	-0.2119	0.2447	1	-0.1195	0.6909	0.9999	-0.2964	0.2398	0.9994	9.85	8.72	10.91	10.97	11.17	8.8	10.7	13.92	11.22	10.5	10.52	11.73
ENSGALG00000004297	DNAH1	-0.9245	0.245	1	-1.077	0.05227	0.9467	0.5795	0.4426	0.9994	0.45	0.04	0.26	0.19	0.04	0.27	0.22	4.36	2.21	2.59	1.44	2.55
ENSGALG00000003748	ANO5	0.1634	0.245	1	0.2569	0.2628	0.9999	0.09565	0.5828	0.9994	26.57	22.6	25.26	20.73	23.07	25.89	26.9	20.22	21.22	18.77	23.06	20.67
ENSGALG00000004203	PSMG3	-0.1737	0.2452	1	-0.1404	0.563	0.9999	-0.1902	0.3908	0.9994	35.53	38.91	35.31	39.21	49.42	35.73	36.48	43.55	44.48	34.26	34.82	37.1
ENSGALG00000008682	SLC25A43	0.3991	0.2455	1	0.5654	0.2167	0.9999	0.2324	0.6037	0.9994	7.15	3.55	5.58	4.77	6.76	10	8.45	6.95	6.48	7.86	8.67	4.76
ENSGALG00000015968	ESRP1	-1.127	0.2456	1	-1.18	0.09418	0.9999	0.2916	0.718	NA	0.14	0.2	0.03	0.14	0.15	0.05	0.26	7.84	3.26	5.08	1.12	3.79
ENSGALG00000006760	CSTF2	-0.1371	0.2461	1	-0.0483	0.8069	0.9999	-0.2124	0.2498	0.9994	44.97	51.02	60.18	51.83	57.36	51.92	49.91	60.36	62.05	53.37	54.78	52.41
ENSGALG00000002964	DHX37	-0.1767	0.2463	1	-0.1296	0.5886	0.9999	-0.2153	0.3348	0.9994	8.64	8.13	11.27	8.65	10.35	9.71	8.94	13.59	13.04	12.28	10.49	10.31
ENSGALG00000009586	IRAK4	-0.2133	0.2463	1	-0.2061	0.5103	0.9999	-0.207	0.4081	0.9994	14.29	11.57	15.12	13.49	12.81	10.67	7.98	14.67	16.26	13.71	13.57	12.02
ENSGALG00000004096	CHRNA7	-0.3194	0.2467	1	-0.26	0.4352	0.9999	-0.3523	0.3651	0.9994	6.77	4	12.09	4.6	3.24	5.13	3.44	5.5	6.56	3.59	5.37	3.85
ENSGALG00000003398	ADAM9	0.1533	0.2467	1	0.1033	0.6325	0.9999	0.2192	0.2375	0.9994	45.65	36.8	36.8	31.61	29.16	33.22	38.27	41.43	31.78	32.98	37.04	34.95
ENSGALG00000001149	ADGRG5	0.4281	0.2469	1	0.4285	0.4302	0.9999	0.4437	0.2989	0.9994	2.74	4.42	2.81	2.15	3.11	3.9	5.39	3.45	3.35	1.93	3.83	2.37
ENSGALG00000021883	C19orf44	-0.2042	0.2469	1	-0.2671	0.373	0.9999	-0.1278	0.6128	0.9994	13.18	10.94	11.94	13.65	14.98	13.75	10.55	15.75	16.39	12.17	12.58	13.21
ENSGALG00000017186	BIRC2	-0.1994	0.247	1	-0.1218	0.6258	0.9999	-0.2628	0.2478	0.9994	55.23	35.31	61.72	57.92	36.37	42.58	29.71	60.04	60.36	66.45	43.68	40.2
ENSGALG00000005549	CUEDC1	-0.2061	0.2471	1	-0.1873	0.5249	0.9999	-0.2087	0.3648	0.9994	24.05	28.4	32.44	32.18	29.45	29.88	23.69	28.53	26.5	22.91	21.04	27.45
ENSGALG00000004628	CTNS	-0.1725	0.2472	1	-0.2853	0.1784	0.9999	-0.04072	0.863	0.9994	32.48	33.84	31.34	33.95	24.05	21.68	25.64	35.99	40.13	31.64	26.46	32.81
ENSGALG00000000687	KIAA0556	-0.3865	0.2473	1	-0.546	0.1381	0.9999	-0.02811	0.9226	0.9994	3.74	3.1	3.03	3.64	3.25	3.08	2.67	13.09	7.28	9.15	6	6.73
ENSGALG00000010680	TTC7B	-0.2102	0.2475	1	-0.3486	0.218	0.9999	-0.02722	0.9058	0.9994	13.09	10.46	12.07	10.98	11.66	11.17	10.59	22.81	14.91	13.98	12.18	12.31
ENSGALG00000001529	THYN1	-0.1538	0.2475	1	-0.1852	0.3803	0.9999	-0.1069	0.5593	0.9994	200.36	200.66	206.23	223.92	237.4	228.46	211.16	241.87	235.99	208.29	202.42	275.11
ENSGALG00000011778	ITGB5	0.2233	0.2477	1	0.5887	0.01103	0.5505	-0.06216	0.8003	0.9994	274.09	141.03	251.31	189.94	152.93	169.66	148.35	137.08	166.36	232.69	214.54	116.43
ENSGALG00000015458	ILDR2	0.2536	0.2478	1	0.3019	0.3836	0.9999	0.2182	0.4455	0.9994	10.51	11.51	11.15	11.36	7.8	13.65	13.18	15.84	12.5	14.25	12.8	7.01
ENSGALG00000007849	CD44	0.2859	0.2479	1	0.8599	0.002725	0.3026	-0.3245	0.2528	0.9994	17.6	8.75	21.85	16.59	9.78	13.19	13.19	13.05	16.32	32.59	19.49	8.64
ENSGALG00000014713	DDX4	-1.166	0.2479	1	-1.2	0.1402	0.9999	-0.1418	0.8883	NA	0.15	0.05	0.05	0.26	0.03	0.1	0.09	6.59	2.12	4.15	1.23	3.92
ENSGALG00000025751	NMRK2	-0.1955	0.2479	1	-0.2435	0.3598	0.9999	-0.1288	0.602	0.9994	29.15	32.14	34.08	26.8	40.72	32.89	27.63	39.11	49.31	31.62	39.98	36.71
ENSGALG00000027986	NIPAL1	0.5633	0.248	1	0.8378	0.2419	NA	0.3975	0.5087	0.9994	0.37	0.35	0.31	0.31	0.15	0.3	0.19	0.23	0.17	0.32	0.25	0.05
ENSGALG00000000902	KDF1	-0.6809	0.2481	1	-0.9278	0.1468	0.9999	0.1591	0.7587	0.9994	1.35	2.42	1.72	1.87	2.27	2.83	1.06	18.04	6.06	10.35	4.57	7.1
ENSGALG00000006208	OTOG	-0.9599	0.2482	1	-1.105	0.1224	0.9999	0.4073	0.5952	NA	0.11	0.04	0.06	0.01	0.1	0.1	0.06	1.63	0.51	0.87	0.52	1.01
ENSGALG00000009592	SRP14	-0.1489	0.2484	1	-0.1343	0.5158	0.9999	-0.1478	0.4256	0.9994	168.14	161.23	162.77	157.38	193.57	141.62	172.37	180.2	197.49	145.54	158.25	184.04
ENSGALG00000001552		-0.5111	0.2485	1	-0.6618	0.204	0.9999	-0.1716	0.6949	0.9994	6	4.03	10.68	5.29	4.41	8.37	2.78	28.78	14.39	19.21	11.81	12.04
ENSGALG00000012265	MICALL1	0.1391	0.2485	1	0.2287	0.2601	0.9999	0.06757	0.7019	0.9994	28.4	24.23	25.29	26.56	24.23	28.55	29.05	24.95	26.2	26.92	25.84	23.85
ENSGALG00000006897		0.2031	0.2486	1	0.3868	0.141	0.9999	0.05681	0.7829	0.9994	50.28	58.64	68.82	50.49	45.54	64.32	70.7	57.23	36.76	50.48	46.82	45.29
ENSGALG00000016860	ERCC5	-0.1572	0.2486	1	-0.06232	0.7613	0.9999	-0.2403	0.2689	0.9994	16.34	14.74	14.58	14.87	21.11	12.51	14.21	17.92	19.3	17.85	16.36	16.56
ENSGALG00000007902	ATP7A	0.1844	0.2487	1	0.1687	0.4924	0.9999	0.213	0.3323	0.9994	19.69	11.13	14.02	14.16	10.82	15.54	9.91	13.67	18.23	17.75	16.98	10.21
ENSGALG00000023684	R3HCC1L	-0.3632	0.2488	1	-0.3903	0.3946	0.9999	-0.3209	0.4088	0.9994	3.1	3.43	3.24	4.76	3.64	2.91	2.72	3.23	5.97	3.42	3.63	4.4
ENSGALG00000005821	FAM219A	0.3057	0.2488	1	0.6009	0.1282	0.9999	0.07032	0.8243	0.9994	10.22	7.82	10.18	8.73	7.31	9.99	7.91	7.41	6.54	10.5	9.84	5.83
ENSGALG00000008858	MDH1	-0.1556	0.249	1	-0.121	0.6302	0.9999	-0.1743	0.3585	0.9994	676.51	622.14	699.83	664.12	748.17	603.36	639.79	828.21	754.29	572.97	703.22	654.98
ENSGALG00000021487		0.1376	0.249	1	0.2273	0.2525	0.9999	0.05942	0.7426	0.9994	14.98	11.73	11.22	12.25	13.29	12.4	11.64	12.45	13.98	16.82	14.41	12.34
ENSGALG00000008932	ENTPD8	-0.6169	0.2492	1	-0.06343	0.9287	NA	-1.264	0.08911	0.9994	0.07	0.26	0.8	0.36	0.8	0.48	0.54	0.53	0.42	0.22	0.7	0.69
ENSGALG00000012308	MANBA	-0.2229	0.2492	1	0.149	0.6249	0.9999	-0.5977	0.007011	0.3821	10.79	9.86	16.19	15.08	16.38	11.35	14.28	10.51	14.06	17.36	11.51	16.62
ENSGALG00000016954	RGCC	0.5247	0.2493	1	-0.324	0.5039	0.9999	1.29	0.02791	0.7705	11.9	22.84	1.41	3.72	14.41	13.33	5.84	9.24	20.55	8.25	10.94	4.13
ENSGALG00000016651		0.4799	0.2494	1	0.8588	0.1111	0.9999	0.1215	0.8044	0.9994	56.01	28.65	44.9	22.93	15.36	8.32	9.31	35.63	26.95	63.9	47.87	7.37
ENSGALG00000009378	PDGFC	-0.2261	0.2495	1	-0.2946	0.331	0.9999	-0.1273	0.5996	0.9994	16.59	17.78	19.84	21.81	22.2	24.94	28.83	33.25	28.4	16.7	17.79	23.63
ENSGALG00000013725	LONRF1	-0.2125	0.2495	1	-0.2863	0.3224	0.9999	-0.1188	0.6425	0.9994	15.07	8.75	10.02	12.6	12.38	9.31	7.25	17.51	13.3	14.26	11.39	11.45
ENSGALG00000004707	CSE1L	-0.1647	0.2495	1	-0.2412	0.2436	0.9999	-0.0646	0.7509	0.9994	93.06	70.5	72.06	71.73	104.11	78.41	74.69	114.93	111.53	78.4	94.13	86.31
ENSGALG00000004033	GALNT10	0.2924	0.2496	1	0.1107	0.7691	0.9999	0.5099	0.1104	0.9994	10.58	8.39	8.49	6.32	4.82	9.41	7.01	8.26	13.15	10.56	9.99	5.92
ENSGALG00000006919	POF1B	-0.5018	0.2496	1	-0.5236	0.3694	0.9999	-0.4443	0.3473	0.9994	1.38	1.92	2.61	1.78	2.35	1.69	1.47	7.59	2.41	3.92	3.01	2.67
ENSGALG00000022762		-0.6762	0.2497	1	-0.6272	0.4292	NA	-0.7096	0.3808	0.9994	0.89	0.32	1.98	0.18	1.4	1.03	0.6	0.59	2.28	1.09	0.48	0.77
ENSGALG00000008689		0.2371	0.2499	1	0.3703	0.2607	0.9999	0.1139	0.679	0.9994	12.72	9.44	12.63	9.53	9.71	12.98	14.67	11.53	10.47	11.68	13.21	10.9
ENSGALG00000020210	MLF1IP	-0.2414	0.2499	1	-0.2908	0.3673	0.9999	-0.181	0.5261	0.9994	28.43	21.25	24.82	19.77	39.62	26.26	21.56	27.97	36.13	16.67	29.35	24.79
ENSGALG00000015347	ZPLD1	-0.8988	0.25	1	-0.9453	0.1489	0.9999	-0.4373	0.5242	NA	0.15	0.39	0.2	0.29	0.59	0.28	0.61	7.45	1.28	3.89	1.93	3.9
ENSGALG00000007157	FAM46D	0.5123	0.25	1	0.9606	0.1036	0.9999	0.1766	0.7344	0.9994	4.61	3.87	8.77	3.1	2.64	8.08	2.16	3.94	3.2	9.6	5.36	1.99
ENSGALG00000009687	KCNK2	-0.3671	0.2501	1	-0.328	0.5168	0.9999	-0.3905	0.114	0.9994	17.95	23.75	19.11	36.73	25.64	21.22	42.48	26.14	15.68	9.9	17.62	53.78
ENSGALG00000010866	AREG	-1.389	0.2502	1	-1.403	0.1463	0.9999	-0.4265	0.7414	NA	0.05	0	0.05	0.11	0	0.05	0	6.4	2.25	3.6	0.47	2.27
ENSGALG00000015376	IDUA	-0.2806	0.2503	1	-0.5357	0.1749	0.9999	-0.02485	0.9259	0.9994	4.7	3.77	4.42	3.99	4.08	4.03	2.61	3.46	4.12	3.76	3.66	7.46
ENSGALG00000025864	WTIP	0.2758	0.2505	1	0.1875	0.6093	0.9999	0.3814	0.2196	0.9994	5.18	5.04	4.33	4.4	3.44	5.85	4.42	4.59	4.94	5.85	5.25	4.9
ENSGALG00000001630		-0.1463	0.2506	1	-0.2012	0.3521	0.9999	-0.07801	0.6692	0.9994	30.46	28.53	29.82	30.25	29.62	27.34	22.71	40.86	30.53	28.64	28.94	26.95
ENSGALG00000015542	PLPPR1	0.5475	0.2508	1	0.6067	0.2542	0.9999	0.4975	0.4449	0.9994	1.31	10.93	2.91	2.84	4.22	1.45	2.85	3.14	6.41	6.62	5.86	1.24
ENSGALG00000005297	HHATL	-1.032	0.2508	1	-1.348	0.1039	0.9999	1.443	0.1648	NA	0.06	0.37	0.05	0.18	0	0.17	0.1	3.61	1.15	1.56	0.47	0.81
ENSGALG00000015221	CCDC181	-0.4347	0.2509	1	-0.2422	0.6683	0.9999	-0.5875	0.2345	0.9994	1.29	0.66	1.44	1.67	1.3	1.06	0.81	1.44	1.4	0.99	1.1	0.84
ENSGALG00000016047	HLCS	-0.233	0.2509	1	-0.3142	0.3402	0.9999	-0.1361	0.6032	0.9994	13.16	9.1	11.44	12.99	9.1	8.92	6.03	13.87	16.37	13.33	10.71	9.26
ENSGALG00000002963	PID1	0.1809	0.251	1	0.1863	0.3839	0.9999	0.1884	0.3596	0.9994	177.49	253.96	192.62	207.66	193.4	250.7	187.35	177.55	150.14	193.88	172.28	189.77
ENSGALG00000012230	LRR1	-0.2581	0.251	1	-0.5385	0.1068	0.9999	0.07306	0.7976	0.9994	14.98	12.57	10.45	12.52	15.33	13.58	11.01	19.35	23.23	16.15	10.25	15.51
ENSGALG00000003847		-0.2056	0.2511	1	-0.1983	0.5222	0.9999	-0.1989	0.4218	0.9994	18.14	16.64	21.39	19.73	21.01	20.24	15.52	22.88	24.93	16.88	20.39	17.08
ENSGALG00000014267	RBM47	0.3555	0.2511	1	0.3385	0.4418	0.9999	0.3889	0.3135	0.9994	4.3	6.57	4.44	3.19	5.01	5.81	7.13	4.83	5.53	4.78	5.5	4.6
ENSGALG00000004833	Fe	0.1488	0.2511	1	0.1136	0.5559	0.9999	0.1912	0.2923	0.9994	107.91	107.59	98.36	100.22	87.89	116.47	82.26	90.02	94.26	92.03	101.86	87.2
ENSGALG00000011570	ILF2	-0.1345	0.2512	1	-0.1791	0.3637	0.9999	-0.07338	0.6746	0.9994	129.35	115.77	126.18	115.07	139.13	122.5	119.11	137.63	167.32	118.31	125.31	135.13
ENSGALG00000008383	SFR1	-0.4271	0.2513	1	-0.6834	0.1519	0.9999	-0.02162	0.9577	0.9994	3.37	4.61	3.86	3.18	4.85	3.88	2.29	11.94	7.01	6.51	6.02	5.94
ENSGALG00000001761	HAUS1	-0.2991	0.2515	1	-0.5751	0.1154	0.9999	0.01455	0.9657	0.9994	7.44	7.43	5.6	5.65	9.43	6.4	5.78	11.55	9.94	5.95	6.95	8.32
ENSGALG00000008989	WDR43	-0.1518	0.2516	1	-0.219	0.2728	0.9999	-0.06285	0.7381	0.9994	65.4	64.88	60.13	60.61	77.51	62.4	62.07	92.15	82.61	63.21	72.39	71.44
ENSGALG00000014054	GRK6	-0.217	0.2517	1	-0.2493	0.414	0.9999	-0.1691	0.534	0.9994	11.64	8.98	13.12	13.59	12.33	14.78	10.02	15.66	16.62	13.19	12.71	13.16
ENSGALG00000008057	LLGL2	-0.1616	0.2517	1	-0.2137	0.3734	0.9999	-0.0906	0.6679	0.9994	14.37	10.93	13.05	12.16	13.84	12.13	10.25	17.44	15.29	13.28	14.52	14.05
ENSGALG00000012275	Epm2a	-0.2879	0.2522	1	-0.2272	0.542	0.9999	-0.3337	0.3155	0.9994	3.14	2.31	3.33	4.17	4.49	4.28	3.11	4.72	4.41	3	3.81	3.34
ENSGALG00000012216	BMPR1B	0.223	0.2524	1	-0.0323	0.9108	0.9999	0.5111	0.05637	0.9994	14.8	20.03	13.6	9.13	14.56	18.79	16.31	17.04	19.12	12.83	18.26	15.97
ENSGALG00000002128		-1.096	0.2527	1	-1.128	0.1074	0.9999	-0.1574	0.8399	NA	0.09	0.08	0.06	0.1	0.17	0.12	0.26	7.17	2.76	4.55	1.15	3.34
ENSGALG00000011940	CCK	0.8252	0.253	1	1.381	0.1069	0.9999	-0.8591	0.2545	NA	0.34	1.05	1.39	0.68	1.1	0.32	4.34	1.1	0.16	6.5	1.78	3.63
ENSGALG00000008010	PTPN1	0.1459	0.253	1	0.1902	0.3663	0.9999	0.1194	0.5355	0.9994	49.44	35.03	38.26	37.11	35.63	38.69	30.89	35.33	35.58	41.82	40.89	34.4
ENSGALG00000010698	RPS6KA5	0.186	0.2531	1	0.2642	0.3417	0.9999	0.1296	0.564	0.9994	7.8	6.02	6.72	7.01	5.35	7.44	6.5	5.6	6.5	5.68	7.46	5.43
ENSGALG00000011051	SKAP2	0.1535	0.2532	1	0.2305	0.2941	0.9999	0.09478	0.6298	0.9994	35.22	24.01	30.21	27.3	25.14	30.93	26.1	29.62	22.9	33.93	29.3	27.99
ENSGALG00000013893	MNS1	-0.4045	0.2537	1	-0.3308	0.5177	0.9999	-0.4724	0.2797	0.9994	1.89	1.35	2.36	1.52	2.64	1.57	1.93	2.2	1.89	1.97	1.71	3.34
ENSGALG00000001387	SPNS2	0.3337	0.2537	1	0.5089	0.2678	0.9999	0.1951	0.5184	0.9994	26.25	14.28	17.33	17.89	12.72	15.8	5.83	14.1	16.12	20.89	28.36	9.97
ENSGALG00000008411	GHR	-0.6381	0.2539	1	-0.2149	0.7732	0.9999	-1.469	0.01131	0.5	0.68	1.33	2.38	3.55	2.93	1.17	3.96	2	2.13	1.11	4.92	7.97
ENSGALG00000005321	LAMA5	0.1978	0.2539	1	-0.2929	0.1448	0.9999	0.7396	6.9e-05	0.01462	34.61	24.86	16.61	17.76	15.98	26.44	20.91	27.95	26.95	22.27	20.45	28.23
ENSGALG00000004295	CPD	0.151	0.254	1	0.06347	0.7522	0.9999	0.2466	0.1965	0.9994	44.17	34.88	37.43	33.01	26.96	38.68	27.69	36.19	40.43	37.22	39.07	29.23
ENSGALG00000016027	CBR1	-0.1332	0.2543	1	-0.1767	0.3806	0.9999	-0.07648	0.6668	0.9994	109.53	94.32	108.56	113.36	96.85	103.82	86.03	125.48	109.99	109.11	92.3	109.85
ENSGALG00000006783	PLOD2	-0.1782	0.2543	1	-0.0556	0.8315	0.9999	-0.2712	0.1545	0.9994	217.77	224.71	256.72	247.5	272.87	210.35	207.22	226.45	188.66	177.02	223.87	256.48
ENSGALG00000007324	TP63	-1.263	0.2543	1	-1.303	0.08579	0.9999	0.3164	0.7684	NA	0.12	0	0	0.24	0.08	0.29	0.25	12.63	4.93	6.92	1.72	4.82
ENSGALG00000012072		-0.2508	0.2544	1	-0.1912	0.5398	0.9999	-0.292	0.2436	0.9994	50.31	23.46	52.9	47.97	32.61	38.48	16.65	28.61	59.48	43.92	41.22	33.47
ENSGALG00000006009	PODXL2	-0.5451	0.2545	1	-0.8473	0.2093	0.9999	-0.02275	0.956	0.9994	10.51	3.63	8.7	7.02	4.27	6.18	0.85	24.2	19.07	16.59	8.69	5.53
ENSGALG00000028945	LGI2	0.3226	0.2547	1	0.7517	0.05022	0.9465	-0.1021	0.7709	0.9994	5.65	2.12	4.34	4.43	2.44	3.03	2.89	3.3	4.37	6.91	5.07	1.71
ENSGALG00000005628	COL9A3	0.7375	0.2547	1	0.8544	0.1579	0.9999	0.695	0.4031	0.9994	1.33	9.3	4.5	2.44	0.33	0.75	1.79	0.9	0.46	1.87	1.38	1.55
ENSGALG00000007131		-0.1815	0.2547	1	-0.2644	0.2371	0.9999	-0.09088	0.6865	0.9994	352.59	373.71	316.88	306.21	513.72	355.3	321.39	400.51	408.48	273.96	334.25	388.15
ENSGALG00000004383	TIMM22	-0.146	0.255	1	-0.1308	0.5341	0.9999	-0.1463	0.4499	0.9994	36.45	39.21	45.72	41.39	38.01	38.79	41.74	49.37	46.11	41.36	37.6	46.07
ENSGALG00000020569	DIMT1	-0.1798	0.255	1	-0.2571	0.3339	0.9999	-0.08442	0.7182	0.9994	16.63	14.93	14.03	15.55	16.37	12.54	13.44	17.17	21	14.18	15.15	16.53
ENSGALG00000026340	MED30	-0.1496	0.255	1	-0.1671	0.43	0.9999	-0.1181	0.549	0.9994	16.37	18.2	15.82	17.74	20.87	16.26	15.47	20.54	17.7	14.97	17.26	18.88
ENSGALG00000005076		-0.7755	0.255	1	-2.181	0.01588	0.6427	1.309	0.03212	0.8195	0.46	0.3	0.19	0.15	0.08	0.3	0.07	0.47	1.9	0.24	0.19	0.07
ENSGALG00000007618	BTG4	-1.167	0.2553	1	-1.215	0.05128	0.9467	0.4759	0.6129	NA	1.06	0	0.44	0.68	0.13	0.73	1.84	45.84	14.14	20.17	9.02	14.21
ENSGALG00000008716	FLRT3	0.206	0.2555	1	-0.07522	0.7923	0.9999	0.4739	0.0347	0.8415	26.69	24.88	14.44	17.77	20.21	22.57	17.79	18.35	20.23	14.06	23.24	23.1
ENSGALG00000021685	SERINC2	-0.2715	0.2556	1	-0.4739	0.1974	0.9999	-0.02175	0.9377	0.9994	14.55	12.3	10.11	11.73	16.28	11.49	12.15	13.36	14.1	10.99	14.7	27.48
ENSGALG00000013352	SF3B4	0.1466	0.2558	1	0.09995	0.6283	0.9999	0.203	0.3095	0.9994	47.38	38.87	45.7	37.29	33.76	50.49	34.47	39.64	45.76	45.34	43.2	36.62
ENSGALG00000014662	RBP5	-0.2456	0.2558	1	0.05848	0.8377	0.9999	-0.5659	0.05402	0.9994	29.47	36.62	67.88	66.49	36.76	50.68	63.1	46.98	71.03	49.06	45.87	47.17
ENSGALG00000009505	PNPLA8	0.1283	0.2559	1	0.1672	0.3986	0.9999	0.1034	0.5511	0.9994	21.88	19.73	18.43	19.35	19	20.44	20.17	22.45	20.45	23.76	21.55	19.26
ENSGALG00000017289	C1H12ORF4	-0.1732	0.256	1	-0.4131	0.05958	0.9797	0.1184	0.5274	0.9994	44.17	43.37	35.61	37.17	46.64	44.18	40.28	66.24	52.86	34.67	50.11	58.52
ENSGALG00000027347	ALG10	-0.1605	0.2561	1	-0.1859	0.39	0.9999	-0.1213	0.5674	0.9994	43.45	53.36	48.15	43.48	62.82	46.71	45.86	52.57	62.2	39.53	50.54	51.25
ENSGALG00000010649	CNST	0.335	0.2562	1	0.7692	0.05585	0.9642	0.008871	0.98	0.9994	8.93	5.33	8.77	8.47	3.78	7.35	4.27	4.7	5.41	9.61	8.11	3.46
ENSGALG00000019866	PFN4	-0.4613	0.2564	1	-0.225	0.6922	0.9999	-0.6288	0.2338	0.9994	3.47	4.18	6.52	4.17	3.66	1.66	1.78	3.72	3.27	3.26	3.19	3.11
ENSGALG00000007799	ZNF217	-0.1343	0.2565	1	-0.01539	0.9367	0.9999	-0.2379	0.1785	0.9994	34.17	25.82	32.29	35.86	34.2	28.66	28.39	39.31	32.91	33.01	33.85	30.41
ENSGALG00000000632	CHTF8	-0.2313	0.2567	1	-0.1657	0.6008	0.9999	-0.2902	0.2992	0.9994	16.2	22.23	25.64	23.12	27.01	24.1	24.1	30.07	29.83	19.06	30.08	28.04
ENSGALG00000013042	MICAL3	0.1487	0.2567	1	0.2194	0.2948	0.9999	0.09341	0.6473	0.9994	11.11	7.97	10.62	8.61	7.56	10.07	9.39	10.54	8.8	10.03	10.63	8.23
ENSGALG00000016936	TDRD3	-0.1454	0.2569	1	-0.1204	0.5609	0.9999	-0.1536	0.405	0.9994	34.9	35.81	37.29	34.73	44.38	35.46	34.99	42.85	35.38	32.1	32.08	37.37
ENSGALG00000008250	TBX3	0.1721	0.2569	1	0.3611	0.09687	0.9999	0.02232	0.9088	0.9994	34	25.9	36.84	29.11	26.42	35.69	20.96	23.51	27.33	38.99	32.38	24.57
ENSGALG00000000081	IL4I1	-0.5936	0.2576	1	-0.005985	0.9928	0.9999	-1.483	0.02262	0.6849	0.79	0.39	2.45	2.75	0.7	0.96	0.78	1.24	3.59	2.93	1.97	1.18
ENSGALG00000027283	SLC12A9	-0.1859	0.2576	1	-0.1273	0.6008	0.9999	-0.2383	0.317	0.9994	6.22	6.61	8.74	8.79	5.77	7.17	6.01	10.37	9.85	9.85	8.21	7.64
ENSGALG00000012113	C7H2ORF76	-0.2837	0.2576	1	-0.4418	0.1884	0.9999	-0.06228	0.8495	0.9994	11.46	7.67	9.72	12.95	14.87	17.71	14.46	20.8	15.13	10.15	16.29	23.2
ENSGALG00000011995	CLASP2	0.1456	0.2577	1	0.0316	0.877	0.9999	0.2783	0.1141	0.9994	59.24	47.8	44.9	42.02	42.8	53.27	48.15	57.66	47.26	54.73	47	51.33
ENSGALG00000009204	C16orf59	-0.2223	0.2577	1	-0.1502	0.6154	0.9999	-0.2747	0.3202	0.9994	17.58	26.22	29.46	33.68	22.94	27.84	19.9	23.87	29.82	19.22	27.01	24.6
ENSGALG00000006054	CALCA	-0.5799	0.2577	1	-0.7017	0.1987	0.9999	-0.2067	0.6868	0.9994	2.77	3.45	4.12	4.04	2.72	3.24	2.96	16.69	9.38	12.89	7.51	12.94
ENSGALG00000011982	PDE5A	0.1683	0.2578	1	0.07905	0.7355	0.9999	0.2597	0.1509	0.9994	86.8	62.49	61.49	55.16	58.51	64.9	38.42	67.07	67.06	64.8	74.92	44.24
ENSGALG00000009581	MPP5	0.1552	0.2578	1	0.2409	0.3016	0.9999	0.08156	0.6906	0.9994	23.33	18	21.21	16.7	18.26	19.24	16.4	20.03	20.3	25.14	24.27	18.42
ENSGALG00000005682	SPATA5L1	0.3065	0.2581	1	0.1242	0.7395	0.9999	0.5322	0.1379	0.9994	8.96	6.5	3.26	7.22	4.4	6.58	5.74	6.99	9.36	9.14	7.08	5.15
ENSGALG00000010021	HYI	-0.4168	0.2581	1	-0.6263	0.2188	0.9999	-0.1559	0.7271	0.9994	7.58	5.36	6.01	4.42	9.4	5.34	3.77	14.07	7.83	6.1	8.48	7.94
ENSGALG00000008934	PIK3CA	0.2697	0.2581	1	0.4221	0.1136	0.9999	0.1749	0.5493	0.9994	63.81	22.68	41.11	40.2	24.51	37.24	17.84	22.76	32.7	39.04	36.93	18.31
ENSGALG00000000824		-0.5935	0.2582	1	-0.6612	0.1785	0.9999	-0.3252	0.4925	0.9994	2.25	2.17	2.4	2.99	3.53	2.84	3.68	19.48	8.65	12.57	7.01	10.11
ENSGALG00000001668	UBE2R2	0.1329	0.2583	1	0.1444	0.4525	0.9999	0.1358	0.4439	0.9994	84.82	70.74	73.36	71.26	62.67	76.33	65.24	66.86	77.1	71.3	77.36	62.66
ENSGALG00000013579	FAT1	0.158	0.2583	1	0.1058	0.6349	0.9999	0.2191	0.2463	0.9994	35.45	25.44	29.1	24.57	24.02	31.41	23.7	23.36	28.22	28.75	28.43	27.99
ENSGALG00000005314	APPBP2	-0.1419	0.2584	1	-0.3073	0.1144	0.9999	0.05206	0.7726	0.9994	45.7	44.16	40.1	38.47	46.63	41.95	36.02	61.32	56.88	44.28	45.45	47.55
ENSGALG00000006409	PODXL	0.2377	0.2584	1	0.1828	0.5884	0.9999	0.3093	0.2145	0.9994	181.42	278.98	207.54	152.78	237.08	283.65	331.01	236.89	176.82	168.99	195.21	252.66
ENSGALG00000005350	USP32	0.1737	0.2585	1	-0.04136	0.8644	0.9999	0.4122	0.0283	0.7715	15.96	12.79	9.74	9.58	10.08	11.14	8.08	14.5	15.74	13.56	14.12	8.88
ENSGALG00000010694	SECISBP2	-0.158	0.2585	1	-0.2989	0.1454	0.9999	-0.005054	0.9806	0.9994	24.76	28.24	24.31	20.85	33	25.84	21.65	33.4	30.23	21.04	27.14	28.07
ENSGALG00000009839	PPIG	-0.1588	0.2587	1	-0.1005	0.6194	0.9999	-0.2057	0.3291	0.9994	72.36	77.34	71.62	75.16	111.33	77.24	83.82	93.71	96.28	80.99	87.29	98.47
ENSGALG00000004564	FAM214A	0.1504	0.2587	1	0.231	0.2847	0.9999	0.07835	0.6619	0.9994	25.6	19.95	19.95	22.67	20.77	22.73	25.26	29.43	19.78	29.69	24.55	22.94
ENSGALG00000010097	GATB	-0.2166	0.2589	1	-0.2356	0.4415	0.9999	-0.1796	0.5122	0.9994	13.58	11.04	13.57	13.57	10.73	9.4	11.18	14.43	17.57	13.35	12.15	14.08
ENSGALG00000016559	PIGA	-0.1809	0.259	1	-0.02329	0.9308	0.9999	-0.3145	0.1652	0.9994	7.13	7.9	9.84	10.17	8.05	7.81	6.64	8.26	8.11	8.33	8.52	8.84
ENSGALG00000014347	PARP11	-0.1462	0.259	1	-0.07881	0.7226	0.9999	-0.1976	0.2739	0.9994	55.7	57.27	59.21	61.35	68.61	54.39	61.23	63.94	58.38	52.16	57.33	70.39
ENSGALG00000023066	DNAJA1	0.1844	0.2591	1	0.09049	0.7273	0.9999	0.2863	0.1254	0.9994	262.99	210.25	188.19	160.88	186.18	191.57	133.15	180.36	283.15	225	236.81	131.31
ENSGALG00000002180	CHFR	0.1583	0.2591	1	-0.04326	0.8403	0.9999	0.3638	0.06785	0.9994	32.14	27.05	28.16	22.44	21.18	34.72	19.33	29.16	30.22	30.38	28.61	25.86
ENSGALG00000003720	FANCD2	-0.1703	0.2592	1	-0.4287	0.05882	0.9797	0.1129	0.5665	0.9994	17.32	14.36	15.32	11.84	16.57	16.49	12.12	18.9	25.25	12.52	16.77	15.62
ENSGALG00000013552	NUP98	-0.2269	0.2593	1	-0.2741	0.312	0.9999	-0.1552	0.5361	0.9994	25.92	13.28	25.69	24.91	14.58	20.97	12.59	37.15	29.45	32.05	24.32	21.02
ENSGALG00000007666	KCNIP2	0.4061	0.2595	1	0.01457	0.9722	0.9999	0.6534	0.1264	0.9994	36.8	98.93	42.07	17.63	70.06	67.24	49	39.84	45.73	21.35	26.22	21.51
ENSGALG00000006744		-0.6747	0.2597	1	-0.8287	0.1754	0.9999	-0.06325	0.9229	NA	0.05	0.08	0.06	0.09	0.09	0.11	0.18	0.73	0.37	0.31	0.2	0.23
ENSGALG00000007886	PAMR1	0.4665	0.2598	1	1.564	0.0003354	0.1067	-0.6961	0.1216	0.9994	2.7	2.24	7.96	4.57	2.26	4.3	5.34	3.2	2.81	11.31	5.28	1.86
ENSGALG00000013528		-0.5402	0.2601	1	-0.5599	0.2623	0.9999	-0.4579	0.3642	0.9994	1.68	1.19	1.48	2.4	1.78	1.34	2.39	5.57	4.53	5.64	2.85	6.54
ENSGALG00000013772	DENND6B	0.2541	0.2605	1	0.3472	0.3213	0.9999	0.1791	0.5408	0.9994	11.57	11.21	11.94	12.32	7.33	13.46	7.91	10.86	12	13.08	15.32	7.38
ENSGALG00000014079	SYTL2	0.2716	0.2606	1	0.07382	0.835	0.9999	0.464	0.1251	0.9994	6.05	7.18	3	4.59	7.19	7.46	4.76	5.45	3.31	5.05	6.75	7.64
[truncated: 13,917 more rows]
