# Supplementary material for: Artificial selection reveals the role of transcriptional constraints in the maintenance of life history variation
Source: Evol Lett. 2020 Apr 7;4(3):200–11. doi: 10.1002/evl3.166 (PMC7293072; doi:10.1002/evl3.166)
Supplement: Supplementary file 3 — Supporting Information [file EVL3-4-200-s003.xlsx]

## Sheet: Quail Coja_2.0a reference
gene ID	Galgal4 gene ID	Galgal4 gene name	log2 Ratio (L,H)	p-value (L,H)	FDR (L,H)	log2 Ratio (L1,H1)	p-value (L1,H1)	FDR (L1,H1)	log2 Ratio (L2,H2)	p-value (L2,H2)	FDR (L2,H2)	H2_32 [TPM]	H2_37 [TPM]	L2_46 [TPM]	L2_48 [TPM]	L2_55 [TPM]	H2_59 [TPM]	H1_12 [TPM]	L1_17 [TPM]	L1_20 [TPM]	H1_21 [TPM]	H1_22 [TPM]	L1_23 [TPM]
ENSGALT00000038787	ENSGALG00000009601	NELL2	0.9613	8.84e-07	0.01124	1.037	0.00306	0.3409	0.8978	8.65e-05	0.01818	527.43	625.55	254.12	306.62	359.1	595.66	915.99	381.78	331.68	465.84	490.34	276.1
ENSGALT00000046207	ENSGALG00000026017	Drg11	3.554	2.14e-06	0.01127	2.273	0.01666	NA	5.067	9.88e-07	0.0004374	0.26	0.42	0	0.02	0	0.25	0.14	0.04	0.05	0.12	0.15	0
ENSGALT00000021357	ENSGALG00000013079	ABCA13	3.349	2.66e-06	0.01127	2.928	0.006828	NA	3.649	2.84e-07	0.0001532	0.66	0.45	0.01	0.05	0.04	0.29	0.58	0.03	0.03	0.05	0.06	0.04
ENSGALT00000015728	ENSGALG00000025825		1.498	3.84e-06	0.01218	1.341	0.00302	0.3409	1.681	9.46e-06	0.003137	12.94	18.24	3.18	4.76	3.22	5.19	14.55	5.91	3.4	3.71	16.59	5.31
ENSGALT00000019050	ENSGALG00000011656		0.5528	6.98e-05	0.1696	0.5327	0.02001	0.7271	0.5851	0.001104	0.1113	57.44	54.23	33.37	38.48	37.85	57.07	50.71	43.27	35.68	60.83	73.66	53.57
ENSGALT00000003614	ENSGALG00000002298	COL8A2	0.9167	8.2e-05	0.1696	0.9946	0.0007836	0.2038	0.8529	0.006477	0.3543	54.26	110.6	54.4	30.1	68.45	113.71	139.38	67.01	47.29	86.01	66.52	44.24
ENSGALT00000044063			0.5594	0.0001004	0.1696	0.6828	0.002565	0.3361	0.4476	0.04319	0.9583	46.42	37.73	39.38	30.46	26.53	50.8	40.03	32.64	30.35	53.24	51.19	30.96
ENSGALT00000043572	ENSGALG00000013468	TLR3	-0.5365	0.0001067	0.1696	-0.621	0.004052	0.3914	-0.4554	0.009533	0.4479	26.57	21.49	29.9	31.44	30.33	20.7	16.28	23.43	38.72	19.3	20.87	28.86
ENSGALT00000046234	ENSGALG00000014496	PROM1	0.8555	0.0001427	0.2015	0.6472	0.0372	0.9268	1.157	6.79e-09	4.95e-06	21.15	23.47	8.18	9.94	11.63	23.21	27.14	25.74	19.48	30.98	19.89	8.38
ENSGALT00000025694	ENSGALG00000015944	RIMS1	1.225	0.0002163	0.2242	1.496	0.001458	0.2598	0.891	0.01022	0.4672	2	4.25	1.65	2.5	1.56	4.47	9.52	2.64	1.07	2.94	4.48	2.76
ENSGALT00000023402	ENSGALG00000014496	PROM1	0.95	0.0002242	0.2242	0.665	0.07328	0.9997	1.35	1.9e-10	2.95e-07	21.66	23.14	7.75	8.44	10.02	23.56	23.14	24.39	19.48	31.27	18.84	5.8
ENSGALT00000043487	ENSGALG00000014496	PROM1	0.9486	0.0002266	0.2242	0.6653	0.07325	0.9997	1.346	2.19e-10	3.02e-07	21.84	23.31	7.83	8.53	10.13	23.8	23.37	24.65	19.64	31.59	18.99	5.86
ENSGALT00000044622	ENSGALG00000026677	F10	0.587	0.0002294	0.2242	0.9139	2.8e-05	0.02229	0.3137	0.1023	0.9998	92.73	100.48	85.16	86.54	67.11	110.38	104.34	57.37	78.56	103.95	116.84	47.08
ENSGALT00000022096	ENSGALG00000013575	ISG12(2)	-1.147	0.0003411	0.3096	-0.6148	0.1439	0.9997	-1.607	1.26e-05	0.003813	2033.72	825.58	6490.53	5079.38	2307.83	1885.51	756.22	1830.4	4673.28	2978.79	2212.49	2822.19
ENSGALT00000017322	ENSGALG00000010259	COL28A1	-1.876	0.0005448	0.4316	-1.764	0.03639	0.917	-1.931	9.51e-09	6.55e-06	2.28	1.26	7.08	5.96	5.95	1.61	1.23	0.25	2.41	0.48	1.18	7.43
ENSGALT00000030452	ENSGALG00000019233		-1.184	0.0005582	0.4316	-0.9296	0.0105	0.5799	-1.526	0.001382	0.1329	8.48	9.27	16.83	9.83	45.75	7.84	14.17	31.34	34.75	16.51	13.86	23.76
ENSGALT00000017486	ENSGALG00000010748	EXO1	-0.6505	0.0005806	0.4316	-0.5374	0.02871	0.8493	-0.7918	0.0008925	0.09952	9.24	6.71	11.78	12.67	16.82	8.61	11.78	18.88	18.29	10.32	14.64	18.88
ENSGALT00000007519	ENSGALG00000004722	ASPN	-0.8123	0.0006205	0.4316	-0.6785	0.03283	0.8861	-0.9675	0.0004946	0.06367	21.9	15.21	22.74	26.54	40.73	10.35	22.06	44.17	20.22	27.83	16.24	45.86
ENSGALT00000011103	ENSGALG00000006859	SV2B	-1.585	0.0006705	0.4316	-2.019	0.0002072	0.1016	-0.941	0.0885	0.9998	1.69	0.28	2.24	4.07	1.91	2.51	0.87	11.22	6.05	0.98	2.61	1.88
ENSGALT00000018983	ENSGALG00000011618	ADSSL1	-0.4986	0.0006867	0.4316	-0.4734	0.0183	0.7198	-0.5144	0.01911	0.632	60.36	45.58	59.95	57.55	74.55	32.44	45.62	88.21	82.19	51.08	62.38	62.29
ENSGALT00000021952	ENSGALG00000013468	TLR3	-0.5004	0.0007196	0.4316	-0.6471	0.005597	0.4489	-0.3633	0.04603	0.9958	32.16	23.69	34.68	34.84	31.23	24.82	16.85	28.3	47.92	22.95	25.02	30.15
ENSGALT00000025999	ENSGALG00000016142	Mx	-1.198	0.0007471	0.4316	-1.195	0.01863	0.7198	-1.197	0.0001494	0.02562	14.5	30.75	84.21	44.89	54.87	35.8	20.35	58.13	56.57	17	80.51	155.41
ENSGALT00000011524	ENSGALG00000007114	APOA1	0.863	0.0008061	0.4454	1.486	0.0002173	0.1026	0.1836	0.5252	0.9998	3155.77	4550.28	2850.49	4727.85	3166.96	4739.04	7791.34	2041.36	2301.86	5342.41	8700.48	3775.15
ENSGALT00000014329	ENSGALG00000008815	LRRN4	0.4926	0.0009055	0.4792	0.4449	0.0548	0.9997	0.5457	0.004944	0.3098	79.08	76.89	61.95	41.1	57.51	83.7	58	55.82	73.53	77.37	78.57	36.74
ENSGALT00000023663	ENSGALG00000014684	ERAP1	-0.4769	0.0009579	0.4792	-0.3762	0.06705	0.9997	-0.5523	0.004481	0.2879	33.91	22.5	35.65	34.69	44.49	24.37	21.14	30.74	39.57	21.87	29.63	28.86
ENSGALT00000017274	ENSGALG00000010617	QPCT	0.4495	0.0009804	0.4792	0.4706	0.02748	0.8344	0.4398	0.03542	0.8716	34.74	45.33	27.49	24.87	30.06	33.71	38.46	32.23	30.32	41.7	34.57	25.1
ENSGALT00000018520	ENSGALG00000011350	NEGR1	1.72	0.001148	0.5343	1.789	0.02726	0.8344	1.648	0.00497	0.3098	2.26	3.26	0.62	0.68	1.18	2.62	0.86	0.66	1.33	1.4	6.41	0.59
ENSGALT00000018392	ENSGALG00000011271	LUM	-0.7831	0.001184	0.5343	-1.168	0.0003007	0.1324	-0.3154	0.2102	0.9998	86.99	99.23	127.25	87.96	175.92	133.99	101.22	233.32	157.97	55.71	125.94	274.72
ENSGALT00000015309	ENSGALG00000009398	TES	0.4564	0.001252	0.5343	0.5803	0.006395	0.4661	0.3293	0.08484	0.9998	84.37	59.38	59.56	61.73	47.04	74.33	97.66	69.49	54.12	86.01	83.35	65.07
ENSGALT00000001855	ENSGALG00000001223	PEX10	-0.567	0.001261	0.5343	-0.7465	0.007469	0.5085	-0.3661	0.1397	0.9998	18.22	18.5	23.19	21.18	28.56	21.21	17.47	36.2	29.45	18.97	17.22	29.23
ENSGALT00000037195	ENSGALG00000012869	Worthington	2.905	0.00138	0.5414	5.335	3.15e-06	0.006569	-0.7056	0.1929	0.9998	2.05	0.81	1.79	1.2	2.89	0.91	5.41	0.83	0.29	0.31	47.3	0.22
ENSGALT00000020995	ENSGALG00000012869	Worthington	2.905	0.00138	0.5414	5.335	3.14e-06	0.006569	-0.7056	0.193	0.9998	1.74	0.69	1.52	1.02	2.47	0.78	4.61	0.7	0.25	0.26	40.28	0.18
ENSGALT00000015634			0.5039	0.001406	0.5414	0.6589	0.00235	0.3329	0.3513	0.1238	0.9998	391.25	614.46	389.03	426.02	316.07	459.69	606.99	372.27	399.51	598.73	525.59	385.78
ENSGALT00000040502	ENSGALG00000004980	kcnma1	0.667	0.001727	0.6454	0.575	0.06228	0.9997	0.7611	0.003998	0.2652	14.47	22.75	10.49	15.4	9.08	23.06	16.08	6.66	15.18	21.37	17.69	16.5
ENSGALT00000012956	ENSGALG00000007979	CALML4	-0.4913	0.001788	0.6493	-0.3382	0.1672	0.9997	-0.6351	0.008323	0.4156	61.24	40.74	78.26	85.22	56.88	44.5	46.56	76.1	70.54	58.82	57.59	69.02
ENSGALT00000022366	ENSGALG00000013771	KIAA1211	0.9485	0.001982	0.6997	1.137	0.02596	0.8174	0.7949	0.001049	0.1103	7.67	8.87	4.63	4.7	4.53	7.99	3.62	7.61	2.67	7.88	13.67	1.67
ENSGALT00000006147	ENSGALG00000003862	LRRFIP1	0.4632	0.002072	0.7116	0.6855	0.001987	0.3129	0.2696	0.1751	0.9998	33.56	33.26	33.53	29.28	23.05	39.13	37.99	25.38	21.49	43.41	30.72	26.33
ENSGALT00000020390	ENSGALG00000012480	NMI	-0.4702	0.002256	0.7546	-0.3931	0.1033	0.9997	-0.5327	0.005826	0.3355	57.98	33.64	66.96	61.53	67.22	48.26	32.34	45.73	80.52	55.33	47.13	57.99
ENSGALT00000017823	ENSGALG00000010950	PPP4R4	-0.8976	0.002536	0.8263	-1.014	0.02822	0.842	-0.7798	0.01605	0.5719	6.22	4.21	6.3	10.8	5.99	3.49	4.88	11.85	3.35	3.21	3.13	8.91
ENSGALT00000011840	ENSGALG00000007319	CCDC64	1.533	0.002697	0.857	1.358	0.04843	0.9818	1.792	0.0105	0.4713	0.68	0.76	0.19	0.05	0.38	0.91	1.16	0.26	0.67	0.65	1.19	0.32
ENSGALT00000016641	ENSGALG00000010237	NPC2	0.8141	0.002962	0.9182	0.5955	0.1712	0.9997	1.047	5.98e-05	0.01454	1149.78	1266.24	389.8	529	563.56	712.83	475.94	647.14	1094.96	1187.6	1167.15	230.36
ENSGALT00000015423	ENSGALG00000020249	RAPGEF2	0.3536	0.003244	0.9815	0.3112	0.1141	0.9997	0.4022	0.02174	0.6879	29.14	28.45	20.62	19.53	21.42	25.72	24.27	21.16	20.14	23.75	25.9	21.34
ENSGALT00000038834	ENSGALG00000009523	CNTN1	1.647	0.003444	0.9996	2.147	0.006101	0.4638	1.033	0.1065	0.9998	0.26	0.3	0.15	0.09	0.35	0.7	1.62	0.18	0.19	0.36	0.23	0.19
ENSGALT00000015038	ENSGALG00000009241	SFRP2	-1.136	0.003462	0.9996	-1.655	7.03e-06	0.009585	-0.605	0.2607	0.9998	29.16	34.21	36.01	10.88	57.29	5.98	7.77	57.55	79.49	25.01	17.61	28.48
ENSGALT00000045436	ENSGALG00000027934	FAM19A1	-1.861	0.003817	0.9996	-2.555	0.00312	0.3409	-1.169	0.1186	0.9998	0.09	0.12	0.12	0.79	0.51	0.43	0.17	0.12	0.94	0.04	0.17	1.34
ENSGALT00000026640	ENSGALG00000016511	ADGRG2	0.8635	0.003867	0.9996	0.3388	0.384	0.9997	1.485	1.11e-06	0.0004738	10.33	15.52	2.8	4.86	6.75	15.23	10.26	9.73	15.13	11.36	10.99	2.94
ENSGALT00000007982	ENSGALG00000004980	kcnma1	0.6498	0.004111	0.9996	0.5216	0.1052	0.9997	0.7857	0.004233	0.277	15.66	26.73	11.08	17.64	9.95	25.35	20.86	7.45	17.26	22.98	19.47	21.08
ENSGALT00000045763	ENSGALG00000004980	kcnma1	0.6508	0.004262	0.9996	0.5197	0.1086	0.9997	0.7908	0.00374	0.258	13.83	23.78	9.75	15.44	8.83	22.17	18.59	6.51	15.41	20.36	17.29	18.8
ENSGALT00000040499	ENSGALG00000004980	kcnma1	0.6512	0.004289	0.9996	0.5218	0.1075	0.9997	0.7894	0.003804	0.2592	14.35	24.72	10.14	16.04	9.18	23.06	19.31	6.74	16.03	21.19	17.99	19.5
ENSGALT00000042935	ENSGALG00000004980	kcnma1	0.6512	0.004291	0.9996	0.5218	0.1075	0.9997	0.7894	0.003804	0.2592	14.38	24.77	10.16	16.09	9.2	23.1	19.35	6.76	16.08	21.24	18.03	19.55
ENSGALT00000003596	ENSGALG00000002287	CRB1	1.709	0.004318	0.9996	2.297	0.002273	0.3316	0.6125	0.37	0.9998	0.13	0.26	0.12	0.13	0.26	0.4	1.01	0.28	0.04	1.34	0.4	0.26
ENSGALT00000044526	ENSGALG00000004980	kcnma1	0.6508	0.004331	0.9996	0.5199	0.1092	0.9997	0.7903	0.003722	0.258	14.38	24.72	10.14	16.04	9.18	23.06	19.25	6.73	16.03	21.15	17.99	19.5
ENSGALT00000045426	ENSGALG00000026733	FFAR4	1.908	0.004429	0.9996	1.256	0.1088	0.9997	2.606	0.0008968	0.09952	11.78	10.9	3.83	0	0.94	7.04	10.12	2.06	0.55	1.99	7	5.73
ENSGALT00000013697	ENSGALG00000008409	GSTO1	-0.5131	0.004626	0.9996	-0.4335	0.05751	0.9997	-0.6085	0.004314	0.2801	47.59	30.36	53.22	53.24	52.92	30.05	47.07	87.7	74.75	68.53	42.8	62.76
ENSGALT00000009581	ENSGALG00000005958	TRIM66	0.7493	0.004649	0.9996	0.5366	0.1959	0.9997	0.9599	0.001093	0.1111	6.59	6.56	3.8	2.44	2.99	5.21	2.89	4.87	3.91	4.99	7.42	2.24
ENSGALT00000008299	ENSGALG00000005169	FUT11	-0.392	0.004779	0.9996	-0.2703	0.196	0.9997	-0.4845	0.009643	0.4496	29.68	30.06	47.61	40.33	43.49	36.35	27.42	36.34	41.9	29.55	29.99	32.44
ENSGALT00000018269	ENSGALG00000011205	SMOC2	0.5641	0.004943	0.9996	0.7887	0.01296	0.6207	0.3647	0.06595	0.9998	130.37	113.9	88.05	111.98	74.63	119.35	195.36	85.22	64.74	98.35	95.19	91.87
ENSGALT00000045482	ENSGALG00000016428	Enpp2	-0.6185	0.005089	0.9996	-0.4795	0.1157	0.9997	-0.7209	0.005074	0.3146	6.45	7.61	16.13	8.17	14.69	10.04	7.48	8.89	11.72	3.82	9.75	10.42
ENSGALT00000026059	ENSGALG00000016155	COL19A1	0.5908	0.005136	0.9996	0.5414	0.1022	0.9997	0.6334	0.00294	0.2224	17.22	12.95	9.9	7.38	10.69	14.48	6.34	7.13	6.33	15.76	10.99	9.72
ENSGALT00000017302	ENSGALG00000010633	GPX7	-0.4175	0.005161	0.9996	-0.4681	0.02718	0.8344	-0.3557	0.1082	0.9998	120.52	144	136.76	162.6	228.73	156.29	123.37	212.23	182.92	121.12	166.49	200.38
ENSGALT00000037073	ENSGALG00000005843	EF1A	-0.6381	0.005199	0.9996	-0.6081	0.07525	0.9997	-0.6575	0.03438	0.8547	8	6.17	16.09	7.81	10.01	7.88	8	16.34	12.45	5.89	10.32	10.37
ENSGALT00000026501	ENSGALG00000016428	Enpp2	-0.6131	0.005461	0.9996	-0.4873	0.1084	0.9997	-0.7046	0.006401	0.3529	13.31	15.28	32.55	16.24	29.29	20.23	15.01	17.91	23.64	7.69	19.48	21.02
ENSGALT00000009385	ENSGALG00000005843	EF1A	-0.6348	0.005463	0.9996	-0.6039	0.0791	0.9997	-0.655	0.03496	0.8638	9.56	7.42	19.21	9.33	11.96	9.42	9.55	19.38	14.87	6.99	12.32	12.3
ENSGALT00000016634	ENSGALG00000010233	SYNDIG1L	1.848	0.005539	0.9996	2.005	0.02748	0.8344	1.745	0.0157	0.5678	4.95	6.2	0.11	1.21	2.6	2.57	0.72	1.1	1.54	4.62	4.9	0
ENSGALT00000005678	ENSGALG00000003589	VTN	0.7857	0.005821	0.9996	1.779	1.29e-14	1.64e-10	-0.2212	0.4363	0.9998	37.93	33.51	52.32	37.66	21.11	26.36	64.47	19.13	26.5	62.32	74.46	16.5
ENSGALT00000046148	ENSGALG00000008267	IL5RA	1.472	0.00596	0.9996	2.116	0.006196	0.4638	0.7802	0.2647	NA	0.33	0.36	0.17	0.18	0.14	0.18	0.37	0.12	0.21	0.56	0.59	0.03
ENSGALT00000021797	ENSGALG00000013357	MTCL1	0.5332	0.00616	0.9996	0.7426	0.006999	0.4931	0.3654	0.1713	0.9998	8.91	5.63	5.63	4.75	3.78	4.31	5.04	3.72	4.88	6.2	6.9	2.83
ENSGALT00000012660	ENSGALG00000007804	GXYLT2	0.3979	0.006187	0.9996	0.4198	0.06776	0.9997	0.3878	0.03794	0.905	141.5	164.12	122.12	100.43	131.77	167.07	154.73	109.97	91.55	144.81	133.27	137.58
ENSGALT00000045671	ENSGALG00000009743	RPAP3	-0.3547	0.006497	0.9996	-0.3882	0.05601	0.9997	-0.3032	0.1004	0.9998	42.24	33.71	44.62	40.09	52.62	38.42	40.35	69.3	52.93	39.54	46.64	52.39
ENSGALT00000008573	ENSGALG00000005347	ADAMTS18	1.365	0.006669	0.9996	1.476	0.02896	0.852	1.196	0.02417	0.724	1.3	1.21	0.43	0.36	0.48	0.47	2.49	0.94	0.21	0.74	2.31	0.95
ENSGALT00000040439	ENSGALG00000001069	ZPD	1.131	0.006802	0.9996	1.231	0.03545	0.904	0.9966	0.005758	0.3355	63.72	101.41	37.22	16.4	64.19	72.26	207.58	62.78	118.05	94.22	94.37	8.39
ENSGALT00000010311	ENSGALG00000006384		-0.7913	0.006836	0.9996	-0.1806	0.5915	0.9997	-1.277	0.0001237	0.02397	267.3	147.13	748.84	588.16	251.12	264.82	149.47	225.87	478.24	413.87	245.96	247.95
ENSGALT00000012349	ENSGALG00000007631	MEGF11	-1.24	0.007035	0.9996	-0.6566	0.2068	0.9997	-2.343	9.61e-06	0.003137	0.24	0.21	1.65	1.11	1.27	0.36	0.76	1.22	1.96	1.06	1.04	1.54
ENSGALT00000019676	ENSGALG00000012046	ARPP21	1.217	0.007051	0.9996	0.5534	0.3743	0.9997	1.862	0.000568	0.07116	1.51	1.62	0.37	0.54	0.22	1.05	1.06	0.43	0.47	0.56	0.85	0.87
ENSGALT00000039023	ENSGALG00000014297	IRF-3	-0.4973	0.007388	0.9996	-0.3058	0.229	0.9997	-0.6611	0.005648	0.332	89.6	55.54	143.18	117.15	75.02	74.11	46.74	75.71	121.45	99.35	77.7	89.33
ENSGALT00000001863	ENSGALG00000024296		-3.542	0.007466	0.9996	-3.59	4.79e-05	0.03218	0	1	NA	0	0	0	0	0	0	0.06	6.13	1.09	0.58	0.13	2.25
ENSGALT00000011110	ENSGALG00000006864	COL24A1	-0.5351	0.007481	0.9996	-0.3224	0.2517	0.9997	-0.7796	0.0006414	0.07576	11.35	8.06	15.5	22.27	13.36	11.34	10.62	17.8	27.46	20.69	12.42	12.3
ENSGALT00000031019	ENSGALG00000012917	CDH6	0.6362	0.007585	0.9996	0.225	0.5315	0.9997	0.998	5.59e-07	0.0002772	43.48	31.14	20.47	16.6	21.58	46	20.1	15.88	25.33	14.86	45.45	29.75
ENSGALT00000000548	ENSGALG00000000402	LOXL2	0.3984	0.007624	0.9996	0.618	0.002348	0.3329	0.2186	0.2838	0.9998	71.32	47.78	57.18	44.68	39.36	50.45	44.77	36.66	36.87	59.12	63.89	40.18
ENSGALT00000007439	ENSGALG00000004669	ASPA	-0.4547	0.00771	0.9996	-0.4359	0.1047	0.9997	-0.4617	0.06983	0.9998	13.39	14.31	13.25	16.93	21.8	10.9	11.64	18.99	17.39	12.97	12.93	17.01
ENSGALT00000012579	ENSGALG00000007759	TMEFF2	0.8001	0.007731	0.9996	0.6896	0.07158	0.9997	0.9404	0.01214	0.5001	20.71	25.83	7.94	25.68	14.5	48.15	50.21	22.36	12.13	20.16	26.23	29.43
ENSGALT00000014581	ENSGALG00000008961	PTPRZ1	0.7693	0.007797	0.9996	0.6025	0.07662	0.9997	1.021	0.006484	0.3543	1.21	2.98	1.29	1.11	1.38	3.54	3.44	2.33	1.41	3.46	2.8	2.92
ENSGALT00000027763	ENSGALG00000017183	MMP13	-0.6531	0.007901	0.9996	-1.109	2.06e-07	0.0006577	-0.1484	0.6707	0.9998	53.4	68.08	39.45	33.28	104.31	40.44	41.07	106.78	103.79	49.82	36.13	79.28
ENSGALT00000013049	ENSGALG00000008041	TSEN54	-0.4862	0.007925	0.9996	-0.5986	0.00871	0.5418	-0.339	0.1786	0.9998	41.49	23.03	36.12	25.2	45.57	22.88	24.81	54.15	45.06	27.8	43.34	51.93
ENSGALT00000036163	ENSGALG00000022586	HPX	0.9219	0.008039	0.9996	1.271	0.006423	0.4661	0.3308	0.1871	0.9998	55.14	62.98	50.73	32.33	50.38	53.09	225.45	26.77	54.7	84.14	94.37	96.73
ENSGALT00000012615	ENSGALG00000007775	USH1G	-1.483	0.008078	0.9996	-1.439	0.03012	0.8602	-1.554	0.02627	0.7578	0.5	0.13	1.5	0.25	1.09	0.38	0.48	2.91	1.14	0.29	1.31	1.85
ENSGALT00000045089	ENSGALG00000028256	CCL19	-1.094	0.008172	0.9996	-0.2825	0.5733	0.9997	-2.195	3.02e-08	1.97e-05	9.57	4.79	30.45	44.04	14.01	5.75	11.05	11.17	48.71	18.1	25.41	10.25
ENSGALT00000034529	ENSGALG00000021395		0.8229	0.008245	0.9996	0.9331	0.03504	0.899	0.7121	0.06366	0.9998	4.21	1.82	1.83	1.39	1.64	2.26	3.97	1.24	2.08	2.93	2.81	2.08
ENSGALT00000015215	ENSGALG00000009344		0.4058	0.008486	0.9996	0.4812	0.06633	0.9997	0.3429	0.115	0.9998	9.54	9.06	7.28	8.71	6.27	10.32	10.49	7.3	6.38	9.13	9.73	8.43
ENSGALT00000024218	ENSGALG00000015017	TUBE1	-0.7829	0.008723	0.9996	-0.8554	0.03723	0.9268	-0.6714	0.05523	0.9998	5.66	4.99	6.01	9.47	10.2	5.92	4.5	19.46	11.08	8.5	8.2	9.51
ENSGALT00000015853	ENSGALG00000009743	RPAP3	-0.3318	0.008729	0.9996	-0.3446	0.08176	0.9997	-0.3047	0.09221	0.9998	45.26	39.55	47.58	44.44	59.41	40.96	45.43	71.27	57.12	42.42	50.61	57.12
ENSGALT00000010917	ENSGALG00000006756		0.7052	0.008926	0.9996	1.395	7.52e-06	0.009585	0.1106	0.7285	0.9998	35.18	17.82	31.33	31.5	13.75	32.77	31.3	18.35	17.63	57.34	28.42	10.89
ENSGALT00000010479	ENSGALG00000006482	FAH	-1.296	0.009496	0.9996	-1.682	0.01196	0.6163	-0.798	0.1992	0.9998	0.38	0.34	0.93	0.76	1.59	1.22	0.43	3.77	0.91	0.74	0.64	1.43
ENSGALT00000020168	ENSGALG00000012345	UST	0.3759	0.009606	0.9996	0.4921	0.03197	0.874	0.2753	0.1618	0.9998	92.52	71.1	84.19	59.65	64.41	95.44	93.98	65.68	56.16	76.39	95.12	76.41
ENSGALT00000014572	ENSGALG00000008961	PTPRZ1	0.7854	0.009621	0.9996	0.6137	0.09123	0.9997	1.047	0.006681	0.3635	1.92	4.8	2.03	1.72	2.2	5.68	5.71	3.68	2.25	5.54	4.42	4.76
ENSGALT00000017607	ENSGALG00000010829	CDCA7	-0.3971	0.009775	0.9996	-0.3231	0.0997	0.9997	-0.4733	0.03262	0.8408	36.19	26.84	31.68	35.71	54.86	27.59	38.12	50.65	56.96	34.69	42.77	45.29
ENSGALT00000003011	ENSGALG00000016127	SH3BGR	-1.26	0.01022	0.9996	-1.335	0.04521	0.9593	-1.17	0.08198	0.9998	0.52	1	2.18	0.59	1.45	0.36	0.81	2.27	1.16	0.38	0.6	1.48
ENSGALT00000030086	ENSGALG00000017135	CRYL1	0.5343	0.01028	0.9996	0.7069	0.01942	0.7238	0.3758	0.1255	0.9998	30.14	39.85	19.41	19.91	33.81	26.47	47.76	20	18.35	24.76	33.44	30.39
ENSGALT00000013227	ENSGALG00000008143	UACA	0.4715	0.01031	0.9996	-0.06051	0.7928	0.9997	0.9776	1.42e-07	8.36e-05	28.88	33.85	14.3	15.44	16.24	29.66	19.03	28.25	18.96	16.55	24.89	19.35
ENSGALT00000027680	ENSGALG00000017135	CRYL1	0.5342	0.01038	0.9996	0.7066	0.01969	0.7238	0.3761	0.1252	0.9998	42.32	56.04	27.28	28	47.51	37.2	67.08	28.07	25.75	34.67	46.96	42.68
ENSGALT00000036512	ENSGALG00000016912	EDNRB	0.5988	0.0105	0.9996	0.4387	0.155	0.9997	0.7095	0.003234	0.2388	12.53	7.59	7.81	4.91	6.41	12.18	4.88	6.09	3.63	6.04	8.03	4.82
ENSGALT00000010371	ENSGALG00000006425	SLC6A6	0.4016	0.01117	0.9996	0.5087	0.008419	0.5328	0.319	0.1847	0.9998	61.34	37.57	54.46	40.37	29.9	61.76	42.89	38.86	38.02	52	51.65	31.4
ENSGALT00000031134	ENSGALG00000011882	CDCP1	1.113	0.01125	0.9996	0.71	0.2463	0.9997	1.372	0.003406	0.2456	1.57	2.35	0.68	0.61	0.68	1.25	0.69	0.88	0.5	1.26	0.69	0.31
ENSGALT00000025361	ENSGALG00000015725	FGFRL1	0.4163	0.01148	0.9996	0.7052	0.003665	0.3739	0.1669	0.3942	0.9998	59.61	60.09	59.05	39.74	49.88	50.86	68.93	37.97	32.9	63.61	51.5	47.79
ENSGALT00000009964	ENSGALG00000006172	ABCC8	-0.7089	0.01151	0.9996	-0.7073	0.06943	0.9997	-0.7004	0.02981	0.8154	13.27	14.47	32.5	9.34	25.74	14.57	9.83	27.28	37.33	18.39	13.17	7.4
ENSGALT00000006155	ENSGALG00000015420	MINA	-0.642	0.01152	0.9996	-0.8408	0.01259	0.6163	-0.3985	0.2545	0.9998	7.79	6.33	6.26	6.34	9.37	3.03	6.52	13.13	10.35	5.85	4.42	8.66
ENSGALT00000023928	ENSGALG00000014821	THEMIS	1.876	0.01162	0.9996	3.268	0.0001863	0.09898	1.17	0.1872	0.9998	0.25	4.87	0.54	0.55	1.38	0.33	0.21	0.28	0.25	2.45	3.5	0.11
ENSGALT00000037487	ENSGALG00000023036	FRMPD1	1.016	0.01165	0.9996	1.542	0.002635	0.3361	0.5024	0.3168	0.9998	1.83	1.01	1.05	0.44	1.71	1.87	1.33	0.8	0.86	2.41	3.08	0.75
ENSGALT00000004960	ENSGALG00000003138	OXTR	1.222	0.01168	0.9996	1.851	0.004836	0.4298	0.8031	0.1868	0.9998	1.38	2.76	0.49	1.07	1.5	1.33	1.17	0.7	0.45	2.29	2	0.4
ENSGALT00000023545	ENSGALG00000014603	C1S	-0.8548	0.01169	0.9996	0.1222	0.5434	0.9997	-1.511	0.0004979	0.06367	114.7	45	285.2	183.97	69.68	38.1	72.51	69.65	88.22	79.78	78.89	66.13
ENSGALT00000000355	ENSGALG00000000272	CDCA2	-0.3701	0.01172	0.9996	-0.552	0.004928	0.4309	-0.1443	0.4811	0.9998	27.95	22.35	24.79	21.87	34.98	25.58	24.06	43.59	38.56	24.84	28.45	37.17
ENSGALT00000024944	ENSGALG00000015469	IGSF3	0.532	0.01173	0.9996	0.6987	0.02392	0.7863	0.4183	0.03216	0.8368	32.01	28.45	24.11	22.11	16.99	26.18	21.08	14.49	23.11	17.19	32.35	8.79
ENSGALT00000023495	ENSGALG00000014569	PNPLA2	0.3271	0.01178	0.9996	0.4347	0.03129	0.8711	0.2373	0.203	0.9998	100.48	80.76	91.76	71.14	65.53	95.41	77.46	68.9	85.21	106.46	90.29	59.2
ENSGALT00000046092	ENSGALG00000027462	P3H4	-0.5691	0.01179	0.9996	-0.8098	0.003092	0.3409	-0.3619	0.2095	0.9998	131.29	210.65	160.4	140.18	283.91	117.5	101.07	168.29	239.36	72.82	156.67	200.84
ENSGALT00000005285	ENSGALG00000003340	GBGT1	0.5287	0.01182	0.9996	0.4385	0.1588	0.9997	0.6027	0.007467	0.3887	22.77	22.36	11.43	18.88	15.05	25.53	13.4	9.45	20.32	16.11	20.47	9.16
ENSGALT00000015485	ENSGALG00000009512	TFPI2	0.4913	0.01219	0.9996	0.818	0.007882	0.5189	0.1528	0.4146	0.9998	553.69	516.24	460.37	391.33	512.64	483.06	742.78	357.52	499.58	399.31	954.24	402.14
ENSGALT00000012444	ENSGALG00000007676	EME1	-0.5147	0.01271	0.9996	-0.5562	0.03746	0.9275	-0.4454	0.1065	0.9998	6.61	5.28	7.25	5.77	10.73	6.04	6.04	13.05	13.59	8.19	9.59	10.06
ENSGALT00000012485	ENSGALG00000007704	NPM3	-0.4901	0.01281	0.9996	-0.3844	0.2283	0.9997	-0.5951	0.01614	0.5719	26.68	23.77	33.57	30.46	48.62	26.04	28.43	24.66	55.32	30.71	29.54	41.68
ENSGALT00000022305	ENSGALG00000013723	OAS*A	-0.8178	0.01291	0.9996	-0.005929	0.9856	0.9997	-1.406	0.0001578	0.02574	190.98	104.08	612.84	413.32	152.25	165.81	105.51	121.74	297.85	267.2	179.08	155.41
ENSGALT00000029324	ENSGALG00000013723	OAS*A	-0.8167	0.01301	0.9996	-0.0057	0.9862	0.9997	-1.404	0.0001603	0.02582	210.38	114.41	672.52	454.67	167.41	182.39	115.95	133.95	327.57	293.65	196.7	170.4
ENSGALT00000014675	ENSGALG00000028529	PTGDS	-0.7465	0.01303	0.9996	-0.374	0.1582	0.9997	-0.9738	0.01028	0.4672	180.54	422.7	307.59	581.19	537.07	126.36	164.66	190.18	405.51	185.18	229.9	197.94
ENSGALT00000012390	ENSGALG00000007651	STAT1	-0.4886	0.01329	0.9996	-0.3939	0.1259	0.9997	-0.5654	0.03276	0.8408	120.13	66.07	176.1	146.7	83.78	98.55	66.15	90.24	169	113.41	88.77	108.73
ENSGALT00000018280	ENSGALG00000011209	EVL	0.2871	0.01338	0.9996	0.3749	0.05754	0.9997	0.2039	0.2367	0.9998	94.71	86.23	70.86	76.02	80.33	87.49	97.2	79.81	90.64	108.96	100.18	78.23
ENSGALT00000038740	ENSGALG00000023435	GATM	1.615	0.01348	0.9996	0.1744	0.8223	0.9997	2.657	0.0004955	0.06367	1.26	4.5	0.12	0.42	0.47	0.65	0.32	0.28	1.36	0.56	1.14	0.26
ENSGALT00000045522	ENSGALG00000000117	TRIM27.1	1.127	0.01353	0.9996	1.284	0.03598	0.914	1.046	0.02071	0.6671	32.94	9.52	15.15	9.63	6.8	25.57	5	3.3	10.08	19.99	16.19	4.07
ENSGALT00000019389	ENSGALG00000011883	CLEC3B	-0.443	0.01354	0.9996	-0.4095	0.1685	0.9997	-0.4629	0.03702	0.8967	283.77	280.61	345.35	500.81	377.23	346.15	300.9	525.96	506.22	276.9	312.52	235.11
ENSGALT00000045294	ENSGALG00000028038		1.353	0.01377	0.9996	1.389	0.04173	0.9434	1.338	0.0371	0.8971	0.59	2.01	0.34	0.2	1.09	1.57	0.65	0.27	0.13	1.2	0.47	0.5
ENSGALT00000045864	ENSGALG00000028459	FAM180A	-1.043	0.01407	0.9996	-0.7513	0.2386	0.9997	-1.254	0.00103	0.1091	2.07	2.23	9.93	5.26	3.95	3.89	1.16	9.24	1.81	5.08	1.35	2.24
ENSGALT00000030264	ENSGALG00000019147		-1.085	0.01407	0.9996	-0.9537	0.09078	0.9997	-1.225	0.0328	0.8408	2.57	2.2	6.98	5.42	1.42	1.27	1.45	8.04	4.91	3.75	2.68	2.99
ENSGALT00000040006	ENSGALG00000005975	ZNF488	-0.8036	0.01441	0.9996	-0.3723	0.3944	0.9997	-1.288	0.001059	0.1104	3.78	3.19	5.08	6.65	11.73	2.9	6.16	10.25	6.26	4.81	4.63	5.15
ENSGALT00000002925	ENSGALG00000001889	CARD9	0.7659	0.01443	0.9996	0.8925	0.02001	0.7271	0.5848	0.1166	0.9998	8.36	4.68	5.03	5.1	3.5	8.07	8.18	8.45	6.14	16.23	12.56	6.07
ENSGALT00000023302	ENSGALG00000014425	NCAPG	-0.3998	0.01448	0.9996	-0.6199	0.001887	0.3047	-0.1525	0.5294	0.9998	28.87	30.78	28.57	21.94	46.66	29.53	23.2	45.41	47.16	25.56	33.52	40.05
ENSGALT00000014604	ENSGALG00000008976	ADAM22	0.7202	0.01451	0.9996	0.9286	0.03489	0.897	0.567	0.08375	0.9998	3.8	5.41	3.8	3.7	3.49	7.38	5.99	4.12	1.78	4.67	4.14	2.4
ENSGALT00000026117	ENSGALG00000016200	SIK1	0.4267	0.01455	0.9996	0.6239	0.007186	0.4953	0.2555	0.2932	0.9998	56.4	81.29	77.95	44.48	52.78	74.6	65.74	51.17	45.37	92.53	65.07	54.61
ENSGALT00000044590	ENSGALG00000026825	CENPL	-0.4387	0.01455	0.9996	-0.6004	0.005525	0.4489	-0.2269	0.3795	0.9998	23.88	24.7	26.22	18.1	38.75	23.92	23.87	48.96	40.05	29.38	25.73	37
ENSGALT00000011612	ENSGALG00000007170	SNRPA1	-0.3256	0.01473	0.9996	-0.3104	0.1464	0.9997	-0.3284	0.09818	0.9998	72.87	71.58	81.63	79.64	106.64	74	66.15	104.64	94.05	72.69	69.81	74.83
ENSGALT00000024199	ENSGALG00000015006	MAB21L3	1.557	0.01491	0.9996	1.068	0.1933	0.9997	2.37	0.002281	0.1899	0.64	0.57	0	0.13	0.28	1.11	0.14	0.32	0.79	0.88	1.61	0.18
ENSGALT00000034159	ENSGALG00000021211	PRF1	1.139	0.01493	0.9996	0.4161	0.5369	0.9997	1.953	8.48e-07	0.0003895	8.79	6.01	2.1	1.7	1.55	6.54	1.66	1.62	8.03	6.18	6.58	1.62
ENSGALT00000025949	ENSGALG00000016108	SYBU	0.6457	0.01506	0.9996	1.212	2.07e-05	0.01884	0.2087	0.5122	0.9998	49.95	28.48	58.39	19.47	29.48	49.41	31.77	14.65	19.94	61.86	49.25	28.44
ENSGALT00000020430	ENSGALG00000012505	LRFN5	1.675	0.01529	0.9996	0.2233	0.7359	NA	2.294	0.008969	0.4319	0.38	0.5	0.71	0.14	0.18	4.27	0.27	0.38	0.31	0.36	0.41	0.24
ENSGALT00000003612	ENSGALG00000002312	TMEM132E	-1.386	0.01568	0.9996	-0.8298	0.3057	0.9997	-2.037	0.0002045	0.03093	0.26	0.55	1.6	2.23	3.37	0.97	1.07	0.24	4.07	0.33	1.83	1.8
ENSGALT00000025563	ENSGALG00000015857		-2.83	0.01587	0.9996	-2.931	0.004342	0.4101	0.1391	0.9092	NA	0	0.04	0.04	0.05	0.03	0.09	0.08	10.53	2.46	1.71	0.04	1.45
ENSGALT00000025394	ENSGALG00000015746	JAM2	-0.4332	0.016	0.9996	-0.3453	0.2057	0.9997	-0.5249	0.02363	0.7182	21.3	21.41	30.25	32.81	22.68	18.29	27.8	37.19	26.15	20.22	29.14	39.72
ENSGALT00000017236	ENSGALG00000010592	TET2	0.5077	0.016	0.9996	0.338	0.3123	0.9997	0.6655	0.007258	0.3825	8.08	5.39	4.23	4.61	3.11	6.09	2.85	4.46	5.29	5.8	6.92	3.06
ENSGALT00000046087	ENSGALG00000028041	DKK2	-0.5392	0.01643	0.9996	-0.8052	0.008634	0.5397	-0.1977	0.4862	0.9998	3.43	4.24	6.2	3.94	3.64	4.56	4.35	8.6	8.85	5.02	2.93	5.47
ENSGALT00000006182	ENSGALG00000003886	SGCD	0.4439	0.01646	0.9996	0.3798	0.121	0.9997	0.4999	0.0324	0.8407	39.17	21.17	18.93	18.99	17.59	21.07	13.71	14.58	19.08	22.63	22.74	13.67
ENSGALT00000011913	ENSGALG00000007366	RBFOX1	0.9436	0.01653	0.9996	1.457	0.00785	0.5189	0.3647	0.4132	0.9998	0.97	1.24	1.09	0.71	0.76	1.14	1.13	0.72	0.99	2.85	1.8	0.49
ENSGALT00000011329	ENSGALG00000006998	LRP5	0.4602	0.01659	0.9996	0.4419	0.1016	0.9997	0.4853	0.05056	0.9998	18.27	11.72	13.25	12.78	7.43	18.37	12.14	12.11	12.59	18.28	10.16	6.97
ENSGALT00000015769	ENSGALG00000009689	PON2	-0.5884	0.0167	0.9996	-0.618	0.1035	0.9997	-0.5628	0.01982	0.6469	21.82	25.56	34.97	27.18	45.21	26.74	11.23	15.38	33.93	26.16	17.47	36.7
ENSGALT00000021310	ENSGALG00000013057		-0.5677	0.01671	0.9996	-0.3609	0.2291	0.9997	-0.7326	0.01252	0.5107	68.5	30.39	114.81	75.93	50.22	51.83	28.7	41.84	98.7	61.66	52.61	50.49
ENSGALT00000011330	ENSGALG00000006998	LRP5	0.4568	0.01698	0.9996	0.4414	0.1005	0.9997	0.4794	0.05253	0.9998	17.6	11.28	12.81	12.29	7.22	17.64	11.68	11.68	12.1	17.61	9.81	6.75
ENSGALT00000002892	ENSGALG00000001863	VTG2	1.755	0.01698	0.9996	1.913	0.05251	0.9997	1.356	0.02455	0.7275	0.29	0.74	0.36	0.21	0.13	0.75	5.45	0.44	0.27	0.17	0.32	1.04
ENSGALT00000045284	ENSGALG00000028023	LRRC74B	-1.072	0.01705	0.9996	-0.9182	0.1175	0.9997	-1.312	0.0243	0.7255	0.25	0.17	0.75	0.5	0.31	0.22	0.27	1.02	0.78	0.63	0.36	0.65
ENSGALT00000038023	ENSGALG00000009689	PON2	-0.5922	0.01718	0.9996	-0.6178	0.1012	0.9997	-0.5701	0.01546	0.5675	9.64	11.46	15.3	11.92	20.63	11.76	4.83	6.38	14.63	11.3	7.56	16.09
ENSGALT00000045018	ENSGALG00000027835	PCBD1	0.4645	0.01752	0.9996	0.1811	0.5563	0.9997	0.7383	0.002332	0.1928	52.48	49.84	23.31	25.8	37.99	46.73	45.73	26.87	39.6	32.45	35.64	39.92
ENSGALT00000013800	ENSGALG00000008469	SPINT1	0.291	0.0177	0.9996	0.3426	0.08487	0.9997	0.2504	0.1731	0.9998	33.19	22.42	23.84	21.73	21.71	26.91	22.67	24.22	26.32	32.32	29.3	19.23
ENSGALT00000023647	ENSGALG00000014675	RHOBTB3	1.219	0.01784	0.9996	0.8512	0.2109	0.9997	1.577	0.01319	0.5312	1.72	4.55	0.75	0.33	1.43	1.33	0.77	0.83	1.96	3.79	1.55	0.71
ENSGALT00000006791	ENSGALG00000004270	ALDH1A2	0.4726	0.01798	0.9996	0.4709	0.1131	0.9997	0.4825	0.03766	0.9037	54.47	72.42	55.28	38.11	58.37	88.84	64.66	39.91	34.67	46.6	79.33	68.08
ENSGALT00000025589	ENSGALG00000015874	TTK	-0.4688	0.01807	0.9996	-0.7695	0.0007818	0.2038	-0.1453	0.5979	0.9998	35.02	30.39	31.4	23.69	60.08	41.15	28.78	68.95	44.54	24.86	35.03	46.21
ENSGALT00000018395	ENSGALG00000011274	DCN	-0.3798	0.01808	0.9996	-0.5165	0.1041	0.9997	-0.231	0.3153	0.9998	1761.36	2004.99	2008.09	1977.55	2467.04	1842.87	1511.22	3005.73	2045.75	1539.8	2141.68	2704.41
ENSGALT00000045580	ENSGALG00000027765		0.8994	0.01833	0.9996	0.7543	0.1793	0.9997	1.035	0.01599	0.5715	4.07	2.06	1.1	1.92	1.54	3.56	3.36	1.64	1.4	2.68	1.2	1.55
ENSGALT00000017659	ENSGALG00000010861	OMA1	-0.6341	0.01849	0.9996	-0.191	0.5805	0.9997	-1.162	0.0001346	0.02491	7.17	6.1	15.15	11.03	25.33	10.31	6.25	13.18	16.47	22.12	12.75	18.14
ENSGALT00000030959	ENSGALG00000019509	CCDC102B	-0.9236	0.0185	0.9996	-0.6986	0.1852	0.9997	-1.122	0.02494	0.7342	2.14	1.64	2.39	6.58	6.06	3.33	2.64	4.58	4.45	1.61	3.4	4.13
ENSGALT00000037304	ENSGALG00000014486	TAPT1	0.2961	0.01855	0.9996	0.3563	0.08406	0.9997	0.2491	0.2022	0.9998	24.77	17.08	19.44	16.72	17.72	24.11	21.6	18.92	19.26	21.46	22.61	16.03
ENSGALT00000022417	ENSGALG00000013811	NCAPH2	-0.4408	0.01859	0.9996	-0.6164	0.01721	0.7078	-0.246	0.3752	0.9998	13.63	16.61	18.68	13.61	26.97	20.69	14.06	26.22	22.69	14.47	18.88	27.03
ENSGALT00000008503	ENSGALG00000005302	SASS6	-0.4056	0.01861	0.9996	-0.5095	0.01602	0.6923	-0.2619	0.2935	0.9998	18.97	12.81	14.61	13.67	24.21	13.36	16.8	27.85	24.96	16.94	17.81	24.5
ENSGALT00000014996	ENSGALG00000009212	MND1	-0.4661	0.01874	0.9996	-0.6509	0.01239	0.6163	-0.2225	0.4238	0.9998	23.29	35.01	35.28	25.13	40.89	29.81	30.98	48.16	61.99	32.32	33.41	49.94
ENSGALT00000026469	ENSGALG00000016411	col14A1	-0.7169	0.019	0.9996	-1.127	0.001722	0.2852	-0.3296	0.4012	0.9998	3.22	10.44	7.9	5.84	14.49	8.85	5.57	5.31	16.16	4.26	6.37	15.54
ENSGALT00000017183	ENSGALG00000010560	EIF2AK2	-0.4749	0.01903	0.9996	-0.2609	0.3263	0.9997	-0.6435	0.009257	0.4393	68.97	31.56	88.7	75.31	55.63	45.67	26.1	45.2	72.27	62.32	49.68	53.35
ENSGALT00000043820	ENSGALG00000025926	MZB1	1.562	0.01903	0.9996	3.039	0.0009413	0.2223	0.2381	0.7352	NA	1.58	0.48	0.87	1.16	0.41	0.92	1.16	0.09	0.83	3.17	2.85	0
ENSGALT00000010115	ENSGALG00000006258	SPOCK1	1.177	0.01906	0.9996	-0.1644	0.7886	0.9997	1.891	1.26e-05	0.003813	3.74	3.27	0.92	0.86	0.61	2.08	0.68	1.18	0.95	1.22	0.39	0.59
ENSGALT00000013512	ENSGALG00000008298	P37NB	-0.3695	0.01921	0.9996	-0.5517	0.008197	0.5278	-0.1735	0.4486	0.9998	56.82	44.35	56.31	66.73	79.04	83.06	39.97	95.71	88.85	59.89	66.72	70.56
ENSGALT00000015838	ENSGALG00000009731	ARHGAP11A	-0.3996	0.01962	0.9996	-0.5116	0.008785	0.5438	-0.2561	0.3268	0.9998	16.99	17.44	16.46	14.23	31.78	18.98	17.24	31.36	27.29	19.99	20.32	27.44
ENSGALT00000027242	ENSGALG00000016863	TEX30	0.7935	0.01979	0.9996	1.043	0.02153	0.7533	0.5821	0.175	0.9998	10.06	12.62	14.57	4.21	8.71	19.19	19.57	5.81	9.04	14.06	9.44	7.55
ENSGALT00000014744	ENSGALG00000009058	ENTPD2	0.4617	0.01994	0.9996	0.1724	0.576	0.9997	0.7707	0.002127	0.1783	17.73	12.77	7.26	9.9	9.17	15.82	14.16	14.8	9.95	10.67	13.22	11.09
ENSGALT00000011310	ENSGALG00000006981	MCTP2	-0.5114	0.01995	0.9996	-0.4884	0.1381	0.9997	-0.5208	0.0435	0.9611	5.21	5	9.33	8.62	5.11	6.26	8.18	15	6.34	6.1	5.03	7.76
ENSGALT00000030149	ENSGALG00000016996	ITM2B	0.3146	0.01996	0.9996	0.4356	0.05409	0.9997	0.2082	0.2597	0.9998	493.02	474.08	373.95	434.69	418.06	485.59	440.81	363.86	469.07	537.84	541.64	348.15
ENSGALT00000043252	ENSGALG00000005223	ADCYAP1R1	-1.199	0.02002	0.9996	-0.7554	0.2378	0.9997	-1.477	0.01426	0.5457	1.7	2.63	6.77	12.62	1.59	3.35	1.91	2.67	1.43	2.64	1.81	6.78
ENSGALT00000040015	ENSGALG00000023847	HAP1	-2.091	0.02014	0.9996	-2.198	0.00844	0.5328	-1.244	0.2527	NA	0.09	0.04	0.09	0.05	0.18	0	0.08	2.38	1.2	0.78	0.08	0.86
ENSGALT00000026472	ENSGALG00000016411	col14A1	-0.7391	0.02016	0.9996	-1.231	0.002288	0.3316	-0.2718	0.4754	0.9998	2.43	7.15	5.92	4.09	9.38	6.55	3.35	3.42	13.33	3.07	4.71	10.53
ENSGALT00000003587	ENSGALG00000002284	TRAPPC3	-0.3478	0.02048	0.9996	-0.2102	0.3596	0.9997	-0.49	0.01128	0.4827	64.97	61.15	72.09	106.51	89.29	69.64	88.53	106.08	86.4	64.32	89.73	103.89
ENSGALT00000013765	ENSGALG00000008449		1.321	0.02055	0.9996	2.596	2.55e-05	0.02167	0.592	0.3699	0.9998	2.98	0.18	0.49	0.96	1.12	0.99	1.59	0.26	0.43	0.76	2.17	0.12
ENSGALT00000008009	ENSGALG00000005000	COMTD1	-0.471	0.02057	0.9996	-0.02364	0.9356	0.9997	-0.8553	0.0006115	0.07435	25.2	16.07	28.09	34.77	37.6	16.11	19.32	23.14	27.46	20.68	27.43	21.41
ENSGALT00000008913	ENSGALG00000005554	ADIPOQ	0.6792	0.02071	0.9996	1.467	1.48e-05	0.0157	-0.1458	0.651	0.9998	22.07	16.15	15.67	26.85	11.92	12.62	40.25	11.14	11	20.04	32.87	13.71
ENSGALT00000009620	ENSGALG00000005981	GDF2	1.132	0.02093	0.9996	0.5972	0.3826	0.9997	1.75	0.0009423	0.1034	2.62	4.77	0.55	1.2	1.14	2.53	3.93	2.36	0.53	1.3	2.17	2.33
ENSGALT00000027961	ENSGALG00000017302	SLCO2B1	0.6032	0.02118	0.9996	0.8503	0.01676	0.7007	0.2826	0.3529	0.9998	5.28	5.51	3.81	5.99	3.38	5.62	5.86	4.67	7.92	12.63	9.01	3.4
ENSGALT00000000163	ENSGALG00000000114	GKN1	1.277	0.02134	0.9996	1.586	0.01866	0.7198	0.5794	0.3788	NA	1.28	1.44	0.74	1.12	0.84	1.39	6.52	2.13	0.78	3.15	4.19	1.96
ENSGALT00000003397	ENSGALG00000002167	PATL2	-0.7246	0.02151	0.9996	-0.7636	0.04199	0.9434	-0.6433	0.03806	0.905	5.27	4.14	9.85	5.8	8.51	6.46	3.55	16.13	17.47	14.37	11.06	16.52
ENSGALT00000043353	ENSGALG00000028063	LOX	0.5036	0.02161	0.9996	0.4919	0.05849	0.9997	0.5208	0.08798	0.9998	185.6	216.11	115.74	148.09	76.47	97.61	101.27	123.89	76.12	153.92	149.78	99.24
ENSGALT00000036925	ENSGALG00000016403	ID2	0.3523	0.02167	0.9996	0.4724	0.04475	0.9575	0.2541	0.2018	0.9998	313.62	244.69	286.91	231.98	238.66	370.31	361.69	254.42	235.88	257.18	288.6	208.03
ENSGALT00000008391	ENSGALG00000005223	ADCYAP1R1	-1.178	0.02169	0.9996	-0.7064	0.2613	0.9997	-1.477	0.01527	0.5641	1.19	1.92	5.18	9.49	1.14	2.68	1.55	1.98	1.13	1.94	1.42	5.06
ENSGALT00000025833	ENSGALG00000016035	GFRA4	1.765	0.02171	0.9996	-0.5257	0.5883	0.9997	4.282	8.26e-36	1.03e-31	6.78	7.29	0.25	0.5	0.4	8.89	0.85	6.8	0.41	3.91	0.2	0.33
ENSGALT00000002560	ENSGALG00000001672	NEK4	-0.3639	0.022	0.9996	-0.1446	0.4922	0.9997	-0.5247	0.005935	0.3355	20.58	23.06	33.71	29.98	35.8	26.97	20.31	29.49	22.31	19.43	23.27	21.74
ENSGALT00000033097	ENSGALG00000008938	DCLRE1A	-0.3276	0.02212	0.9996	-0.09708	0.6333	0.9997	-0.5798	0.002989	0.2233	15.83	12.35	17.56	18.99	22.73	12.61	16.37	21.51	20.05	17.72	21.39	20.57
ENSGALT00000015846	ENSGALG00000009737	tac1	1.949	0.02239	0.9996	0.8776	0.3272	0.9997	5.401	3.8e-10	4.29e-07	3.84	10.42	0.19	0.07	0.09	1.41	1.36	3.12	4.64	3.1	9.17	0.06
ENSGALT00000012841	ENSGALG00000007911	CHL1	0.7757	0.02246	0.9996	0.952	0.01073	0.5856	0.5749	0.2338	0.9998	6.06	1.81	1.72	3.26	1.07	1.63	2.7	3.41	2.19	5.74	4.62	1.46
ENSGALT00000023082	ENSGALG00000014270	SCRN3	-0.3412	0.02249	0.9996	-0.09132	0.6944	0.9997	-0.5714	0.003257	0.239	21.67	23.14	31.91	28.99	37.98	23.18	29.83	27.54	29.23	22.34	25.1	30.49
ENSGALT00000020679	ENSGALG00000012670	NRSN1	0.3	0.02257	0.9996	0.1584	0.4354	0.9997	0.446	0.01683	0.5813	88.95	103.67	60.38	68.45	77.51	94.31	73.61	73.52	100.45	86.15	94.15	65.7
ENSGALT00000045305	ENSGALG00000022635		0.4627	0.0226	0.9996	0.3044	0.311	0.9997	0.6091	0.02092	0.6705	14.57	22.42	15.56	13.89	13.23	29.2	21.84	13.38	14.95	12.99	16.37	15.83
ENSGALT00000010598	ENSGALG00000006565		-1.497	0.02308	0.9996	-2.275	0.001125	0.2352	0.7342	0.1679	0.9998	1.61	2.27	1.21	0.4	1.62	1.62	0.96	8.99	21.3	4.11	1.22	1.88
ENSGALT00000044056	ENSGALG00000009731	ARHGAP11A	-0.3861	0.02338	0.9996	-0.4924	0.01099	0.5906	-0.2494	0.3386	0.9998	12.57	13.22	12.36	10.59	23.57	14.16	13	23.22	20.24	14.97	15.23	20.31
ENSGALT00000006646	ENSGALG00000004181		0.3827	0.02365	0.9996	0.6952	0.0007962	0.2038	0.02371	0.9174	0.9998	17.79	13.04	19.33	15.9	11.83	18.41	22.91	16.4	17.25	25.17	25.81	14.42
ENSGALT00000012541	ENSGALG00000007736	ZWILCH	-0.4341	0.02427	0.9996	-0.304	0.2026	0.9997	-0.5632	0.04999	0.9998	20.65	12.8	22.66	17.11	39.55	21.86	25.05	26.38	30.32	17.77	22.79	29.22
ENSGALT00000013978	ENSGALG00000008584	NUSAP1	-0.3686	0.02458	0.9996	-0.5387	0.004968	0.4309	-0.1633	0.5063	0.9998	60	51.76	55.13	38.92	89.73	56.23	50.71	93.47	85.02	54.24	62.93	77.95
ENSGALT00000027549	ENSGALG00000017052	CCNA1	-1.407	0.0247	0.9996	-1.693	0.001426	0.2598	0.1628	0.6995	0.9998	3.36	3.34	3.18	2.71	2.13	2.47	2.47	56.7	20.92	16.12	9.49	15.95
ENSGALT00000043393	ENSGALG00000027374	KLF9	0.3894	0.02486	0.9996	0.2573	0.2279	0.9997	0.5149	0.03894	0.9126	87.71	178.33	95.18	87.88	103.57	147.73	130.43	102.86	102.49	101.78	101.7	92.18
ENSGALT00000026534	ENSGALG00000016446	ATP6V1C2	0.76	0.025	0.9996	0.9345	0.0551	0.9997	0.5519	0.1229	0.9998	9.32	17.4	11.74	7.58	7.27	12.65	29.36	17.19	11.77	19.05	10.1	4.77
ENSGALT00000003394	ENSGALG00000002165	UNC13B	0.6949	0.02508	0.9996	-0.04362	0.9204	0.9997	1.413	2.25e-07	0.000127	7.03	7.13	1.98	3.01	3.29	8.45	2.31	4.83	7.73	5.72	5.47	2.05
ENSGALT00000011595	ENSGALG00000007158	SOCS1	-0.5568	0.02533	0.9996	-0.5606	0.1382	0.9997	-0.5443	0.09178	0.9998	18.27	14.27	27.6	25.21	16.25	16.12	13.84	19.46	27.82	16.12	16.02	23.82
ENSGALT00000025678	ENSGALG00000015932	KCNQ5	0.6755	0.02542	0.9996	1.366	0.0003868	0.1542	-0.04911	0.8834	0.9998	2.52	1.5	1.49	1.69	2.41	1.57	2.94	1.37	1.34	4.52	2.28	1.25
ENSGALT00000017724	ENSGALG00000010900	SPC25	-0.38	0.0256	0.9996	-0.5178	0.02179	0.7533	-0.2345	0.3337	0.9998	101.77	119.86	127.62	89.06	188.22	128.67	113.5	162.58	151.36	76.36	118.71	154.03
ENSGALT00000034428	ENSGALG00000004270	ALDH1A2	0.4704	0.02584	0.9996	0.4982	0.1172	0.9997	0.4532	0.05634	0.9998	50.39	73.63	54.34	39.23	58.2	87	72.55	40.27	36.43	46.1	84.69	72.89
ENSGALT00000005499	ENSGALG00000003473	SFRP1	0.5007	0.02594	0.9996	0.5247	0.1241	0.9997	0.488	0.03377	0.8527	27.22	19.88	11.17	18.85	16.84	20.7	37.68	22.76	14.15	14.31	29.51	23.53
ENSGALT00000015699	ENSGALG00000009639		-0.6668	0.02598	0.9996	-0.2029	0.5764	0.9997	-1.032	0.005203	0.3188	6.87	3.43	16.75	12.13	4.69	6.73	2.91	6.06	9.11	10.47	5.04	6.62
ENSGALT00000016534	ENSGALG00000010169		1.398	0.02598	0.9996	0.8609	0.3624	0.9997	1.992	0.005432	0.3255	1.28	0.55	0.34	0.12	0.16	0.76	0.15	0.61	0.48	0.75	0.99	0
ENSGALT00000016895	ENSGALG00000010370	MED12L	0.5261	0.02606	0.9996	0.3182	0.2507	0.9997	0.8659	0.0001898	0.02943	6.87	9.21	3.53	4.71	4.31	7.22	8.64	9.78	11.58	12.9	9.12	4.78
ENSGALT00000019729	ENSGALG00000012077	PARP9	-0.5118	0.02626	0.9996	-0.2142	0.4884	0.9997	-0.7654	0.00598	0.3356	15.17	6.97	27.09	18.69	17.92	16.68	6.75	12.56	21.64	17.16	17.84	15.62
ENSGALT00000037100	ENSGALG00000013001	CTNND2	0.6144	0.02646	0.9996	0.5274	0.1767	0.9997	0.7081	0.05439	0.9998	4.96	1.57	2.03	1.69	2.02	3.26	2.13	1.72	2.03	3.78	3.1	2.67
ENSGALT00000020128	ENSGALG00000012319		0.427	0.02648	0.9996	0.5962	0.03194	0.874	0.2407	0.3484	0.9998	9.7	10.77	9.38	8.38	11.94	15.39	19.31	12.97	10.92	12.81	15.81	9.99
ENSGALT00000027713	ENSGALG00000017159	ATM	0.3796	0.02658	0.9996	0.2952	0.3051	0.9997	0.4638	0.03281	0.8408	6.37	4.25	3.46	3.39	3.71	4.41	2.58	3.66	4.13	5.54	4.8	3.13
ENSGALT00000003095	ENSGALG00000001988	TXNRD2	0.4166	0.02677	0.9996	0.04564	0.8455	0.9997	0.7641	0.001776	0.1632	37.71	31.17	27.76	19.7	27.02	60.88	24.59	28.74	41.64	38.24	30.59	24.7
ENSGALT00000015508	ENSGALG00000009525	HAT1	-0.3302	0.02685	0.9996	-0.401	0.05529	0.9997	-0.2401	0.2763	0.9998	55.27	51.41	51.32	46.95	82.62	50.12	53.76	81.46	72.94	44.66	63.51	71.22
ENSGALT00000045727	ENSGALG00000026810	RGS13	-1.058	0.02735	0.9996	-0.9142	0.1319	0.9997	-1.311	0.03332	0.8464	0.39	0.36	0.5	1.04	1.32	0.43	0.92	2.49	1.4	0.56	1.07	1.25
ENSGALT00000042814	ENSGALG00000026652	CYBRD1	-0.3904	0.02748	0.9996	-0.1689	0.4875	0.9997	-0.5656	0.008491	0.4196	53.71	73.64	94.64	73.79	107.27	61.84	75.71	68.71	75.43	54.71	50.8	73.09
ENSGALT00000027142	ENSGALG00000016811		-0.2674	0.02754	0.9996	-0.275	0.1507	0.9997	-0.2493	0.1768	0.9998	67.37	66.27	66.1	71.16	92.25	63.99	63.27	77.02	89.59	59.78	68.04	77.31
ENSGALT00000019860	ENSGALG00000012160	KIF18A	-0.3949	0.02772	0.9996	-0.6213	0.004764	0.4297	-0.1214	0.6328	0.9998	9.46	8.35	8.82	5.92	13.1	8.41	7.42	15.77	13.16	7.63	10.52	12.38
ENSGALT00000017757	ENSGALG00000010913		1.049	0.02809	0.9996	1.211	0.08193	0.9997	0.8543	0.1665	0.9998	2.63	1.93	0.76	1.48	1.29	2.07	4.19	1.5	0.64	2.55	2.82	2.15
ENSGALT00000041215	ENSGALG00000024368	AMH	-0.9837	0.02822	0.9996	-1.007	0.02561	0.8122	-0.8815	0.01362	0.543	2.95	2.77	5.72	5.64	3.48	2.53	3.69	30.49	9.23	12.38	8.08	10.58
ENSGALT00000011296	ENSGALG00000006973	BLNK	-0.5478	0.02826	0.9996	-0.09334	0.7631	0.9997	-1.052	0.001068	0.1104	10.25	5.42	11.2	21.43	11.33	6.38	8.18	17	11.45	15.76	11.17	10.61
ENSGALT00000040255	ENSGALG00000002160	B2M	-0.4698	0.02826	0.9996	-0.0662	0.8112	0.9997	-0.868	0.0008987	0.09952	1062.52	538.73	1673.92	1666.28	966.8	850.06	752.71	867.14	1541.11	1453.39	1070.53	1151.51
ENSGALT00000037194	ENSGALG00000022962	OVST	-1.751	0.02861	0.9996	0.004431	0.9954	0.9997	-4.477	2.76e-05	0.007605	0.02	0	1.24	0.42	0.06	0.05	0.27	0.08	0.48	0.16	0.19	0.12
ENSGALT00000015071	ENSGALG00000009260	TMEM62	-0.6269	0.02938	0.9996	-0.8373	0.004985	0.4309	-0.2149	0.4576	0.9998	13.28	8.56	13.03	10.71	10.04	8.19	11.92	39.51	25.82	20.15	13.42	20.16
ENSGALT00000027529	ENSGALG00000017039	STOML3	1.054	0.02969	0.9996	1.663	0.008503	0.5341	0.2982	0.6	0.9998	1.38	4.57	1.9	1.81	2.92	2.24	8.53	1.71	1.43	2.49	5.66	2.47
ENSGALT00000005616	ENSGALG00000003550	ARHGAP40	0.4295	0.02969	0.9996	0.3164	0.3066	0.9997	0.5442	0.01123	0.4827	17.96	19.3	12.57	11.92	9.34	13.16	7.27	14.47	14.92	21.41	16.44	8.23
ENSGALT00000004321	ENSGALG00000002742	TMEM132B	-0.9301	0.02997	0.9996	-0.9287	0.1061	0.9997	-0.9242	0.1076	0.9998	0.17	0.41	0.51	0.39	0.77	0.31	0.27	0.92	0.69	0.55	0.46	0.92
ENSGALT00000015871	ENSGALG00000004222	HK1	0.4404	0.03	0.9996	0.3717	0.1697	0.9997	0.5256	0.05921	0.9998	16.94	36.29	22.41	15.21	16.82	25.76	33.42	19.92	31.35	24.04	23.54	16.2
ENSGALT00000007046	ENSGALG00000004424	SEC16B	-1.851	0.03006	0.9996	-2.79	0.0007075	0.2038	1.427	0.1714	NA	0.18	0.08	0.05	0	0.04	0.03	0.02	1.25	0.43	0.15	0.11	0.39
ENSGALT00000006299	ENSGALG00000003952	RBPJL	-0.8446	0.03017	0.9996	-1.077	0.05495	0.9997	-0.6002	0.1504	0.9998	5.35	2.78	10.61	6.98	4.09	6.63	1.25	6.96	15.53	7.95	4.03	6.23
ENSGALT00000044360	ENSGALG00000028234	SYNDIG1	0.5144	0.03027	0.9996	0.6472	0.05131	0.9997	0.3764	0.1827	0.9998	10.44	17.96	14.16	11.98	14.72	25.44	31.45	16.97	13.29	11.3	24.77	16.02
ENSGALT00000025009	ENSGALG00000015511	ROBO1	-0.318	0.03033	0.9996	-0.3286	0.1877	0.9997	-0.2991	0.1432	0.9998	8.22	6.21	8.78	9.8	8.94	8.6	5.03	9.95	8.27	8.32	7.96	9.51
ENSGALT00000027416	ENSGALG00000016964	EPSTI1	-0.6508	0.03106	0.9996	-0.1669	0.5271	0.9997	-1.102	0.01424	0.5457	42.22	21.02	75.88	108.91	17.64	35.04	35.77	36.47	63.54	54.69	38.19	50.8
ENSGALT00000003670	ENSGALG00000002329	CCL1	-1.563	0.03153	0.9996	-0.9168	0.4029	NA	-2.091	0.006824	0.3672	0.88	0.16	2.92	3.18	1.15	0.68	0	0.15	3.45	1.27	0.95	0.77
ENSGALT00000039286	ENSGALG00000023608		0.5825	0.03161	0.9996	0.9265	0.01444	0.6484	0.3299	0.1862	0.9998	303.35	222.52	238.11	230.12	115.14	230.4	98.46	129.05	184.97	412.46	207.4	77.78
ENSGALT00000043423	ENSGALG00000016428	Enpp2	-0.61	0.03165	0.9996	-0.6023	0.1415	0.9997	-0.6068	0.08325	0.9998	8.58	8.51	21.51	9.4	14.82	13.59	8.46	13.06	16.6	5.4	11.11	10.68
ENSGALT00000008222	ENSGALG00000005120	FBLN2	-0.4322	0.03185	0.9996	-0.7658	0.0005226	0.1711	-0.1857	0.4178	0.9998	58.48	83.07	90.63	92.88	92.61	105.6	37.33	94.88	78.13	58.34	52.51	88.73
ENSGALT00000027368	ENSGALG00000016930	DIS3	-0.2939	0.03204	0.9996	-0.2048	0.312	0.9997	-0.3787	0.06693	0.9998	14.13	15.25	14.14	18.66	22.13	13.82	15.53	18.38	22.4	16.03	18.16	19.47
ENSGALT00000003608	ENSGALG00000002294	SEMA6A	0.5691	0.03205	0.9996	0.1394	0.7173	0.9997	1.064	0.0002261	0.03338	7.22	7.31	2.79	3.23	3.99	6.92	4.68	5.81	8.24	7.02	6.17	3.14
ENSGALT00000001814	ENSGALG00000001197	BARX2B	1.692	0.0322	0.9996	1.61	0.09362	0.9997	1.976	0.02908	NA	0.25	0.15	0.27	0.13	0.14	1.8	4.17	0.04	0.91	0.39	1.07	1.07
ENSGALT00000039029	ENSGALG00000005708	HNF4beta	-0.8465	0.03265	0.9996	-0.6749	0.2645	0.9997	-1.017	0.00587	0.3355	3.76	2.93	10.59	6.85	5.8	5.09	3.23	7.49	2.74	2.08	8.72	12.47
ENSGALT00000009970	ENSGALG00000006175	DPEP1	1.006	0.03324	0.9996	1.633	0.002566	0.3361	0.5589	0.3417	0.9998	28.64	7.62	11.62	18.41	1.81	13.26	3.88	8.12	4.37	21.07	27.51	4.7
ENSGALT00000005259	ENSGALG00000003320	CCDC180	0.7556	0.03335	0.9996	0.05359	0.8775	0.9997	1.826	2.73e-06	0.0009964	4.62	11.29	3.37	1.47	2.68	10.98	8.87	9.05	6.76	4.06	9.37	7.11
ENSGALT00000026053	ENSGALG00000016166	SLC45A4	0.4115	0.03343	0.9996	0.6528	0.01732	0.7083	0.198	0.4788	0.9998	6.59	5.77	6.3	5.66	3.08	5.33	5.8	4.34	4.38	7.29	6.04	4.05
ENSGALT00000000824	ENSGALG00000000589	BTN1A1	-0.593	0.03344	0.9996	-0.4311	0.2519	0.9997	-0.7367	0.05062	0.9998	9.76	5.6	16.75	19.26	7.46	11.64	7.84	9.53	17.5	8.05	12.27	12.75
ENSGALT00000024449	ENSGALG00000015152	BOC	-0.365	0.03376	0.9996	-0.4592	0.04036	0.9424	-0.234	0.313	0.9998	10.53	7.17	11.11	13.47	9.75	12.41	10.79	18.29	20.17	11.33	12.55	12.09
ENSGALT00000034669	ENSGALG00000005693	INOS	0.6187	0.03402	0.9996	0.2357	0.571	0.9997	1.091	0.0004367	0.05824	7.25	7.32	2.16	3.69	2.91	4.56	2.77	5.62	7.55	7.3	7.59	2.51
ENSGALT00000023246	ENSGALG00000014386	SEPSECS	-0.3268	0.03406	0.9996	-0.2022	0.3596	0.9997	-0.4396	0.05721	0.9998	14.64	11.63	12.97	15.37	23.33	12.9	12.86	14.4	20.09	15.36	14.02	16.54
ENSGALT00000029792			-0.3114	0.03426	0.9996	-0.01418	0.9469	0.9997	-0.6156	0.001942	0.172	36.14	33.53	49.53	62.11	46.14	36	36.03	50.6	46.69	51.84	51.41	49.09
ENSGALT00000039147	ENSGALG00000008323	COL17A1	-1.584	0.03429	0.9996	-1.763	0.01588	0.6923	-0.6808	0.3468	0.9998	0.56	0.24	0.88	0.36	0.14	0.1	0.21	0.86	8.06	1.53	1.47	2.26
ENSGALT00000019692	ENSGALG00000012055		0.5721	0.03437	0.9996	0.6113	0.05798	0.9997	0.5431	0.1723	0.9998	12.78	32.73	11.91	17.24	9.1	10.45	21.74	18.83	10.56	24.22	13.39	11.86
ENSGALT00000024790	ENSGALG00000015360	KIAA1524	-0.3852	0.03446	0.9996	-0.6076	0.004593	0.4244	-0.1598	0.5457	0.9998	28.52	29.2	26.52	19.34	48.27	28.2	21.81	38.92	40.99	19.13	30.45	34.65
ENSGALT00000010711	ENSGALG00000006631	TICRR	-0.3979	0.03449	0.9996	-0.695	0.004576	0.4244	-0.01079	0.9618	0.9998	6.93	6.21	5.95	5.97	8.38	7.54	4.67	13.38	12.87	8.42	7.94	9.28
ENSGALT00000033285	ENSGALG00000006983	DNTT	-1.17	0.03456	0.9996	-1.116	0.1012	0.9997	-1.229	0.1369	0.9998	0	0.45	0.49	0.53	0.39	0.14	0.21	0.56	0.38	0.29	0.29	0.84
ENSGALT00000044048	ENSGALG00000004980	kcnma1	0.6335	0.03483	0.9996	0.5002	0.2584	0.9997	0.7701	0.03196	0.8364	8.08	12.63	5.82	8.72	5.64	14.27	8.65	4.62	9.5	14.62	8.35	9.06
ENSGALT00000012775	ENSGALG00000007868	BCO2	1.17	0.03491	0.9996	1.236	0.1079	0.9997	1.101	0.08312	0.9998	2.42	1.99	0.44	1.32	0.55	0.66	0.4	2.1	0.67	3.42	3.84	0.55
ENSGALT00000015314	ENSGALG00000009402	LRRC34	0.8342	0.03495	0.9996	1.021	0.06433	0.9997	0.6396	0.2156	0.9998	2.06	1.74	1.78	1.1	1.89	3.86	3.33	1.93	1.14	3.06	3.25	1.91
ENSGALT00000006995	ENSGALG00000004387	DYX1C1	-0.5832	0.03502	0.9996	-0.6571	0.1017	0.9997	-0.4846	0.1531	0.9998	5.97	5.28	8.98	5.93	11.16	7.85	7.81	12.43	7.62	7.64	5.55	14.65
ENSGALT00000005601	ENSGALG00000003539	KIAA1522	0.4294	0.03548	0.9996	0.6674	0.01599	0.6923	0.1993	0.4726	0.9998	14.36	12.39	18.93	12.68	9.35	21.46	17.96	8.44	18.02	17.63	21.48	11.47
ENSGALT00000044287	ENSGALG00000026584		1.324	0.03552	0.9996	0.6825	0.3468	0.9997	1.908	0.03337	0.8464	0.15	1.43	0.1	0.04	0.39	0.51	0.16	0.34	0.3	0.51	0.65	0.2
ENSGALT00000022606	ENSGALG00000013950	TBCE	-0.2672	0.03554	0.9996	-0.2609	0.2172	0.9997	-0.2625	0.1837	0.9998	25.54	27.48	31.43	30.24	35.56	29.85	27.69	35.42	35.7	26.69	27.88	32.95
ENSGALT00000025818	ENSGALG00000016026	C20orf194	0.3068	0.03591	0.9996	0.3489	0.1379	0.9997	0.2774	0.1241	0.9998	52.63	38.76	39.24	33.65	34.54	42.67	26.56	37.51	30.35	53.67	45.56	34.14
ENSGALT00000010736	ENSGALG00000006644		0.686	0.03612	0.9996	0.6731	0.1361	0.9997	0.7141	0.08306	0.9998	3.51	5.48	2.33	3.18	1.9	3.32	3.75	4.23	2.44	5.11	5.28	2.6
ENSGALT00000015849	ENSGALG00000009739	AMIGO2	-0.3992	0.03621	0.9996	-0.3835	0.1539	0.9997	-0.4052	0.1241	0.9998	13.44	8.97	12.1	15.42	17.88	12.97	14.21	24.27	21.22	17.58	13.82	17.32
ENSGALT00000039749	ENSGALG00000008439	CD36	0.3116	0.03624	0.9996	0.07764	0.7174	0.9997	0.5473	0.01064	0.4713	35.24	27.62	25.46	16.17	19.07	28.28	21.26	26.22	23.54	29.37	24.6	24.7
ENSGALT00000016017	ENSGALG00000009854	NEK2	-0.3813	0.03637	0.9996	-0.5868	0.006255	0.4638	-0.1268	0.6338	0.9998	41.38	42.63	44.95	27.13	64.4	43.6	38.77	69.39	71.62	40.04	50.53	63.16
ENSGALT00000043007	ENSGALG00000026380	UBE2C	-0.3418	0.03647	0.9996	-0.5245	0.02219	0.7585	-0.1442	0.5376	0.9998	105.88	138.19	159.47	104.25	164.73	150.3	134.79	166.07	199.36	103.34	114.9	174.07
ENSGALT00000006616	ENSGALG00000004161	CCNB2	-0.4121	0.03652	0.9996	-0.7795	0.001288	0.2479	0.06273	0.7678	0.9998	153.74	131.9	134.1	95.64	171.04	143.21	113.96	316.12	241.09	138.34	153.38	177.74
ENSGALT00000037418	ENSGALG00000023014	PPP1R36	1.241	0.03664	0.9996	1.491	0.06595	0.9997	0.7706	0.2423	0.9998	0.26	0.09	0.14	0.1	0.1	0.26	0.16	0.17	0.13	1.23	0.18	0.25
ENSGALT00000019449	ENSGALG00000011921	DHRS7	0.2931	0.03679	0.9996	0.5294	0.01201	0.6163	0.05336	0.7718	0.9998	161.67	143.32	154.13	138.07	119.08	132.98	148.8	140.82	128.39	226.97	176.24	129.77
ENSGALT00000030693	ENSGALG00000009530	PDZRN4	1.025	0.03685	0.9996	1.037	0.1448	0.9997	1.034	0.06836	0.9998	0.64	1.5	0.65	0.9	0.42	1.92	2.12	1.44	0.19	0.96	1.19	0.62
ENSGALT00000027371	ENSGALG00000016931	BORA	-0.423	0.0369	0.9996	-0.6317	0.00713	0.4953	-0.1877	0.5431	0.9998	11.82	13.65	12.77	8.38	23.72	14.66	11.61	24.06	17.39	11.96	13.41	18.83
ENSGALT00000043097	ENSGALG00000007868	BCO2	1.152	0.03691	0.9996	1.236	0.1079	0.9997	1.057	0.09288	0.9998	1.9	1.56	0.34	1.03	0.48	0.52	0.31	1.64	0.52	2.68	3.01	0.43
ENSGALT00000017890	ENSGALG00000010982	NID1	0.3455	0.03708	0.9996	0.1325	0.6338	0.9997	0.5515	0.008116	0.4125	304.65	336.51	208.42	227.18	198.15	308.57	222.09	306.44	185.6	244.19	297.73	237.55
ENSGALT00000008845	ENSGALG00000005512	KIAA1671	0.2929	0.03709	0.9996	0.2764	0.1595	0.9997	0.3164	0.1028	0.9998	70.54	43.22	45.38	48.58	41.14	60.17	50.3	41.7	42.15	48.92	42.49	39.89
ENSGALT00000010139	ENSGALG00000008538	GINS1	-0.3325	0.03718	0.9996	-0.2549	0.2758	0.9997	-0.405	0.09152	0.9998	49.55	41.43	43.74	47.34	66.13	31	39.54	65.25	67.82	46.43	55.52	44.93
ENSGALT00000008883	ENSGALG00000005538	MYO18B	1.227	0.03753	0.9996	1.932	0.00688	0.4874	0.6699	0.3791	0.9998	1.12	0.12	0.2	0.48	0.14	0.15	0.15	0.13	0.16	1.07	0.5	0.16
ENSGALT00000038351	ENSGALG00000015053	GLDC	0.7288	0.03761	0.9996	1.187	0.01241	0.6163	0.3454	0.3894	0.9998	13.33	5.1	6.26	5.86	4.42	3.55	4.15	5.31	4.89	11.58	9.66	1.49
ENSGALT00000025335	ENSGALG00000015710	TMEM129	-0.29	0.03798	0.9996	-0.1013	0.6311	0.9997	-0.4705	0.01533	0.5642	32.29	23.2	34.05	33.71	45.86	28.95	35.73	35.32	37.8	33.76	27.6	37.08
ENSGALT00000003624	ENSGALG00000002304	ADPRHL2	-0.2812	0.03804	0.9996	-0.2026	0.3987	0.9997	-0.3498	0.0876	0.9998	17.12	13.47	17.84	19.36	19.8	15.43	16.76	19.45	21.06	15.64	16.51	18.95
ENSGALT00000027103	ENSGALG00000016785	IL1RL1	-0.5114	0.03808	0.9996	-0.703	0.02758	0.8353	-0.3293	0.2882	0.9998	88.38	187.38	123.73	165.39	144.59	72.03	99.85	97.2	163.63	62.68	121.8	221.49
ENSGALT00000044841	ENSGALG00000028685		0.576	0.03822	0.9996	0.1951	0.6269	0.9997	0.9757	0.00269	0.2125	63.38	63.79	39.23	19.56	29.23	49.77	30.21	39.37	61.32	48.04	63.38	28.97
ENSGALT00000033524	ENSGALG00000007768	AURKA	-0.4085	0.03833	0.9996	-0.7512	0.0003367	0.1431	0.06211	0.7874	0.9998	54.72	46.53	47.67	32.92	63.97	53.5	41.67	112.44	85.39	60.53	55.71	80.34
ENSGALT00000012835	ENSGALG00000007908	EFEMP1	0.3985	0.0384	0.9996	0.5836	0.01965	0.7238	0.2202	0.4115	0.9998	160.32	140.65	105.53	93.29	208.71	184.76	210.78	147.32	121.91	146.2	211.81	132.88
ENSGALT00000026153	ENSGALG00000016222	NDP	-0.5024	0.03842	0.9996	-0.03041	0.9321	0.9997	-0.9427	0.0001716	0.02729	25.3	15.12	38.64	49.86	38.92	28.12	19.67	22.57	52.55	42.62	28.1	21.64
ENSGALT00000024512	ENSGALG00000015193	CCDC80	0.3053	0.03847	0.9996	0.3288	0.1216	0.9997	0.2958	0.1419	0.9998	79.88	65.04	51.37	43.64	67.86	60.34	61.89	57.89	41.69	58.25	59.81	51.37
ENSGALT00000043188	ENSGALG00000029011	SLC35F1	0.44	0.03922	0.9996	0.2563	0.4105	0.9997	0.6308	0.01468	0.5558	10.15	13.55	7.21	5.06	10.36	11.94	8.87	5.95	10.54	7.43	15.51	11.15
ENSGALT00000010930	ENSGALG00000021104	SLC22A4	0.4293	0.03947	0.9996	0.9409	0.0005367	0.1711	-0.01794	0.9358	0.9998	22.65	13.41	19.99	18.46	12.93	16.44	14.04	10.06	16.27	30.84	20.91	9.38
ENSGALT00000012930	ENSGALG00000007961	ARMC7	-0.598	0.0396	0.9996	-0.4755	0.1731	0.9997	-0.7675	0.03595	0.8813	21.14	13.39	29.52	18.66	25.22	9.97	20.7	38.81	35.86	24.25	29.05	33.13
ENSGALT00000043835	ENSGALG00000027887		0.5429	0.03969	0.9996	0.9164	0.01692	0.7051	0.2446	0.3289	0.9998	26.09	21.05	13.1	15.58	28.31	22.2	33.91	11.99	9.46	11.04	25.98	18.42
ENSGALT00000041391	ENSGALG00000024478		-1.307	0.03988	0.9996	-1.401	0.01107	0.5906	-0.8095	0.1356	0.9998	0.86	0.66	0.92	0.59	1.86	0.47	1.03	11.9	6.26	5.85	1.6	4.91
ENSGALT00000040518	ENSGALG00000004838	BUB1B	-0.3866	0.04002	0.9996	-0.7752	0.0001355	0.07857	0.05372	0.8333	0.9998	23.24	23.34	20.98	13.07	31.21	22.57	16.24	40.95	34.27	20.52	21.15	28.91
ENSGALT00000011597	ENSGALG00000007160	ARHGAP36	-0.4501	0.0402	0.9996	-0.1832	0.5317	0.9997	-0.7556	0.002967	0.223	23.04	33.15	61	50.79	61.04	47.96	49.84	83.51	32.33	50.98	52.83	66.75
ENSGALT00000044433	ENSGALG00000029181	UBE2L6	-0.6904	0.04063	0.9996	-0.09271	0.8312	0.9997	-1.245	0.002002	0.1749	22.69	34.09	83.79	78.25	24.81	23.31	19.21	26.39	61.23	59.89	36.9	39.68
ENSGALT00000004933	ENSGALG00000003120	NCOR2	0.4199	0.04151	0.9996	0.5081	0.06798	0.9997	0.341	0.2084	0.9998	23.14	27.39	29.24	13.51	13.76	22.35	13.48	20.38	20.16	38.74	25.46	15.86
ENSGALT00000029072	ENSGALG00000001437	NTM	1.263	0.04209	0.9996	0.6592	0.3232	0.9997	2.087	0.009037	0.4319	4.1	7.38	8.6	0.77	1.56	35.74	5.63	11.09	1.74	27.14	7.94	12.93
ENSGALT00000024245	ENSGALG00000015033	REV3L	0.2577	0.0422	0.9996	0.3933	0.05321	0.9997	0.1432	0.4263	0.9998	11.85	10.12	10.41	9.81	8.44	10.53	8.8	7.63	9.66	12.25	11.34	8.45
ENSGALT00000006608	ENSGALG00000004156	KIAA1279	-0.2673	0.04226	0.9996	-0.2439	0.2427	0.9997	-0.2806	0.1041	0.9998	86.23	69.03	88.47	88.38	89.89	70.52	84.51	135.17	107.8	93.64	85.87	87.98
ENSGALT00000007433	ENSGALG00000004665	KPNA7	-1.22	0.04243	0.9996	-1.265	0.01185	0.6163	-0.9623	0.05842	0.9998	4.21	1.76	8.27	7.98	2.21	3.87	3.22	59.69	26.29	25.36	16.33	24.38
ENSGALT00000044084	ENSGALG00000028839	GPHB5	-1.283	0.04258	0.9996	-0.8242	0.328	0.9997	-2.226	0.002488	0.203	0.07	0.06	0.51	0.52	0.3	0.16	0.06	0.41	0.99	0.84	0.15	0.48
ENSGALT00000030282	ENSGALG00000016603	MID1	0.5009	0.04264	0.9996	0.5119	0.1777	0.9997	0.5016	0.09528	0.9998	7.8	9.03	7.14	7.32	4.84	11.05	8.03	6.31	6.83	9.36	5.91	4.26
ENSGALT00000013344	ENSGALG00000008193	RELN	0.3234	0.04265	0.9996	0.3085	0.2243	0.9997	0.3446	0.07943	0.9998	6.97	6.59	5.45	5.43	4.36	6.27	3.66	5.16	5.1	5.57	7.92	4.14
ENSGALT00000023956	ENSGALG00000014840	C6	1.254	0.04275	0.9996	1.36	0.08255	0.9997	1.072	0.1947	NA	0.21	0.05	0.08	0.09	0.13	0.42	0.89	0.24	0.14	0.21	0.29	0.2
ENSGALT00000012982	ENSGALG00000007996	ANKRD44	0.3244	0.04293	0.9996	0.1478	0.535	0.9997	0.4837	0.01426	0.5457	33.43	25.83	18.53	23.69	17.26	26.4	14.71	24.65	20.14	24.95	26.03	16.99
ENSGALT00000014698	ENSGALG00000009032	PIF1	-0.8487	0.04301	0.9996	-1.17	0.00394	0.3914	-0.07889	0.8481	0.9998	2.52	3.47	3.4	2.44	4.93	4.41	3.43	17.62	11.98	9.8	4.25	11.14
ENSGALT00000001639	ENSGALG00000001094	ADGRD2	0.8354	0.04302	0.9996	0.8431	0.1693	0.9997	0.8364	0.05713	0.9998	1.69	3.29	1.26	1.07	1.36	1.68	1.22	1.48	1.95	2.18	2.96	0.32
ENSGALT00000002125			-0.4076	0.04307	0.9996	-0.2416	0.4224	0.9997	-0.5445	0.02433	0.7255	11.46	8.54	19.72	16.04	11.45	13.31	7.79	8.72	19.57	14.31	10.28	11.67
ENSGALT00000025728	ENSGALG00000027853	CTNNA2	0.3336	0.04382	0.9996	0.353	0.1735	0.9997	0.3259	0.09302	0.9998	60.46	41.46	33.09	40.39	39.87	44.71	32.4	35.86	24.58	42.44	52.04	42
ENSGALT00000013983	ENSGALG00000008589	GPR1	0.5413	0.04395	0.9996	0.6177	0.103	0.9997	0.4868	0.162	0.9998	41.91	21.19	19.24	18.66	14.55	13.33	11.77	15.92	15.51	22.2	32.31	13.17
ENSGALT00000005378	ENSGALG00000003401	FBXL22	0.8556	0.04398	0.9996	1.156	0.03107	0.8711	0.3587	0.4632	0.9998	4.87	3.84	3.14	3.17	2.54	2.94	10.12	3.13	5.01	9.82	6.37	4.35
ENSGALT00000005162	ENSGALG00000003260	UTP6	-0.305	0.04419	0.9996	-0.1088	0.6127	0.9997	-0.4858	0.03108	0.83	19.51	17	25.18	17.25	31.91	17.89	18.68	22.95	25.82	18.47	23.81	20.51
ENSGALT00000002186	ENSGALG00000001437	NTM	1.257	0.04436	0.9996	0.6506	0.3285	0.9997	2.075	0.01076	0.4728	3.23	6.36	7.26	0.62	1.21	29.28	4.42	9.33	1.48	21.9	6.8	10.28
ENSGALT00000002187	ENSGALG00000001437	NTM	1.257	0.04437	0.9996	0.6506	0.3285	0.9997	2.075	0.01077	0.4728	3.12	6.17	7.03	0.6	1.17	28.38	4.28	9.04	1.43	21.23	6.59	9.96
ENSGALT00000014910	ENSGALG00000009154	IDS	-0.3489	0.0445	0.9996	-0.1661	0.5463	0.9997	-0.5374	0.02401	0.7225	16.16	17	24.25	24.05	18.22	13.68	20.35	23.86	28.25	21.77	16.4	17.77
ENSGALT00000014519	ENSGALG00000008933	CASP7	-0.3023	0.04458	0.9996	-0.1876	0.4148	0.9997	-0.3993	0.06178	0.9998	26.19	20.02	24.54	27.63	26.61	15.3	19.67	21.71	31.27	18.71	23.24	21.2
ENSGALT00000024216	ENSGALG00000015015	CYTL1	-1.141	0.04476	0.9996	1.344	0.01707	0.7054	-3.004	7.07e-16	4.39e-12	3.72	2.75	17.67	13.42	37.22	2.26	6.84	4.1	1.8	3.98	17.72	5.58
ENSGALT00000014571	ENSGALG00000008960	KCNK12	0.9173	0.04525	0.9996	0.6178	0.3201	0.9997	1.398	0.004514	0.2886	1.89	3.48	1.24	0.94	0.79	2.56	3.84	1.04	4.18	1.76	3.84	1.45
ENSGALT00000012892	ENSGALG00000007935	PNPT1	-0.2634	0.04556	0.9996	-0.3426	0.08969	0.9997	-0.1679	0.3892	0.9998	24.28	24.61	23.62	22.27	31.91	21.92	20.04	29.52	39.19	25.11	27.48	27.95
ENSGALT00000001277	ENSGALG00000018415		1.03	0.04565	0.9996	1.383	0.05775	0.9997	0.772	0.2052	0.9998	0.83	1.5	1.59	0.84	0.97	3.57	3.43	0.54	0.82	0.74	1.18	0.88
ENSGALT00000027257	ENSGALG00000016870	TMTC4	0.2823	0.04592	0.9996	0.1931	0.3951	0.9997	0.3724	0.07307	0.9998	15.76	16.08	9.72	11.73	12.31	12.9	11.32	11.91	13.72	13.8	13.15	9.65
ENSGALT00000021769	ENSGALG00000016785	IL1RL1	-0.4839	0.04608	0.9996	-0.6756	0.03079	0.8705	-0.3031	0.3202	0.9998	87.77	187.38	125.57	160.43	140.94	73.49	98.72	95.52	162.36	62.97	121.45	213.54
ENSGALT00000027102	ENSGALG00000016785	IL1RL1	-0.4823	0.04616	0.9996	-0.6434	0.04269	0.9439	-0.3312	0.2731	0.9998	78.74	167.55	113.63	152.32	128.13	69.45	91.02	86.54	142.21	56.4	110.84	191.82
ENSGALT00000019767	ENSGALG00000012103	CCDC73	-1.061	0.04618	0.9996	-1.22	0.05379	0.9997	-0.6341	0.2831	0.9998	0.34	0.28	0.55	0.48	0.3	0.25	0.31	2.11	0.75	0.99	0.54	1.53
ENSGALT00000027326	ENSGALG00000016905	SLITRK1	1.062	0.04675	0.9996	0.6603	0.4009	0.9997	1.47	0.01621	0.5726	1.78	0.75	0.46	0.25	0.38	0.64	0.11	0.82	0.45	1.24	1.08	0.29
ENSGALT00000031243	ENSGALG00000019672		0.9224	0.04676	0.9996	0.4315	0.484	0.9997	1.582	0.01306	0.5295	4.18	1.94	0.99	0.54	0.97	1.82	2.74	1.79	1.98	1.67	2.43	1.64
ENSGALT00000027993	ENSGALG00000017321	PLEKHB1	-0.8022	0.04695	0.9996	-0.8878	0.1217	0.9997	-0.7026	0.166	0.9998	1.23	0.99	2.31	2.6	1.06	1.53	1.42	1.86	1.77	1	1.15	3.3
ENSGALT00000030235	ENSGALG00000016785	IL1RL1	-0.4796	0.04716	0.9996	-0.64	0.04354	0.9475	-0.3292	0.2758	0.9998	72.84	155.06	104.86	141.01	118.69	64.59	84.56	80.45	131.49	51.94	102.54	176.52
ENSGALT00000015897	ENSGALG00000009690	CENPF	-0.3083	0.04725	0.9996	-0.4797	0.01594	0.6923	-0.1232	0.5999	0.9998	15.78	13.93	15.82	10.77	23.02	16.9	12.26	23.11	20.32	13.34	16.3	18.02
ENSGALT00000025684	ENSGALG00000015935	SMYD1	-0.8549	0.04749	0.9996	-0.1954	0.7447	0.9997	-1.57	0.0002871	0.0414	2.72	1.46	6.29	4.41	8.88	2.63	7.27	4.95	5.73	1.62	2.71	4.04
ENSGALT00000012478	ENSGALG00000007701	B3GNT7	-1.235	0.04822	0.9996	-1.409	0.0188	0.7198	-0.4783	0.3845	0.9998	1.81	1.36	4.5	2.64	1.62	3.27	1.79	28.77	12.96	14.77	4.07	14.09
ENSGALT00000025683	ENSGALG00000015935	SMYD1	-0.8481	0.04844	0.9996	-0.1904	0.7498	0.9997	-1.552	0.0003639	0.05015	2.84	1.52	6.5	4.48	9.18	2.74	7.37	5.06	5.85	1.68	2.83	4.11
ENSGALT00000013870	ENSGALG00000008516	CPO	0.5545	0.04857	0.9996	0.3854	0.2884	0.9997	0.7371	0.05987	0.9998	18.85	17.36	6.16	5.77	15.07	9.97	12.57	12.2	11.58	10.48	18.38	9.66
ENSGALT00000009214	ENSGALG00000005737	SGSM2	0.3519	0.04876	0.9996	0.5742	0.004473	0.4194	0.1487	0.5806	0.9998	29.32	42.63	45.83	20.29	37.38	44.36	36.78	30.8	33.97	54.3	40.1	27.59
ENSGALT00000020309	ENSGALG00000012425	FERMT2	0.3358	0.04892	0.9996	0.372	0.184	0.9997	0.3128	0.1398	0.9998	222.29	291.69	224.9	209.83	188.69	274.77	297.85	223.65	158.89	242.47	210.39	230.82
ENSGALT00000036256	ENSGALG00000005678	FLNB	0.2841	0.04928	0.9996	0.165	0.5326	0.9997	0.4015	0.05394	0.9998	182.82	189.72	138.45	128.95	149.03	189.81	143.09	153.62	160.15	150.54	179.08	130.2
ENSGALT00000010664	ENSGALG00000006606	KIAA1324L	0.8669	0.04954	0.9996	0.2072	0.7303	0.9997	1.55	0.0001279	0.0244	14.95	22.91	2.42	4.21	10.49	12.88	4.36	11.6	18.4	16.55	13.17	1.15
ENSGALT00000016651			0.4046	0.05004	0.9996	0.3447	0.2363	0.9997	0.4852	0.09357	0.9998	31.92	48.33	40.83	20.53	26.48	44.44	57.03	35.77	44.01	34.26	43.29	33.87
ENSGALT00000010387	ENSGALG00000006436	AQP12	1.068	0.05013	0.9996	2.013	0.007577	0.5085	0.07071	0.9173	NA	0.6	0.49	0.44	0.3	0.47	0.23	0.61	0.1	0.41	1.19	1.03	0.21
ENSGALT00000016690	ENSGALG00000010258	LTBP2	0.3397	0.05052	0.9996	0.2122	0.3974	0.9997	0.4892	0.03093	0.83	61.47	52.17	26.8	43.44	35.53	39.16	58.62	41.33	50.56	36.06	53.33	44.15
ENSGALT00000005325	ENSGALG00000023821	DHX58	-0.516	0.05081	0.9996	-0.2693	0.5059	0.9997	-0.7242	0.01165	0.4882	12.73	7.97	22.13	16.91	10.62	10.32	6.25	7.41	22.15	14.96	10.85	10.64
ENSGALT00000017063	ENSGALG00000010478	STIL	-0.3809	0.05088	0.9996	-0.6398	0.01001	0.5799	-0.03036	0.9019	0.9998	6.45	5.97	5.85	5.08	8.27	6.86	5.6	13.15	11.1	8.25	6.8	9.47
ENSGALT00000018296	ENSGALG00000011220	SLC25A29	0.4152	0.05091	0.9996	0.361	0.2665	0.9997	0.4705	0.03907	0.9126	104.23	72.28	44.59	65.68	54.15	58.82	43.75	45.84	64.47	41.54	112.84	49.99
ENSGALT00000044656	ENSGALG00000026372	MANSC4	-2.046	0.0512	0.9996	-2.253	0.0059	0.4621	0.9152	0.4285	NA	0.06	0	0.03	0	0.07	0.16	0.02	3.96	0.92	0.66	0.6	1.32
ENSGALT00000033958	ENSGALG00000021106		-0.8586	0.05143	0.9996	-0.2692	0.6637	0.9997	-1.506	0.005376	0.3237	2.84	1.46	5.41	6.3	7.67	2.74	5.33	6.56	4.76	2.09	4.38	4.06
ENSGALT00000014060	ENSGALG00000019667		0.6348	0.05158	0.9996	0.3589	0.4264	0.9997	1.004	0.005643	0.332	8.28	4.36	1.96	3.47	4.84	8.74	10.86	6.95	4.17	7.38	2.91	6.62
ENSGALT00000021302	ENSGALG00000013051	SEMA5A	0.4635	0.05169	0.9996	0.05643	0.8766	0.9997	0.867	2.05e-05	0.005779	36.66	29.84	20.67	14.25	15.97	28.82	10.78	21.25	37.52	28.07	33.08	13.3
ENSGALT00000026158	ENSGALG00000016224	MAOA	-0.3768	0.05175	0.9996	-0.2181	0.4087	0.9997	-0.5212	0.0416	0.9498	21.2	17	34.27	32.75	15.97	21.33	12.32	31.02	24.09	21.32	31.49	23.24
ENSGALT00000008077	ENSGALG00000005038	CENPI	-0.3498	0.05182	0.9996	-0.574	0.006222	0.4638	-0.06797	0.7803	0.9998	26.78	22.72	22.88	17.19	37.33	26.17	18.34	44.6	42.5	29.33	30.02	33.64
ENSGALT00000010491	ENSGALG00000006491	ANKRD1	0.9305	0.05183	0.9996	0.7803	0.1822	0.9997	1.091	0.08402	0.9998	3.81	1.24	1.76	0.32	0.61	0.95	2.12	0.45	1.23	1.6	1.51	1.52
ENSGALT00000038263	ENSGALG00000019768	ACSF2	0.4797	0.05187	0.9996	0.581	0.005906	0.4621	0.3834	0.3341	0.9998	25.13	52.92	25.99	25.09	17.25	11.56	33.92	23.7	29.88	32.4	36.37	19.27
ENSGALT00000038999	ENSGALG00000023510	ERP29	0.3016	0.05205	0.9996	0.3294	0.1754	0.9997	0.2874	0.1815	0.9998	670.95	391.94	436.43	411.62	436.5	558.07	411.79	369.73	458.16	508.73	467.99	335.3
ENSGALT00000026569	ENSGALG00000016467	SMC6	-0.2571	0.05227	0.9996	-0.1766	0.3706	0.9997	-0.3309	0.08916	0.9998	18.14	15.05	18.31	18.24	26.72	18.44	17.18	25.14	20.58	18.52	22.6	23.22
ENSGALT00000015394	ENSGALG00000009458		1.307	0.0523	0.9996	1.424	0.03005	0.8602	1.024	0.2577	0.9998	0.33	0.02	0.09	0.35	0.09	0.8	0.54	0.65	0.61	1.11	1.99	0.16
ENSGALT00000010591	ENSGALG00000006560	SEMA3A	0.6977	0.0524	0.9996	0.06181	0.8938	0.9997	1.581	3.87e-07	0.0002001	17.61	16.35	2.78	5.09	7.01	11.81	5.25	12.41	21.9	13.18	20.22	4.52
ENSGALT00000000556	ENSGALG00000000408	LSM7	-0.28	0.05268	0.9996	-0.3598	0.07376	0.9997	-0.1853	0.3948	0.9998	90.79	108.14	96.58	92.54	152.7	107.4	99.42	138.87	127.88	88.39	114.73	141.28
ENSGALT00000024594	ENSGALG00000015241	SNAI2	-0.3208	0.05269	0.9996	-0.1447	0.5956	0.9997	-0.482	0.02044	0.663	233.54	296.53	334.78	359.74	391.57	262.14	334.35	371.79	270.97	255.3	285.77	379.35
ENSGALT00000013650	ENSGALG00000008378	SRGAP3	0.3019	0.05271	0.9996	0.1083	0.6585	0.9997	0.5304	0.01595	0.5715	6.97	5.69	4.11	4.54	3.8	5.83	5.15	6.52	5.98	6.18	6.61	5
ENSGALT00000024412	ENSGALG00000015127	GRAMD1C	-0.4577	0.05311	0.9996	-0.5751	0.01787	0.7186	-0.2337	0.2956	0.9998	11.95	11.86	13.92	15.46	13.71	13.72	18.24	39.19	26.24	24.22	16.55	27.09
ENSGALT00000045648	ENSGALG00000026299	C3orf52	-1.08	0.05326	0.9996	-0.521	0.4694	0.9997	-1.53	0.01964	0.6429	1.25	1.18	4.84	8.53	0.98	2.66	1.96	0.73	1.9	2.52	1.41	5.95
ENSGALT00000027586	ENSGALG00000017077	HSPH1	-0.314	0.05329	0.9996	-0.341	0.1564	0.9997	-0.2742	0.2054	0.9998	32.65	20.52	36.7	24.47	26.61	21.74	17.21	42.4	37.94	31.37	30.17	24.05
ENSGALT00000013919	ENSGALG00000008543		0.4159	0.05337	0.9996	0.4817	0.1568	0.9997	0.3632	0.1842	0.9998	19.31	13.32	17.77	10.6	11.25	19.8	12.03	15.02	16.74	23.53	16.95	7.78
ENSGALT00000044471	ENSGALG00000005086	PLAU	0.514	0.05337	0.9996	0.461	0.2482	0.9997	0.5974	0.03809	0.905	10.02	9.33	8.48	7.15	5.4	13.23	18.42	8.75	13.89	14.31	6.22	8.04
ENSGALT00000001896	ENSGALG00000015770	APP	0.2878	0.05356	0.9996	0.3918	0.136	0.9997	0.2085	0.3058	0.9998	508.67	435.35	369.44	388.85	408.44	440.27	403.08	334.36	405.67	433.28	428.65	279.92
ENSGALT00000014157	ENSGALG00000008698	C3H20ORF72	-0.3797	0.05356	0.9996	-0.3126	0.3443	0.9997	-0.4414	0.05405	0.9998	20.83	25.06	31.35	29.53	30.31	22.58	13.61	37.58	35.11	24.97	39.12	27.24
ENSGALT00000021577	ENSGALG00000013208	CENPE	-0.4124	0.05386	0.9996	-0.6824	0.001281	0.2479	-0.124	0.7015	0.9998	19.42	20.55	19.75	11.25	38.73	25.16	18.12	32.82	31.68	15.2	21.84	28.93
ENSGALT00000013006	ENSGALG00000008014	CEBPB	0.3757	0.0539	0.9996	0.721	0.01005	0.5799	0.01598	0.9503	0.9998	29.18	34.26	41	27.94	24.88	33.21	50.63	28.61	25.83	41.32	40.65	30.62
ENSGALT00000014767	ENSGALG00000009075	CD99L2	0.2617	0.054	0.9996	0.1858	0.4109	0.9997	0.3404	0.09373	0.9998	71.48	61.98	63.1	49.09	51.44	79.04	59	57.09	63.08	63.47	60.87	50.02
ENSGALT00000041073	ENSGALG00000001129	KIRREL3	-1.15	0.05404	0.9996	-0.775	0.3195	0.9997	-1.527	0.02592	0.7493	0.61	1.48	8.08	2.09	0.77	1.72	0.29	0.84	6.82	2.15	2.85	1.67
ENSGALT00000008157	ENSGALG00000005086	PLAU	0.5126	0.05417	0.9996	0.4598	0.2499	0.9997	0.5958	0.03881	0.9116	10.12	9.46	8.6	7.25	5.47	13.41	18.63	8.87	14.08	14.5	6.31	8.14
ENSGALT00000009932	ENSGALG00000006149	MORN4	-0.2509	0.05419	0.9996	-0.05258	0.7926	0.9997	-0.434	0.01788	0.605	72.62	81.98	105.69	112.24	91.71	79.61	88.57	92.54	88.77	87.02	85.82	103.43
ENSGALT00000045418			0.4554	0.05426	0.9996	0.7033	0.0074	0.5073	0.229	0.5002	0.9998	60.96	177.08	128.12	67.67	120.77	133.82	184.97	78.78	114.59	110.39	127.13	85.26
ENSGALT00000020088	ENSGALG00000012295	CDKL1	-0.4332	0.05439	0.9996	-0.6853	0.04419	0.9518	-0.1389	0.6092	0.9998	6.2	5.5	4.95	5.51	6.54	4.15	3.24	6.53	8.42	5.07	6.89	10.16
ENSGALT00000016368	ENSGALG00000010068	KCNK17	-1.456	0.05484	0.9996	-1.815	0.007048	0.4938	0.881	0.1302	0.9998	0.97	0.48	0.45	0.35	0.46	0.98	0.37	14.56	5.25	4.63	2.02	5.4
ENSGALT00000036803	ENSGALG00000015770	APP	0.2863	0.05515	0.9996	0.3877	0.1413	0.9997	0.2093	0.3043	0.9998	484.86	414.12	351.88	370.58	387.79	419.11	382.01	318.81	387.33	412.62	406.94	265.55
ENSGALT00000025978	ENSGALG00000016125	LCA5L	-0.8592	0.05532	0.9996	-1.165	0.05809	0.9997	-0.5724	0.3214	0.9998	0.35	1.54	1.82	1.19	1.52	1.15	0.67	2.48	0.99	0.59	1.03	1.92
ENSGALT00000023447	ENSGALG00000014531	HECTD4	0.2624	0.05535	0.9996	0.2222	0.3054	0.9997	0.3105	0.108	0.9998	9.94	6.93	8.02	6.45	6.16	9.47	5.65	7.81	7.89	10.54	8.96	6.71
ENSGALT00000017483	ENSGALG00000010745	HMGB2	-0.3351	0.05535	0.9996	-0.355	0.1081	0.9997	-0.3035	0.2488	0.9998	110.69	127.3	125.94	95.15	222.74	127.99	131.66	153.97	162.84	101.43	121.67	163.52
ENSGALT00000000092	ENSGALG00000000067	SPR	-0.2766	0.05544	0.9996	-0.1644	0.4762	0.9997	-0.3768	0.06797	0.9998	35.15	32.54	39.4	34.66	44.14	25.6	30.15	36.16	51.3	35.27	33.9	30.29
ENSGALT00000009397	ENSGALG00000005848	IL11Ra	0.2973	0.05551	0.9996	0.654	0.001021	0.2326	-0.00661	0.9736	0.9998	27.74	22.78	29.92	25.64	18.68	25.42	24.29	16.72	19.37	32.43	27.3	19.66
ENSGALT00000017589	ENSGALG00000010818	PPAP2B	0.2793	0.05588	0.9996	0.2385	0.2814	0.9997	0.3275	0.1	0.9998	63.75	80.17	56.82	53.5	69.5	85.97	80.63	65.9	58.31	63.08	58.35	58.19
ENSGALT00000015916	ENSGALG00000009784	PTPN14	0.2646	0.05602	0.9996	0.1359	0.5246	0.9997	0.3874	0.04179	0.95	28.62	22.44	23.03	17.76	17.4	27.18	17.34	20.4	24.92	21.91	24.66	15.88
ENSGALT00000011167	ENSGALG00000006894	PLTP	0.4906	0.05608	0.9996	0.4253	0.2919	0.9997	0.5817	0.02379	0.7196	19.52	15.6	10.96	14.3	11.49	21.46	11.61	21.44	21.64	36.52	18.05	8.48
ENSGALT00000015190	ENSGALG00000009327	SP3	-0.2414	0.05621	0.9996	-0.1254	0.52	0.9997	-0.3343	0.06711	0.9998	47.75	38.23	49.24	49	62.52	45.04	39.01	47.43	47.41	39.56	46.61	48.41
ENSGALT00000003199	ENSGALG00000002056	C15H22ORF25	0.3486	0.05643	0.9996	0.2174	0.4354	0.9997	0.512	0.01405	0.5451	38.6	34.62	27.07	20.78	30.69	41.66	31.25	27.47	35.79	57.37	36.46	47.36
ENSGALT00000022592	ENSGALG00000013940	LNX1	-0.8091	0.05658	0.9996	-1.188	0.02365	0.7814	-0.2033	0.6892	0.9998	0.97	1.58	1.16	1.19	1.31	0.66	1.19	3.9	2.95	1.33	1.1	1.94
ENSGALT00000008952	ENSGALG00000005577	SEZ6L	2.015	0.05691	0.9996	4.464	4.12e-06	0.006569	1.45	0.2763	0.9998	17.76	0.27	0.06	5.74	0.22	0.1	0.31	0.18	0.06	8.82	1.47	0.22
ENSGALT00000043707	ENSGALG00000026557	PGF	0.3979	0.05698	0.9996	0.1689	0.5966	0.9997	0.6658	0.008344	0.4156	32.47	42.97	19.6	23.8	24.76	34.74	25.36	27.49	46.24	31.89	50.15	26.31
ENSGALT00000041013	ENSGALG00000001437	NTM	1.218	0.05702	0.9996	0.5771	0.4143	0.9997	2.08	0.01009	0.4658	5.27	10	10.73	0.83	2.35	44.48	8.7	13.35	1.77	31.4	9.13	17.9
ENSGALT00000023897	ENSGALG00000014801	NDC80	-0.3653	0.05721	0.9996	-0.5227	0.00916	0.5562	-0.1789	0.5426	0.9998	31.02	32.87	29.5	20.95	60.53	36	30.69	54.8	46.69	28.72	39.01	47.2
ENSGALT00000019688	ENSGALG00000012051	STAC	0.8721	0.05741	0.9996	0.2043	0.7415	0.9997	1.32	0.01611	0.5719	3.76	1.72	1.3	0.64	0.97	2.12	1.02	0.94	0.76	1.1	1.21	1.3
ENSGALT00000016462	ENSGALG00000010120	KIF2C	-0.3472	0.05753	0.9996	-0.5972	0.002736	0.3409	-0.03815	0.883	0.9998	14.54	14.24	13.77	8.5	21.11	14.34	11.41	26.2	21.63	15.35	15.99	19.85
ENSGALT00000043790	ENSGALG00000003085	CDK1	-0.332	0.05755	0.9996	-0.6023	0.004681	0.4292	-0.04376	0.8598	0.9998	205.17	217.83	207.34	133.06	303.61	213.82	183.75	318.18	292.79	154.92	199.06	253.92
ENSGALT00000007817	ENSGALG00000004897	GTSE1	-0.4211	0.05755	0.9996	-0.7424	0.001966	0.3129	0.06601	0.7635	0.9998	26.18	31.54	27.77	23.14	36.84	35.93	26.35	85.87	50.62	40.64	39.39	49.7
ENSGALT00000023921	ENSGALG00000014815	EMILIN2	0.4922	0.05755	0.9996	0.45	0.2605	0.9997	0.5393	0.02695	0.7684	68.95	30.45	32.25	28.12	28.69	35.31	13.88	28.03	47.6	44.13	66.86	18.91
ENSGALT00000004728	ENSGALG00000002987	SERPINF2	0.3991	0.05821	0.9996	0.7877	0.001691	0.2837	0.05246	0.8468	0.9998	153.47	73.41	135.5	77.06	77.21	85.02	87.28	97.02	79.52	134.98	148.55	49.15
ENSGALT00000039142	ENSGALG00000008346	CASP18	0.2873	0.05839	0.9996	0.5421	0.01494	0.6614	0.05229	0.8052	0.9998	31.31	21.06	21.06	27.19	21.63	22.44	23.35	17.19	23.24	29.85	31.98	20.63
ENSGALT00000015334	ENSGALG00000009415	SMOC1	0.4594	0.0585	0.9996	0.5277	0.1399	0.9997	0.4127	0.09462	0.9998	89.99	129.95	69.89	57.69	98.86	85.54	113.67	61.38	33.22	76.9	71.46	95.95
ENSGALT00000027073	ENSGALG00000016768	LONRF2	0.2937	0.05863	0.9996	0.221	0.349	0.9997	0.3823	0.07086	0.9998	26.06	25.3	24.11	19.9	23.9	39.27	33.69	32.96	22.48	24.39	30.15	25.04
ENSGALT00000038929	ENSGALG00000014877	ZOV3	0.6845	0.05893	0.9996	0.3164	0.4654	0.9997	1.168	0.009279	0.4393	432.67	613.52	94.11	106.2	378.02	266.56	392.85	440.79	553.17	361.12	508.59	100.64
ENSGALT00000043979	ENSGALG00000028628	LAPTM4B	0.3156	0.05917	0.9996	0.2704	0.2698	0.9997	0.3794	0.0812	0.9998	20.55	23.64	14.42	19.7	19.33	26.85	20.1	22.35	31.87	29.18	33.14	17.5
ENSGALT00000004041	ENSGALG00000002557	ADGRD1	0.4042	0.05917	0.9996	0.5012	0.08916	0.9997	0.318	0.2447	0.9998	31.85	48.67	32.24	19.37	44.83	41.2	58.97	44.44	22.35	33.45	41.8	34.54
ENSGALT00000002803	ENSGALG00000003172	SLC16A9	0.6733	0.05932	0.9996	1.26	0.009722	0.5739	0.1745	0.6365	0.9998	15.13	54.7	38.11	32.63	24.7	38.1	82.79	16.54	12.36	24.42	27.14	31.42
ENSGALT00000016542	ENSGALG00000010175	HSP90AB1	-0.3471	0.05956	0.9996	-0.6708	0.005301	0.4454	-0.0748	0.7236	0.9998	89.8	111.96	89.52	89.62	129.96	97.01	55.49	87.21	139.93	86.5	60.74	109.9
ENSGALT00000011320	ENSGALG00000006989		0.9253	0.05981	0.9996	0.7503	0.3027	NA	1.078	0.09898	0.9998	0.6	1.03	0.25	0.4	0.48	0.84	0.57	0.5	0.46	0.76	0.48	0.18
ENSGALT00000005114	ENSGALG00000003231	KIF20A	-0.4196	0.06007	0.9996	-0.939	0.0007993	0.2038	0.1445	0.5381	0.9998	55.06	47.91	43.61	28.62	60.47	47.15	36.93	54.06	116.71	34.19	39.15	54.47
ENSGALT00000008986	ENSGALG00000005601		-0.8672	0.06015	0.9996	-0.8823	0.1293	0.9997	-0.8246	0.1504	0.9998	0.06	0.11	0.27	0.13	0.15	0.13	0.12	0.46	0.34	0.13	0.31	0.29
ENSGALT00000044368	ENSGALG00000026613	S100A4	0.813	0.06015	0.9996	-0.07552	0.8968	0.9997	1.44	1.09e-05	0.003455	638.49	822.45	125.66	281.22	246.39	346.78	389.03	551.02	47.43	188.78	138.89	226.23
ENSGALT00000018948	ENSGALG00000011604	SLC4A4	0.3504	0.06027	0.9996	0.5482	0.05739	0.9997	0.1757	0.4046	0.9998	12.92	11.11	10.53	7.11	11.19	9.36	13.56	6.99	6.84	8.51	13.13	11.39
ENSGALT00000019018	ENSGALG00000011639	CEP170B	-0.3189	0.06044	0.9996	-0.509	0.04598	0.962	-0.07868	0.7013	0.9998	7.8	6.38	7.53	7.33	8.18	8.23	5.65	13.21	9.09	10.17	7.8	12.45
ENSGALT00000018900	ENSGALG00000011579		1.382	0.06062	0.9996	2.157	0.04578	0.962	0.8552	0.3081	NA	0.64	0.18	0.14	0.4	0.06	0.29	0	0.08	0.05	0.61	0.62	0.13
ENSGALT00000031605	ENSGALG00000023536	FZD7	-0.4538	0.06077	0.9996	-0.6723	0.02683	0.8344	-0.2069	0.5393	0.9998	12.04	8.81	11.13	6.42	21.08	13.5	12.94	19.89	14.27	11.08	6.7	17.94
ENSGALT00000007496	ENSGALG00000004706	C15ORF23	-0.3329	0.0611	0.9996	-0.4865	0.04658	0.9627	-0.1809	0.453	0.9998	83.62	99.7	103.56	65.91	137.04	91.88	88.67	135.44	93.04	60.59	75.5	106.71
ENSGALT00000021584	ENSGALG00000013212		0.5755	0.06118	0.9996	0.8892	0.02828	0.842	0.3492	0.3201	0.9998	29	9.14	22.8	14.67	11.01	26.21	10.47	9.4	18.56	25.89	21.76	5
ENSGALT00000009821	ENSGALG00000006088	DCTN5	-0.274	0.0612	0.9996	-0.2056	0.3566	0.9997	-0.3381	0.07966	0.9998	64.31	47.7	59.64	66.02	82.04	57.17	71.83	101.73	80.69	74.49	56	65.81
ENSGALT00000012517	ENSGALG00000007720	AIFM3	0.9041	0.06145	0.9996	0.1784	0.7594	0.9997	1.977	8.24e-05	0.01761	2.7	4.56	0.53	0.66	0.95	1.27	1.19	3.06	2.99	2.93	2.92	0.52
ENSGALT00000002890	ENSGALG00000020772		1.295	0.06173	0.9996	1.319	0.1331	0.9997	1.27	0.09613	0.9998	0.63	0.07	0.17	0.05	0.14	0.23	1.69	0.32	0.13	0.09	0.44	0.52
ENSGALT00000000655	ENSGALG00000021714	PADI1	0.8512	0.06175	0.9996	1.003	0.09997	0.9997	0.6422	0.3057	0.9998	0.97	0.55	0.61	0.18	0.49	0.55	0.86	0.55	0.47	1.05	1.51	0.73
ENSGALT00000019956	ENSGALG00000012220	CDKN3	-0.4044	0.06186	0.9996	-0.6575	0.05361	0.9997	-0.1723	0.488	0.9998	34.3	27.86	32.64	26.43	44.53	32.34	15.66	42.37	41.01	17.77	38.1	34.1
ENSGALT00000031072	ENSGALG00000012695	NOL7	-0.2637	0.06207	0.9996	-0.2651	0.2286	0.9997	-0.2512	0.2487	0.9998	133.15	161.93	155.89	144.42	196.42	130.26	146.36	188.27	199.04	142.76	170.11	192.73
ENSGALT00000046122	ENSGALG00000028357		0.7178	0.06215	0.9996	1.131	0.03223	0.8782	0.4112	0.357	0.9998	3.28	1.79	1.77	2.5	1.15	2.38	1.46	1.15	1.02	2.96	2.92	1.27
ENSGALT00000044588	ENSGALG00000026438		-0.2583	0.06222	0.9996	-0.04288	0.8353	0.9997	-0.4458	0.01667	0.5806	37.05	25.05	37.19	44.86	41.88	31.82	25.87	32.53	44.16	37.94	35.41	30.38
ENSGALT00000022711	ENSGALG00000024272		1.241	0.06224	0.9996	2.408	0.0005111	0.1711	-0.9723	0.1533	0.9998	6.01	1.02	3.59	14.32	3.71	4.55	35.51	1.21	4.93	10.4	28.1	8.49
ENSGALT00000040983	ENSGALG00000024272		1.241	0.06224	0.9996	2.408	0.0005109	0.1711	-0.9723	0.1534	0.9998	4	0.68	2.39	9.54	2.47	3.03	23.64	0.81	3.28	6.93	18.71	5.66
ENSGALT00000025915	ENSGALG00000016083	ANG-1	0.7703	0.06242	0.9996	0.6972	0.2048	0.9997	0.8437	0.09138	0.9998	3.8	0.66	1.03	0.86	1.2	1.41	0.56	1.05	1.36	1.6	2.76	0.72
ENSGALT00000019970	ENSGALG00000012228	MDGA2	0.8677	0.06272	0.9996	0.696	0.2158	0.9997	1.129	0.04728	0.9998	1.46	5.62	1.2	0.81	2.65	3.14	1.88	4.64	2.85	5.42	6.31	1.27
ENSGALT00000017745	ENSGALG00000010910	RAPGEF5	0.2941	0.0629	0.9996	0.437	0.07849	0.9997	0.1734	0.3919	0.9998	86.93	62.91	63.37	75.97	54.24	75.45	78.25	62.07	46.23	75.18	71.71	66.25
ENSGALT00000019519	ENSGALG00000011967	MAD2L1	-0.2801	0.06304	0.9996	-0.4889	0.01777	0.7171	-0.05234	0.8073	0.9998	78.76	74.63	65.34	63.49	106.11	78.58	70.69	105.72	104.91	56.76	78.62	95.24
ENSGALT00000003030	ENSGALG00000001959	HENMT1	-1.056	0.06304	0.9996	-1.249	0.03547	0.904	-0.4748	0.4681	0.9998	1.07	0.19	0.74	0.59	1.08	0.57	0.82	5.6	2.62	1.83	1.45	1.96
ENSGALT00000000481	ENSGALG00000000357		-1.296	0.06312	0.9996	-1.5	0.003099	0.3409	-0.2517	0.7458	0.9998	0.33	0.1	0.58	0.87	0.13	0.94	0.66	6.88	3.15	1.53	2.31	3.14
ENSGALT00000015333	ENSGALG00000009414	FAM198B	-0.2908	0.06364	0.9996	-0.291	0.2418	0.9997	-0.2805	0.1619	0.9998	44.43	38.1	42.71	38.93	57.95	35.42	25.48	55.12	55.55	44.36	41.21	31.88
ENSGALT00000022552	ENSGALG00000013911	ZC3HAV1	-0.3605	0.06388	0.9996	0.04193	0.8639	0.9997	-0.7118	0.003968	0.2646	38.13	19.83	42.04	46.21	33.18	19.08	32.08	25.7	30.12	33.86	22.52	34.55
ENSGALT00000020080	ENSGALG00000012287	ATP5S	0.5915	0.06403	0.9996	1.064	0.01756	0.7132	0.01891	0.9532	0.9998	15.56	14.56	17.98	14.38	13.85	17.83	37.82	23.92	10.75	24.06	23.37	9.46
ENSGALT00000028007	ENSGALG00000017331	GDPD5	0.3496	0.06421	0.9996	0.1645	0.5711	0.9997	0.5196	0.008848	0.4287	28.8	29.59	17.1	21.76	16.79	23.28	13.16	18.84	29.77	25.42	26.2	12
ENSGALT00000021148	ENSGALG00000012964	ANKH	0.3085	0.06432	0.9996	0.1595	0.4612	0.9997	0.4439	0.05346	0.9998	64.81	85.84	44.62	41.83	64.28	57.81	52.18	61.57	51.93	49.06	58.7	38.46
ENSGALT00000044699	ENSGALG00000028047	RHOV	-1.363	0.06453	0.9996	-1.477	0.07007	0.9997	-0.7805	0.321	NA	0.14	0.09	0.1	0.35	0.18	0.13	0.15	2.4	0.85	1.19	0.13	0.91
ENSGALT00000015790	ENSGALG00000009700	PDK4	-0.41	0.06456	0.9996	-0.5199	0.04285	0.9439	-0.2844	0.3914	0.9998	8.03	14.3	8.6	9.12	20.9	9.68	9.35	14.35	12.62	12.57	9.85	20.21
ENSGALT00000002047	ENSGALG00000001341	ZBTB44	0.4374	0.06481	0.9996	0.5013	0.1799	0.9997	0.3931	0.1658	0.9998	10.89	10.43	10.61	7.94	6.76	12.69	9.11	8.31	4.94	9.54	11.14	8.65
ENSGALT00000011138	ENSGALG00000006876	CTSA	0.6988	0.06497	0.9996	0.1889	0.7292	0.9997	1.302	9.85e-05	0.02004	979.68	814.96	172.83	449.71	268.93	475.01	233.24	565.14	1031.57	789.54	837.47	119.71
ENSGALT00000011065	ENSGALG00000006838		0.3468	0.06523	0.9996	0.3154	0.1431	0.9997	0.385	0.1856	0.9998	49.97	49.33	38.67	32.88	20.32	23.56	39.39	32.99	28.68	33.18	37.03	31.4
ENSGALT00000012032	ENSGALG00000007434		-0.2351	0.06538	0.9996	-0.3379	0.1119	0.9997	-0.1177	0.5133	0.9998	21.23	16.6	20.21	17.68	21.16	18.11	17.52	24.87	24.35	14.5	21.23	21.84
ENSGALT00000016991	ENSGALG00000010434	CP	0.3696	0.06549	0.9996	0.6998	0.01938	0.7238	0.0455	0.8439	0.9998	162.65	164.9	190.71	116.98	197.84	205.13	254.16	138.95	137.67	144.48	280.1	164.44
ENSGALT00000014916	ENSGALG00000009157	ECT2	-0.4181	0.0655	0.9996	-0.8862	9.81e-06	0.01137	0.2385	0.3587	0.9998	23.89	25.27	19.47	12.06	28.45	23.04	21.78	50.49	40.33	22.06	24.03	41.32
ENSGALT00000015079	ENSGALG00000009268	FGG	0.553	0.06562	0.9996	0.7866	0.07844	0.9997	0.2678	0.363	0.9998	8.1	5.45	5.2	4.42	8.29	8.69	16.47	8.01	5.16	3.75	13.3	7.69
ENSGALT00000044844	ENSGALG00000028570	C6orf132	-2	0.06576	0.9996	-2.127	0.01075	0.5856	1.766	0.1063	NA	0.07	0.03	0.03	0.04	0.02	0.24	0.15	10.67	1.73	2.82	0.57	3.33
ENSGALT00000043563	ENSGALG00000026970		-0.3251	0.06602	0.9996	0.05842	0.8372	0.9997	-0.6747	0.003343	0.2439	1618.33	1364.61	2839.61	2448.32	1850.68	1613.89	1646.55	1466.86	2235.46	1862.72	2055.13	1890.64
ENSGALT00000026763	ENSGALG00000016580	SCARA5	0.6223	0.06614	0.9996	1.618	0.0001635	0.09068	-0.1707	0.5782	0.9998	13.77	7.22	10.39	12.09	9.21	8.23	8.75	6.09	3.12	13.64	21.51	5.46
ENSGALT00000045171	ENSGALG00000027737	CIDEA	0.4441	0.06618	0.9996	0.1759	0.6088	0.9997	0.7637	0.008636	0.425	7.84	10.33	4.79	3.31	6.14	6.44	5.62	7.28	10.91	7.48	10.65	4.02
ENSGALT00000038243	ENSGALG00000023269		-1.663	0.06634	0.9996	-1.865	0.01861	0.7198	-0.1426	0.9041	NA	0	0.11	0.11	0	0.23	0.23	0.4	4.02	1.27	0.98	0.32	1.24
ENSGALT00000040527	ENSGALG00000002374	SLC9A9	0.3763	0.06637	0.9996	0.7786	0.007823	0.5189	-0.01132	0.965	0.9998	9.01	6.18	5.91	8.93	9.12	9.35	7.33	5.39	7.52	11.96	12.89	6.53
ENSGALT00000017994	ENSGALG00000011046	SNX10	-0.3356	0.06639	0.9996	-0.1147	0.5843	0.9997	-0.5359	0.05119	0.9998	33.27	19.33	49.63	47.32	23.44	33.38	23.46	36.42	40.41	39.84	31.33	30.26
ENSGALT00000042634	ENSGALG00000006560	SEMA3A	0.6819	0.06705	0.9996	0.068	0.889	0.9997	1.546	2.36e-06	0.0009141	14.39	13.16	2.32	4.1	5.81	9.19	4.1	9.91	18.28	10.63	17.17	3.69
ENSGALT00000044030	ENSGALG00000026184	CREG1	0.4668	0.06733	0.9996	0.6408	0.02344	0.7796	0.3632	0.2266	0.9998	892.59	346.03	520.98	547.58	315.59	620.13	308.08	283.6	380.38	582.92	409.45	210.33
ENSGALT00000032638	ENSGALG00000013239	NES	-0.4923	0.06733	0.9996	-0.3515	0.3683	0.9997	-0.5814	0.05476	0.9998	5.16	3.37	7.76	7.56	5.86	6.06	3.47	4.89	5.22	4.35	3.11	4.57
ENSGALT00000044281	ENSGALG00000026452	MURC	0.6474	0.06785	0.9996	1.27	0.002224	0.3316	0.2718	0.4992	0.9998	9.39	2.19	6.48	4.58	3.54	6.89	3.6	1.67	3.47	5.95	6.35	1.75
ENSGALT00000023364	ENSGALG00000014471	CAT	0.2943	0.06796	0.9996	0.2795	0.2544	0.9997	0.3233	0.1358	0.9998	87.51	102.42	57.32	64.86	85.31	74.74	104.11	89.52	74.48	77.66	104.57	85.31
ENSGALT00000034233	ENSGALG00000004758	KCNB1	0.6856	0.06844	0.9996	0.8826	0.1174	0.9997	0.5129	0.2207	0.9998	2.15	2.27	1.27	1.82	2.02	3.05	3.76	1.2	1.61	1.36	2.64	1.7
ENSGALT00000004979	ENSGALG00000003148	SPAG16	-0.9306	0.06935	0.9996	-1.495	0.006648	0.4763	0.3613	0.5063	0.9998	0.8	1.1	0.61	0.57	0.89	0.82	0.84	3.09	2.49	1.27	1.32	4.35
ENSGALT00000018958	ENSGALG00000011608	INF2	0.2954	0.06987	0.9996	0.0772	0.7335	0.9997	0.4817	0.01079	0.4728	41.11	40.58	24.31	29.33	25.76	31.91	18.41	27.19	32.63	28.16	35.82	21.66
ENSGALT00000020897	ENSGALG00000012809	ECI2	-0.3434	0.07039	0.9996	-0.3142	0.2823	0.9997	-0.3635	0.1204	0.9998	251.32	247.5	296.24	227.33	441.86	267.51	203.3	269.33	503.22	235.27	361.14	271.51
ENSGALT00000021615	ENSGALG00000013237	BCAN	0.8227	0.07054	0.9996	0.6317	0.333	0.9997	1.012	0.08342	0.9998	0.63	0.66	0.29	0.32	0.16	0.28	0.23	0.44	0.29	0.48	0.59	0.15
ENSGALT00000018288	ENSGALG00000011215	POC1B	-0.3133	0.07082	0.9996	-0.3509	0.1197	0.9997	-0.2585	0.3225	0.9998	8.13	7.71	6.69	7.22	13.94	7.99	8.16	14.09	9.75	8.15	8.89	10.07
ENSGALT00000046047	ENSGALG00000029120	SLC5A3	0.5075	0.07106	0.9996	0.04068	0.9238	0.9997	0.9667	0.0001406	0.02491	26.47	16.08	10.02	7.86	9.99	13.8	5.49	14.83	20.46	16.4	18.43	5.67
ENSGALT00000004056	ENSGALG00000002570		-0.6844	0.0714	0.9996	-0.9982	0.05408	0.9997	-0.3904	0.4128	0.9998	2.82	4.14	3.1	4.6	3.36	1.6	2.49	4.17	5.28	1.9	1.88	3.95
ENSGALT00000026403	ENSGALG00000016368	KLHL38	-0.8326	0.07162	0.9996	-0.7952	0.242	0.9997	-0.8503	0.1488	0.9998	0.37	0.62	1.02	0.65	0.75	0.36	0.39	0.73	0.41	0.29	0.33	0.72
ENSGALT00000026574	ENSGALG00000016470	KCNS3	-1.084	0.07173	0.9996	-0.558	0.506	0.9997	-1.688	0.0171	0.5843	0.28	0.05	0.93	1.01	1.13	0.65	0.1	0.84	1.59	0.58	1.06	0.24
ENSGALT00000006753	ENSGALG00000004246	SLC6A4	0.9466	0.07196	0.9996	1.902	0.00794	0.5193	0.2448	0.6929	0.9998	0.99	0.64	0.91	0.84	0.21	0.73	0.34	0.23	0.39	1.48	1.36	0.24
ENSGALT00000023059	ENSGALG00000014258	LIMCH1	0.3112	0.07199	0.9996	0.2142	0.4034	0.9997	0.4092	0.05434	0.9998	20.6	31.42	19.29	16.72	21.71	25.76	22.87	27.04	15.52	26.56	16.35	17.47
ENSGALT00000038039	ENSGALG00000010870	JUN	0.3314	0.07201	0.9996	0.4805	0.04742	0.9722	0.172	0.4897	0.9998	119.64	73.97	101.87	57.65	64.47	66.96	134.66	81.23	79.33	85.42	110.31	90.86
ENSGALT00000023315			-0.4176	0.07212	0.9996	0.03029	0.9176	0.9997	-0.9879	7.35e-05	0.01658	12.46	7	20.21	15.83	16.95	8.18	20.94	16.84	22.42	17.53	12.12	13.96
ENSGALT00000026761	ENSGALG00000016578	TRAPPC2	-0.2414	0.07222	0.9996	-0.1348	0.5391	0.9997	-0.3385	0.06436	0.9998	111.91	115.16	141	145.6	159.53	133.96	136.06	128.89	162.36	120.03	135.08	160.92
ENSGALT00000033057	ENSGALG00000009307	FAM204A	-0.2679	0.07228	0.9996	0.01005	0.9647	0.9997	-0.5414	0.008062	0.4125	13.06	13.12	15.67	20.07	20.6	13.47	17.58	16.94	17.52	15.42	16.18	17.18
ENSGALT00000019301	ENSGALG00000011826	PLBD1	0.5707	0.07238	0.9996	0.6692	0.1499	0.9997	0.4458	0.08653	0.9998	94.62	95.91	44.39	92.68	50.9	72.4	98.58	93.88	158.73	200.2	107.18	20.5
ENSGALT00000043674	ENSGALG00000027526	COL9A2	-0.7699	0.07255	0.9996	-1.012	0.009253	0.5592	-0.2502	0.6335	0.9998	2.74	10.54	3.09	5.26	12.84	4.47	8.84	33.01	10.21	6.63	13.54	18.33
ENSGALT00000005033	ENSGALG00000003172	SLC16A9	0.6456	0.07284	0.9996	1.252	0.01065	0.5852	0.147	0.692	0.9998	9.87	35.84	26	21.62	16.39	25.33	52.67	10.44	7.85	15.97	17.4	20.5
ENSGALT00000001695	ENSGALG00000001126	CHAF1A	-0.3036	0.07299	0.9996	-0.4696	0.03276	0.8861	-0.07987	0.7133	0.9998	14.43	14.92	14.57	12.88	19.97	16.53	12.77	26.98	26.21	19.57	19.86	22.21
ENSGALT00000045553	ENSGALG00000026821	RUNX3	0.815	0.07314	0.9996	1.238	0.06008	0.9997	0.4451	0.4175	0.9998	0.57	0.68	0.52	0.68	0.24	0.75	1.12	0.42	0.51	0.78	0.45	0.16
ENSGALT00000009990	ENSGALG00000006192	USH1C	-1.609	0.07319	0.9996	-1.657	0.01609	0.6923	-0.8496	0.2913	0.9998	0.1	0.03	0.36	0.2	0.28	0.35	0.25	10.53	3.23	3.27	1.93	3.77
ENSGALT00000009331	ENSGALG00000005811	COL7A1	0.5827	0.07326	0.9996	0.8643	0.08412	0.9997	0.3499	0.2882	0.9998	1.34	1.98	1.4	1.59	1.57	2.59	1.21	0.65	1.54	1.29	3.66	1.29
ENSGALT00000002652	ENSGALG00000001728	NACC2	0.3548	0.07343	0.9996	0.2736	0.3908	0.9997	0.443	0.111	0.9998	9.57	11.92	9.64	8.22	6.86	12.74	8.87	9.54	10.05	11.59	11.29	7.98
ENSGALT00000008642	ENSGALG00000005379		0.8964	0.07345	0.9996	1.071	0.05102	0.9997	0.6951	0.3019	0.9998	16.65	1.69	3.74	6.8	1.39	2.41	1.68	6.29	4.73	15.46	11.56	2.94
ENSGALT00000024876	ENSGALG00000015422	NRG1	0.9793	0.07352	0.9996	0.1589	0.8346	0.9997	1.667	0.005243	0.3188	1.98	0.68	0.5	0.55	0.2	1.45	0.55	0.85	0.97	0.81	0.58	0.06
ENSGALT00000046007	ENSGALG00000026491	TMEM17	0.261	0.07352	0.9996	0.2885	0.174	0.9997	0.2469	0.2586	0.9998	35.73	25.3	17.21	25.09	28.11	25.17	27.74	26.5	20.43	27.46	26.66	23.66
ENSGALT00000033528	ENSGALG00000020899		0.2705	0.07353	0.9996	0.1878	0.4349	0.9997	0.3617	0.06411	0.9998	78.46	70.58	63.18	42.2	60.06	68.72	65.46	68.33	42.69	65.71	69.07	72.55
ENSGALT00000002885	ENSGALG00000021539	PRPSAP1	-0.2427	0.07358	0.9996	-0.125	0.5568	0.9997	-0.3537	0.07775	0.9998	28.92	33.26	35.17	43.67	35.37	29.12	31.07	44.21	34.99	39.59	32.57	38.73
ENSGALT00000013444	ENSGALG00000008263	FAR-1	0.6019	0.07376	0.9996	0.6596	0.1824	0.9997	0.5581	0.1639	0.9998	1.74	1.06	0.92	0.64	1.09	1.26	0.88	0.63	1	1.5	1.34	0.81
ENSGALT00000013092	ENSGALG00000008063	NOX5	1.028	0.07379	0.9996	1.475	0.05	0.9994	0.5061	0.5454	NA	0.22	0.11	0.05	0.1	0.08	0.02	0.19	0.07	0.1	0.25	0.14	0.05
ENSGALT00000038732	ENSGALG00000009495	FGFR2	0.3773	0.0742	0.9996	0.586	0.02718	0.8344	0.2198	0.4053	0.9998	130.14	53.36	84.18	67.16	59.63	72.51	45.5	52.37	65.28	87.31	99.14	42.89
ENSGALT00000044077	ENSGALG00000026761	LIN28B	-2.065	0.07423	0.9996	-2.143	0.04668	0.963	-0.5742	0.6366	NA	0	0.04	0.03	0.03	0.01	0	0	1.59	0.57	0.57	0.01	0.45
ENSGALT00000005435	ENSGALG00000003433		0.3709	0.07428	0.9996	0.5446	0.0307	0.8699	0.1413	0.5507	0.9998	13.98	19.77	16.27	10.95	16.05	14.69	29.07	24.2	13.38	25.36	24.82	19.78
ENSGALT00000018052	ENSGALG00000011080	BDKRB2	0.5274	0.07433	0.9996	0.6599	0.1283	0.9997	0.4057	0.2662	0.9998	4.44	3.6	3.39	2.4	2.15	2.74	4.5	2.8	2.28	4.15	3.12	2.79
ENSGALT00000037894	ENSGALG00000012119	MARCO	0.5804	0.07441	0.9996	1.379	8.51e-08	0.0003619	-0.07361	0.8655	0.9998	62.32	12.63	64.36	57.51	33.15	79.07	57.74	32.26	25.41	100.15	51.32	26.37
ENSGALT00000031721	ENSGALG00000014953	RWDD1	-0.2422	0.07452	0.9996	-0.2541	0.2178	0.9997	-0.2199	0.2801	0.9998	27.86	31.93	29.52	29.11	43.24	29.39	28.26	35.51	35.52	24.97	32.92	36.99
ENSGALT00000006347	ENSGALG00000003985	TARSL2	-0.2627	0.07482	0.9996	-0.3064	0.1787	0.9997	-0.2007	0.3578	0.9998	18.09	12.45	18.81	14.63	17.66	15.28	14.25	22.78	20.69	19.68	17.42	22.72
ENSGALT00000036903	ENSGALG00000016443	HPCAL1	0.2369	0.07496	0.9996	0.3424	0.1282	0.9997	0.1424	0.4298	0.9998	44.38	41.24	36.11	34.87	38.94	38.74	50.62	34.47	38.8	38.29	43.83	37.75
ENSGALT00000002387	ENSGALG00000001571	MYO1F	0.3933	0.07501	0.9996	0.8008	0.002506	0.3361	-0.006921	0.9811	0.9998	19.26	10.21	14.61	18.72	8.01	13.28	12.87	11.01	14.99	25.7	18.6	8.34
ENSGALT00000021134	ENSGALG00000012956	TMTC1	0.2542	0.07503	0.9996	0.3331	0.09876	0.9997	0.1982	0.3032	0.9998	59.4	38.51	37.57	39.43	49.78	52.18	38.86	34.45	36.47	39.82	51.71	37.4
ENSGALT00000021691	ENSGALG00000013281	RSPH4A	-0.9319	0.07514	0.9996	-1.168	0.05415	0.9997	-0.3328	0.5898	0.9998	0.61	0.38	0.51	0.47	0.55	0.27	0.39	2.47	1.78	1.06	0.92	1.3
ENSGALT00000004876	ENSGALG00000003085	CDK1	-0.3246	0.07532	0.9996	-0.5878	0.006818	0.4857	-0.04829	0.8523	0.9998	210.87	240.32	213.09	138.63	330.57	220.13	194.9	327.22	298.01	160.44	205.99	268.45
ENSGALT00000018738	ENSGALG00000011499	SCARB2	0.2954	0.07548	0.9996	0.478	0.04053	0.9424	0.131	0.5602	0.9998	122.76	66.86	94.3	100.22	71.84	112.66	113.61	89.41	66.27	118.73	91.84	89.07
ENSGALT00000044732			0.8796	0.07581	0.9996	1.465	0.01386	0.6334	-0.3434	0.3546	0.9998	40.58	88.85	131.69	83.04	41.3	74.28	28.12	136.63	131.19	381	467.99	57.19
ENSGALT00000034096	ENSGALG00000002864	LRRTM3	0.9503	0.07602	0.9996	1.6	0.02913	0.852	0.2908	0.6763	NA	0.21	0.12	0.07	0.06	0.23	0.13	0.13	0.08	0.15	0.31	0.33	0.04
ENSGALT00000026786	ENSGALG00000016595	TRIM35	-0.4346	0.07613	0.9996	-0.6371	0.02209	0.7572	-0.08052	0.6939	0.9998	30.95	33.03	40.04	37	33.18	42.59	41.15	119.34	63.6	67.73	38.95	59.18
ENSGALT00000025656	ENSGALG00000015918	NECAB1	-0.7278	0.07619	0.9996	-0.3047	0.5932	0.9997	-1.128	0.01181	0.4915	3.59	8.81	18.22	19.59	20.18	14.46	15.1	21.14	15.63	3.32	16.51	10.03
ENSGALT00000034662	ENSGALG00000003496	TEX2	0.2618	0.07626	0.9996	0.3274	0.1706	0.9997	0.2142	0.2445	0.9998	25.28	27.86	21.82	20.53	24.4	25.96	25.78	22.89	20.77	29.77	17.31	17.93
ENSGALT00000009702	ENSGALG00000006027	TM6SF1	0.3254	0.07633	0.9996	0.4753	0.06509	0.9997	0.197	0.4457	0.9998	66.67	31.78	41.19	44.4	29.98	39.31	37.54	37.19	45.22	56.66	45.21	23.46
ENSGALT00000014334	ENSGALG00000008819	LRSAM1	-0.3531	0.07638	0.9996	-0.3635	0.2428	0.9997	-0.3252	0.1887	0.9998	7.9	6.3	10.35	7.2	9.12	7.67	7.66	17.62	9.09	9.34	8.98	8.59
ENSGALT00000000498	ENSGALG00000000366	RPS6KA1	0.2604	0.07652	0.9996	0.3851	0.07709	0.9997	0.1549	0.4706	0.9998	16.01	11.65	12	13.57	9.11	12.15	11.63	12.2	11.52	15.37	12.96	8.52
ENSGALT00000030034	ENSGALG00000017295	PTHrP	0.6211	0.07669	0.9996	0.4397	0.3179	0.9997	0.8523	0.059	0.9998	20.3	24.63	3.99	12.15	18.41	18.89	19.29	20.73	24.47	19.57	28.55	7.87
ENSGALT00000042990	ENSGALG00000003856	KRT9	0.5098	0.07708	0.9996	0.473	0.2911	0.9997	0.5676	0.06628	0.9998	9.31	11.03	9.15	8.05	6.36	15.28	19.11	10.85	5.13	9.72	10.42	14.01
ENSGALT00000042898			-0.3082	0.07719	0.9996	-0.1292	0.6487	0.9997	-0.4837	0.0423	0.9525	19.24	14.79	24.4	23.03	19.42	15.14	17.18	25.41	25.07	23.42	17.66	16.81
ENSGALT00000032540	ENSGALG00000020402	EFCAB11	-1.108	0.07765	0.9996	-0.4561	0.5565	0.9997	-2.132	0.007032	NA	0.77	0.81	1.06	1.16	7.29	0.62	0.65	4.69	4.02	4.38	1.62	0.78
ENSGALT00000004353	ENSGALG00000002755	RFWD3	-0.315	0.07766	0.9996	-0.5477	0.014	0.6362	0.006022	0.9765	0.9998	10.29	9.11	8.98	8.05	11.52	10.01	9.35	21.25	14.75	11.72	11.24	13.68
ENSGALT00000019108	ENSGALG00000011687	AHNAK2	0.7571	0.07768	0.9996	0.6897	0.2703	0.9997	0.8313	0.1245	0.9998	2.71	4.42	2.88	1.78	1.23	3.43	1.5	2.34	1.43	3.56	4.98	2.55
ENSGALT00000005938	ENSGALG00000003742	CPAMD8	0.3145	0.07783	0.9996	-0.0171	0.9309	0.9997	0.6094	0.01403	0.5451	18.17	34.53	15.08	16.23	20.82	27.73	15.87	19.53	22.61	18.8	22.63	18.6
ENSGALT00000036922	ENSGALG00000015249	TTF2	-0.2568	0.07795	0.9996	-0.2837	0.1845	0.9997	-0.2164	0.3395	0.9998	13.29	11.95	12.01	11.97	19.39	13.04	11.95	15.96	18.86	13.68	15.09	17.12
ENSGALT00000014816			0.4956	0.07804	0.9996	0.9491	0.001121	0.2352	0.04393	0.9101	0.9998	10.54	3.31	9.15	9.15	3.36	9.49	6.75	6.29	7.5	15.67	10.14	3.85
ENSGALT00000013786	ENSGALG00000008459	BMPR-II	0.3768	0.07832	0.9996	0.04998	0.8797	0.9997	0.6822	0.001219	0.1217	25.7	17.88	12.33	11.19	12.69	16.34	7.38	14.21	21.58	17.45	19.91	9.23
ENSGALT00000014333	ENSGALG00000008818	IDH1	0.2195	0.07838	0.9996	0.3189	0.1195	0.9997	0.1333	0.4528	0.9998	128.6	111.31	98.65	98.47	107.3	102.85	118.83	105.26	112.37	116.44	122.88	86.36
ENSGALT00000010393	ENSGALG00000006440		1.265	0.07841	0.9996	0.3833	0.7138	0.9997	2.325	0.0001748	0.02744	2.12	1.63	0.08	0.4	0.46	1.24	0.11	0.88	1.69	0.78	2.31	0
ENSGALT00000026654	ENSGALG00000016518	PHKA2	0.3255	0.07842	0.9996	0.2474	0.4118	0.9997	0.4232	0.06659	0.9998	9.29	9.73	8.23	7.7	7.7	13.4	14.53	9.51	12.35	9.17	8.88	7.79
ENSGALT00000013975	ENSGALG00000008582	ADAM23	0.5703	0.07842	0.9996	0.179	0.6446	0.9997	1.179	0.001226	0.1217	5.49	6.93	2.1	2.32	3	4.76	5.61	7.85	5.37	5.7	7.4	4.27
ENSGALT00000004102	ENSGALG00000002604	GGPS1	-0.2557	0.07862	0.9996	-0.312	0.1444	0.9997	-0.1729	0.3675	0.9998	53.93	49.86	56.92	60.36	60.06	57.51	57.6	100.96	73.66	64.99	67.37	73.48
ENSGALT00000026025	ENSGALG00000016152	LY6E	-0.3725	0.07877	0.9996	-0.01996	0.9513	0.9997	-0.6569	0.01232	0.5042	1909.77	1180.67	2651.54	2598.54	1618.95	1419.5	1036.66	1187.54	2241.78	1950.38	1701.07	1507.31
ENSGALT00000011968	ENSGALG00000007396	TAOK3	0.274	0.0791	0.9996	0.1763	0.4764	0.9997	0.374	0.05033	0.9998	40.4	34.32	30.23	26.5	22.59	30.83	27.84	29.76	38.73	34.2	28.86	17.16
ENSGALT00000020381	ENSGALG00000012472	IL2RB	-0.8748	0.07941	0.9996	-0.5813	0.4407	NA	-1.117	0.0622	0.9998	0.3	0.12	0.61	0.5	0.42	0.29	0.19	0.21	0.79	0.2	0.35	0.19
ENSGALT00000021211	ENSGALG00000012993	RAD52	-0.4913	0.07944	0.9996	-0.7199	0.05471	0.9997	-0.1931	0.5866	0.9998	1.74	2.29	2.14	1.68	2.4	1.5	1.83	3.88	3.18	1.99	2.02	3.08
ENSGALT00000014752	ENSGALG00000009064	FZD1	0.2761	0.07946	0.9996	0.2431	0.3657	0.9997	0.3199	0.07571	0.9998	170.59	170.36	139.99	133.1	137.19	183.18	210.94	150.45	127.95	132.28	146.3	161.84
ENSGALT00000010813	ENSGALG00000006690	ECHDC3	0.2769	0.07956	0.9996	0.4754	0.04455	0.9548	0.0725	0.7189	0.9998	113.92	90.35	102.98	77.07	79.62	76.35	141.61	94.63	78.37	105.67	102.17	93.94
ENSGALT00000023310	ENSGALG00000022955	VAMP1	1.01	0.07963	0.9996	0.8965	0.1998	0.9997	1.302	0.09151	NA	3.46	2.23	0.91	1.24	0.48	0.95	1.47	2.66	2.9	5.11	6.68	1.72
ENSGALT00000002607	ENSGALG00000001697		-0.7433	0.07963	0.9996	0.006924	0.9905	0.9997	-1.294	0.003737	0.258	1.36	1.05	2.54	2.6	2.23	0.67	1.3	1.96	1.24	1.27	1.02	0.64
ENSGALT00000034799	ENSGALG00000021526	PRR11	-0.2913	0.07965	0.9996	-0.4346	0.09215	0.9997	-0.1412	0.5414	0.9998	36.56	39.71	39.45	30.76	52.34	37.22	38.92	52.39	46.05	26.42	32.78	43.03
ENSGALT00000009864	ENSGALG00000006110	PLK1	-0.3037	0.07973	0.9996	-0.6447	0.0008634	0.2159	0.06922	0.7748	0.9998	64.4	64.74	59.9	40.6	89.82	74.71	55	92.41	108.6	53.55	61.01	79.48
ENSGALT00000008793	ENSGALG00000005473	PNAT3	0.3328	0.07976	0.9996	0.6193	0.03482	0.8969	0.0467	0.8518	0.9998	16.59	11.33	11.66	14.68	14.21	15.31	14.29	11.79	13.68	24.04	16.49	11.76
ENSGALT00000008017	ENSGALG00000005006	UBA2	-0.2242	0.07986	0.9996	-0.3228	0.113	0.9997	-0.1169	0.5291	0.9998	83.94	72.64	84.38	69.89	98.11	82.13	58.99	95.36	106.02	69.5	92.92	88.32
ENSGALT00000012626	ENSGALG00000007785	PROK2	0.937	0.07997	0.9996	1.499	0.034	0.8969	0.5581	0.3864	0.9998	1.25	2.39	3.52	1.8	0.86	5.57	5.15	0.84	1.3	1.05	2.32	1.16
ENSGALT00000011770	ENSGALG00000007268	CADPS	0.742	0.08	0.9996	1.181	0.04097	0.9434	0.3384	0.4796	0.9998	3.04	0.67	1.48	1.67	1.2	2.06	1.01	1.44	1.32	4.41	1.92	0.6
ENSGALT00000015511	ENSGALG00000009528	TMEM192	-0.3295	0.08009	0.9996	-0.4482	0.05496	0.9997	-0.1427	0.4846	0.9998	16.93	13.51	14.51	17.7	17.17	15.57	16.42	38.32	24.33	22.27	21.45	23.45
ENSGALT00000023614	ENSGALG00000014653	HORMAD1	-0.8139	0.08025	0.9996	-0.5432	0.339	0.9997	-1.227	0.04995	0.9998	1.09	0.34	0.92	1.93	0.98	0.28	1.35	1.81	2.21	0.78	1.24	1.28
ENSGALT00000011062	ENSGALG00000006837	TSPAN4	0.3067	0.08034	0.9996	0.5923	0.009059	0.5554	0.04971	0.8354	0.9998	45.44	33.96	35.51	50.95	25.46	40.14	38.12	40.87	30.42	43.08	54.68	23.71
ENSGALT00000000866	ENSGALG00000000613	RAB11B	0.2323	0.08045	0.9996	0.3163	0.1151	0.9997	0.1606	0.415	0.9998	201.09	156.93	172.68	164.15	119.54	167.07	161.6	166.54	147.28	193.94	185.84	142.47
ENSGALT00000027111	ENSGALG00000016792	MFSD9	-0.2869	0.08059	0.9996	-0.4545	0.08975	0.9997	-0.107	0.6446	0.9998	12.65	12.66	11.54	11.63	14.69	10.68	8.73	15.36	18.13	12.02	12.01	13.56
ENSGALT00000000158	ENSGALG00000000109	AFMID	-0.3298	0.08072	0.9996	-0.1228	0.6617	0.9997	-0.5721	0.01551	0.5676	16.21	19.08	26.69	21.29	29.21	17.65	27.2	21.35	34.45	23.53	25.16	31.37
ENSGALT00000017215	ENSGALG00000010579	STON2	0.6685	0.08078	0.9996	0.6421	0.2542	0.9997	0.7124	0.06563	0.9998	4.27	3.25	1.98	2.16	1.71	2.33	1.21	3.18	3.56	6.67	4.37	1.37
ENSGALT00000009463	ENSGALG00000005887	PXDNL	-0.642	0.0808	0.9996	-0.1614	0.75	0.9997	-1.11	0.008809	0.4285	0.73	0.92	1.09	1.53	2.04	0.55	0.64	1.72	1.01	1.07	1.41	0.9
ENSGALT00000001728	ENSGALG00000001150	SHISA6	1.303	0.08082	0.9996	-1.047	0.2162	0.9997	3.952	5.28e-11	1.09e-07	3.33	5.62	0.16	0.18	0.42	3.66	0.2	2.27	3.43	1.21	1.31	0.2
ENSGALT00000027509	ENSGALG00000017025	CKAP2	-0.3383	0.08117	0.9996	-0.7994	0.00108	0.2352	0.0969	0.6659	0.9998	115.45	125.56	116.52	78.65	145.23	130.12	95.69	153.43	165.84	62.99	91.06	143.39
ENSGALT00000014277	ENSGALG00000008780	CTBS	0.3609	0.08119	0.9996	0.4432	0.1395	0.9997	0.3011	0.2842	0.9998	41.1	29.06	32.55	15.97	35.22	35.96	22.28	31.91	21.42	34.09	39.51	20.21
ENSGALT00000035169	ENSGALG00000021676		0.2754	0.08123	0.9996	0.4967	0.04377	0.9493	0.07275	0.7009	0.9998	158.31	141.99	164.75	151.19	127.53	178.29	208.95	136.79	123.12	188.62	134.46	139.89
ENSGALT00000045329	ENSGALG00000026433		-0.2988	0.08129	0.9996	-0.5209	0.043	0.9439	-0.04082	0.8653	0.9998	16.83	18.39	19.96	14.83	21.66	20.83	14.3	28.63	28.35	18.67	20.57	23.51
ENSGALT00000038746	ENSGALG00000023436	HDC	0.7387	0.0814	0.9996	0.3586	0.5405	0.9997	1.228	0.006291	0.3483	4.41	5.12	1.1	1.65	2.34	2.71	2.06	1.98	6.01	3.41	6.46	1.76
ENSGALT00000002370	ENSGALG00000001559	ZP3	0.6577	0.08148	0.9996	0.9323	0.1323	0.9997	0.4218	0.06159	0.9998	1038.71	649.12	645.79	464.27	626.61	712.83	181	436.98	895.13	1212.33	1228.04	99.85
ENSGALT00000014048	ENSGALG00000008621	NRP2	0.2837	0.0816	0.9996	0.4066	0.042	0.9434	0.1919	0.4068	0.9998	78.25	54.12	73.53	70.94	46.55	92.7	57.78	61.57	56.25	72.49	69.46	41.07
ENSGALT00000041053	ENSGALG00000024298	ADAMTSL5	-0.8708	0.08175	0.9996	0.09975	0.8682	0.9997	-1.895	0.00253	0.2051	1.1	0.7	4.51	2.78	1.05	0.5	1.26	1.87	2.08	2.4	1.28	0.9
ENSGALT00000018826	ENSGALG00000011543	SDAD1	-0.2573	0.08176	0.9996	-0.2112	0.3253	0.9997	-0.2913	0.1882	0.9998	20.26	20.33	19.33	19.53	32.76	19.28	17.28	25.27	28.11	18.08	25.62	20.88
ENSGALT00000015296	ENSGALG00000009387		-1.012	0.08184	0.9996	-1.274	0.06027	0.9997	-0.6266	0.4175	0.9998	0.74	1.51	4.38	0.2	1.27	1.55	2.38	4.61	4.66	1.38	0.42	1.99
ENSGALT00000026965	ENSGALG00000016709	RCAN2	-0.8017	0.08193	0.9996	-1.146	0.05449	0.9997	-0.202	0.6748	0.9998	6.58	4.06	6.73	4.88	3.81	3.18	2.27	16.16	18.37	9.31	5.82	5.63
ENSGALT00000041074			-0.6901	0.08202	0.9996	-0.9963	0.0875	0.9997	-0.3807	0.4586	0.9998	6.05	5.21	10.41	6.06	5.66	6.1	5.35	9.6	11.85	3.53	4.5	7.34
ENSGALT00000013501	ENSGALG00000008292	LRP4	0.3633	0.08209	0.9996	0.574	0.05269	0.9997	0.2036	0.3597	0.9998	26.42	13.59	15.34	14.73	15.29	14.2	12.2	13.6	16.03	21.98	15.51	5.73
ENSGALT00000013126	ENSGALG00000008088	ACSL4	0.3115	0.08229	0.9996	0.6002	0.01174	0.6161	0.05846	0.8052	0.9998	34.56	36.48	46.35	23.49	28.45	33.41	27.66	26.52	29.39	53.13	35.26	23.8
ENSGALT00000018367	ENSGALG00000011256	WDFY3	0.2329	0.08272	0.9996	0.3063	0.1662	0.9997	0.1727	0.3304	0.9998	17.45	13.5	14.51	12.85	13.31	16.2	12.28	12.22	16.95	17.88	16.85	10.72
ENSGALT00000021097	ENSGALG00000012934	BICD1	0.9216	0.08288	0.9996	1.239	0.03867	0.9376	0.715	0.2937	0.9998	0.85	9.03	2.05	1.54	3.46	1.49	2.13	1.56	1.2	6.23	1.3	1.45
ENSGALT00000018398	ENSGALG00000011275	DEPDC1	-0.4055	0.08304	0.9996	-0.6674	0.01908	0.7218	-0.1159	0.7335	0.9998	18.87	15.69	13.48	11.74	33.73	21.24	16.34	25.19	25.03	12.93	19.53	31.05
ENSGALT00000020997	ENSGALG00000019551	OVALY	1.037	0.0834	0.9996	1.327	0.106	0.9997	0.6427	0.3955	NA	0.57	1.09	0.52	0.28	0.37	0.21	1.68	0.65	0.07	0.51	1.15	0.68
ENSGALT00000025350	ENSGALG00000015721	SVEP1	0.4168	0.08352	0.9996	0.836	0.006163	0.4638	0.09484	0.7132	0.9998	27.71	20.91	18.62	20.29	15.8	11.64	9.27	12.59	14.5	27.1	26.25	9.14
ENSGALT00000014609	ENSGALG00000008980	VWA2	-1.463	0.0837	0.9996	-1.675	0.04146	0.9434	0.1494	0.8576	NA	0.19	0.03	0.17	0.15	0.27	0.47	0.22	6.96	1.82	2.27	0.47	1.01
ENSGALT00000000563	ENSGALG00000000412	CCDC15	-0.3448	0.0838	0.9996	-0.5989	0.04121	0.9434	-0.05707	0.8357	0.9998	16.55	16.71	14.86	13.83	22.86	17.47	13.68	23.4	23.29	16	16.66	26.57
ENSGALT00000004530	ENSGALG00000002873	RSL1D1	-0.2285	0.08389	0.9996	-0.2813	0.1718	0.9997	-0.1614	0.3981	0.9998	74.42	78.2	76.24	73.51	102.81	78.12	75.24	105.45	103.28	67.75	91.25	91.52
ENSGALT00000033712	ENSGALG00000005973	LCMT1	-0.2549	0.08397	0.9996	-0.2718	0.2252	0.9997	-0.2218	0.2641	0.9998	32.44	28.12	32.89	28.39	37.79	26.61	28.55	54.07	37.36	33.61	39.94	37.83
ENSGALT00000017146	ENSGALG00000010533	ELAVL4	-1.059	0.08404	0.9996	-0.9335	0.1345	0.9997	-1.265	0.1532	0.9998	0.57	0.16	2.1	0.68	0.05	0.48	0.36	2.49	1.15	1.18	0.87	1.12
ENSGALT00000013503	ENSGALG00000008293	SH3PXD2A	0.2425	0.08408	0.9996	-0.05528	0.787	0.9997	0.5586	0.003474	0.2491	21.76	20.5	14.96	15.43	15.06	26.39	16.66	23.03	20.54	20.35	20.35	18.97
ENSGALT00000040710	ENSGALG00000024103	TACC1	0.3002	0.08434	0.9996	0.2823	0.3147	0.9997	0.3292	0.1133	0.9998	88.43	122.39	86.37	88.36	85.55	121.99	135.05	97.45	74.84	84.14	97.55	104.44
ENSGALT00000001868	ENSGALG00000001231	SAMHD1	-0.2454	0.08436	0.9996	-0.12	0.6132	0.9997	-0.3569	0.05691	0.9998	18.4	13.15	19.61	19.48	19.75	15.79	13.05	14.13	23.65	18.55	17.88	18.31
ENSGALT00000017275	ENSGALG00000010618	SLC30A6	-0.2083	0.08438	0.9996	-0.2127	0.2949	0.9997	-0.1938	0.2772	0.9998	37.53	35.7	40.39	36.53	44.94	35.91	34.55	40.11	41.47	31.74	34.46	41.51
ENSGALT00000023203	ENSGALG00000014363	CCK1R	1.158	0.08447	0.9996	0.3382	0.5811	0.9997	2.432	0.01056	0.4713	0.33	4.63	0.57	0.51	0.02	0.84	2.27	1.95	0.89	0.86	1.3	0.98
ENSGALT00000020668	ENSGALG00000012662	NUAK1	0.2791	0.08455	0.9996	0.3459	0.1822	0.9997	0.2307	0.306	0.9998	26.58	17.27	20.36	19.62	15.29	23.07	15.72	16.65	18.32	20.74	23.18	14.16
ENSGALT00000013406	ENSGALG00000008238	MED13L	0.2921	0.08484	0.9996	0.295	0.1804	0.9997	0.2972	0.1912	0.9998	18.14	11.72	14.56	12.18	8.22	14.49	8.15	9.97	11.64	14.09	13.57	8.78
ENSGALT00000036427	ENSGALG00000017185	TMEM123	-0.2236	0.08484	0.9996	-0.2068	0.3159	0.9997	-0.2294	0.2223	0.9998	117.88	89.74	122.71	134.87	124.12	127.56	101.39	129	147.39	112.08	106.83	113.76
ENSGALT00000036253	ENSGALG00000005688	DNASE1L3	-0.5306	0.08487	0.9996	-0.6478	0.08384	0.9997	-0.3477	0.3727	0.9998	8.02	9.38	9.73	19.84	9.1	13.7	9.58	22.08	30.13	20.13	12.13	16.41
ENSGALT00000010653	ENSGALG00000006600	A4GNT	0.6789	0.08506	0.9996	0.5379	0.3256	0.9997	0.8421	0.08697	0.9998	3.3	1.44	1.38	1.94	1.49	4.21	3.53	2.49	1.33	2.2	2.49	2.2
ENSGALT00000023412	ENSGALG00000014501	FGFBP2	0.7649	0.08512	0.9996	0.9043	0.1113	0.9997	0.561	0.3478	0.9998	1.42	1.22	0.34	0.74	1.29	1.01	1.83	1.54	1.15	2.42	2.17	0.91
ENSGALT00000021613	ENSGALG00000013235	PDK1	-0.2763	0.08513	0.9996	-0.1705	0.4831	0.9997	-0.3619	0.08992	0.9998	62.69	39.6	67.36	51.34	59.92	41.18	32.05	58.59	65.72	53.56	53.31	39.48
ENSGALT00000011909	ENSGALG00000007364	TOB	0.2523	0.08529	0.9996	0.4004	0.07549	0.9997	0.1284	0.4975	0.9998	184.13	144.02	133.57	145.18	127.77	129.25	156.56	109.43	111.08	152.62	142.3	138.34
ENSGALT00000013305	ENSGALG00000008178		0.6474	0.08531	0.9996	0.4742	0.3815	0.9997	0.8834	0.02308	0.7103	11.69	23.91	5.67	7.83	10.96	9.93	31.11	14.52	6.04	8.01	9.58	17.5
ENSGALT00000017366	ENSGALG00000010674	DCTD	-0.2801	0.08566	0.9996	-0.44	0.04803	0.9781	-0.09871	0.6672	0.9998	55.76	55.75	45.54	45.61	81.48	53.3	44.37	71.44	93.09	45.55	67.68	60.67
ENSGALT00000024406	ENSGALG00000015123	ZDHHC23	-0.6358	0.08585	0.9996	-0.8983	0.03417	0.8969	-0.1688	0.6767	0.9998	1.38	1.3	1.15	1.21	2.06	1.36	1.04	3.65	4.27	2.21	2.35	2.92
ENSGALT00000028252	ENSGALG00000017553		-0.3056	0.08617	0.9996	-0.5221	0.06392	0.9997	-0.0714	0.7718	0.9998	18.15	18.61	17.72	15.89	20.13	15.55	15.9	25.79	23.13	14.6	15.51	21.02
ENSGALT00000045321	ENSGALG00000027363	C1orf159	-0.4444	0.08619	0.9996	-0.6595	0.04042	0.9424	-0.1301	0.6935	0.9998	7.48	4.34	4.53	6.36	8.44	6.47	6.46	14.55	9.82	8.39	6.32	10.75
ENSGALT00000046179	ENSGALG00000028795	CADM3	0.8207	0.08626	0.9996	0.6584	0.228	0.9997	1.041	0.09809	0.9998	6.42	2.14	0.53	3.39	0.81	1.74	1.28	1.77	3.95	7.15	3.55	2.05
ENSGALT00000015233	ENSGALG00000009354	GUCY1A3	-0.2845	0.08638	0.9996	-0.3415	0.1796	0.9997	-0.2108	0.3095	0.9998	21.32	20.74	17.02	27.35	27.22	21.38	25.55	35.93	21.06	17.84	19.67	28.08
ENSGALT00000006275	ENSGALG00000003939	KLF2	0.2383	0.08669	0.9996	0.4323	0.03345	0.8887	0.07205	0.7058	0.9998	137.76	104.31	128.57	96.9	97.66	107.37	103.74	93.49	97.7	115.88	140.38	88.4
ENSGALT00000010845	ENSGALG00000006706	USP6NL	0.2261	0.08674	0.9996	0.4134	0.04313	0.9444	0.04403	0.8158	0.9998	26.47	20.86	19.47	21.93	20.21	18.05	26.23	20.18	18.43	25.48	24.69	21.71
ENSGALT00000016208	ENSGALG00000009971	CDC20	-0.2852	0.08693	0.9996	-0.5929	0.004046	0.3914	0.07305	0.7374	0.9998	151.4	108.23	111.94	84.77	152.06	117.68	90.58	192.24	194.61	122.96	126.49	150.94
ENSGALT00000027544	ENSGALG00000017048	EXOSC8	-0.2443	0.08718	0.9996	-0.4531	0.0297	0.8602	-0.004859	0.9804	0.9998	79.77	83.96	74.9	67.24	91.52	74.3	74.08	113.2	101.51	65.9	83.24	107.09
ENSGALT00000038608	ENSGALG00000009965	MPL	0.5776	0.08748	0.9996	1.094	0.01671	0.7007	0.171	0.6604	0.9998	9.52	9.42	9.39	12.81	5.59	13.08	8.5	4.34	7.05	13.73	13.68	6.05
ENSGALT00000012899	ENSGALG00000007941	C11orf74	-0.3906	0.08785	0.9996	-0.447	0.1977	0.9997	-0.3294	0.2899	0.9998	14.49	26.44	23.83	20.47	30.47	19.27	20.24	24.43	23.76	16.84	15.99	28.25
ENSGALT00000021368	ENSGALG00000013090	LOXL4	-1.099	0.08802	0.9996	-1.614	0.04653	0.9627	-0.7845	0.2998	0.9998	0.32	2.52	0.48	3.47	1.99	0.57	0.24	0.26	3.8	0.72	0.69	1.22
ENSGALT00000044459			-0.3795	0.08809	0.9996	-0.5096	0.1329	0.9997	-0.2416	0.4207	0.9998	85.34	100.14	121.34	71.25	143.66	104.46	94.23	162.58	102.52	78.36	82.32	119.8
ENSGALT00000014669	ENSGALG00000009017	STEAP2	0.2857	0.08877	0.9996	0.2541	0.3736	0.9997	0.3263	0.1347	0.9998	29.4	27.95	23.2	23.57	18.11	25.99	22.18	27.14	18.61	20.76	35.19	22.72
ENSGALT00000024583	ENSGALG00000015233	ATP1B1	0.4946	0.08887	0.9996	0.506	0.2625	0.9997	0.4914	0.04785	0.9998	324.22	226.89	221.79	168.02	117.72	184.92	97.14	153.24	298.17	336.54	248.47	52.91
ENSGALT00000010215	ENSGALG00000006319	TGFBI	0.2611	0.08888	0.9996	0.4896	0.04057	0.9424	0.05008	0.7874	0.9998	78.12	77.19	78.55	84.79	67.45	89.57	104.15	60.61	65.63	80.97	90.1	80.34
ENSGALT00000045442	ENSGALG00000029140	CRABP2	-1.469	0.08891	0.9996	-1.497	0.06136	0.9997	-1.269	0.2074	NA	1.78	0.53	0.55	0.89	3.87	0	0.5	26.35	11.04	11.34	4.01	8.28
ENSGALT00000026454	ENSGALG00000016404	MTBP	-0.3545	0.08899	0.9996	-0.5973	0.03329	0.8887	-0.03295	0.9029	0.9998	5.59	5.13	4.6	4.66	7.02	5.61	4.64	10.83	7.88	6.22	6.43	8.61
ENSGALT00000029461	ENSGALG00000018639	Smad7a	0.461	0.08902	0.9996	0.3003	0.4644	0.9997	0.6088	0.05817	0.9998	17.78	19.11	12.02	11.45	9.33	14.19	9.12	11.31	13.35	16.47	15.06	9.71
ENSGALT00000014612	ENSGALG00000008983	GNB4	0.2241	0.08908	0.9996	0.215	0.3172	0.9997	0.2425	0.2068	0.9998	70.11	54	57.96	56.76	46.69	72.33	48.94	63.05	60.44	72.79	64.82	45.09
ENSGALT00000025673	ENSGALG00000015928		0.9872	0.08909	0.9996	0.8076	0.1819	0.9997	1.662	0.007309	0.3825	0.71	0.58	0.12	0.29	0.17	0.59	0.74	1.4	0.57	1.91	2.48	1.02
ENSGALT00000036246	ENSGALG00000006097	PLXNA1	0.2419	0.08916	0.9996	0.07402	0.7317	0.9997	0.4216	0.03179	0.8364	33.63	31.67	29.19	22.19	18.98	31.25	21.95	30.85	34.83	34.26	31.91	22.15
ENSGALT00000002792	ENSGALG00000001807	CUX1	0.1978	0.08982	0.9996	0.2323	0.2145	0.9997	0.1767	0.3086	0.9998	28.62	29.87	25.69	26.91	25.36	31.66	26.62	26.16	25.03	28.07	27.85	22.87
ENSGALT00000026538	ENSGALG00000016447	PDIA6	0.2537	0.08986	0.9996	0.0566	0.8353	0.9997	0.4406	0.04017	0.9366	670.13	568.86	407.52	398.92	499.24	579.39	415.3	479.65	548.59	476.01	552.34	430.14
ENSGALT00000038558	ENSGALG00000005778		-0.4172	0.08993	0.9996	-0.5166	0.07434	0.9997	-0.2344	0.3798	0.9998	12.87	8.94	12.41	11.06	12.04	9.3	13.23	32.98	18.58	17.47	16.1	18.85
ENSGALT00000026993	ENSGALG00000016728	RP2	-0.2533	0.09019	0.9996	-0.5012	0.01043	0.5799	0.06374	0.7237	0.9998	39.22	32.06	29.62	29.31	35.37	30.02	31.72	60.29	48.28	38.05	32.67	44.24
ENSGALT00000009875	ENSGALG00000006120	PKD2L2	-1.004	0.0902	0.9996	-1.136	0.07642	0.9997	-0.5955	0.4232	0.9998	0.22	0.1	0.4	0.11	0.26	0.21	0.22	1.34	1.08	0.72	0.43	0.7
ENSGALT00000006920	ENSGALG00000004338	COL18A1	0.311	0.09024	0.9996	0.5235	0.04297	0.9439	0.1478	0.466	0.9998	63.05	38.71	41.78	52.08	40.95	52.79	36.75	31.42	37.77	35.88	70.28	34.36
ENSGALT00000044329	ENSGALG00000026578		-0.9196	0.09041	0.9996	-1.215	0.04187	0.9434	-0.1952	0.761	0.9998	0.7	0.23	0.21	0.59	0.51	0.27	0.26	2.08	1.65	1.07	0.73	1.23
ENSGALT00000036926	ENSGALG00000015233	ATP1B1	0.4915	0.09093	0.9996	0.5104	0.2589	0.9997	0.4816	0.0517	0.9998	312.8	219.39	215.57	164	114.41	179.39	93.77	147.76	287.42	326.21	239.82	51
ENSGALT00000002090	ENSGALG00000001370	ADAMTS8	0.4436	0.09136	0.9996	0.445	0.2702	0.9997	0.4507	0.05875	0.9998	49.46	74.2	37.52	39.27	62.13	68.99	79.79	41.24	25.83	69.78	81.94	106.72
ENSGALT00000011779	ENSGALG00000007269	GABRA3	0.8234	0.09145	0.9996	-0.3071	0.5991	0.9997	1.552	0.001821	0.1638	2.05	3.54	0.47	0.74	1.93	3.82	0.82	2.04	0.78	0.59	1.75	1.28
ENSGALT00000044052	ENSGALG00000025938	KIAA0513	-0.2691	0.09145	0.9996	-0.3886	0.1189	0.9997	-0.1271	0.568	0.9998	23.11	17.41	22.63	23.06	16.87	18.44	15.66	33.5	27	24.47	18.88	20.63
ENSGALT00000018484	ENSGALG00000011329	MLLT4	0.2166	0.09146	0.9996	0.2008	0.3183	0.9997	0.2416	0.2005	0.9998	32.44	30.62	31.57	22.04	25.1	32.2	24.5	30.96	26.88	31.26	35.37	25.12
ENSGALT00000010512	ENSGALG00000006505	ZFAND6	-0.2103	0.0915	0.9996	-0.2225	0.2789	0.9997	-0.1856	0.3224	0.9998	78.54	59.28	80.99	73.62	80.88	75.23	63.13	102.08	100.64	83.48	81.64	77.08
ENSGALT00000023425	ENSGALG00000014513	CDCA3	-0.4224	0.09157	0.9996	-0.6671	0.005296	0.4454	-0.1693	0.6548	0.9998	99.52	153.81	101.45	83.83	296.04	179.71	138.86	173.84	187.03	109.7	112.95	243.67
ENSGALT00000041360	ENSGALG00000024447	NMB	0.7736	0.09171	0.9996	0.9357	0.1598	0.9997	0.6488	0.2488	0.9998	3.46	5.71	1.59	2.17	3.85	3.06	5.86	1.67	3.1	2.38	2.73	1.51
ENSGALT00000005339	ENSGALG00000003379	MDFI	-0.521	0.09175	0.9996	-0.5923	0.1674	0.9997	-0.4304	0.2716	0.9998	7.3	17.86	9.74	17.07	17.37	7.81	18.25	18.88	15.12	7.6	7.34	20.19
ENSGALT00000015818	ENSGALG00000009719	PCDH10	0.8113	0.09182	0.9996	1.136	0.05955	0.9997	0.259	0.6873	0.9998	0.25	0.1	0.12	0.13	0.21	0.24	0.42	0.24	0.28	0.45	0.52	0.15
ENSGALT00000006194	ENSGALG00000003897	FAN1	0.2705	0.09187	0.9996	0.2006	0.4152	0.9997	0.3564	0.1445	0.9998	13.36	11.47	7.94	12.93	8.89	14.35	12.12	14.18	12.17	13.8	13.57	9.91
ENSGALT00000026220	ENSGALG00000016259	DYNLT3	-0.1854	0.09215	0.9996	-0.1432	0.4553	0.9997	-0.2154	0.2009	0.9998	149.73	129.62	156.51	151.22	162.84	136.66	135.08	159.57	168.37	132.13	143.73	150.61
ENSGALT00000027104	ENSGALG00000016786	IL18R1	-0.4412	0.09243	0.9996	-0.4397	0.1526	0.9997	-0.4343	0.2369	0.9998	14.25	12.42	6.05	20.52	17.73	7.08	7.01	15.43	15.48	12.65	19.09	22.64
ENSGALT00000005150	ENSGALG00000003254	BAG4	-0.2923	0.09247	0.9996	-0.3883	0.1613	0.9997	-0.1678	0.4348	0.9998	21.64	19.24	24.87	19.84	23.02	20.94	17.09	40.89	26.04	30.43	19.97	25.42
ENSGALT00000043787	ENSGALG00000027472	TMEM38B	-0.2875	0.09253	0.9996	-0.2906	0.2606	0.9997	-0.274	0.2488	0.9998	10.76	10.55	8.87	10.53	15.2	7.99	10.53	9.91	11.43	8.21	8.75	14.1
ENSGALT00000027556	ENSGALG00000017062	NBEA	0.3199	0.0927	0.9996	0.2254	0.4872	0.9997	0.4171	0.0865	0.9998	2.61	2.07	1.87	1.55	1.73	2.38	1.94	1.37	2.16	2.11	2.18	2.05
ENSGALT00000004363	ENSGALG00000002763	FRZB	0.4382	0.09285	0.9996	0.5833	0.1256	0.9997	0.2983	0.2961	0.9998	203.37	334.48	168.79	150.6	234.25	149.74	380.33	176.22	137.27	126.49	288.91	251.17
ENSGALT00000044324	ENSGALG00000010995	ITGB3BP	-0.2822	0.09293	0.9996	-0.4842	0.04292	0.9439	-0.08396	0.7333	0.9998	30.2	30.57	28.71	21.12	41.92	27.71	22.91	35.37	34.81	21.35	27.59	35.44
ENSGALT00000018090	ENSGALG00000011104	GCG	-0.7127	0.09312	0.9996	-0.108	0.8471	0.9997	-1.102	0.01959	0.6427	1.27	0.5	1.59	2.36	1.38	0.81	0.73	0.76	1.11	1.07	0.56	0.82
ENSGALT00000027705	ENSGALG00000017154	ZC3H12C	0.3433	0.09388	0.9996	0.2821	0.4067	0.9997	0.4081	0.1261	0.9998	7.68	9.58	6.18	7.24	6.39	9.55	7.59	6.26	6.07	7.37	8.68	7.98
ENSGALT00000027731	ENSGALG00000017169	ELMOD1	-1.156	0.09398	0.9996	-1.229	0.01406	0.6362	-0.5081	0.3172	0.9998	1.12	0.46	1.27	1.25	0.67	0.74	1.79	20.64	7.22	9.41	3.75	8.19
ENSGALT00000001470	ENSGALG00000000994	RAB42	-0.9519	0.09417	0.9996	-0.8754	0.2186	0.9997	-1.052	0.2145	NA	0.29	0.39	2.27	0.73	0.47	0.98	1.23	1.57	1.71	0.45	0.92	1.9
ENSGALT00000037904	ENSGALG00000011529	NAAA	0.2779	0.09428	0.9996	0.4721	0.0469	0.963	0.08106	0.714	0.9998	49.32	35.24	52.27	41.53	34.38	55.03	56.47	58.78	37.72	66.76	49.25	35.14
ENSGALT00000008302	ENSGALG00000005171	AP1S3	-0.6183	0.09475	0.9996	-0.5782	0.1946	0.9997	-0.6682	0.09606	0.9998	6.77	4.04	6.55	7.13	10.2	4.75	8.41	23.98	10.58	10.35	9.34	9.88
ENSGALT00000014330	ENSGALG00000028790	DNASE2	0.4552	0.09491	0.9996	0.9826	0.001428	0.2598	-0.0576	0.8759	0.9998	25.95	13.11	19.37	34.66	11.56	26.45	22.04	18.11	17.93	43.94	27.46	13.31
ENSGALT00000016831	ENSGALG00000010337	7	-1.06	0.09496	0.9996	-0.941	0.1814	0.9997	-1.285	0.1715	NA	0.12	0.05	0.02	0.1	0.36	0.04	0.1	0.51	0.28	0.16	0.21	0.15
ENSGALT00000028108	ENSGALG00000006334	LAP3	-0.2255	0.09501	0.9996	-0.1947	0.3235	0.9997	-0.2445	0.2476	0.9998	38.78	50.45	48.23	45.84	65.66	47.99	39.77	50.5	54.94	43.84	48.94	53.49
ENSGALT00000030459	ENSGALG00000015087	LSAMP	-0.7907	0.0955	0.9996	-0.7471	0.1506	0.9997	-0.8161	0.2208	0.9998	1.58	1.66	1.27	1.59	9.36	3.85	2.21	3.26	4.2	1.53	2.76	4.05
ENSGALT00000005261	ENSGALG00000003322	TBC1D2B	0.2088	0.0955	0.9996	0.1404	0.4984	0.9997	0.2907	0.106	0.9998	21.76	17.88	14.15	15.92	15.91	18.19	14.66	19.21	20.58	22.35	20.96	15.26
ENSGALT00000024338	ENSGALG00000015087	LSAMP	-0.7907	0.09552	0.9996	-0.7471	0.1507	0.9997	-0.8161	0.2209	0.9998	1.56	1.63	1.25	1.56	9.19	3.78	2.17	3.2	4.12	1.5	2.71	3.98
ENSGALT00000043221	ENSGALG00000008975	FAM3C	-0.196	0.09607	0.9996	-0.2253	0.2433	0.9997	-0.1549	0.3901	0.9998	228.65	188.01	207.03	193.88	256.95	190.13	191.08	259.97	230.34	192.69	218.1	248.57
ENSGALT00000033134	ENSGALG00000011104	GCG	-0.7032	0.0961	0.9996	-0.09723	0.8625	0.9997	-1.096	0.02156	0.684	3.34	1.44	4.55	6.05	3.46	2.04	2.09	2.11	2.85	2.63	1.57	2.15
ENSGALT00000007665	ENSGALG00000004802	TRAFD1	-0.2451	0.09624	0.9996	-0.06115	0.7573	0.9997	-0.4578	0.01888	0.6277	33.09	36.4	46.92	48.16	37.52	29.18	39.68	44.86	51.81	48.88	50.5	54.58
ENSGALT00000043640	ENSGALG00000025864	WTIP	0.3106	0.09683	0.9996	0.3497	0.2714	0.9997	0.2818	0.2765	0.9998	14.37	14.32	11.86	12.81	10.3	14.82	13.56	11.65	12.09	16.03	14.32	12.38
ENSGALT00000019387	ENSGALG00000011881	CCNA2	-0.2867	0.09694	0.9996	-0.5907	0.00404	0.3914	0.02207	0.9284	0.9998	114.28	112.49	98.12	72.61	162.21	118.42	93.6	150.35	154.06	77.59	102.11	131.32
ENSGALT00000036762	ENSGALG00000015983	GART	-0.1974	0.09713	0.9996	-0.159	0.4278	0.9997	-0.2248	0.2149	0.9998	20.73	16.82	21.22	21.17	19.14	16.57	16.07	21.83	22.51	17.55	20.52	19.18
ENSGALT00000027008	ENSGALG00000016736	CYFIP1	0.2095	0.09726	0.9996	0.2176	0.3102	0.9997	0.2119	0.2366	0.9998	92.98	83.15	74.01	72.07	71.02	81.85	79.06	75.09	73.59	83.95	81.61	72.6
ENSGALT00000022165	ENSGALG00000013624	FAM65B	0.3305	0.09736	0.9996	0.4294	0.1713	0.9997	0.2412	0.376	0.9998	6.72	8.82	5.99	8.25	5.65	8.41	6.19	7.18	7.93	11.16	8.68	5.12
ENSGALT00000037206	ENSGALG00000012830	IRF-4	-0.9655	0.09737	0.9996	-1.154	0.106	0.9997	-0.4876	0.465	0.9998	0.54	0.13	0.57	0.34	0.28	0.22	0.29	2.44	0.72	1.08	0.31	0.72
ENSGALT00000024993	ENSGALG00000015499	CADM2	0.6466	0.09741	0.9996	1.065	0.05451	0.9997	0.1604	0.7078	0.9998	2.38	1.87	2.35	1.19	1.93	2.04	4.04	2.15	0.8	3.76	2.39	2.16
ENSGALT00000015100	ENSGALG00000009280	7	-0.8462	0.09741	0.9996	-0.6167	0.3208	0.9997	-1.149	0.1252	0.9998	0.74	0.6	2.18	1.26	0.29	0.36	1.07	1.1	1.52	0.84	0.87	1.87
ENSGALT00000018087	ENSGALG00000011101	URB2	-0.2793	0.09745	0.9996	-0.3987	0.1141	0.9997	-0.117	0.568	0.9998	8.58	6.96	8.51	7.78	8.52	7.97	6.36	16.23	11	10.75	9.85	9.89
ENSGALT00000002708	ENSGALG00000001764	HCN4	0.7145	0.09766	0.9996	0.2652	0.6667	0.9997	1.06	0.04154	0.9498	0.66	0.74	0.41	0.23	0.27	0.54	0.26	0.34	0.21	0.38	0.47	0.41
ENSGALT00000027891	ENSGALG00000017254	DLG2	-0.8485	0.09769	0.9996	-0.8456	0.1963	0.9997	-0.8465	0.1742	0.9998	0.32	1.89	1.65	0.59	2.83	0.57	0.97	0.23	2.61	0.81	1.02	2.4
ENSGALT00000040030	ENSGALG00000006569		0.2118	0.09775	0.9996	0.2005	0.3191	0.9997	0.2318	0.2354	0.9998	16.22	13.48	14.91	12.96	10.2	16.22	12.16	14.19	14.16	17.78	14.25	11.93
ENSGALT00000020834	ENSGALG00000012768	GCM2	-1.999	0.09798	0.9996	-2.148	0.012	0.6163	2.737	0.1025	NA	0.05	0	0	0	0	0.05	0	2.55	0.65	0.57	0.54	1.77
ENSGALT00000011398	ENSGALG00000007039	IGF-I	0.3651	0.098	0.9996	0.6147	0.0586	0.9997	0.1687	0.4954	0.9998	11.73	10.77	14.7	7.56	9.06	13.53	6.38	7.45	10.95	17.03	11.64	5.43
ENSGALT00000009337	ENSGALG00000005816	BCAR3	0.3291	0.09807	0.9996	0.4443	0.1344	0.9997	0.2163	0.3719	0.9998	16.62	20.21	14.53	10.65	19.61	16.15	29.72	19.14	13.8	16.44	16.49	16.55
ENSGALT00000013093	ENSGALG00000008064	CCDC104	-0.2148	0.0981	0.9996	-0.2734	0.1529	0.9997	-0.1434	0.4856	0.9998	50.82	58.1	47.02	57	73.96	55.62	49.78	74.45	65.5	56.87	56.51	67
ENSGALT00000010724	ENSGALG00000006639	CEP55	-0.2901	0.09854	0.9996	-0.5592	0.02173	0.7533	-0.01665	0.9475	0.9998	28.03	26.03	25.68	21.11	40.26	34.08	23.38	41.56	34.01	21.05	26.7	34.98
ENSGALT00000019898	ENSGALG00000012187	MGAT5	0.2534	0.09856	0.9996	0.0204	0.9305	0.9997	0.466	0.0143	0.5457	37.64	31.01	27.49	23.01	24.53	37.77	19.49	31.01	31.21	31.59	29.51	21.02
ENSGALT00000039389	ENSGALG00000023640	RSPO4	0.5089	0.09861	0.9996	0.2193	0.5621	0.9997	0.7808	0.04053	0.9381	77.61	213.77	120.81	50.52	131.16	230.56	208.8	173.05	81.01	78.88	88.91	99.87
ENSGALT00000036879	ENSGALG00000014847	MYOM1	-0.7873	0.09866	0.9996	-1.336	0.05548	0.9997	-0.3688	0.4541	0.9998	0.79	0.32	0.92	0.8	0.53	0.68	0.17	0.74	1.59	0.49	0.3	0.25
ENSGALT00000023964	ENSGALG00000014847	MYOM1	-0.7873	0.09868	0.9996	-1.336	0.05549	0.9997	-0.3688	0.454	0.9998	0.79	0.32	0.91	0.79	0.53	0.68	0.17	0.74	1.58	0.49	0.3	0.25
ENSGALT00000009128	ENSGALG00000005692	CRISPLD2	-0.3137	0.09907	0.9996	0.008277	0.9735	0.9997	-0.5747	0.01083	0.4729	94.79	94.46	147.87	191.87	114.54	123.81	105.01	117.49	85.67	87.77	129.93	132.02
ENSGALT00000013401	ENSGALG00000008234	ORC2	-0.2965	0.09927	0.9996	-0.373	0.1506	0.9997	-0.1882	0.4206	0.9998	11.28	10.07	10.35	10.49	14.76	10.71	8.72	20.7	17.01	14.51	15.2	14.19
ENSGALT00000022671	ENSGALG00000013992		0.298	0.09929	0.9996	0.2651	0.2186	0.9997	0.3438	0.2231	0.9998	86.96	36.87	39.51	66.68	37.49	66.36	66.78	60.84	46.72	61.05	58.71	56.24
ENSGALT00000034317	ENSGALG00000021285	UNG	-0.3495	0.09934	0.9996	-0.4617	0.1345	0.9997	-0.1951	0.4863	0.9998	19.05	17.65	16.04	23.03	23.05	19	17.58	37.61	34.4	23.56	23.21	21.51
ENSGALT00000011467	ENSGALG00000007078	ENTPD1	-0.2684	0.09944	0.9996	-0.431	0.09738	0.9997	-0.07766	0.7371	0.9998	19.64	18.61	18.54	22.89	16.44	17.95	19.31	29.74	25.3	17.99	17.04	22.68
ENSGALT00000014405	ENSGALG00000008867	COMMD5	-0.2035	0.09945	0.9996	-0.14	0.4724	0.9997	-0.2534	0.1762	0.9998	58.66	68.39	68.92	72.27	68.34	52.32	57.84	73.23	64.83	63.77	56.27	68.08
ENSGALT00000034423	ENSGALG00000021344		-1.546	0.09954	0.9996	-1.606	0.005872	0.4621	-0.1725	0.8393	NA	0.24	0.03	0.24	0.24	0.06	0.23	0.47	10.89	4.72	3.67	2.41	4.76
ENSGALT00000011714	ENSGALG00000007241	NUBP1	-0.2321	0.09968	0.9996	-0.3056	0.1596	0.9997	-0.1453	0.4703	0.9998	53.69	64.94	69.71	56.49	77.38	69.01	60.36	71.87	76.88	60.39	66.75	93.49
ENSGALT00000006498	ENSGALG00000004085	ZDHHC13	0.2682	0.09977	0.9996	0.1128	0.6492	0.9997	0.4344	0.06741	0.9998	25.36	27.25	18.03	13.21	22.86	22.08	17.5	20.84	27.13	24.72	26.09	18.25
ENSGALT00000020248	ENSGALG00000012400	TXNDC16	0.3237	0.1	0.9996	0.3046	0.1646	0.9997	0.3547	0.2377	0.9998	26.52	10.5	8.91	18.66	16.52	21.78	16.63	14.39	23.38	24.61	21.21	15.23
ENSGALT00000007686	ENSGALG00000004814	RHPN2	0.3169	0.1003	0.9996	0.3483	0.197	0.9997	0.2904	0.2163	0.9998	15.15	26.01	16.15	16.57	19.42	23.47	34.12	19.83	19.26	25.72	22.05	28.79
ENSGALT00000009625	ENSGALG00000005985	GDF10	0.3817	0.1004	0.9996	-0.03341	0.9108	0.9997	0.7892	0.008801	0.4285	34.18	22.22	13.87	8.34	19.06	17.18	15.55	27.76	15.5	20.83	16.22	13.62
ENSGALT00000023987	ENSGALG00000014866	FABP7	0.4515	0.1006	0.9996	0.9523	0.006425	0.4661	0.07444	0.8049	0.9998	55.92	137.21	78.78	86.21	84.32	70.81	121.66	46.82	80.25	61.81	94.18	29.19
ENSGALT00000043144			0.751	0.1007	0.9996	0.5119	0.4351	0.9997	1.067	0.08779	0.9998	2.76	3.15	1.52	0.92	1.2	1.95	3.27	1.68	1.62	2.09	2.82	2.73
ENSGALT00000020361	ENSGALG00000012457	SS3R	1.003	0.1008	0.9996	1.065	0.2429	NA	0.963	0.1801	0.9998	1.38	0.65	0.6	0.46	0.17	0.44	0.28	0.22	0.77	0.27	1.77	0.17
ENSGALT00000009109	ENSGALG00000005680	PSD	0.2765	0.1008	0.9996	0.04755	0.8374	0.9997	0.5765	0.001812	0.1638	28.52	28.89	18.15	21.8	18.22	31.44	24.41	35.83	33.37	25.97	43.76	26.31
ENSGALT00000027501	ENSGALG00000017021	ATP7B	0.4696	0.1008	0.9996	0.7186	0.07966	0.9997	0.2128	0.5409	0.9998	3.02	2.34	1.67	1.64	2.85	2	2.69	1.77	1.96	2.33	4.42	2.24
ENSGALT00000007480	ENSGALG00000004695	ECM2	-0.2629	0.1009	0.9996	0.01683	0.9408	0.9997	-0.5115	0.01212	0.5001	69.51	67.1	73	94.2	92.6	50.17	72.08	72.25	65.29	76.84	59.06	78.53
ENSGALT00000014574	ENSGALG00000008963	DBF4	-0.2993	0.1009	0.9996	-0.384	0.08119	0.9997	-0.1736	0.4754	0.9998	26.84	22.06	21.9	19.33	36.62	21.95	29.94	46.78	33.11	27.47	28.47	38.47
ENSGALT00000018662	ENSGALG00000011444	MFHAS1	0.2861	0.101	0.9996	0.1659	0.5258	0.9997	0.4067	0.07147	0.9998	19.05	23.56	21	15.38	13.94	25.35	20.62	21.95	14.49	22.79	14.01	17.65
ENSGALT00000018206	ENSGALG00000011166		-1.014	0.101	0.9996	-1.343	0.01954	0.7238	0.3724	0.4718	0.9998	1.28	1.05	1.03	1.33	0.58	1.55	0.78	12.5	5.92	5.84	2.89	6.18
ENSGALT00000019655	ENSGALG00000012039	PSMA3	0.2468	0.101	0.9996	0.1974	0.3803	0.9997	0.3062	0.1401	0.9998	272.68	322.45	226.76	198.53	303.77	323.41	318.62	302.48	257.06	288.64	244.7	230.98
ENSGALT00000014803	ENSGALG00000009092	STON1	0.2284	0.1011	0.9996	0.3409	0.0888	0.9997	0.1295	0.5377	0.9998	48.58	40.33	49.21	43.13	29.6	48.15	40	47.24	38.46	49.26	54.62	33.56
ENSGALT00000044185	ENSGALG00000026999	SNRPB2	-0.2346	0.1011	0.9996	-0.265	0.2304	0.9997	-0.1903	0.339	0.9998	42.47	49.81	47.19	43.75	62.77	45.04	49.79	61.1	61.04	37.79	56.78	60.94
ENSGALT00000024585	ENSGALG00000015235	scyc1	-1.172	0.1012	0.9996	-0.06181	0.9501	NA	-2.049	0.01181	0.4915	0.52	0.27	2.72	1.7	0.24	0.36	0.13	0.25	1.66	0.46	1.27	0.13
ENSGALT00000025475	ENSGALG00000010533	ELAVL4	-1.112	0.1013	0.9996	-0.9735	0.1636	0.9997	-1.375	0.1633	NA	0.94	0.06	2.72	0.72	0.09	0.42	0.31	3.71	1.62	1.79	1.23	1.38
ENSGALT00000026488	ENSGALG00000016420	SH3KBP1	0.1939	0.1014	0.9996	0.1834	0.3495	0.9997	0.214	0.2308	0.9998	42.57	43	32.9	37.2	35.23	39.53	35.07	40.05	33.03	43.86	39.36	35.98
ENSGALT00000013797	ENSGALG00000008466	FAM117B	-0.394	0.1014	0.9996	-0.5782	0.09577	0.9997	-0.1607	0.5968	0.9998	5.41	3.07	5.23	3.68	5.84	5.16	2.78	9.38	7.25	6.69	4.95	5.71
ENSGALT00000042833	ENSGALG00000027778		-0.8756	0.1015	0.9996	-1.177	0.03755	0.9279	0.01397	0.977	0.9998	1.18	0.76	0.62	1.18	1.25	1.25	1.64	9.42	2.73	3.2	1.29	2.52
ENSGALT00000021612	ENSGALG00000013234	HAPLN2	0.6492	0.1015	0.9996	0.6458	0.2747	0.9997	0.6618	0.2075	0.9998	1.51	1.41	0.83	0.67	1.1	1.34	1.07	1	1.01	1.5	1.36	0.63
ENSGALT00000024611	ENSGALG00000015253	COL8A1	0.4734	0.1016	0.9996	0.09202	0.8181	0.9997	0.758	0.02127	0.6781	591.85	985.48	263.76	387.3	567.81	506.91	498.55	471.4	185.76	305.24	391.67	523.6
ENSGALT00000037800	ENSGALG00000011176	SCRN1	-0.7589	0.1016	0.9996	-0.9853	0.08078	0.9997	-0.2617	0.5646	0.9998	1.64	1.48	1.4	1.65	1.91	1.12	1.09	8.48	2.9	3.44	2.67	3.35
ENSGALT00000023830	ENSGALG00000014770	EPB41L3	-0.3727	0.1017	0.9996	-0.1741	0.5845	0.9997	-0.5954	0.02833	0.7931	5.1	5.69	12.39	6.64	9.89	8.73	7.39	10.52	8.08	5.59	13.95	12.88
ENSGALT00000045109	ENSGALG00000029043	LGALS1	-0.3834	0.102	0.9996	-0.3866	0.2646	0.9997	-0.3685	0.1681	0.9998	8.61	8.73	13.25	8.04	8.68	6.37	5.17	16.75	15.89	15.73	9.68	8.93
ENSGALT00000030930	ENSGALG00000014910	COLEC12	0.3305	0.1022	0.9996	0.2063	0.5049	0.9997	0.4656	0.04294	0.9583	43.51	25.42	24.53	23.63	17.86	25.44	16.42	31.58	34.05	34.73	36.51	14.02
ENSGALT00000027726	ENSGALG00000017166	RAB39A	1.033	0.1022	0.9996	0.3954	0.6668	0.9997	1.813	0.009054	0.4319	2.4	3.42	0.37	1.6	0.78	4.05	0.34	2.82	2.94	4.13	3.06	0.17
ENSGALT00000008780	ENSGALG00000005467	HSD17B2	-0.574	0.1026	0.9996	-0.4861	0.1292	0.9997	-0.6809	0.1888	0.9998	11.44	3.48	5.57	11.7	28.85	14.95	11.14	32.45	15.35	15.41	18.93	18.72
ENSGALT00000011670	ENSGALG00000007211	CDH22	-0.5765	0.1026	0.9996	-0.7762	0.1052	0.9997	-0.3804	0.3903	0.9998	1.04	1.37	0.93	1.57	1.24	0.51	0.83	1.32	1.13	0.74	0.83	1.84
ENSGALT00000022893	ENSGALG00000014152	KMT5B	-0.1983	0.1028	0.9996	-0.2203	0.2616	0.9997	-0.1651	0.3853	0.9998	27.53	29.76	29.17	26.95	36.07	26.67	26.91	33.32	36.63	27.41	29.98	33.39
ENSGALT00000024500	ENSGALG00000015182	C3orf17	-0.4672	0.1029	0.9996	-0.519	0.2066	0.9997	-0.3948	0.2695	0.9998	12.28	12.47	18.82	15.92	16.22	14.89	13.87	22.06	26.34	15.76	15.45	19.75
ENSGALT00000026863	ENSGALG00000016639	KIF13B	0.1922	0.103	0.9996	0.2101	0.3057	0.9997	0.1839	0.2918	0.9998	9.19	8.4	7.71	7.64	7.34	8.85	7.33	7.74	7.46	10.07	8.88	8.45
ENSGALT00000028029	ENSGALG00000017347	HBE	-0.9563	0.1031	0.9996	-0.5303	0.5034	0.9997	-1.164	0.03859	0.9116	2.84	1.28	8.48	8.17	2.36	4.65	0.3	2.65	5.13	3.29	2.04	0.68
ENSGALT00000027154	ENSGALG00000016820	GAS6	0.3232	0.1031	0.9996	0.3664	0.2482	0.9997	0.2897	0.2048	0.9998	216.26	313.09	175.94	212.47	206.51	209.4	378.65	183.36	254.85	187.84	230.22	226.39
ENSGALT00000019897	ENSGALG00000012186	CASP6	0.3188	0.1032	0.9996	0.2133	0.4403	0.9997	0.4244	0.08098	0.9998	121.21	115.33	87.86	97.1	133.72	201.34	117.34	101.69	101.7	81.57	172.62	131.21
ENSGALT00000019416	ENSGALG00000011896	SIDT2	0.2207	0.1032	0.9996	0.3568	0.07357	0.9997	0.1093	0.5744	0.9998	54.42	57.25	60.54	54.88	43.57	63.81	57.49	46.65	52.47	56.7	56.04	41.58
ENSGALT00000035511	ENSGALG00000021972		-0.3911	0.1033	0.9996	0.2005	0.5004	0.9997	-1.046	0.000154	0.02562	10.42	17.04	29.38	28.71	23.71	12.69	18.86	17.78	29.45	26.44	25.93	17.85
ENSGALT00000001319	ENSGALG00000000897	LHFPL5	0.2453	0.1036	0.9996	0.5638	0.008073	0.5226	-0.02989	0.8811	0.9998	47.98	50.92	58.56	55.33	48.49	63.77	58.97	42.4	49.07	56.76	63.76	37
ENSGALT00000020927	ENSGALG00000012830	IRF-4	-0.9496	0.1039	0.9996	-1.13	0.115	0.9997	-0.4876	0.4651	0.9998	0.52	0.12	0.55	0.33	0.27	0.21	0.28	2.36	0.7	1.07	0.3	0.69
ENSGALT00000006247	ENSGALG00000003921	DBNDD2	0.2081	0.1041	0.9996	0.3879	0.05615	0.9997	0.04825	0.7852	0.9998	214.79	213.46	217.75	200.54	185.07	210.5	239.5	200.8	182.44	213.2	230.22	169.33
ENSGALT00000025494	ENSGALG00000015813	USP16	-0.1878	0.1041	0.9996	-0.1436	0.4724	0.9997	-0.2222	0.2065	0.9998	30.01	23.77	31.57	29.76	31.8	28.3	23.63	31.48	35.98	28.54	32.84	30.85
ENSGALT00000043056	ENSGALG00000025810	CCNB3	-0.2858	0.1043	0.9996	-0.5993	0.001857	0.3036	0.07572	0.7636	0.9998	56.05	57.67	67.07	35.91	74.29	76.98	53.28	95.98	96.41	59.7	56.71	78.79
ENSGALT00000025669	ENSGALG00000015924	SLC26A7	0.8952	0.1043	0.9996	0.2022	0.7964	0.9997	1.846	1.7e-06	0.000701	22.31	26.06	2.3	5.51	8.81	12.56	4.01	12.48	32.28	23.71	21.87	0.57
ENSGALT00000001149	ENSGALG00000000791		-0.2942	0.1044	0.9996	-0.5364	0.01264	0.6163	-0.05966	0.8179	0.9998	102.09	91.49	89.74	60.16	149.49	100.15	77.2	122.26	115.03	60.42	91.96	113.96
ENSGALT00000043222	ENSGALG00000028174	PRKCDBP	0.2874	0.1045	0.9996	0.3624	0.296	0.9997	0.2319	0.3365	0.9998	1083.24	1218.61	847.37	1049.48	1086.6	1278.48	1337.1	923.77	721.86	901.46	1053.69	1062.64
ENSGALT00000001858	ENSGALG00000001225	RABGAP1	0.2079	0.1046	0.9996	0.1177	0.574	0.9997	0.3091	0.09444	0.9998	29.34	22.52	22.83	20.52	18.14	26.53	19.54	24.19	29.18	28.41	26.97	19.11
ENSGALT00000028001	ENSGALG00000017327	7	0.5368	0.1046	0.9996	0.6748	0.1445	0.9997	0.4088	0.3126	0.9998	15.01	6.99	9.93	11.63	4.63	14.06	7.27	8.65	13.03	15.73	16.98	4.57
ENSGALT00000005687	ENSGALG00000003595	SARM1	0.8125	0.1049	0.9996	0.3295	0.6272	0.9997	1.198	0.04306	0.9583	2.77	2.56	0.5	0.66	1.4	0.74	0.55	0.41	1.77	1.95	1.18	0.84
ENSGALT00000009548	ENSGALG00000005933	SLC5A11	0.9973	0.1052	0.9996	1.582	0.07452	0.9997	0.07973	0.8972	0.9998	0.49	0.41	0.26	0.45	0.4	0.32	0.07	0.27	0.56	2.5	0.89	0.32
ENSGALT00000010129	ENSGALG00000006267	TPX2	-0.2564	0.1055	0.9996	-0.5962	0.002477	0.3361	0.09045	0.6749	0.9998	70.99	63.12	68.39	45.7	82.35	79.98	51.76	89.84	92.52	53.47	62.58	84.36
ENSGALT00000018863	ENSGALG00000011565	TDRD9	-0.7855	0.1059	0.9996	-0.8799	0.07211	0.9997	-0.5238	0.2929	0.9998	0.62	0.9	0.74	0.63	1.66	0.62	1.15	4.61	1.73	2.71	1.25	3.36
ENSGALT00000019269	ENSGALG00000011806	MUC13	0.7422	0.1059	0.9996	0.5729	0.3532	0.9997	0.9791	0.1148	0.9998	1.5	0.48	0.34	0.69	0.32	0.78	0.55	0.74	0.52	1.34	1.25	0.89
ENSGALT00000045907	ENSGALG00000026269	TAP1	-0.4931	0.1062	0.9996	-0.1877	0.6724	0.9997	-0.8543	0.009762	0.4535	2.53	1.66	4.14	3.96	2.79	2.02	2.59	1.73	5.47	3.86	3.09	4.11
ENSGALT00000040362	ENSGALG00000007910	SMO	0.251	0.1062	0.9996	0.2551	0.2703	0.9997	0.2563	0.1825	0.9998	58.92	61.73	52.81	57.17	39.93	62.69	46.05	45.33	64.6	56.59	55.36	30.5
ENSGALT00000015091	ENSGALG00000009276	LRAT	-0.5932	0.1062	0.9996	-1.22	0.005795	0.4619	-0.04448	0.9215	0.9998	3.4	15.69	7.64	10.12	8.74	6.51	6.7	7.15	15.39	3.32	4.87	14.48
ENSGALT00000022738	ENSGALG00000014042	SSPN	-0.2365	0.1062	0.9996	-0.007154	0.9747	0.9997	-0.4365	0.01505	0.5623	53.75	53.04	63.4	80.23	69.31	54.5	67.27	72.39	52.49	47.91	56.85	59
ENSGALT00000045835	ENSGALG00000008325	CKAP5	-0.2197	0.1063	0.9996	-0.4723	0.01602	0.6923	0.07243	0.6747	0.9998	22.9	18.63	19.33	16.83	20.79	19.99	15.3	31.82	28.84	21.3	20.49	22.52
ENSGALT00000008156	ENSGALG00000005085	DRD4	-0.9298	0.1064	0.9996	-1.003	0.1988	0.9997	-0.8131	0.2731	0.9998	0.49	0.08	0.54	0.55	0.18	0.18	0.16	1.12	0.18	0.57	0.19	0.59
ENSGALT00000027346	ENSGALG00000016915	MYCBP2	0.2762	0.1064	0.9996	0.3351	0.1539	0.9997	0.2336	0.3021	0.9998	24.1	12.8	18.76	12.83	13.18	17.61	10.3	13.64	15.83	20.3	18.63	11.14
ENSGALT00000033975	ENSGALG00000006871	SLCO3A1	0.32	0.1065	0.9996	0.5053	0.04179	0.9434	0.2025	0.3297	0.9998	9.96	12.22	10.18	7.52	10.08	10.39	7.18	5.47	8.13	8.7	8.74	4.72
ENSGALT00000024811	ENSGALG00000015377	PHLDB2	-0.2705	0.1066	0.9996	-0.01511	0.9556	0.9997	-0.5102	0.006023	0.3365	59.32	60.67	83.88	89.46	82.9	64.22	87.95	65.41	77.99	70.5	54.53	84.97
ENSGALT00000017210	ENSGALG00000010575	INTS12	-0.2564	0.1066	0.9996	-0.2494	0.2811	0.9997	-0.2525	0.2593	0.9998	14.95	15.29	19.49	15.76	20.24	17.42	17.53	28.01	22.5	22.34	20	24
ENSGALT00000026109	ENSGALG00000016195	COL22A1	0.7478	0.1067	0.9996	0.8134	0.1982	0.9997	0.709	0.1663	0.9998	2.68	1.03	1.08	0.5	0.88	0.5	0.62	1.21	0.6	1.79	0.88	0.17
ENSGALT00000044729	ENSGALG00000002908	TRAIP	-0.4396	0.1068	0.9996	-0.7289	0.04799	0.9781	-0.05398	0.8673	0.9998	5.47	6.06	6.07	4.62	6.86	5.74	5.81	12.51	11.01	5.03	6.83	7.62
ENSGALT00000039287	ENSGALG00000001371		0.5569	0.1068	0.9996	0.8913	0.0892	0.9997	0.2973	0.2522	0.9998	142.78	121.52	144.11	108.71	59.16	129.57	37.64	73.53	125.89	250.76	109.74	24.02
ENSGALT00000036491	ENSGALG00000016972	NUFIP1	-0.3017	0.1071	0.9996	-0.3087	0.2104	0.9997	-0.2788	0.19	0.9998	30.37	21.17	30.26	26.78	32.8	24.78	24.84	55.48	47.54	47.8	35.03	36.24
ENSGALT00000036635	ENSGALG00000016348	SAT1	0.2297	0.1072	0.9996	0.4056	0.08323	0.9997	0.05906	0.7318	0.9998	328.13	303.56	292.82	282.31	304.24	307.46	434.24	288.84	288.84	350.32	307.8	298.59
ENSGALT00000006350	ENSGALG00000003987	TRAF4	0.5531	0.1073	0.9996	0.9941	0.03	0.8602	0.06144	0.8769	0.9998	10.6	6	10.05	7.61	3.74	6.49	6.99	4.85	8.56	21.05	8.71	5.66
ENSGALT00000030050	ENSGALG00000017254	DLG2	-0.8319	0.1078	0.9996	-0.8152	0.2189	0.9997	-0.8431	0.1776	0.9998	0.34	2.05	1.79	0.62	3.06	0.61	1.02	0.23	2.7	0.88	1.1	2.57
ENSGALT00000024009	ENSGALG00000014880	PARP8	0.4477	0.108	0.9996	0.6428	0.139	0.9997	0.2467	0.4182	0.9998	11.1	5.76	5.89	5.79	8.35	7.78	8.73	5.62	12.46	11.54	10.28	2.86
ENSGALT00000007417	ENSGALG00000004655	SMURF1	0.2275	0.1081	0.9996	0.2481	0.2413	0.9997	0.2175	0.318	0.9998	37.93	21.49	28.33	23.71	20.98	28.41	21.69	23.97	26.8	30.54	30.09	21.72
ENSGALT00000001292	ENSGALG00000000878	KIF18B	-0.4061	0.1082	0.9996	-0.6889	0.03342	0.8887	-0.004077	0.9893	0.9998	5.04	4.98	6.05	3.83	6.22	6.41	4.27	11.95	10.1	8.35	5.64	8.63
ENSGALT00000016742	ENSGALG00000010290	VEGFA	0.4409	0.1086	0.9996	0.1656	0.6654	0.9997	0.7482	0.03262	0.8408	18.41	31.95	12.64	13.1	18.62	25.25	18.42	21.68	27.16	27.57	22.47	15.46
ENSGALT00000007467	ENSGALG00000004687	CENPP	-0.2848	0.1087	0.9996	-0.5526	0.02137	0.7533	0.005786	0.9823	0.9998	38.88	34.95	33.96	22.84	48.69	34.71	29.34	53.93	45.01	29.04	34.95	45.12
ENSGALT00000016995	ENSGALG00000010437	HPS3	-0.301	0.1088	0.9996	-0.4993	0.1075	0.9997	-0.117	0.6012	0.9998	12.47	8.34	11.08	10.79	11.74	11.16	5.8	13.03	9.09	8.3	10.87	14.25
ENSGALT00000008940	ENSGALG00000005573	NOLC1	-0.2142	0.1091	0.9996	-0.2501	0.2471	0.9997	-0.1674	0.3686	0.9998	69.59	58.24	67.13	57.82	78.06	57.67	54.41	75.74	90.38	57.56	70.26	62.5
ENSGALT00000044491	ENSGALG00000028560	OC3	-0.912	0.1092	0.9996	-1.087	0.1601	0.9997	-0.5826	0.3184	0.9998	3.02	1.19	4.51	3.59	1.29	2.28	4.32	5.24	15.15	0.97	3.83	1.23
ENSGALT00000010376	ENSGALG00000006427	CARS	-0.2006	0.1093	0.9996	-0.1507	0.4446	0.9997	-0.2387	0.2012	0.9998	49.79	43.54	47.22	44.58	57.05	36.08	42.66	47.7	56.42	38.6	49.19	48.58
ENSGALT00000043632			0.7873	0.1095	0.9996	1.065	0.131	0.9997	0.4676	0.4775	NA	0.74	0.6	0.27	0.74	0.48	0.79	0.81	0.25	0.65	1.45	0.87	0.64
ENSGALT00000037928	ENSGALG00000023172		-1.588	0.1099	0.9996	-1.648	0.04049	0.9424	0.3573	0.5301	0.9998	1.05	0.29	0.58	0.84	0.22	0.87	0.85	79.99	15.65	29.01	5.13	16.37
ENSGALT00000004726	ENSGALG00000002986	WNK4	0.5944	0.1101	0.9996	1.282	0.003129	0.3409	0.121	0.7868	0.9998	7.91	2.43	5.85	7.09	1.77	6.42	2.87	2.07	3.91	9.05	5.63	1.52
ENSGALT00000005324	ENSGALG00000003368	C1orf112	-0.4431	0.1102	0.9996	-0.6473	0.06875	0.9997	-0.1293	0.6877	0.9998	4.6	4.58	4.23	4.86	4.35	3.41	3.51	10.25	8.84	6.09	6.15	6.66
ENSGALT00000012765	ENSGALG00000007866	BCL11A	0.3482	0.1103	0.9996	0.6952	0.02314	0.7764	0.04355	0.8727	0.9998	11.13	5.4	10.12	8.02	5.73	9	6.11	4.73	6.78	13.98	8.86	6.89
ENSGALT00000045969	ENSGALG00000027095	PUDP	-0.2607	0.1104	0.9996	-0.1232	0.6511	0.9997	-0.3911	0.0815	0.9998	6.6	7.28	8.96	8	10.71	7.67	8.37	8.06	9.21	6.9	8.98	10.47
ENSGALT00000005665	ENSGALG00000003579	CTK-1	0.212	0.1104	0.9996	0.1953	0.3145	0.9997	0.2357	0.2396	0.9998	20.44	25.16	23.47	17.05	16.57	22.88	18.12	19.14	18.7	24.11	20.58	19.46
ENSGALT00000011592	ENSGALG00000007155	RMI2	-0.5051	0.1105	0.9996	-0.8627	0.05843	0.9997	-0.1492	0.6811	0.9998	15.89	19.11	22.89	14.93	30.91	28.24	18.59	27.65	17.61	12.2	16.98	45.32
ENSGALT00000015476	ENSGALG00000009507	PLEKHH1	0.6727	0.1106	0.9996	0.3748	0.5387	0.9997	1.087	0.005146	0.3176	6.59	6.78	1.56	2.28	3.62	2.87	2.19	5.03	8.81	7.04	8.68	0.72
ENSGALT00000009953	ENSGALG00000006165	WDFY4	0.3471	0.111	0.9996	0.6312	0.02733	0.8344	0.005969	0.9835	0.9998	2.7	2.26	2.41	2.64	1.55	1.84	3.69	2.22	2.96	3.17	3.66	2.03
ENSGALT00000011071	ENSGALG00000006840	AKAP13	0.2466	0.111	0.9996	0.2634	0.2488	0.9997	0.2402	0.2833	0.9998	22.44	18.85	20.98	19	12.18	22	16.27	18.75	19.16	24.72	17.75	13.56
ENSGALT00000004580	ENSGALG00000002908	TRAIP	-0.4349	0.1114	0.9996	-0.7211	0.05228	0.9997	-0.05512	0.8646	0.9998	5.86	6.54	6.55	5.03	7.34	6.2	6.31	13.26	11.93	5.33	7.35	8.13
ENSGALT00000010981	ENSGALG00000006790	KIF11	-0.3054	0.1114	0.9996	-0.588	0.006211	0.4638	0.01819	0.9461	0.9998	28.3	30.11	25.97	17.22	44.42	32.01	25.16	45.14	38.89	23.45	32.92	44.39
ENSGALT00000007868	ENSGALG00000004918	RAB9B	0.4101	0.1115	0.9996	0.3978	0.3119	0.9997	0.4367	0.1654	0.9998	19.98	18.96	15.81	15.21	14.94	24.82	26.64	20.54	16.55	23.24	18.47	17.99
ENSGALT00000011472	ENSGALG00000007082	CREM	0.4684	0.1117	0.9996	1.07	0.003517	0.3676	0.007584	0.9798	0.9998	37.09	53.78	79.28	32.15	43.52	67.21	42.37	23.89	27.87	108.26	30.42	36.73
ENSGALT00000006037	ENSGALG00000003805	PRKG1	0.252	0.1119	0.9996	0.2175	0.3352	0.9997	0.2869	0.1445	0.9998	115.5	94.44	76.69	91.89	77.68	99.22	69.21	72.58	67.78	80.21	83.31	69.31
ENSGALT00000026360	ENSGALG00000016342	MYOM2	0.4789	0.1119	0.9996	-0.2046	0.593	0.9997	1.015	0.001091	0.1111	5.81	14.04	4.29	4.45	6.26	10.72	6.54	7.37	3.15	4.11	4.86	8.31
ENSGALT00000026273	ENSGALG00000016292	COL21A1	-0.554	0.112	0.9996	-0.6944	0.1399	0.9997	-0.4511	0.2495	0.9998	2.64	3.21	2.7	2.9	4.04	1.34	1.57	3.13	2.81	1.48	1.4	1.75
ENSGALT00000011371	ENSGALG00000007028		-0.7732	0.1121	0.9996	-0.4387	0.5361	0.9997	-1.07	0.09543	0.9998	0.21	0.17	0.47	0.39	0.2	0.13	0.12	0.13	0.36	0.22	0.25	0.32
ENSGALT00000038754	ENSGALG00000001169	CRB2	0.3025	0.1121	0.9996	0.3262	0.1908	0.9997	0.2903	0.2842	0.9998	19.67	18.82	17.72	7.99	20.86	19.69	25.87	15.42	20.33	15.54	20.16	16.76
ENSGALT00000023694	ENSGALG00000014699	MEGF10	-0.6266	0.1121	0.9996	-0.3451	0.532	0.9997	-0.9226	0.05265	0.9998	0.56	0.26	0.55	0.64	0.77	0.25	0.21	0.69	0.59	0.55	0.69	0.6
ENSGALT00000003899	ENSGALG00000002470	CYP27A1	0.2867	0.1123	0.9996	0.5298	0.02172	0.7533	-0.02573	0.9017	0.9998	21.1	19.5	17.25	21.23	22.35	20.7	25.92	28.09	20.06	39.6	35.28	24.41
ENSGALT00000013777	ENSGALG00000008455	SEMA3C	0.3746	0.1123	0.9996	0.4144	0.2253	0.9997	0.3508	0.1725	0.9998	112.96	136.66	75.26	65.63	114.57	81.69	104.84	53.75	51.81	65.68	105.29	109.68
ENSGALT00000005615	ENSGALG00000003549	MTG1	-0.2756	0.1123	0.9996	-0.1818	0.5056	0.9997	-0.3665	0.0666	0.9998	59.77	62.35	92.7	68.43	90.72	77.49	89.67	101.13	68.87	54.08	90.23	109.78
ENSGALT00000025149	ENSGALG00000015597	CPZ	0.4001	0.1125	0.9996	-0.1651	0.6084	0.9997	0.9366	0.0002148	0.0321	65.27	87.57	32.79	59.57	40.77	107.4	40.16	35.09	66.46	53.86	76.87	94.07
ENSGALT00000025772	ENSGALG00000015993	MTERF3	-0.2103	0.1126	0.9996	-0.1978	0.3113	0.9997	-0.2117	0.296	0.9998	57.41	68.08	66.66	63.8	92.12	70.49	68.81	94.71	80.57	68.11	78.46	84.51
ENSGALT00000018067	ENSGALG00000011089	IFIH1	-0.2835	0.1128	0.9996	-0.07089	0.7641	0.9997	-0.4667	0.05026	0.9998	34.67	17.88	42.62	39.35	26.1	28.55	18.41	25.58	36.28	37.16	28.51	29.6
ENSGALT00000044669	ENSGALG00000026005	DIO2	0.3664	0.1131	0.9996	0.4129	0.2438	0.9997	0.333	0.2653	0.9998	26.08	38.26	22.02	19.61	34.38	32.99	25.81	38.32	19.03	41.57	31.39	20.37
ENSGALT00000002634	ENSGALG00000001717	SLC16A1	0.2225	0.1131	0.9996	0.1912	0.4111	0.9997	0.2663	0.1834	0.9998	154.87	170.05	125.69	111.36	136.15	133.22	141.04	155.92	158.89	157.31	174.04	121.38
ENSGALT00000017221	ENSGALG00000010581	SEL1L	0.2398	0.1132	0.9996	0.31	0.1752	0.9997	0.1876	0.3242	0.9998	56.48	38.21	45.9	38.71	34.16	44.83	28.35	36.61	43.6	52.31	46.69	27.12
ENSGALT00000014171	ENSGALG00000008709	MCOLN3	0.6169	0.1132	0.9996	0.5074	0.3672	0.9997	0.7281	0.1262	0.9998	1.34	1.66	1.31	0.62	0.77	1.58	0.7	1.11	0.78	1.72	1.68	1.06
ENSGALT00000000109	ENSGALG00000000081	IL4I1	-0.7937	0.1132	0.9996	-0.1858	0.7638	0.9997	-1.688	0.003543	0.2511	0.86	0.77	4.1	4.35	1.23	1.44	1.02	1.75	5.26	4.02	2.99	2.39
ENSGALT00000037439	ENSGALG00000012327	INHBA	0.5003	0.1132	0.9996	0.2491	0.5888	0.9997	0.7896	0.02952	0.8134	6.25	6.77	4.09	3.45	3.28	6.08	7.67	5.36	4.98	4.7	4.77	5.12
ENSGALT00000020433	ENSGALG00000012508	TRIP13	-0.3053	0.1133	0.9996	-0.545	0.04506	0.9576	-0.02098	0.9378	0.9998	18.59	17.47	15.28	12.62	23.85	16.19	16.11	26.27	25.83	13.75	19.76	24.24
ENSGALT00000027060	ENSGALG00000016759	MITD1	-0.3219	0.1133	0.9996	-0.2757	0.3637	0.9997	-0.3606	0.1755	0.9998	29.4	25.62	27.21	40.57	22.89	17.59	20.71	17.56	42.04	27.39	26.5	34.46
ENSGALT00000007414	ENSGALG00000004653	CDH23	0.2824	0.1134	0.9996	0.3003	0.2641	0.9997	0.2737	0.189	0.9998	29.11	32.2	24.7	32.32	22.81	37.46	21.67	17.16	35.67	30.59	35.74	21.83
ENSGALT00000043748	ENSGALG00000012756	PARPBP	-0.3532	0.1135	0.9996	-0.5895	0.02606	0.8185	-0.1422	0.6604	0.9998	5.98	10.44	9.02	5.4	14.45	10.02	6.12	10.62	9.27	5.34	8.11	10.98
ENSGALT00000013551	ENSGALG00000008325	CKAP5	-0.2118	0.1135	0.9996	-0.4154	0.03782	0.9293	0.01873	0.9183	0.9998	30.68	26.12	26.22	22.78	31.26	26.61	22.61	40.29	37.94	26.92	28.18	30.82
ENSGALT00000022784	ENSGALG00000014071	ITPR2	0.2369	0.1135	0.9996	0.2434	0.3366	0.9997	0.2403	0.239	0.9998	5.78	3.88	4.16	3.86	3.99	4.99	3.27	3.87	4.6	4.64	5.1	3.05
ENSGALT00000043414	ENSGALG00000027326	MFAP2	-0.2308	0.1135	0.9996	-0.4428	0.0469	0.963	-0.01199	0.9495	0.9998	30.12	25.36	31.26	30.69	28.17	36.32	18.92	35.75	43.97	35.24	25.37	32.95
ENSGALT00000007316	ENSGALG00000004597	ZBTB37	0.4654	0.1137	0.9996	0.5915	0.1744	0.9997	0.345	0.3328	0.9998	6.89	5.69	5.4	5.94	4.12	7.57	5.02	5.9	4.75	9.97	8.13	5.21
ENSGALT00000016033	ENSGALG00000009859	TBC1D30	0.2478	0.1139	0.9996	0.1175	0.6289	0.9997	0.3994	0.06997	0.9998	10	11.45	6.25	8.49	7.79	8.9	9.62	10.94	8.23	11.97	8.23	9.69
ENSGALT00000004894	ENSGALG00000003097	FAM83D	-0.2948	0.1139	0.9996	-0.6428	0.004785	0.4297	0.0686	0.7935	0.9998	37.72	37.46	31.75	22.84	51.99	39.1	32.24	49.52	50.78	26.94	31.09	48.81
ENSGALT00000037175	ENSGALG00000012888	PHLPP1	0.2488	0.1142	0.9996	-0.07837	0.7297	0.9997	0.6001	0.002818	0.2158	18.64	17.94	10.43	10.54	12.2	14.95	10.63	15.86	18.34	15.32	17.22	13.47
ENSGALT00000027452	ENSGALG00000016992	HTR2A	0.6715	0.1143	0.9996	0.8704	0.15	0.9997	0.4912	0.3886	0.9998	1.31	0.79	0.47	0.76	0.52	0.46	1.08	0.63	0.53	0.64	1.05	0.44
ENSGALT00000006156			0.2807	0.1144	0.9996	0.5453	0.05906	0.9997	0.04245	0.8545	0.9998	49.48	38.87	38.09	41.08	43.15	41.28	39.53	35.8	41.18	58.89	47.24	27.89
ENSGALT00000006932	ENSGALG00000004345	OIT3	0.3347	0.1144	0.9996	0.2786	0.4377	0.9997	0.3997	0.1239	0.9998	5.57	5.82	4.48	3.72	3.89	4.91	6.04	3.97	3.63	4.58	4.54	5.56
ENSGALT00000003431	ENSGALG00000002193	ARHGEF4	0.2803	0.1147	0.9996	0.2154	0.4482	0.9997	0.3532	0.0796	0.9998	32.94	38.9	23.9	27.24	34.29	39.53	42.06	24.85	26.53	25.03	35.17	41.35
ENSGALT00000027873	ENSGALG00000017242	7	0.2617	0.1147	0.9996	0.265	0.1649	0.9997	0.2669	0.1707	0.9998	64.45	46.71	48.4	53.61	40.54	65.69	33.3	37	38.35	48.37	45.78	35.27
ENSGALT00000040280	ENSGALG00000001405	IRF6	-1.098	0.1147	0.9996	-1.266	0.0348	0.8969	0.03652	0.9452	0.9998	0.86	1.04	0.97	0.96	0.69	0.83	1.11	17.29	5.04	7.3	3.68	7.39
ENSGALT00000015464	ENSGALG00000009501	TMA16	-0.22	0.1148	0.9996	-0.1981	0.3509	0.9997	-0.2316	0.2492	0.9998	81.25	89.27	84.26	91.65	121.15	87.97	105.47	121.07	115.58	83.32	100.62	114.94
ENSGALT00000005085	ENSGALG00000003210	SURF6	-0.2215	0.115	0.9996	-0.05508	0.7983	0.9997	-0.3873	0.05555	0.9998	52.63	40.71	55.24	47.85	67.42	40.71	55.49	65.35	53.07	52.11	53.24	57.88
ENSGALT00000031549	ENSGALG00000014976	GATA6	0.3257	0.1153	0.9996	0.03632	0.8875	0.9997	0.7017	0.01102	0.4779	29.55	52.26	24.82	20.46	28.19	39.16	40.25	38.29	43.41	46.32	36.79	44.53
ENSGALT00000024287	ENSGALG00000015056	LAMA3	0.41	0.1153	0.9996	0.5914	0.1422	0.9997	0.2534	0.4152	0.9998	2.24	1.51	2.37	1.46	1.36	2.61	1.52	1.35	0.94	2.62	2.4	2.13
ENSGALT00000007127	ENSGALG00000004476	SEMA3G	0.3604	0.1154	0.9996	0.748	0.01314	0.6207	0.04649	0.8759	0.9998	11.44	13.19	10.08	19.3	12.77	19.93	13.96	11.56	7.31	18.71	15.17	10.79
ENSGALT00000008721	ENSGALG00000005430	ALS2CL	0.252	0.116	0.9996	0.3249	0.1703	0.9997	0.1873	0.4417	0.9998	8.7	4.43	5.08	6.13	4.62	5.58	5.26	6.03	5.78	8.72	6.2	5.02
ENSGALT00000038919	ENSGALG00000001645	Segment	0.7801	0.1161	0.9996	1.082	0.1013	0.9997	0.4032	0.4574	0.9998	3.98	0.89	1.72	1.72	0.82	1.07	0.62	2.09	2.2	5.74	3.49	0.53
ENSGALT00000045398	ENSGALG00000007082	CREM	0.4803	0.1162	0.9996	1.118	0.003407	0.3591	-0.007235	0.9812	0.9998	58.14	84.24	128.38	50.5	69.76	108.68	65.24	36.12	43.59	179.7	48.44	58.59
ENSGALT00000027661	ENSGALG00000017122	SGCG	-0.2421	0.1162	0.9996	-0.5043	0.03124	0.8711	0.02902	0.8842	0.9998	49.92	53.19	56.89	43.87	49.07	53.08	40.55	84.56	61.17	45.39	43.2	48.32
ENSGALT00000008851	ENSGALG00000005517	KIF9	1.275	0.1162	0.9996	1.429	0.1121	0.9997	1.022	0.3061	0.9998	1.74	0.08	0	0.88	0.97	2.15	1.81	0.15	2.9	2.49	3.55	0.08
ENSGALT00000044776	ENSGALG00000026385	LYPLAL1	-0.2628	0.1168	0.9996	-0.1351	0.5991	0.9997	-0.3876	0.1144	0.9998	16.04	15.62	18.06	16.35	27.54	16.83	21.12	21.68	23.41	17.72	17.97	21.12
ENSGALT00000005352	ENSGALG00000009705	RYR3	-1.354	0.1169	0.9996	-1.633	0.03007	0.8602	0.8677	0.3906	NA	0.01	0.03	0	0.02	0.01	0.02	0.02	0.47	0.11	0.12	0.07	0.11
ENSGALT00000010489	ENSGALG00000006489	CHCHD3	-0.198	0.1169	0.9996	-0.2485	0.2238	0.9997	-0.1383	0.4565	0.9998	124.27	147.56	138.13	137.13	163.63	134.81	132.34	167.97	154.27	111.03	136.13	154.19
ENSGALT00000012133	ENSGALG00000007507	MASTL	-0.3997	0.1171	0.9996	-0.7916	0.01106	0.5906	0.1397	0.6375	0.9998	9.32	7.08	7.74	4.61	9.52	8.38	5.02	18.53	15.24	10.03	9.59	10.72
ENSGALT00000003737	ENSGALG00000002371	RUSC2	0.2933	0.1171	0.9996	0.4155	0.1718	0.9997	0.1951	0.2881	0.9998	18.58	19.18	16.27	13.37	17.31	17.2	21.6	9.86	11.3	16.17	13.72	19.37
ENSGALT00000021576	ENSGALG00000013207	CTNNAL1	-0.2276	0.1174	0.9996	-0.2718	0.2308	0.9997	-0.1722	0.3803	0.9998	42.29	49.19	45.76	60.91	55.36	55.46	46.31	77.4	44.96	49.04	44.74	55.92
ENSGALT00000043754	ENSGALG00000027861	GPR37	0.3746	0.1178	0.9996	0.7	0.04757	0.9738	0.06316	0.8128	0.9998	7.44	9.63	8.62	7.37	12.34	13.08	17.6	8.88	4.97	8.97	10.41	10.36
ENSGALT00000035171	ENSGALG00000001359	NADK	-0.3449	0.1178	0.9996	-0.3793	0.2525	0.9997	-0.2976	0.2967	0.9998	123.52	188.16	190.71	158.89	299.51	223.77	230.03	250.61	204.42	106.28	174.83	255.45
ENSGALT00000021833			-0.3063	0.1182	0.9996	-0.4611	0.1198	0.9997	-0.1433	0.6072	0.9998	15.03	17.32	17.02	13.35	24.84	18.68	15.41	19.43	23.57	13.01	16.82	22.64
ENSGALT00000007764	ENSGALG00000004860	RASD1	0.4573	0.1182	0.9996	0.681	0.1101	0.9997	0.2554	0.3877	0.9998	35.83	65.1	44.51	23.07	51.72	42.72	25.19	33.64	56.39	97.13	39.7	15.65
ENSGALT00000018134	ENSGALG00000011124	ARHGAP24	0.294	0.1185	0.9996	0.3299	0.2614	0.9997	0.265	0.2941	0.9998	12.95	12.72	11.19	7.56	10.07	9.74	10.92	12.54	14.26	17.3	12.97	7.74
ENSGALT00000000612	ENSGALG00000000451	MEIG1	-0.6928	0.1186	0.9996	-1.211	0.02815	0.842	0.1798	0.6885	0.9998	5.25	8.63	5.04	5.37	5.8	4.74	5.32	14.47	8.04	10.01	4.52	24.35
ENSGALT00000005672	ENSGALG00000003584	KPNA2	-0.2879	0.1189	0.9996	-0.6413	0.005105	0.4369	0.09307	0.7036	0.9998	196.69	200.34	179.05	123.55	263.73	219.34	177.49	296.13	291.37	154.1	167.43	239.24
ENSGALT00000010230	ENSGALG00000006327	FBXL21	-0.1949	0.119	0.9996	-0.1845	0.3537	0.9997	-0.1936	0.2993	0.9998	25.91	26.26	24.23	29.9	31.05	24.08	28.62	35.28	32.05	25.01	26.85	29.61
ENSGALT00000044385			-0.3609	0.1191	0.9996	-0.1166	0.7332	0.9997	-0.6045	0.04617	0.996	13.08	12.08	18.2	24.67	14.84	13.77	15.98	16.42	21.12	15.79	16.22	17.39
ENSGALT00000010687	ENSGALG00000006622	FRA10AC1	-0.2342	0.1192	0.9996	-0.1233	0.6054	0.9997	-0.323	0.0905	0.9998	51.41	56.68	60.32	75.93	70.65	61.05	63.13	71.44	55.02	43.06	56.9	62.2
ENSGALT00000004361	ENSGALG00000002762	UHRF1BP1	0.2857	0.1193	0.9996	0.08012	0.7806	0.9997	0.4926	0.04231	0.9525	13.17	9.9	9.6	7.45	5.84	10.05	6.01	9.27	11.11	12.31	9.78	7.32
ENSGALT00000019035	ENSGALG00000011646	PLD4	-0.9813	0.1194	0.9996	-0.7851	0.228	0.9997	-1.612	0.02454	0.7275	0.38	0.15	2.2	1.36	0.53	0.84	0.46	3.24	2.87	2.08	3.77	4.78
ENSGALT00000026767	ENSGALG00000016582	PBK	-0.2641	0.1196	0.9996	-0.6273	0.003597	0.37	0.1029	0.6401	0.9998	145.21	152.25	138.13	95.32	180.81	156.53	119.29	192.56	215.33	94.11	132.89	160
ENSGALT00000044950	ENSGALG00000028971	NKIRAS2	-0.3351	0.1196	0.9996	-0.2679	0.4456	0.9997	-0.3885	0.1549	0.9998	41.38	46.38	43.46	54.8	53.98	31.03	25.74	42.27	65.53	43.3	46.39	37.45
ENSGALT00000039296	ENSGALG00000006594	POFUT1	-0.1985	0.1198	0.9996	-0.0892	0.6631	0.9997	-0.2912	0.1168	0.9998	60.42	54.06	57.83	68	77.59	56.09	63.02	72.65	66.92	53.82	57.64	57.61
ENSGALT00000010645	ENSGALG00000006594	POFUT1	-0.1985	0.1198	0.9996	-0.0892	0.6631	0.9997	-0.2912	0.1168	0.9998	60.42	54.06	57.83	68	77.59	56.09	63.02	72.65	66.92	53.82	57.64	57.61
ENSGALT00000003529	ENSGALG00000002249	AGO1	0.253	0.1198	0.9996	0.05629	0.8277	0.9997	0.446	0.02289	0.7075	25.6	25.59	20.31	16.29	17.07	23.61	15.24	22.94	26.84	24.2	22.52	13.02
ENSGALT00000044596	ENSGALG00000026433		-0.2933	0.1199	0.9996	-0.5107	0.06202	0.9997	-0.03504	0.8944	0.9998	14.3	15.71	16.75	12.04	18.87	17.51	12.8	24.09	24.62	16.28	17.4	20.7
ENSGALT00000019114	ENSGALG00000011692	CDCA4	-0.2154	0.1199	0.9996	-0.2496	0.2471	0.9997	-0.1704	0.3823	0.9998	71.22	74.16	70.1	64.73	96.19	64.35	71.65	88.7	79.16	53.42	74.45	83.01
ENSGALT00000017779	ENSGALG00000010930	STK39	-0.3345	0.1199	0.9996	-0.3079	0.3237	0.9997	-0.3494	0.2185	0.9998	11.16	13.45	9.98	11.68	21.68	10.05	15.52	14.23	12.34	8.98	11.13	20.1
ENSGALT00000019409	ENSGALG00000011893	SLC38A6	-0.2231	0.1201	0.9996	-0.1583	0.4961	0.9997	-0.279	0.1714	0.9998	9.58	9.47	9.91	10.24	13.44	9.28	8.85	12.27	14.42	12.92	8.95	9.44
ENSGALT00000026131	ENSGALG00000016210	ST3GAL1	0.2645	0.1203	0.9996	0.4077	0.1272	0.9997	0.1095	0.5752	0.9998	30.71	30.28	25.24	29.89	27.3	30.11	48.07	33.47	24.38	38.16	32.01	36.44
ENSGALT00000005987	ENSGALG00000003774	ATP13A2	-0.3251	0.1206	0.9996	-0.5355	0.09861	0.9997	-0.1032	0.7073	0.9998	6.76	4.14	4.87	7.05	5	5.39	4.05	5.91	10.07	4.79	5.3	5.66
ENSGALT00000007198	ENSGALG00000004522	CASC5	-0.252	0.1207	0.9996	-0.4791	0.01343	0.6279	0.004038	0.9867	0.9998	16.42	12.57	12.55	9.8	20.7	15.33	11.38	20.84	20.08	13.46	15.77	18.34
ENSGALT00000007571	ENSGALG00000004750	NOL8	-0.2243	0.1207	0.9996	-0.1401	0.5315	0.9997	-0.304	0.1439	0.9998	16.04	12.99	15.4	15.55	22.1	15.12	12.26	19.54	21.04	16.84	21.65	17.73
ENSGALT00000011482	ENSGALG00000007090	CPN1	0.3444	0.1211	0.9996	0.2357	0.5202	0.9997	0.451	0.04484	0.9791	23.57	27.25	16.35	15.25	21.16	22.8	27.95	23.46	11.72	12.61	17.75	18.07
ENSGALT00000022983	ENSGALG00000019261	ARHGAP8	-0.3536	0.1211	0.9996	-0.7081	0.01867	0.7198	-0.07478	0.775	0.9998	27.38	26.51	19.24	19.78	35.03	18.03	14.44	19.22	19.56	14.32	15.63	36.24
ENSGALT00000013318	ENSGALG00000008181	MADD	0.1944	0.1213	0.9996	0.1354	0.502	0.9997	0.2693	0.1468	0.9998	20.16	14.16	12.01	14.27	14.38	16.22	16.11	17.13	18.64	15.37	19.98	13.76
ENSGALT00000044501	ENSGALG00000012179	SOCS4	0.2747	0.1213	0.9996	0.3595	0.2069	0.9997	0.1947	0.4354	0.9998	20.34	16.46	16.35	14.56	12.33	14.03	17.53	19.34	12.57	20.16	20.82	15.85
ENSGALT00000015707	ENSGALG00000009645	ESRRG	0.3383	0.1215	0.9996	0.5414	0.0965	0.9997	0.1086	0.6503	0.9998	5.2	7.62	5.83	5.59	7.33	7.73	14.31	6.43	6.65	6.09	7.9	7.84
ENSGALT00000035835			0.7592	0.1215	0.9996	0.8066	0.1258	0.9997	0.74	0.2385	0.9998	43.07	361.18	47.36	53.95	209.66	105.52	227.58	78.4	106.75	77.44	36.78	35.41
ENSGALT00000008808	ENSGALG00000005483	CDH13	0.2483	0.1218	0.9996	0.3324	0.1589	0.9997	0.1882	0.342	0.9998	76.7	65.82	51.03	73.57	69.55	84.83	74.78	63.3	43.19	62.44	62.93	61.25
ENSGALT00000012296	ENSGALG00000007603	RRP12	-0.2018	0.122	0.9996	-0.1677	0.4456	0.9997	-0.2284	0.221	0.9998	14.28	13.66	15.2	15.94	17.09	14.25	13.98	16.42	23.46	16.8	16.13	15.65
ENSGALT00000045819	ENSGALG00000003498	TAF8	-0.2	0.1221	0.9996	-0.1531	0.4664	0.9997	-0.2348	0.2452	0.9998	23.13	24.84	24.87	26.91	32.6	25.38	23.77	28.63	29.83	25.11	24.77	27.73
ENSGALT00000019886	ENSGALG00000012179	SOCS4	0.2752	0.1221	0.9996	0.3652	0.1944	0.9997	0.1893	0.4481	0.9998	18.71	14.91	15.03	13.35	11.07	12.6	15.96	17.86	11.48	18.47	19.15	14.23
ENSGALT00000026579	ENSGALG00000016475		0.8011	0.1224	0.9996	0.1075	0.8627	0.9997	2.093	0.000665	0.07781	1.01	0.76	0.17	0.09	0.25	0.58	0.69	0.68	0.55	1.14	0.42	0.93
ENSGALT00000045187	ENSGALG00000027603	ZHX3	0.2341	0.1225	0.9996	0.2312	0.3445	0.9997	0.2449	0.2713	0.9998	15.19	12.59	14.31	11.74	9.19	15.1	10.4	11.53	11.06	13.62	13.17	10.56
ENSGALT00000025995	ENSGALG00000016139	BACE2	0.199	0.1225	0.9996	0.01359	0.9423	0.9997	0.3756	0.03819	0.9056	40.71	47.49	32.25	31.02	36.48	43.82	33.91	37.16	42.27	36	35.77	31.24
ENSGALT00000006331	ENSGALG00000003975	CEP112	-0.2891	0.1226	0.9996	-0.4765	0.1245	0.9997	-0.09459	0.7052	0.9998	8.26	6.25	7.86	7.98	7.28	7.77	6.1	11.14	9.11	6.02	6.86	7.68
ENSGALT00000005533	ENSGALG00000003498	TAF8	-0.1998	0.1231	0.9996	-0.1536	0.4669	0.9997	-0.2338	0.2475	0.9998	23.47	25.22	25.26	27.33	32.98	25.71	24.06	28.95	30.1	25.51	24.96	28.21
ENSGALT00000026312	ENSGALG00000016310	FAM84B	0.456	0.1232	0.9996	0.6812	0.1335	0.9997	0.2408	0.4577	0.9998	14.67	10.9	14.45	8.67	10.67	15.48	11.95	12.83	15.06	20.71	15.89	4.26
ENSGALT00000018251	ENSGALG00000011193	C3H6ORF120	-0.1948	0.1232	0.9996	-0.1478	0.4965	0.9997	-0.2292	0.2211	0.9998	31.49	28.79	33.35	33.36	35.22	28.9	31.83	38.35	36.06	29.71	28.23	31.08
ENSGALT00000002091	ENSGALG00000001371		0.595	0.1232	0.9996	0.9257	0.1204	0.9997	0.3274	0.2445	0.9998	143.19	122.86	149.58	107.32	54.51	135.19	30.69	75.71	137.05	276.28	117.96	19.79
ENSGALT00000014439	ENSGALG00000008885	PDE1A	-0.3277	0.1233	0.9996	-0.3813	0.2483	0.9997	-0.2618	0.371	0.9998	9.54	11.81	12.3	9.45	17.12	11.69	10.69	18.03	13.24	12.46	8.86	12.79
ENSGALT00000020990	ENSGALG00000019553	SERPINB10	0.7585	0.1236	0.9996	0.3794	0.5519	0.9997	1.436	0.01877	0.6274	0.98	1.18	0.3	0.61	0.21	0.91	1.31	1.48	0.5	0.73	1.56	0.94
ENSGALT00000019398	ENSGALG00000011888	TGM4	-0.339	0.1236	0.9996	0.3416	0.2053	0.9997	-0.8903	2.46e-06	0.0009239	48.6	42.57	99.5	70.99	72.01	43	61.57	34.61	50.73	38.41	68.22	54.38
ENSGALT00000032408	ENSGALG00000005077	F8	0.3022	0.1236	0.9996	0.6776	0.02545	0.8093	-0.06363	0.7774	0.9998	5.01	4.87	5.89	5.73	5.17	6.57	9.08	4.3	4.13	5.93	6.14	5.6
ENSGALT00000018724	ENSGALG00000011487	SHROOM3	0.2757	0.1239	0.9996	0.3291	0.2625	0.9997	0.2319	0.354	0.9998	4.85	4.63	4.19	3.83	3.03	3.81	4.32	3.36	4.89	5.33	4.08	3.29
ENSGALT00000027762	ENSGALG00000019060	MMP27	0.5585	0.124	0.9996	0.8445	0.1343	0.9997	0.3036	0.3733	0.9998	10.77	6.71	3.99	8.08	10.45	11.28	13	2.01	3.28	7.94	10.31	12.54
ENSGALT00000005659	ENSGALG00000003574	LPCAT2	0.2432	0.124	0.9996	0.2266	0.3511	0.9997	0.2735	0.1838	0.9998	66.9	97	68.65	61.12	73.02	85.07	106.22	82.54	79.3	66.9	88.5	76.59
ENSGALT00000005829	ENSGALG00000003678	GLUL	0.3617	0.1242	0.9996	0.05484	0.858	0.9997	0.6866	0.01783	0.605	134.6	328.86	168.01	140.94	158.27	294.2	286.39	274.4	170.74	189.72	142.08	195.64
ENSGALT00000032726	ENSGALG00000020510		0.2726	0.1247	0.9996	0.1596	0.5641	0.9997	0.3845	0.1206	0.9998	78.74	75.97	48.71	43.47	60.36	49.22	56.09	58.88	47.55	45.83	67.51	53.26
ENSGALT00000000947	ENSGALG00000000671	NFAT5	0.2446	0.1249	0.9996	0.1795	0.4802	0.9997	0.313	0.1212	0.9998	15.98	10.7	11.75	9.67	9.27	12.64	7.25	10.03	13.33	13.21	14.77	8.99
ENSGALT00000030073	ENSGALG00000017179	PDGFD	0.2636	0.125	0.9996	0.2885	0.2192	0.9997	0.2539	0.1547	0.9998	103.02	82.54	75.23	82.26	77.57	102.69	69.5	52.71	52.53	67.09	71.02	72.32
ENSGALT00000001905	ENSGALG00000001255	ARHGEF37	-0.4051	0.125	0.9996	-0.7368	0.06421	0.9997	-0.02105	0.9426	0.9998	4.66	2.65	2.99	3.69	3.73	3.32	3.32	7.06	2.83	2.45	3.35	6.1
ENSGALT00000015583	ENSGALG00000009567	TLL1	-0.3233	0.1251	0.9996	-0.201	0.4607	0.9997	-0.4419	0.1387	0.9998	8.62	3.45	10.96	9.56	6.62	8.69	6.5	9.45	13.73	9.27	8.04	5.83
ENSGALT00000038650	ENSGALG00000005515	CRYBB3	0.7168	0.1252	0.9996	0.9432	0.1782	0.9997	0.5336	0.3895	0.9998	1.85	0.83	0.96	1.05	0.83	1.57	1.77	0.87	0.91	0.96	1.36	0.5
ENSGALT00000030449	ENSGALG00000019231	CD200R1	-0.4067	0.1254	0.9996	0.006346	0.9857	0.9997	-0.8174	0.015	0.5619	7.43	5.25	14.06	16.04	6.3	8.63	5.96	10.86	13.88	12.61	10.71	5.85
ENSGALT00000028025	ENSGALG00000017343	FOLR1	0.7532	0.1254	0.9996	-0.1453	0.7559	0.9997	2.179	7.28e-05	0.01658	35.28	64.93	2.14	6.75	18.62	25.41	10.27	49	49.28	42.91	42.13	11.7
ENSGALT00000039372	ENSGALG00000023636	REM1	-0.3726	0.1255	0.9996	-0.3533	0.2607	0.9997	-0.3844	0.1847	0.9998	29.19	62.2	53.19	44.74	69.01	37.39	81.73	65.52	75.36	37.35	55.69	97.18
ENSGALT00000017488	ENSGALG00000010750	SAP30	-0.3186	0.1257	0.9996	-0.5604	0.05058	0.9997	-0.05793	0.835	0.9998	98.72	122.02	102.69	77.48	173.4	125.07	122.82	154.03	134.1	71.14	103.24	176.83
ENSGALT00000031739	ENSGALG00000014844	NKAIN2	0.803	0.1257	0.9996	1.312	0.0721	0.9997	0.2139	0.7445	0.9998	1.73	1.3	1.06	1.64	0.5	0.74	2.28	0.64	1.98	2.38	1.91	0.25
ENSGALT00000025386	ENSGALG00000015742	MRPL39	-0.2111	0.1258	0.9996	-0.3341	0.1126	0.9997	-0.0616	0.752	0.9998	58.42	50.14	50.47	46.75	63.51	49.54	50.11	81.94	72.96	48.59	61.62	58.69
ENSGALT00000036374	ENSGALG00000017343	FOLR1	0.7525	0.1259	0.9996	-0.1489	0.7504	0.9997	2.179	7.27e-05	0.01658	53.3	98.24	3.24	10.21	28.17	38.5	15.41	73.93	74.56	64.52	63.67	17.64
ENSGALT00000012627	ENSGALG00000007786	DOK5	1.1	0.1261	0.9996	2.497	0.0009396	0.2223	0.04835	0.9566	0.9998	0.43	0.94	4.34	0.36	5.38	9.22	11.63	0.75	1.87	0.82	5.42	0.91
ENSGALT00000043699	ENSGALG00000007080		-1.459	0.1262	0.9996	-1.544	0.08224	0.9997	-0.1911	0.8186	NA	0.21	0.06	0.17	0.09	0.1	0.06	0.03	3.91	2.52	2.85	0.39	3.07
ENSGALT00000033813	ENSGALG00000021031	CXCR7	0.2194	0.1265	0.9996	0.2787	0.16	0.9997	0.1774	0.3825	0.9998	116.43	118.74	132.2	85.7	85.85	115.94	82.13	89.05	102.81	118.49	110.56	76.83
ENSGALT00000006360	ENSGALG00000003991	MRTO4	-0.2032	0.1265	0.9996	-0.2381	0.2761	0.9997	-0.1547	0.4131	0.9998	66.33	61.15	69.23	70.32	64.3	60.29	59.89	72.95	105.24	67.89	75.83	74.48
ENSGALT00000022773	ENSGALG00000014066		-0.2015	0.1266	0.9996	-0.1272	0.5348	0.9997	-0.2729	0.1572	0.9998	68.42	79.33	90.24	78.34	91.71	72.04	91.68	99.51	108.99	80.13	88.17	92.34
ENSGALT00000044340			0.224	0.1267	0.9996	0.5249	0.01859	0.7198	-0.0526	0.7941	0.9998	51.05	44.85	42.34	44.52	56.64	46.13	52.36	42.11	43.84	61.47	52.42	35.87
ENSGALT00000045394	ENSGALG00000025948	SLA2	0.679	0.1267	0.9996	0.889	0.1569	0.9997	0.4619	0.4258	0.9998	1.35	2.23	1.86	1.24	2.13	3.8	4.1	2.7	1.43	2.09	3.14	1.27
ENSGALT00000013671	ENSGALG00000008392	CFAP43	-0.8407	0.127	0.9996	-1.046	0.1206	0.9997	-0.3567	0.5896	NA	0.25	0.08	0.17	0.15	0.22	0.1	0.18	0.77	0.67	0.49	0.13	0.3
ENSGALT00000015075	ENSGALG00000009264	MTX2	-0.2239	0.127	0.9996	-0.2179	0.3292	0.9997	-0.2182	0.2949	0.9998	189.02	190.97	178.89	176.07	267.2	166.6	194.59	230.15	221.81	159.66	197.65	226.23
ENSGALT00000010375	ENSGALG00000006427	CARS	-0.1862	0.1271	0.9996	-0.1969	0.3183	0.9997	-0.1652	0.3834	0.9998	40.79	33.81	38.86	32.5	43.33	30.43	31.66	39	46.67	32.64	38.27	38.09
ENSGALT00000027516	ENSGALG00000017031		-0.8361	0.1271	0.9996	-0.9623	0.03828	0.9316	-0.2013	0.4905	0.9998	10.58	7.97	10.2	10.99	13.59	12.58	11.23	137.61	46.12	63.76	42.8	51.78
ENSGALT00000004279	ENSGALG00000002712	LIPG	-0.536	0.1272	0.9996	-1.2	0.003102	0.3409	0.1495	0.7153	0.9998	171.08	231.89	169.26	54.94	310.55	196.6	125.94	239.67	591.91	110.86	149.54	125.12
ENSGALT00000011768	ENSGALG00000007266	ZNF438	-0.2522	0.1272	0.9996	-0.3163	0.2251	0.9997	-0.1698	0.4804	0.9998	11.43	10.72	12.1	8.88	14.47	10.14	9.84	15.88	17.23	12.86	11.39	11.66
ENSGALT00000003408	ENSGALG00000002175	KIF14	-0.3418	0.1273	0.9996	-0.425	0.1557	0.9997	-0.2322	0.4673	0.9998	4.45	3.51	4.4	3	7.51	5.07	3.44	8.52	6.55	5.15	5.7	5.03
ENSGALT00000009170	ENSGALG00000005716	SBF2	0.208	0.1273	0.9996	0.1861	0.4209	0.9997	0.2381	0.2055	0.9998	13	11.6	9.81	8.98	10.52	10.86	7.89	10.58	9.86	12.09	14.18	10.65
ENSGALT00000002317	ENSGALG00000001525	CALCOCO2	-0.2122	0.1279	0.9996	-0.05442	0.8014	0.9997	-0.3595	0.05668	0.9998	71.4	48.02	70.97	75.43	66.93	52.25	54.02	57.83	84.07	70.66	65.38	64.9
ENSGALT00000024101	ENSGALG00000014941	STXBP5L	-0.8655	0.1282	0.9996	-0.5852	0.4687	0.9997	-1.287	0.05756	0.9998	0.08	0.09	0.26	0.33	0.35	0.22	0.11	0.38	0.67	0.6	0.09	0.2
ENSGALT00000040775	ENSGALG00000003141	SMAP2	-0.3121	0.1283	0.9996	-0.5049	0.05579	0.9997	-0.01906	0.9185	0.9998	50.49	38.77	49.05	42.8	39.2	43.77	41.01	118.75	72.57	69.64	52.42	52.31
ENSGALT00000014668	ENSGALG00000009016	C3H20ORF94	-0.5408	0.1284	0.9996	-0.9754	0.04216	0.9434	-0.02069	0.9614	0.9998	3.01	3.17	3.81	2.22	4.11	4.06	2.02	6.12	6.39	3.17	3.63	5.54
ENSGALT00000024236	ENSGALG00000015028	RFLB	0.9833	0.1286	0.9996	-0.0463	0.958	0.9997	2.677	1.46e-10	2.58e-07	65.46	81.14	3.81	12.25	14.48	53.75	11.16	40.26	109.54	41	86.42	0.98
ENSGALT00000034634	ENSGALG00000003221	WDR61	-0.1856	0.1287	0.9996	-0.2	0.3305	0.9997	-0.1595	0.3683	0.9998	82.64	74.75	79.89	84.18	96.46	81.85	74.43	110.97	83.36	72.4	89.13	90.75
ENSGALT00000004470	ENSGALG00000002832	IFI35	-0.2194	0.1287	0.9996	0.02493	0.9023	0.9997	-0.4519	0.02392	0.7218	151.12	104.31	210.29	180.41	144.05	147.67	137.19	133.31	185.13	176.41	157.83	165.97
ENSGALT00000007405	ENSGALG00000004649	TRPV1	-0.6953	0.1287	0.9996	-0.4834	0.4392	0.9997	-1.006	0.1077	0.9998	0.29	0.17	0.33	0.49	0.46	0.19	0.44	0.67	0.44	0.47	0.29	0.65
ENSGALT00000021531	ENSGALG00000019527	SLC6A19	-1.497	0.1288	0.9996	-1.679	0.02909	0.852	1.051	0.415	NA	0.03	0	0.03	0	0.02	0.09	0.05	1.56	0.77	0.36	0.4	0.36
ENSGALT00000008707	ENSGALG00000005420	AATF	-0.2008	0.1289	0.9996	-0.2671	0.2091	0.9997	-0.1222	0.5236	0.9998	27.63	33.65	31.88	30.82	32.79	28.17	29.63	33.42	46.13	30.81	28.2	33.3
ENSGALT00000037229	ENSGALG00000012802	F13A1	0.4013	0.1291	0.9996	1.284	1.93e-05	0.01884	-0.2367	0.3384	0.9998	7.67	6.75	9.71	8.27	5.53	6.05	6.17	4.69	3.69	8.6	10.82	2.63
ENSGALT00000037877	ENSGALG00000010908	CDCA7L	-0.2042	0.1296	0.9996	-0.2598	0.232	0.9997	-0.1337	0.4804	0.9998	68.69	56.53	60.23	70.01	82.16	73.73	73.18	83.59	86.29	52.42	72.61	81.74
ENSGALT00000027148	ENSGALG00000016816	CDC16	-0.2095	0.1296	0.9996	-0.3181	0.1364	0.9997	-0.08223	0.6889	0.9998	21.8	22.13	19.96	20.95	28.12	22.82	19.83	30.12	30.53	19.68	26.58	26.02
ENSGALT00000017908	ENSGALG00000010997	DFNA5	-0.2027	0.1299	0.9996	-0.1915	0.3939	0.9997	-0.203	0.3081	0.9998	16.93	18.8	19.65	21.77	18.98	17.88	18.92	23.4	19.78	16.51	18.74	22.09
ENSGALT00000023732	ENSGALG00000014718	MAP3K1	0.278	0.13	0.9996	0.3545	0.2273	0.9997	0.2168	0.3897	0.9998	9.91	5.57	7.13	6.73	5.43	7.71	5.67	5.88	6.36	6.83	9.83	5.94
ENSGALT00000015751	ENSGALG00000009677	SSB	-0.2063	0.1301	0.9996	-0.2341	0.2549	0.9997	-0.1661	0.4065	0.9998	134.55	120.32	118	115.76	175.29	118.64	117.27	160.83	162.68	116.46	143.2	143.24
ENSGALT00000007783	ENSGALG00000004875	PEMT	-0.2157	0.1302	0.9996	-0.02439	0.9116	0.9997	-0.4007	0.06453	0.9998	21.74	16.58	24.25	26.45	18.79	15.87	20.47	23.51	23.21	22.13	20.44	20.86
ENSGALT00000019422	ENSGALG00000011900	NAGA	0.2568	0.1302	0.9996	0.6192	0.005471	0.4489	-0.05072	0.805	0.9998	118.96	93.13	114.56	133.57	86.69	120.95	125.43	95.68	96.39	133.87	108.36	62.75
ENSGALT00000007626	ENSGALG00000004777	AIFM2	-0.3405	0.1303	0.9996	-0.3174	0.3295	0.9997	-0.3561	0.2576	0.9998	19	14	21.84	17.34	13.99	9.76	12.46	22.81	23.68	20.8	16.35	18.16
ENSGALT00000045626	ENSGALG00000003221	WDR61	-0.1849	0.1306	0.9996	-0.199	0.3332	0.9997	-0.1591	0.3696	0.9998	78.45	70.96	75.83	79.83	91.56	77.69	70.64	105.32	78.84	68.7	84.41	86.01
ENSGALT00000008115	ENSGALG00000005061	PPM1E	0.2748	0.1306	0.9996	0.4242	0.1428	0.9997	0.1251	0.6056	0.9998	16.7	11.32	12.53	11.1	15.48	15.97	12.95	14.44	15.37	24.34	15.57	11.35
ENSGALT00000025441	ENSGALG00000015774	CYYR1	0.5569	0.1306	0.9996	0.7343	0.1715	0.9997	0.3981	0.367	0.9998	10.94	10.33	5.03	9.73	8.63	10.39	12.26	9.81	4.32	10.39	11.61	7.54
ENSGALT00000035687			-0.2509	0.1309	0.9996	-0.3704	0.08971	0.9997	-0.1176	0.6298	0.9998	118.37	117.16	100.75	89.91	184.12	117.54	99.5	154.73	188.92	101.23	131.16	110.62
ENSGALT00000009683	ENSGALG00000006017	DOCK11	0.3451	0.1309	0.9996	0.7888	0.0199	0.7271	-0.09385	0.6432	0.9998	15.65	17.61	17.75	12.88	19.26	14.41	27.55	11.29	7.9	16.91	20.74	20.28
ENSGALT00000043149	ENSGALG00000027133	CD83	0.5713	0.131	0.9996	0.7325	0.1655	0.9997	0.3975	0.3904	0.9998	1.71	0.72	0.82	1.13	0.67	1.16	1.09	0.82	1.06	2.45	1.1	1
ENSGALT00000037767	ENSGALG00000011281	SGOL1	-0.3111	0.131	0.9996	-0.5235	0.01276	0.6163	-0.04276	0.8899	0.9998	21.04	19.38	17.86	10.59	33.14	20.7	18.01	30.63	31.78	22.07	22.91	32.21
ENSGALT00000006656	ENSGALG00000004189	MAFK	0.2801	0.1311	0.9996	0.4846	0.08411	0.9997	0.1131	0.6547	0.9998	57.28	40.85	51.59	47.73	31.59	47.67	38.78	35.96	35.1	55.02	48.94	35.32
ENSGALT00000015203	ENSGALG00000009336	FAM45A	-0.1873	0.1311	0.9996	-0.2234	0.2617	0.9997	-0.1381	0.4618	0.9998	18.95	18.85	17.87	17.98	23.5	17.4	18.99	25.11	21.94	18.78	17.59	21.25
ENSGALT00000038843	ENSGALG00000009336	FAM45A	-0.1873	0.1312	0.9996	-0.2234	0.2617	0.9997	-0.1381	0.4621	0.9998	19	18.89	17.92	18.03	23.57	17.45	19.03	25.17	22.01	18.83	17.64	21.31
ENSGALT00000010575	ENSGALG00000006547	PROCR	0.5276	0.1313	0.9996	0.7528	0.03816	0.9316	0.3743	0.4165	0.9998	291.11	71.03	195.06	112.09	43.26	115.99	78.66	101.78	93.23	77.84	233.21	47.65
ENSGALT00000006501	ENSGALG00000004087	THSD4	0.2696	0.1313	0.9996	0.08668	0.7221	0.9997	0.4159	0.05311	0.9998	21.32	18.52	16.46	17.79	11.95	23.45	9.78	15.63	14.39	17.39	16.32	12.55
ENSGALT00000045842	ENSGALG00000027249		0.924	0.1314	0.9996	1.335	0.08428	0.9997	0.6692	0.4146	0.9998	0.44	5.15	0.61	2.2	2.3	2.55	2.24	0.55	0.65	2.95	1.58	1.53
ENSGALT00000045162	ENSGALG00000027249		0.924	0.1314	0.9996	1.335	0.08437	0.9997	0.6692	0.4147	0.9998	0.44	5.15	0.61	2.2	2.3	2.55	2.24	0.55	0.65	2.95	1.58	1.53
ENSGALT00000045191	ENSGALG00000027249		0.924	0.1314	0.9996	1.335	0.0843	0.9997	0.6692	0.4147	0.9998	0.44	5.15	0.61	2.2	2.3	2.55	2.24	0.55	0.65	2.95	1.58	1.53
ENSGALT00000006474	ENSGALG00000004071	NETO2	-0.5076	0.1314	0.9996	-0.7403	0.1263	0.9997	-0.2927	0.4738	0.9998	4.31	2.8	3.48	3.22	4.31	2.17	1.95	4.09	4.41	2.18	2.89	3.8
ENSGALT00000045120	ENSGALG00000027249		0.924	0.1314	0.9996	1.335	0.08392	0.9997	0.6692	0.4147	0.9998	0.44	5.15	0.61	2.2	2.3	2.55	2.24	0.55	0.65	2.95	1.58	1.53
ENSGALT00000044624	ENSGALG00000027249		0.924	0.1315	0.9996	1.335	0.08393	0.9997	0.6692	0.4146	0.9998	0.44	5.15	0.61	2.2	2.3	2.55	2.24	0.55	0.65	2.95	1.58	1.53
ENSGALT00000008061	ENSGALG00000005031	DRP2	0.7225	0.1316	0.9996	0.1753	0.7766	0.9997	1.247	0.04665	0.9997	0.65	0.53	0.4	0.5	0.53	2.31	0.76	1.19	0.46	0.8	0.67	0.46
ENSGALT00000012710	ENSGALG00000007834	SALL4	-1.216	0.1317	0.9996	-1.377	0.04046	0.9424	0.4376	0.4739	0.9998	0.38	0.18	0.2	0.31	0.11	0.3	0.25	7.32	2.52	3.64	1.01	3.08
ENSGALT00000006504	ENSGALG00000004088	FNBP1	0.1887	0.1321	0.9996	0.317	0.1013	0.9997	0.08449	0.6462	0.9998	37.71	29.56	34.6	32.97	27.67	36.6	31.14	28.23	28.54	33.11	35.36	27.24
ENSGALT00000045452	ENSGALG00000026622		-0.7337	0.1323	0.9996	-0.8811	0.03455	0.8969	-0.1751	0.6468	0.9998	1.48	0.87	1.47	1.38	1.16	1.33	1.53	10.68	4.92	5.52	3.53	4.53
ENSGALT00000022311	ENSGALG00000013727	SYNJ2	0.2423	0.1324	0.9996	0.3777	0.1317	0.9997	0.1213	0.5491	0.9998	23.52	19.1	24.22	16.01	16.03	20.23	27.1	15.73	16.36	19.74	19.2	21.63
ENSGALT00000016840	ENSGALG00000010343	TSPAN1	-1.182	0.1325	0.9996	-1.349	0.01671	0.7007	0.4896	0.4439	0.9998	0.38	1.11	0.39	0.86	0.8	1.45	1.54	25.17	11.49	9.75	5.41	7.24
ENSGALT00000005230	ENSGALG00000003301	FAM167B	-0.5178	0.1325	0.9996	0.08867	0.8553	0.9997	-1.031	0.004541	0.2889	10.01	10.4	17	20.52	21.09	8.92	9.26	10.34	16.73	16.55	11.93	10.06
ENSGALT00000039674	ENSGALG00000006973	BLNK	-0.4656	0.1327	0.9996	0.04813	0.9003	0.9997	-1.021	0.008486	0.4196	9.03	3.84	8.84	18.32	7.97	5.2	5.75	12.96	8.84	13.64	9.71	7.43
ENSGALT00000009017	ENSGALG00000005619	F3	0.2502	0.1328	0.9996	0.0409	0.8665	0.9997	0.4359	0.03039	0.8229	81.9	95.86	72.44	54.49	70.32	94.37	73.74	79.24	55.08	57.48	68	70.44
ENSGALT00000014195	ENSGALG00000008725	KIF16B	-0.1874	0.1329	0.9996	-0.2067	0.3298	0.9997	-0.1569	0.4098	0.9998	10.07	8.93	9.4	10.27	10.71	8.96	7.93	12.9	10.79	10	9.81	9.9
ENSGALT00000043409	ENSGALG00000006267	TPX2	-0.2557	0.1329	0.9996	-0.5469	0.01314	0.6207	0.03603	0.8784	0.9998	70.26	65.77	66.27	45.76	92.86	78.72	57.22	84.89	90.26	50.67	61.73	86.12
ENSGALT00000029277	ENSGALG00000018512	YBX3	0.2098	0.133	0.9996	0.2113	0.3564	0.9997	0.2205	0.2037	0.9998	154.41	111.62	112.51	113.05	112.43	139.68	158.39	148.99	104.79	146.79	152.61	160.77
ENSGALT00000025777	ENSGALG00000015998	PTDSS1	-0.1874	0.133	0.9996	-0.1335	0.5071	0.9997	-0.2312	0.2198	0.9998	26.18	17.46	24.26	22.25	28.66	22.38	20.76	24.2	30.84	21.49	26.75	24.55
ENSGALT00000034424	ENSGALG00000004283		-0.2142	0.1331	0.9996	-0.3224	0.1655	0.9997	-0.09853	0.6388	0.9998	15.68	14.89	13.29	13.97	17.21	12	12.24	17.84	14.49	13.05	13.01	17.85
ENSGALT00000037273	ENSGALG00000014975	DRD5	0.8726	0.1333	0.9996	0.3934	0.6299	NA	1.24	0.08208	0.9998	0.48	1.59	0.81	0.2	0.4	1.31	0.4	0.85	0.6	1.2	0.37	0.12
ENSGALT00000025803	ENSGALG00000016017	SLC4A11	-0.6134	0.1335	0.9996	-0.9088	0.02577	0.8149	0.1635	0.6046	0.9998	4.06	4.34	4.02	4.04	3.09	4.36	2.64	20.91	12.05	12.13	8.94	12.58
ENSGALT00000008442	ENSGALG00000005258	SS5R	-0.764	0.1335	0.9996	-0.676	0.1375	0.9997	-1.033	0.03192	0.8364	3.18	1.36	4.38	4.77	7.2	3.76	5.99	26.28	10.49	16.33	9.44	15.57
ENSGALT00000027247	ENSGALG00000016867	ITGBL1	-0.3471	0.1335	0.9996	-0.5842	0.006469	0.4661	-0.1171	0.7413	0.9998	37.58	75.53	32.05	43.13	95.54	45.37	36.4	60.3	87.19	51.04	41.37	55.69
ENSGALT00000026815	ENSGALG00000016614	SHROOM2	0.2538	0.1336	0.9996	0.436	0.03469	0.8969	0.1198	0.5818	0.9998	27.63	15.33	21.65	18.07	14.81	18.43	13.18	12.83	16.47	20.46	19.91	12.02
ENSGALT00000010186	ENSGALG00000023824		0.8912	0.1337	0.9996	1.033	0.1859	0.9997	0.7882	0.2529	0.9998	9.16	1.24	4.15	0.66	2.47	2.88	0.55	3.74	0.78	4.5	6.48	1.2
ENSGALT00000029695	ENSGALG00000018810	ABHD17A	-0.199	0.1337	0.9996	-0.2102	0.3359	0.9997	-0.1769	0.3279	0.9998	126.25	132.45	145.74	136.65	161.26	142.5	139.41	167.18	160.47	106.21	131.77	136.67
ENSGALT00000017056	ENSGALG00000010473	PDZK1IP1	-0.8837	0.1337	0.9996	-0.8286	0.2031	0.9997	-1.006	0.1592	0.9998	0.36	0.52	1.2	1.38	0.33	0.56	0.86	5.43	1.92	2.25	1.7	1.58
ENSGALT00000007237	ENSGALG00000004545	WDR72	-1.626	0.1337	0.9996	-1.777	0.03961	0.9424	1.391	0.3373	NA	0	0.02	0	0.03	0	0.05	0.02	1.65	0.36	0.3	0.33	0.3
ENSGALT00000004926	ENSGALG00000003118	ADGRA2	0.1952	0.1338	0.9996	0.2158	0.2776	0.9997	0.1864	0.336	0.9998	20.45	17.74	18.99	18.57	14.2	22.27	17.55	16.64	16.6	17.05	18.8	15.27
ENSGALT00000037781	ENSGALG00000015422	NRG1	0.8347	0.1339	0.9996	-0.00888	0.9908	0.9997	1.544	0.01137	0.4827	2.24	0.68	0.59	0.68	0.22	1.61	0.61	0.98	1.26	0.82	0.68	0.07
ENSGALT00000044365	ENSGALG00000027275	PPP1R3B	-0.6534	0.134	0.9996	-0.8431	0.01955	0.7238	-0.01952	0.9498	0.9998	5.07	2.77	2.76	3.93	4.35	3.46	6.21	25.97	12.14	15.54	5.77	13.35
ENSGALT00000014255	ENSGALG00000008763	SSX2IP	-1.22	0.134	0.9996	-1.37	0.00985	0.5778	0.7515	0.2225	0.9998	0.25	0.29	0.24	0.1	0.16	0.34	0.85	9.71	3.03	3.02	1.99	3
ENSGALT00000044366	ENSGALG00000029020	PLPP4	-0.8862	0.1341	0.9996	-0.7344	0.1243	0.9997	-1.531	0.007191	0.3825	0.43	0.49	1.08	0.55	2.7	0.61	1.87	4.41	3.45	1.84	5.43	7.6
ENSGALT00000043770	ENSGALG00000005379		0.9092	0.1341	0.9996	1.182	0.09089	0.9997	0.5833	0.4594	0.9998	6.23	0.4	1.64	2.51	0.5	0.86	0.65	2.15	2.34	6.52	4.19	0.67
ENSGALT00000037497	ENSGALG00000012104	ANLN	-0.3093	0.1344	0.9996	-0.6201	0.009453	0.566	-0.008399	0.9764	0.9998	60.52	67.35	56.14	39.04	103.9	73.57	56.53	83.89	80.74	39.34	55.83	82.43
ENSGALT00000027377	ENSGALG00000016937	DIAPH3	-0.2799	0.1346	0.9996	-0.6438	0.004148	0.3947	0.04065	0.876	0.9998	12.41	11.55	11.47	6.99	16.22	12.54	7.41	14.52	13.32	8.22	9.09	12.71
ENSGALT00000023915	ENSGALG00000014812	SIDT1	-0.9973	0.1351	0.9996	-1.225	0.02461	0.8001	0.488	0.3253	0.9998	1.12	2.2	1.03	1.85	1.05	2.26	2.16	32.91	9.08	12.72	6.31	9.08
ENSGALT00000026397	ENSGALG00000016364	FAM150B	1.002	0.1352	0.9996	2.718	0.0001219	0.074	-0.7443	0.3767	NA	1.48	0.07	0.53	0.58	2.21	0.56	3.22	0.27	0.4	1.79	1.93	0.43
ENSGALT00000001884	ENSGALG00000001240	SLC25A1	0.1735	0.1353	0.9996	0.1119	0.5674	0.9997	0.2452	0.1569	0.9998	49.46	52.48	43.49	43.35	43.49	56.03	49.73	47.79	47.9	51.09	50.62	51.5
ENSGALT00000037204	ENSGALG00000012401	GPR137C	-0.5363	0.1356	0.9996	-0.8397	0.06419	0.9997	0.00188	0.9957	0.9998	15.8	9.79	14.54	12.23	9.7	12.09	7.04	45.95	25.61	27.55	15.07	20.3
ENSGALT00000025530	ENSGALG00000015835	GRIK1	-0.8338	0.1356	0.9996	-0.08689	0.9103	NA	-1.5	0.04196	0.95	0.08	0.18	0.29	0.17	0.52	0.08	0.26	0.14	0.3	0.12	0.13	0.15
ENSGALT00000044214	ENSGALG00000007144		0.2173	0.1357	0.9996	0.3092	0.1668	0.9997	0.1412	0.5114	0.9998	27.25	24.47	26.55	25.24	17.34	26.47	20.22	20.05	24.43	30.7	25.57	20.01
ENSGALT00000029738	ENSGALG00000015597	CPZ	0.3696	0.1358	0.9996	-0.1638	0.6124	0.9997	0.8734	0.0006025	0.07399	30.61	40.88	14.45	28.06	20.21	45.87	20.01	16.19	29.04	23.65	34.45	44.25
ENSGALT00000020339	ENSGALG00000012440	ZEB2	0.291	0.1362	0.9996	0.5029	0.04399	0.9507	0.1297	0.5881	0.9998	78.76	39.41	57.13	58.35	37.99	56.27	32.52	37.99	49.88	66.57	60.58	29.54
ENSGALT00000010406	ENSGALG00000006448	IRF10	-0.3109	0.1363	0.9996	0.08812	0.7707	0.9997	-0.7082	0.005597	0.332	6.92	6	13.06	11.15	7.59	7.05	6.34	7.09	11.99	10.36	10.46	7.58
ENSGALT00000002870	ENSGALG00000001852	LRWD1	-0.194	0.1363	0.9996	-0.2104	0.2848	0.9997	-0.1663	0.4198	0.9998	31.66	26.45	38.65	25.78	38.27	35.77	28.2	37.86	41.91	36.69	31.83	37.51
ENSGALT00000023397	ENSGALG00000001183	MYH10	0.2542	0.1368	0.9996	0.2805	0.3616	0.9997	0.2397	0.3131	0.9998	172.39	226.89	147.7	194.5	164.26	210.5	211.24	154.78	137.8	177.66	179.23	198.85
ENSGALT00000043599	ENSGALG00000028043	PLCE1	-0.4783	0.1369	0.9996	-0.9603	0.01803	0.7186	0.1991	0.561	0.9998	1.28	1.26	1.2	1.1	1.12	1.48	0.7	3.01	2.55	1.55	1.56	2.13
ENSGALT00000044899	ENSGALG00000025787	CDK5RAP3	-0.2237	0.1369	0.9996	-0.1529	0.5424	0.9997	-0.2796	0.1866	0.9998	72.74	46.88	77.4	73.82	71.46	69.69	72.67	78.93	68.79	57.29	56.7	72.72
ENSGALT00000010901	ENSGALG00000006742	PVRL1	0.2222	0.1371	0.9996	0.1743	0.4866	0.9997	0.2768	0.1991	0.9998	30.5	30.75	24.34	27.29	19.93	27.46	21.99	29.69	24.54	26.02	32.81	20.93
ENSGALT00000009384	ENSGALG00000005842	GDPD2	-1.677	0.1371	0.9996	-1.735	0.01709	0.7054	0.9441	0.363	NA	0.22	0	0.14	0.18	0.02	0.46	0.34	27.46	8.61	9.51	3.28	8.44
ENSGALT00000006426	ENSGALG00000004035	CRYBA1	0.3911	0.1374	0.9996	0.8052	0.04204	0.9434	0.06163	0.815	0.9998	33.65	56.14	44.44	43.44	34	39.07	72.23	35.78	20.11	36.03	27.24	28.15
ENSGALT00000025150	ENSGALG00000015598	RASGRF2	0.4181	0.1375	0.9996	0.7642	0.06631	0.9997	0.1505	0.6046	0.9998	3.51	4.58	3.41	2.55	5.55	4.91	4.13	2.16	1.19	4.28	4.48	4.41
ENSGALT00000040770	ENSGALG00000003200	KCNQ4	-0.7155	0.1375	0.9996	-0.5056	0.4286	0.9997	-0.9504	0.1564	0.9998	0.48	0.48	0.31	1.64	0.75	0.47	0.94	1.36	0.8	0.45	0.56	0.84
ENSGALT00000032786	ENSGALG00000015602	CKMT2	-1.071	0.1375	0.9996	-1.109	0.2798	0.9997	-1.024	0.1804	0.9998	1.35	0.45	2.48	0.76	0.52	0.12	0.61	1.88	0	0.09	0.68	1.28
ENSGALT00000046239	ENSGALG00000028896	MYH1E	0.8412	0.1378	0.9996	1.26	0.09417	0.9997	0.1861	0.7541	0.9998	0.54	0.99	0.32	0.75	0.47	0.24	0.61	0.58	0.09	1.24	2.45	1.11
ENSGALT00000036701	ENSGALG00000016692	CENPQ	-0.2936	0.1379	0.9996	-0.3757	0.1632	0.9997	-0.199	0.4737	0.9998	44.46	46.63	43.44	31.19	77.07	43.77	34.18	56.37	61.89	32.79	64.61	59.69
ENSGALT00000031579	ENSGALG00000019867	C2orf44	-0.2532	0.138	0.9996	-0.1911	0.4308	0.9997	-0.3148	0.2038	0.9998	10.06	10.89	13.83	9.14	16.03	11.06	12.71	16.62	17.83	11.58	15.97	14.1
ENSGALT00000024432	ENSGALG00000015141	GDA	0.3667	0.1381	0.9996	0.413	0.267	0.9997	0.3206	0.2992	0.9998	3.47	3.64	2.6	2.36	2.89	2.92	2.94	2.54	3.78	4.44	5.04	3.35
ENSGALT00000006946	ENSGALG00000004355	MCU	-0.1811	0.1385	0.9996	-0.156	0.4168	0.9997	-0.1956	0.2986	0.9998	51.11	48.83	49.01	46.33	65.66	43.98	47.03	59.91	57.2	55.85	46.33	57.5
ENSGALT00000010457	ENSGALG00000006473	PLXNA4	0.5645	0.139	0.9996	0.6002	0.2494	0.9997	0.5453	0.2225	0.9998	2.76	0.95	0.84	1.9	1.02	2.02	0.78	0.66	1.36	1.54	2.07	0.97
ENSGALT00000002126	ENSGALG00000001399	RNF126	-0.1772	0.1391	0.9996	-0.16	0.4216	0.9997	-0.184	0.309	0.9998	23.65	24.78	27.71	25.69	29.34	26.02	26.01	32.6	34.75	26.58	27.27	27.03
ENSGALT00000037609	ENSGALG00000015691	SMC2	-0.2756	0.1391	0.9996	-0.5023	0.02287	0.7693	-0.04898	0.8557	0.9998	55.83	56.43	50.7	34.91	89.1	59.96	42.74	67.57	75.92	38.84	59.77	66.81
ENSGALT00000001806	ENSGALG00000001191	GGMOXr1	-0.5321	0.1393	0.9996	-0.07668	0.882	0.9997	-0.9275	0.02371	0.719	1.77	1.75	4.12	2.96	2.98	1.88	1.9	2.63	3.14	2.05	2.55	1.51
ENSGALT00000030475	ENSGALG00000014977	GSK3B	0.2005	0.1393	0.9996	0.1317	0.5627	0.9997	0.2746	0.1465	0.9998	48.39	39.51	39.51	36.41	32.32	46.62	30.79	35.94	47.95	48.9	43.73	33.87
ENSGALT00000015245	ENSGALG00000009360	CAPN2	0.2542	0.1397	0.9996	0.1128	0.6894	0.9997	0.3818	0.07818	0.9998	23.97	16.22	14.2	15.8	15.21	20.59	15.81	16.7	13.15	12.41	17.29	14.59
ENSGALT00000022637	ENSGALG00000013964	SPATA18	-0.4237	0.1397	0.9996	-0.6676	0.09847	0.9997	-0.1293	0.7121	0.9998	3.23	3.25	2.26	2.64	4.44	2.28	3.78	3.76	4.83	2.15	2.37	5.47
ENSGALT00000046118	ENSGALG00000026884	PINLYP	0.3182	0.1398	0.9996	0.61	0.01893	0.7198	-0.007239	0.9811	0.9998	18.79	12.08	13.31	22.86	9.47	16.14	16.39	16.69	17.39	28.9	22.27	12.22
ENSGALT00000026608	ENSGALG00000016495	KLHL29	0.2787	0.1398	0.9996	0.1996	0.5386	0.9997	0.3663	0.1233	0.9998	4.46	3.88	3.53	2.95	2.97	4.14	4.43	3.63	3.12	4.12	2.7	3.63
ENSGALT00000012711	ENSGALG00000007834	SALL4	-1.188	0.1398	0.9996	-1.357	0.04386	0.9497	0.5152	0.3994	0.9998	0.4	0.18	0.2	0.32	0.11	0.34	0.25	7.5	2.59	3.78	1.05	3.15
ENSGALT00000031763	ENSGALG00000019961	C6ORF192	-0.1979	0.1402	0.9996	-0.2455	0.2521	0.9997	-0.1401	0.4875	0.9998	36.42	26.73	27.93	33.2	33.97	25.8	26.94	38.1	32.22	30.48	26.09	33.81
ENSGALT00000009050	ENSGALG00000005643	LYVE1	-0.2856	0.1403	0.9996	-0.2333	0.3446	0.9997	-0.3165	0.132	0.9998	112.97	104.73	141.7	172.67	107.6	130.39	73.35	99.24	79.49	106.96	80.02	137.18
ENSGALT00000010189	ENSGALG00000006302		0.9058	0.1403	0.9996	1.419	0.08473	0.9997	0.5243	0.4662	0.9998	6.59	0.8	3.8	0.69	1.86	2.28	0.42	2.45	0.67	4.07	5.58	0.69
ENSGALT00000018451	ENSGALG00000011309	PLXNC1	0.2826	0.1404	0.9996	0.2871	0.3027	0.9997	0.2881	0.2531	0.9998	16.39	8.31	10.57	12.24	7.41	13.59	7.08	13.41	10.87	16.91	13.67	7.81
ENSGALT00000015787	ENSGALG00000009698	SLC38A1	0.1983	0.1405	0.9996	0.04817	0.8249	0.9997	0.3554	0.07772	0.9998	29.68	30.59	25.85	22.33	25.95	36.75	24.94	29.44	33.06	31.82	29.49	25.21
ENSGALT00000040409	ENSGALG00000004414	LUZP2	-1.032	0.1406	0.9996	-1.04	0.151	0.9997	-1.009	0.3288	0.9998	1.41	0.08	0.69	2.07	0.12	0.05	0.32	1.21	2.48	0.58	0.97	0.41
ENSGALT00000023629	ENSGALG00000014659		-0.2821	0.1408	0.9996	0.2436	0.2386	0.9997	-0.7416	0.002101	0.1783	43.85	26	62.36	59.62	36.6	28.36	35.27	34.53	40.01	50.4	37.31	34.26
ENSGALT00000019412	ENSGALG00000011894	CYP2D6	-0.2606	0.141	0.9996	0.1918	0.3335	0.9997	-0.6618	0.004158	0.2743	48.54	38.23	87.44	67.64	44.9	43.28	52.73	53.07	47.19	54.1	51.83	46.24
ENSGALT00000009539	ENSGALG00000005929	MAML1	0.176	0.141	0.9996	0.276	0.148	0.9997	0.09605	0.5834	0.9998	19.23	14.39	15.99	15.73	14.18	16.91	15.61	14.12	14.89	17.08	15.47	12.93
ENSGALT00000016778	ENSGALG00000010311	NAV3	0.4062	0.1412	0.9996	0.7189	0.06428	0.9997	0.1627	0.6041	0.9998	7.47	3.08	5.63	4.32	2.76	4.27	1.73	2.82	3.75	6.59	6.31	2.54
ENSGALT00000014597	ENSGALG00000008973	AMBP	0.8188	0.1413	0.9996	0.1255	0.8659	0.9997	1.946	0.004349	0.2809	1.16	0.92	0.33	0.15	0.24	0.84	0.49	1.09	1.14	1.43	0.65	0.25
ENSGALT00000014624	ENSGALG00000008991	VPS39	-0.2192	0.1415	0.9996	-0.3047	0.1238	0.9997	-0.09717	0.6118	0.9998	12.64	8.62	10.33	10.05	12.66	10.59	10.51	19.02	16.36	14.41	12.99	13.78
ENSGALT00000045979	ENSGALG00000028957		-0.6463	0.1417	0.9996	-0.771	0.2035	0.9997	-0.4598	0.446	0.9998	0.79	0.58	0.59	1.07	1.17	0.76	0.67	1.48	2.17	0.96	1.09	1.25
ENSGALT00000002649	ENSGALG00000001726	NUDCD2	-0.1836	0.1418	0.9996	-0.2267	0.2645	0.9997	-0.1325	0.4735	0.9998	63.46	56.48	58.69	56	73.51	56.15	51.38	74.87	61.59	50.61	55.53	58.16
ENSGALT00000005367	ENSGALG00000003396	NFATC3	0.2129	0.142	0.9996	0.1677	0.4314	0.9997	0.2586	0.1874	0.9998	31.93	21.88	25.27	21.48	18.35	26.47	16.5	19.59	23.62	24.64	23.93	17.39
ENSGALT00000010228	ENSGALG00000006326	MIF	-0.1799	0.1423	0.9996	-0.2812	0.1641	0.9997	-0.06776	0.6972	0.9998	251.32	235.01	263.29	247.77	280.12	287.25	219.79	278.53	378.48	276.75	235.57	279.01
ENSGALT00000003481			0.2796	0.1423	0.9996	0.4026	0.1975	0.9997	0.1609	0.5042	0.9998	120.49	165.99	131.99	122.66	143.42	166.44	217.66	116.74	137.38	125.66	174.2	161.38
ENSGALT00000043751	ENSGALG00000028982	CMPK2	-0.3333	0.1424	0.9996	0.003384	0.9907	0.9997	-0.6019	0.02219	0.6956	46.01	24.88	66.97	61.97	33.66	40.22	20.68	28.9	54.07	54.08	38.62	33.99
ENSGALT00000025769	ENSGALG00000015992	CRYZL1	-0.2001	0.1426	0.9996	-0.161	0.4799	0.9997	-0.2281	0.284	0.9998	30.48	23.44	28.43	26.7	36.35	26.44	25.46	36.07	31.62	29.73	28.94	31.07
ENSGALT00000017622	ENSGALG00000010841	C1orf168	-1.166	0.1427	0.9996	-1.234	0.04251	0.9439	-0.3854	0.5656	0.9998	0.26	0.38	0.92	0.58	0.45	0.86	1.25	17.89	6.13	8.15	3.03	6.05
ENSGALT00000031444	ENSGALG00000019797	PTH3R	0.9033	0.1429	0.9996	-0.1437	0.8589	0.9997	1.396	0.03719	0.8974	0.75	3.52	0.58	0.75	0.68	1	0.73	0.95	0.17	0.48	0.21	0.55
ENSGALT00000017834	ENSGALG00000010958	PPFIA2	0.3584	0.143	0.9996	0.366	0.3225	0.9997	0.3612	0.257	0.9998	7.15	3.14	4.96	2.79	3.81	5.13	2.94	4.86	4.66	6.93	5.2	2.67
ENSGALT00000020263	ENSGALG00000012405	EZH2	-0.1987	0.143	0.9996	-0.2939	0.1333	0.9997	-0.08673	0.6758	0.9998	18.51	16.58	16.26	15.07	24.53	18.81	16.59	24.62	21.45	16.36	19.87	21.98
ENSGALT00000019117	ENSGALG00000011695	HIPK3	0.203	0.1432	0.9996	0.1987	0.3432	0.9997	0.217	0.2724	0.9998	31.28	30.59	21.68	23.24	32.44	30.15	27.46	24.44	24.76	25.77	30.92	27.7
ENSGALT00000007893	ENSGALG00000004934	CDC25A	-0.3434	0.1432	0.9996	-0.6124	0.02251	0.7616	0.08469	0.7439	0.9998	13.6	11.17	12.55	8.73	13.51	13.13	12.29	30.39	24.52	19.43	14.67	19.52
ENSGALT00000043981	ENSGALG00000004934	CDC25A	-0.3434	0.1434	0.9996	-0.6124	0.0225	0.7616	0.08469	0.744	0.9998	13.52	11.12	12.48	8.68	13.44	13.06	12.23	30.23	24.39	19.32	14.6	19.41
ENSGALT00000004489	ENSGALG00000002846	NEURL1B	-0.2905	0.1435	0.9996	-0.3636	0.249	0.9997	-0.2044	0.4202	0.9998	22.49	14.84	22.57	25.26	15.49	19.39	10.15	32.36	23.45	23.93	22.28	19.37
ENSGALT00000027810	ENSGALG00000017204	SESN3	0.2711	0.1441	0.9996	0.2108	0.5042	0.9997	0.3375	0.1682	0.9998	18.62	14.18	11.55	12.89	12.42	15.15	10.68	13.66	15.31	16.59	16.35	10.48
ENSGALT00000000539	ENSGALG00000000394	SLC6A17	-0.8357	0.1446	0.9996	-1.077	0.1216	0.9997	-0.254	0.6602	0.9998	1.34	1.1	0.55	2.38	0.94	0.9	0.31	6.47	4.29	4.37	1.44	2.46
ENSGALT00000005972	ENSGALG00000003763	ICE2	-0.2042	0.1446	0.9996	-0.2387	0.2921	0.9997	-0.1643	0.4182	0.9998	13.08	9.05	10.78	11.82	11.6	9.36	7.87	11.11	10.49	9.34	9.96	11.85
ENSGALT00000037774	ENSGALG00000015425	LPL	0.7144	0.1447	0.9996	-0.3955	0.5188	0.9997	2.204	1.92e-11	4.76e-08	137.74	166.15	15.78	24.96	42.53	86.82	25.9	75.33	222.12	91.02	108.41	14.88
ENSGALT00000016035	ENSGALG00000009861	RD3	-0.8207	0.1448	0.9996	-0.82	0.2874	NA	-0.8058	0.28	0.9998	1.25	0.78	1.42	0.67	1.51	0.09	0.98	2.55	0.75	0.79	0.35	0.75
ENSGALT00000022697	ENSGALG00000014011	LRMP	-0.3438	0.1449	0.9996	-0.3861	0.1776	0.9997	-0.2608	0.3133	0.9998	11	8.55	13.36	12.57	8.48	9.98	9.98	28.39	17.28	19.39	15.64	15.68
ENSGALT00000019065	ENSGALG00000011663	FNDC1	0.2534	0.1451	0.9996	0.6151	0.01653	0.7007	-0.03201	0.88	0.9998	173.2	129.59	137.78	167.56	134.37	140.61	130.38	97.39	105.21	146.89	175.77	106.34
ENSGALT00000036845	ENSGALG00000015461		-0.8021	0.1451	0.9996	-0.7308	0.1405	0.9997	-1.021	0.0838	0.9998	0.45	1.39	3.05	2.32	0.95	1.27	2.04	3.76	8.13	5.06	4.78	8.22
ENSGALT00000002195	ENSGALG00000001443	PTPRU	0.2417	0.1452	0.9996	0.2497	0.3067	0.9997	0.245	0.2682	0.9998	15.38	21.17	17.86	18.69	16.05	26.96	27.92	20.41	19.64	23.45	16.29	20.54
ENSGALT00000024106	ENSGALG00000014943	FAM169A	-0.2917	0.1452	0.9996	-0.4679	0.05543	0.9997	-0.09468	0.7545	0.9998	17.81	29.36	20.94	15.37	34.89	20.26	22.06	32.98	32.88	17	23.64	26.25
ENSGALT00000006438	ENSGALG00000004045		0.2272	0.1452	0.9996	-0.07661	0.7405	0.9997	0.5128	0.01014	0.4658	28.56	32.32	20.94	18.51	21.3	27.57	16.62	26.65	26.12	28.1	22.22	20.97
ENSGALT00000036672	ENSGALG00000016223	MAOB	-0.4396	0.1452	0.9996	-0.4297	0.3138	0.9997	-0.4393	0.09736	0.9998	18.76	16.01	34.08	26.09	13.95	21.41	4.28	30.47	10.24	19.22	17.31	15.46
ENSGALT00000015687	ENSGALG00000009633	C5H15ORF29	-0.1832	0.1454	0.9996	-0.2959	0.1291	0.9997	-0.0547	0.7681	0.9998	35.73	33.43	31.04	31.22	42.83	34.5	31.48	49.08	38.75	33.25	34.3	40.15
ENSGALT00000016878	ENSGALG00000010363	HERC3	0.1862	0.1455	0.9996	0.3529	0.08021	0.9997	0.02453	0.8938	0.9998	14.91	15.23	12.75	15.11	13.74	13.18	17.24	13.52	14.88	18.39	14.73	13.25
ENSGALT00000038694	ENSGALG00000023421	CUZD1	-1.617	0.1458	0.9996	-1.727	0.01036	0.5799	2.322	0.03649	NA	0.14	0.04	0.04	0	0.09	0.65	0.33	18.46	7.88	5.18	4.38	7.01
ENSGALT00000027279	ENSGALG00000016884	SLC15A1	-1.432	0.1459	0.9996	-1.439	0.08076	0.9997	-1.185	0.1505	0.9998	0.3	0.08	0.06	0.42	0.67	0.15	0.2	18.38	4.55	8.8	1.41	5.71
ENSGALT00000020817	ENSGALG00000012756	PARPBP	-0.3281	0.146	0.9996	-0.5236	0.07253	0.9997	-0.1421	0.6599	0.9998	8.2	13.61	11.77	7.45	18.63	12.92	8.47	13.51	12.83	7.79	11.59	15.5
ENSGALT00000036604	ENSGALG00000016691		0.2583	0.1462	0.9996	0.2203	0.4657	0.9997	0.3037	0.2981	0.9998	1026.81	927.7	826.55	1033.38	448.32	978.13	894.91	814.16	757.27	906.78	921.98	881.07
ENSGALT00000027208	ENSGALG00000016843	COL4A2	0.2329	0.1463	0.9996	0.2466	0.4207	0.9997	0.2307	0.3272	0.9998	496.77	505.78	458.81	493.23	388.74	609.24	487.7	437.77	351.76	424.36	473.66	440.23
ENSGALT00000037119	ENSGALG00000015966		0.3402	0.1464	0.9996	0.1786	0.6304	0.9997	0.4933	0.08121	0.9998	17.16	17.1	13.15	11.14	14.35	21.48	11.84	15.48	10.73	16.4	16.88	15.15
ENSGALT00000038670	ENSGALG00000023411	CD180	0.5625	0.1464	0.9996	1.085	0.04808	0.9781	0.02758	0.947	0.9998	3	1.77	2.86	2.72	1.75	2.93	2.76	2.25	2.76	5.91	3.09	0.84
ENSGALT00000006688	ENSGALG00000004203	PSMG3	-0.2047	0.1465	0.9996	-0.291	0.1884	0.9997	-0.1151	0.577	0.9998	64.73	69.39	58.21	67.97	82.4	62.79	59.68	74.75	71.68	52.17	57.74	72.75
ENSGALT00000043569	ENSGALG00000027917	MRPL53	-0.2277	0.1467	0.9996	-0.2432	0.2715	0.9997	-0.1996	0.3876	0.9998	15.39	20.53	16.51	16.45	25.29	15.64	19.84	21.38	22.43	15.56	19.01	24.18
ENSGALT00000017896	ENSGALG00000010986	GNG4	-0.4197	0.1467	0.9996	-0.188	0.6404	0.9997	-0.6833	0.05416	0.9998	28.48	55.65	77.87	63.43	87.46	60.02	91.4	83.56	65.26	44.88	67.82	98.55
ENSGALT00000029351	ENSGALG00000013548	GZMA	-0.8238	0.1468	0.9996	-1.483	0.03295	0.8861	0.02656	0.972	0.9998	1.05	0.69	0.06	1.12	1.09	0.67	0.89	0.98	2.39	0.58	0.31	2.01
ENSGALT00000014591	ENSGALG00000008970	NRK	0.2251	0.1468	0.9996	0.4632	0.0316	0.874	0.01687	0.936	0.9998	48.05	28.2	39.18	43.22	33.58	45.2	32.6	33.63	32.54	56.07	41.39	31.97
ENSGALT00000044428	ENSGALG00000027986	NIPAL1	0.7034	0.147	0.9996	0.9553	0.1798	0.9997	0.5519	0.3417	0.9998	0.42	0.54	0.36	0.35	0.18	0.36	0.25	0.29	0.17	0.36	0.36	0.06
ENSGALT00000019440	ENSGALG00000011914	CENPM	-0.2884	0.1471	0.9996	-0.5305	0.06156	0.9997	0.0131	0.9589	0.9998	55.96	50.53	62.11	37.09	61.51	59.69	42.02	102.81	88.22	51.92	72.59	61.74
ENSGALT00000006746	ENSGALG00000000183	STAMBP	-0.2045	0.1472	0.9996	-0.32	0.1723	0.9997	-0.06741	0.7496	0.9998	22.07	18.72	20.08	19.59	20.23	17.92	17.49	25.84	25.37	21.18	20.43	25.99
ENSGALT00000023900	ENSGALG00000014804	THBS4	-0.5461	0.1472	0.9996	-1.014	0.005563	0.4489	0.1897	0.6962	0.9998	9.39	4.72	3.79	7.58	2.36	2.24	2.9	16.43	9.84	7.21	6.74	8.96
ENSGALT00000043682			0.4628	0.1474	0.9996	1.143	0.00313	0.3409	-0.3535	0.3102	0.9998	4.38	7.09	6.89	8.74	5.87	5.6	13.82	4.53	7.56	9.83	11.63	4.97
ENSGALT00000042804	ENSGALG00000027351	LRRC71	-0.761	0.1477	0.9996	-1.318	0.06336	0.9997	-0.1486	0.8221	0.9998	1.23	2.22	1.25	0.74	3.53	1.66	0.73	1.43	5.66	1.02	2.11	3
ENSGALT00000013920	ENSGALG00000008544	NCX1	0.3437	0.1478	0.9996	0.6484	0.04557	0.962	0.1023	0.7335	0.9998	15.84	9.07	14.35	12.48	6.37	11.97	7.22	8.28	10.4	15.95	13.64	5.8
ENSGALT00000033316	ENSGALG00000008658	ZNHIT6	-0.2043	0.1479	0.9996	-0.1164	0.6128	0.9997	-0.2821	0.1886	0.9998	29.08	32.21	32.78	32.77	42.66	29.62	31.66	42.68	37.41	31.2	36.07	33.12
ENSGALT00000010599	ENSGALG00000006566	TBCCD1	-0.1854	0.148	0.9996	-0.2595	0.2211	0.9997	-0.09985	0.6044	0.9998	26.62	28.67	25.99	28.68	32.62	27.98	27.63	33.61	37.44	25.78	25.79	29.49
ENSGALT00000000898	ENSGALG00000000632	CHTF8	-0.217	0.1482	0.9996	-0.2422	0.311	0.9997	-0.1773	0.4084	0.9998	37.51	45.38	45.82	44.89	52.81	46.6	46.2	59.73	61.47	37.65	58.55	56.38
ENSGALT00000037604	ENSGALG00000011737	FYCO1	0.2025	0.1484	0.9996	0.1623	0.4484	0.9997	0.2466	0.2066	0.9998	21.59	15.96	17.58	13.04	13.55	16.38	11.71	16.23	14.31	17.86	16.37	12.36
ENSGALT00000038593	ENSGALG00000007871	SLC1A2	0.6539	0.1489	0.9996	0.6463	0.2961	0.9997	0.6785	0.2833	0.9998	0.27	0.42	0.27	0.11	0.19	0.24	0.32	0.39	0.26	0.39	0.58	0.21
ENSGALT00000012904	ENSGALG00000007944	HECW2	0.2481	0.149	0.9996	0.2339	0.4199	0.9997	0.2721	0.2593	0.9998	5.49	6.06	5.28	4.4	4.79	6.29	4.44	5.92	4.84	6.6	6.49	4.78
ENSGALT00000012189	ENSGALG00000007537	INCENP	-0.23	0.149	0.9996	-0.4613	0.0441	0.9516	-0.006729	0.9753	0.9998	25.1	19.8	21.93	17	29.18	24.76	17.6	24.82	31.89	15.3	21.87	23.04
ENSGALT00000020737	ENSGALG00000012700	RNF182	-0.8676	0.149	0.9996	-0.9864	0.1421	0.9997	-0.5562	0.4703	0.9998	0.46	1.36	1.6	0.23	1.97	0.79	1.97	6.17	1.71	2.88	1.05	4.35
ENSGALT00000043249	ENSGALG00000026195	GALT	-0.4253	0.1491	0.9996	-0.263	0.5341	0.9997	-0.5776	0.1222	0.9998	4.76	8.31	10.41	9.61	7.99	5.92	6.41	8.97	8.33	7.45	7.6	9.61
ENSGALT00000018320	ENSGALG00000011232	STK11IP	-0.2586	0.1491	0.9996	-0.2746	0.2975	0.9997	-0.2274	0.3518	0.9998	6.51	5.94	9.5	5.96	8.35	8.39	6.48	12.51	7.91	7.64	10.46	10.54
ENSGALT00000043630	ENSGALG00000010997	DFNA5	-0.1903	0.1492	0.9996	-0.177	0.4237	0.9997	-0.1926	0.3277	0.9998	9.69	10.43	10.86	12.18	10.61	9.99	10.55	12.97	11.06	9.29	10.64	12.3
ENSGALT00000002289	ENSGALG00000001505	NGEF	-0.9935	0.1493	0.9996	-1.299	0.0506	0.9997	0.6229	0.2638	0.9998	2.71	0.63	0.94	0.99	0.66	0.86	1.41	20.16	4.47	8.94	1.36	5.18
ENSGALT00000027237	ENSGALG00000016860	ERCC5	-0.1933	0.1496	0.9996	-0.1018	0.6192	0.9997	-0.2775	0.1847	0.9998	16.8	14.47	14.78	16.15	20.78	12.54	14.74	18.61	19.57	17.58	16.6	16.98
ENSGALT00000016877	ENSGALG00000010363	HERC3	0.1845	0.1496	0.9996	0.35	0.08281	0.9997	0.02395	0.8964	0.9998	20.7	21.14	17.72	21	19.06	18.29	23.97	18.88	20.66	25.56	20.39	18.4
ENSGALT00000009663	ENSGALG00000006005	MED31	-0.1994	0.1498	0.9996	-0.2155	0.323	0.9997	-0.1696	0.39	0.9998	54.46	58.49	50.95	62.72	74.06	57.73	68.63	77.48	72.94	49.95	59.36	69.32
ENSGALT00000041305	ENSGALG00000001505	NGEF	-0.9911	0.1498	0.9996	-1.299	0.0506	0.9997	0.6318	0.2553	0.9998	2.62	0.61	0.9	0.96	0.64	0.85	1.36	19.45	4.31	8.63	1.31	5
ENSGALT00000001420	ENSGALG00000028896	MYH1E	0.7815	0.1499	0.9996	1.199	0.08792	0.9997	0.136	0.819	0.9998	0.56	1.06	0.37	0.83	0.48	0.24	0.86	0.64	0.12	1.19	2.39	1.16
ENSGALT00000040896	ENSGALG00000003717	MYO9B	0.1898	0.1499	0.9996	0.1496	0.4911	0.9997	0.2379	0.1756	0.9998	30.81	24.95	25.68	21.66	20.78	26.81	17.44	27.74	24.35	31.93	29.4	21.74
ENSGALT00000001227	ENSGALG00000000837	FKBP6	-0.861	0.1501	0.9996	-1.07	0.05612	0.9997	0.002947	0.9959	0.9998	1.42	1.36	1.55	0.8	1.5	1.2	1.88	12.36	5.9	6.23	3.52	6.88
ENSGALT00000034499	ENSGALG00000021378	UBAP1	0.2647	0.1503	0.9996	0.1546	0.5775	0.9997	0.4031	0.08154	0.9998	38.41	23.72	26.06	21.62	18.22	27.89	21.52	32.26	39.6	34.98	39.53	18.8
ENSGALT00000011730	ENSGALG00000007248		0.2157	0.1504	0.9996	0.3034	0.2391	0.9997	0.1411	0.5192	0.9998	27.37	23.38	21.04	25.23	19.75	24.03	25.69	24.97	19.26	25.89	25.56	21.58
ENSGALT00000029725	ENSGALG00000013510	UTP15	-0.2	0.1505	0.9996	-0.2041	0.3577	0.9997	-0.1849	0.3819	0.9998	25.03	24.97	28.96	20.77	31.39	22.95	24.97	28.14	30.56	21.82	25.89	29.63
ENSGALT00000045369	ENSGALG00000028326		0.574	0.1507	0.9996	0.6871	0.2759	0.9997	0.4594	0.1638	0.9998	5.15	4.37	3.11	2.87	2.75	2.81	1.24	3.96	5.23	6.24	7.79	0.71
ENSGALT00000018546	ENSGALG00000011369	LHX8	-1.218	0.1508	0.9996	-1.422	0.04152	0.9434	1.002	0.1857	NA	0.32	0.24	0.15	0.11	0.24	0.51	0.31	8.21	3.45	3.86	1.56	3.94
ENSGALT00000013485	ENSGALG00000008287	PSMD10	-0.2435	0.1508	0.9996	-0.6207	0.004712	0.4292	0.09215	0.6596	0.9998	90.01	126.23	88.92	95.69	112.81	106.18	67.68	119.56	103	78.03	75.77	132.85
ENSGALT00000007864	ENSGALG00000004917	DOC2B	0.4171	0.1512	0.9996	0.8224	0.03369	0.893	0.02261	0.9514	0.9998	6.82	4.6	5.86	3.97	9.4	8.72	7.37	5.56	3.76	10.04	9.27	6.3
ENSGALT00000006863	ENSGALG00000004310	TTYH3	0.2104	0.1513	0.9996	0.1822	0.4301	0.9997	0.249	0.203	0.9998	67.62	81.18	71.53	53.75	68.7	86.17	61.84	70.58	101.24	90.69	89.24	52.51
ENSGALT00000036155	ENSGALG00000011937	NFE2L1	0.2037	0.1513	0.9996	0.3124	0.1323	0.9997	0.1187	0.5464	0.9998	63.05	41.19	55.19	48.32	43.48	60.4	37.27	44.7	46.32	61.09	54.43	37.37
ENSGALT00000017030	ENSGALG00000010461	EBF3	0.6793	0.1514	0.9996	0.3415	0.6079	NA	1.016	0.1236	0.9998	0.64	0.89	0.64	0.29	0.23	0.85	0.44	0.53	0.51	0.54	0.84	0.46
ENSGALT00000019257	ENSGALG00000011799		-0.6821	0.1514	0.9996	-0.4935	0.4113	0.9997	-0.911	0.1287	0.9998	2.94	3.8	3.88	2.36	8	0.95	3.08	10.34	2.4	4.66	3.98	4.53
ENSGALT00000020029	ENSGALG00000012263	NEMF	0.1804	0.1514	0.9996	0.07537	0.7136	0.9997	0.2941	0.1124	0.9998	26.22	18.29	17.45	16.23	17.21	19.82	19.93	19.1	20.69	20.13	18	18.42
ENSGALT00000044879	ENSGALG00000023521	ADRA2A	-0.251	0.1518	0.9996	-0.099	0.7311	0.9997	-0.3865	0.1221	0.9998	8.05	6.33	8.04	10.01	7.78	5.95	6.73	8.66	8.24	7.4	7.44	7.43
ENSGALT00000014059	ENSGALG00000008638		0.3097	0.1519	0.9996	0.5018	0.08475	0.9997	0.09274	0.7564	0.9998	5.01	4.57	3.03	5.91	3.36	3.89	5.8	5.68	3.96	7.63	5.27	4.24
ENSGALT00000013363	ENSGALG00000008206	TESC	0.528	0.152	0.9996	0.7518	0.165	0.9997	0.2977	0.5351	0.9998	3.65	4.48	2.65	2.77	3.68	3.31	4.69	3.03	2.92	4.23	5.58	3.09
ENSGALT00000025028	ENSGALG00000015523		-0.7128	0.1521	0.9996	-0.8203	0.211	0.9997	-0.6454	0.2205	0.9998	2.06	0.54	1.46	1.39	1.86	0.58	0.55	1.71	0.88	0.44	0.54	0.32
ENSGALT00000022838	ENSGALG00000014107		-0.9461	0.1521	0.9996	-1.09	0.01217	0.6163	0.1833	0.7003	0.9998	3.01	2	1.93	3.08	1.67	2.78	5.05	46.54	19.22	18.8	15.16	19.85
ENSGALT00000022911	ENSGALG00000014166	TSPO	0.2089	0.1521	0.9996	0.3123	0.2193	0.9997	0.1166	0.588	0.9998	74.22	67.74	68.73	70.17	60.09	79.26	80.91	70.58	62.15	79.96	75.01	67.44
ENSGALT00000019789	ENSGALG00000012116	EEPD1	0.3065	0.1523	0.9996	0.6345	0.02232	0.761	-0.03104	0.9084	0.9998	41.54	25.02	46.63	30.66	20.52	32.37	28.78	25.79	35.97	68.37	35.66	26.97
ENSGALT00000030490	ENSGALG00000014698	CASP2	-0.1891	0.1524	0.9996	-0.1833	0.3641	0.9997	-0.1842	0.3577	0.9998	34.79	28.08	29.52	30.79	44.69	32.1	27.23	36.08	42.94	29.18	39.01	34.69
ENSGALT00000016936	ENSGALG00000010400	SMARCAD1	-0.1808	0.1525	0.9996	-0.1729	0.4029	0.9997	-0.1773	0.3622	0.9998	21.32	18.91	20.27	20.21	26.97	20.97	19.03	26.3	25.41	19.52	24.49	22.99
ENSGALT00000010135			-0.2656	0.1526	0.9996	-0.5759	0.006067	0.4638	0.109	0.6602	0.9998	38.31	34.63	36	20.41	46.82	40.95	31.46	67.51	57.93	34.8	39.14	40.75
ENSGALT00000019911	ENSGALG00000012195		-1.318	0.1526	0.9996	-1.381	0.01015	0.5799	0.5462	0.3664	0.9998	0.72	0.28	0.54	0.45	0.34	0.99	1.95	44.59	16.32	18.78	9.33	18.89
ENSGALT00000045741	ENSGALG00000026704	GPX8	-0.219	0.1527	0.9996	-0.2239	0.3398	0.9997	-0.2049	0.3221	0.9998	46.71	63.91	54.1	62.33	74.55	57.97	54.94	58.7	53.09	51.7	51.16	80.81
ENSGALT00000035097	ENSGALG00000021647	NRTN	-0.6236	0.1527	0.9996	-0.444	0.4769	0.9997	-0.7807	0.1862	0.9998	0.86	2.2	2.38	2.3	3.37	1.66	1.22	3.1	2.25	1.78	2.07	1.88
ENSGALT00000038354	ENSGALG00000010356	RAD54L	-0.3305	0.1527	0.9996	-0.426	0.1388	0.9997	-0.1743	0.5419	0.9998	5.73	6.93	5.76	6.33	8.07	5.56	6.65	15.1	10.58	10.04	8.55	9.83
ENSGALT00000016761	ENSGALG00000010302	SLC33A1	0.1932	0.1529	0.9996	0.2191	0.3278	0.9997	0.1768	0.3373	0.9998	37.46	40.05	35.16	30.52	38.51	42.84	44.62	34.61	51.9	45.68	38.7	31.34
ENSGALT00000002914	ENSGALG00000001879	GRID1	0.5422	0.153	0.9996	0.4567	0.3693	0.9997	0.6402	0.1783	0.9998	0.91	1.78	0.48	0.9	0.74	0.64	0.53	0.86	0.73	1.46	1.47	0.98
ENSGALT00000012254	ENSGALG00000007579	APBB1IP	0.4871	0.153	0.9996	0.428	0.3607	0.9997	0.5515	0.1888	0.9998	11.62	4.01	6.27	4.38	2.9	5.11	4.82	7.01	4.32	7.58	4.84	2.27
ENSGALT00000007159	ENSGALG00000004494	CCNE1	-0.2412	0.1531	0.9996	-0.2547	0.3348	0.9997	-0.2137	0.3933	0.9998	10.75	9	8.73	9.67	13.78	8.77	9.57	14.57	12.07	10.55	10.65	11.98
ENSGALT00000039119	ENSGALG00000008713	BIRC5	-0.2486	0.1532	0.9996	-0.3653	0.08777	0.9997	-0.1227	0.6397	0.9998	96.92	131.9	122.26	79.24	179.55	126.38	121.48	141.63	144.47	96.08	103.26	151.51
ENSGALT00000005387	ENSGALG00000003406	RXRG	-0.7205	0.1534	0.9996	-1.019	0.1551	0.9997	-0.4187	0.5201	0.9998	0.36	0.37	0.98	0.41	0.89	1.03	0.43	0.93	0.4	0.37	0.59	1.59
ENSGALT00000017568	ENSGALG00000010805	USP24	0.1722	0.1534	0.9996	0.0532	0.7893	0.9997	0.2972	0.09666	0.9998	11.2	10.56	9.46	7.85	8.93	11.28	8.29	10.48	10.8	11.06	10.26	8.68
ENSGALT00000039118			-0.2483	0.1536	0.9996	-0.3674	0.08626	0.9997	-0.1201	0.6465	0.9998	112.94	153.08	142.03	92.06	208.4	147.3	140.95	164.64	168.21	111.29	120.35	176.21
ENSGALT00000015424	ENSGALG00000009473	EFCAB1	-0.6401	0.1536	0.9996	-0.8512	0.1397	0.9997	-0.258	0.6077	0.9998	3.18	4.04	2.52	3.95	4.71	2.33	5.2	11.36	9.97	6.11	2.17	4.87
ENSGALT00000018301	ENSGALG00000010500	Nkx-6.2	-0.9557	0.1539	0.9996	-0.9051	0.2067	0.9997	-1.161	0.1134	NA	0.14	0.38	0.38	0.7	0.68	0.27	0.41	3.99	1.43	2.81	0.88	2.37
ENSGALT00000027641	ENSGALG00000017106	ATP8A2	-0.9662	0.1543	0.9996	-1.253	0.1004	0.9997	0.1954	0.7204	0.9998	1.73	0.95	1.36	1.19	0.39	0.79	0.15	12.51	5.21	6.31	2.33	3.63
ENSGALT00000009088	ENSGALG00000005666	ADM	0.2908	0.1544	0.9996	0.5878	0.07041	0.9997	-0.0139	0.9464	0.9998	38.6	32.62	29.02	35.7	34.18	29.44	40.54	28.95	18.21	34.56	57	43.52
ENSGALT00000005813	ENSGALG00000003668	PITPNC1	0.3044	0.1544	0.9996	0.4169	0.2318	0.9997	0.2181	0.4076	0.9998	27.95	22.24	22.44	23.96	17.61	26.34	16.6	15.92	18.89	25.5	27.25	19
ENSGALT00000008693	ENSGALG00000005413	HS3ST6	0.6333	0.1545	0.9996	0.5277	0.411	0.9997	0.7507	0.2178	0.9998	0.62	1.31	0.72	0.56	0.4	0.92	0.57	0.46	0.82	1.04	1.21	0.73
ENSGALT00000019087	ENSGALG00000011678	DNAJC13	-0.2321	0.1545	0.9996	-0.4683	0.05035	0.9997	0.05578	0.7459	0.9998	17.84	14.58	15.95	14.6	15.02	16.25	11.32	26.74	26.13	22.67	14.29	17.04
ENSGALT00000019399	ENSGALG00000011889	PRKCH	0.3977	0.1545	0.9996	0.3712	0.3631	0.9997	0.4344	0.1843	0.9998	5.8	14.13	8.97	6.82	9.47	14.49	16.04	10.79	5.74	7.3	6.28	8.32
ENSGALT00000044283	ENSGALG00000003668	PITPNC1	0.2943	0.1546	0.9996	0.4016	0.241	0.9997	0.212	0.4146	0.9998	26.42	21.02	21.31	22.5	16.84	24.75	16.19	15.41	18.18	23.75	25.46	17.81
ENSGALT00000023574	ENSGALG00000014624	CERS3	-0.5642	0.1546	0.9996	-0.1476	0.7848	0.9997	-1.001	0.0384	0.909	4.31	1.47	4.6	5.53	5.29	2.25	2.7	2.79	5.74	4.81	4.04	4.73
ENSGALT00000044874	ENSGALG00000026763		0.501	0.1546	0.9996	1.134	0.0005327	0.1711	-0.3993	0.3663	0.9998	13.2	5.62	8.96	18.35	4.66	6.55	25.8	10.47	7.91	15.4	20.22	11.31
ENSGALT00000022454	ENSGALG00000013839	SYNJ2BP	-0.2092	0.1546	0.9996	-0.03938	0.8695	0.9997	-0.3758	0.07236	0.9998	67.62	66.93	99.53	75.45	83.06	68.91	87.25	81.86	94.86	81.16	70.34	83.29
ENSGALT00000014392	ENSGALG00000008860	LONRF3	0.208	0.1547	0.9996	0.1379	0.5702	0.9997	0.2898	0.1172	0.9998	38.99	39.49	27.98	33.33	34.74	41.75	43.68	36.54	33.11	28.66	41.43	39.72
ENSGALT00000039742	ENSGALG00000007434		-0.2254	0.1547	0.9996	-0.3844	0.149	0.9997	-0.05186	0.8152	0.9998	27.33	19.5	24.98	22.28	21.64	21.65	17.69	30.96	30.23	18.2	26.64	24.64
ENSGALT00000024258	ENSGALG00000015042	CRMP1A	-0.291	0.1548	0.9996	-0.0457	0.8334	0.9997	-0.5004	0.106	0.9998	27.48	12.27	20.58	20.35	44.75	23.02	20.96	25.17	26.28	26.11	18.74	20.27
ENSGALT00000010502	ENSGALG00000006500	NDE1	-0.221	0.1551	0.9996	-0.3488	0.08611	0.9997	-0.07679	0.748	0.9998	63.02	60.09	58.36	40.57	86.34	56.5	54.62	78.47	79.57	49.32	65.79	69.95
ENSGALT00000002385	ENSGALG00000001569	RHOC	0.1839	0.1552	0.9996	0.1652	0.4118	0.9997	0.213	0.2634	0.9998	237.13	238.91	201.74	215.56	155.97	204.5	181.61	254.1	216.59	257.81	241.08	166.88
ENSGALT00000037253	ENSGALG00000015042	CRMP1A	-0.2902	0.1553	0.9996	-0.04871	0.822	0.9997	-0.4972	0.1086	0.9998	28.98	12.96	21.81	21.42	47.29	24.49	22.16	26.87	28	27.77	19.94	21.45
ENSGALT00000026768	ENSGALG00000016583	ESCO2	-0.2205	0.1553	0.9996	-0.2856	0.2023	0.9997	-0.1312	0.5372	0.9998	38.34	24.56	32.3	26.68	36.1	26.7	25.81	50.69	44.68	33.61	40.79	32.87
ENSGALT00000023256	ENSGALG00000018557	SOD3	0.3886	0.1553	0.9996	1.069	0.0007021	0.2038	-0.2944	0.3114	0.9998	282.96	116.13	278.37	341.62	198.47	295.78	507.1	155.19	147.44	309.15	291.12	255.76
ENSGALT00000026325	ENSGALG00000016317	KIAA0196	-0.1773	0.1557	0.9996	-0.2537	0.1988	0.9997	-0.0807	0.652	0.9998	25.26	20.61	21.2	22.58	24.75	20.73	20.1	32.2	25.8	25.33	24.93	29.58
ENSGALT00000034103	ENSGALG00000004510	ZNF536	0.6172	0.1559	0.9996	0.2012	0.737	0.9997	1.14	0.0114	0.4827	1.54	1.33	0.45	0.34	0.81	0.77	0.37	1.48	1.19	1.8	1.22	0.39
ENSGALT00000013437	ENSGALG00000008256	BLM	0.214	0.156	0.9996	0.252	0.2274	0.9997	0.1873	0.4092	0.9998	19.44	30.28	25.07	25.47	22.72	35.07	28.15	25.09	27.27	22.81	34.05	23.05
ENSGALT00000045905	ENSGALG00000027036	PKIB	0.2758	0.156	0.9996	0.2773	0.3475	0.9997	0.2842	0.214	0.9998	25.33	15.48	13.83	17.81	14.05	16.75	10.67	15.99	11.49	13.18	20.49	10.73
ENSGALT00000000294	ENSGALG00000000218		-0.1766	0.1562	0.9996	-0.219	0.2442	0.9997	-0.1203	0.5318	0.9998	64.03	71.91	60.37	66.28	85	62.83	66.96	90.19	80.22	64.22	70.25	77.06
ENSGALT00000024191	ENSGALG00000015000	LYAR	-0.2095	0.1565	0.9996	-0.295	0.1787	0.9997	-0.1143	0.5924	0.9998	67.49	82.18	65.71	69.55	102.69	74.27	80.42	90.62	93.75	60.31	64.12	83.38
ENSGALT00000017097	ENSGALG00000010500	Nkx-6.2	-0.9543	0.1566	0.9996	-0.9043	0.2085	0.9997	-1.161	0.1133	NA	0.13	0.35	0.35	0.64	0.63	0.25	0.38	3.66	1.32	2.65	0.81	2.29
ENSGALT00000045255	ENSGALG00000026753	FSBP	-0.2382	0.1569	0.9996	-0.2353	0.3406	0.9997	-0.229	0.3334	0.9998	10.79	9.81	8.6	9.42	15.43	8.65	10.53	12.34	10.09	7.71	10.71	13.45
ENSGALT00000044109	ENSGALG00000005379		0.917	0.157	0.9996	1.183	0.1194	0.9997	0.6152	0.4595	0.9998	11.33	0.6	2.45	4.84	0.81	1.45	0.71	3.8	3.75	11.44	6.98	1.09
ENSGALT00000031337	ENSGALG00000013293	GLDN	-0.4429	0.157	0.9996	-0.9523	0.003058	0.3409	0.204	0.5975	0.9998	40.25	85.91	52.7	29.89	107.65	94.45	91.97	133.12	150.9	34.11	55.61	99.35
ENSGALT00000037366	ENSGALG00000014887	ASF1A	-0.2031	0.1571	0.9996	-0.2738	0.1848	0.9997	-0.1093	0.6024	0.9998	79.33	77.64	72.66	67.41	104.83	75.42	83.61	124.77	98.19	83.98	82.69	96.66
ENSGALT00000046004	ENSGALG00000027213	ALX1	-0.252	0.1571	0.9996	-0.2647	0.3731	0.9997	-0.2295	0.3367	0.9998	4.86	5.71	5.66	6.77	6.05	5.52	4.29	7.84	5.76	4.63	5.84	5.08
ENSGALT00000035116	ENSGALG00000021658	PAFAH2	-0.4716	0.1574	0.9996	-0.356	0.4701	0.9997	-0.5782	0.1481	0.9998	4.93	3.29	6.01	5.64	4.55	2.97	5.37	6.64	5.2	3.64	3.4	5.19
ENSGALT00000007727	ENSGALG00000004840	RPH3A	-0.7126	0.1575	0.9996	-0.4222	0.456	0.9997	-1.439	0.00816	0.4131	0.42	0.42	0.89	1.18	1.34	0.45	1.25	3.73	1.73	2.17	1.44	1.39
ENSGALT00000039400	ENSGALG00000006186	RAD21L1	0.4661	0.1576	0.9996	0.6421	0.1872	0.9997	0.3041	0.4288	0.9998	4.94	2.96	3.46	2.54	3.43	4.14	4.23	3.7	2.78	5.97	3.07	2.48
ENSGALT00000032964	ENSGALG00000020614	TM2D1	0.2119	0.1577	0.9996	0.2561	0.3054	0.9997	0.1774	0.4272	0.9998	27.74	18.75	18.48	21.9	17.75	21.35	25.34	20.81	24.71	24.31	21.9	18.11
ENSGALT00000044784	ENSGALG00000026598	NXNL2	-0.999	0.1578	0.9996	-0.2537	0.7711	NA	-2.134	0.014	0.5451	2.92	0	5.1	5.26	3.04	0.28	3.71	9.92	0.57	3.01	2.63	1.53
ENSGALT00000031751	ENSGALG00000014827	KIAA0408	0.5311	0.1579	0.9996	0.6859	0.2216	0.9997	0.3873	0.4237	0.9998	0.68	0.7	0.38	0.44	0.55	0.46	0.58	0.32	0.6	0.68	0.77	0.4
ENSGALT00000039687	ENSGALG00000002652	FZD10	0.6323	0.158	0.9996	0.09641	0.8791	0.9997	1.155	0.01129	0.4827	10.18	3.93	1.98	2.86	2.78	3.68	0.98	5.16	4.71	7	4.07	1.75
ENSGALT00000012147	ENSGALG00000007513	FAM207A	-0.188	0.158	0.9996	-0.2502	0.1988	0.9997	-0.0973	0.5798	0.9998	105.96	94.63	98.69	97.21	112.02	94.69	112.56	166.86	138.3	115.99	118.54	130.48
ENSGALT00000018814	ENSGALG00000011549	ANKS1B	0.3115	0.1581	0.9996	0.5383	0.1068	0.9997	0.06051	0.7758	0.9998	8.51	11.26	10.99	10.08	9.48	12.67	18.27	15.02	6.37	17.7	8.89	11.39
ENSGALT00000003418	ENSGALG00000002182	NR5A2	0.7191	0.1582	0.9996	-0.04985	0.9478	0.9997	1.64	1.24e-09	1.18e-06	48.57	42.91	7.91	12.41	17.62	29.92	7.14	30.34	59.7	37.3	39.36	1.23
ENSGALT00000032202	ENSGALG00000020201	CEP44	-0.1782	0.1582	0.9996	-0.03361	0.8655	0.9997	-0.3204	0.08721	0.9998	15.48	13.94	17.13	16.59	21.72	16.11	17.82	21.52	20.16	17.23	18.8	16.67
ENSGALT00000014487	ENSGALG00000008909	USP13	-0.8518	0.1582	0.9996	-1.078	0.05115	0.9997	-0.1413	0.8466	0.9998	1.34	0.14	0.62	1.03	0.29	0.37	0.81	4.19	2.95	2.15	1.07	1.76
ENSGALT00000009186	ENSGALG00000005724	MTHFSD	-0.3179	0.1584	0.9996	-0.3742	0.2811	0.9997	-0.2524	0.3975	0.9998	15.71	13.6	19.55	12.93	14.36	10.99	11	18.13	19.32	15.53	11.9	14.88
ENSGALT00000023641	ENSGALG00000014670	TTC37	0.1779	0.1585	0.9996	0.1089	0.6086	0.9997	0.2512	0.1555	0.9998	11.77	9.68	8.79	8.22	9.21	10.62	7.6	8.73	11.18	10.52	10.51	7.91
ENSGALT00000004583	ENSGALG00000002904	REEP3	0.2178	0.1586	0.9996	0.1461	0.575	0.9997	0.2885	0.1666	0.9998	42.63	40.54	32.73	31.58	39.33	46.57	32.3	33.39	35.82	31.59	42.38	31.74
ENSGALT00000020648	ENSGALG00000012654	NFATC1	0.3482	0.1588	0.9996	0.1794	0.6409	0.9997	0.4918	0.07855	0.9998	10.1	6.76	6.03	5.42	5.08	7.12	5.39	6.3	3.69	5.23	6.3	5.65
ENSGALT00000023263	ENSGALG00000014398	PPARGC1A	0.8129	0.1589	0.9996	0.4048	0.5824	0.9997	1.572	0.01569	0.5678	0.5	0.83	0.12	0.18	0.19	0.15	0.21	0.67	0.74	0.51	1.18	0.1
ENSGALT00000013206	ENSGALG00000008139	EML6	-0.9019	0.1589	0.9996	-1.157	0.1028	0.9997	0.06176	0.9135	0.9998	0.38	0.16	0.3	0.26	0.16	0.24	0.1	2.52	1.01	1.31	0.54	0.9
ENSGALT00000004656	ENSGALG00000002944	CPS1	-0.9555	0.159	0.9996	-1.161	0.06117	0.9997	0.1559	0.7835	0.9998	0.58	0.36	0.61	0.16	0.4	0.4	0.49	5.84	2.12	3.46	0.79	2.84
ENSGALT00000024316	ENSGALG00000022891	B4GALT3	-0.3081	0.159	0.9996	-0.3064	0.2902	0.9997	-0.2967	0.322	0.9998	9.72	8.47	7.05	12.37	12.02	8.11	9.94	17.53	14.69	14.29	10.88	13.31
ENSGALT00000040402	ENSGALG00000001201	GFOD2	-0.1862	0.1591	0.9996	-0.2455	0.2842	0.9997	-0.1206	0.5361	0.9998	22.1	19.3	20.67	20.88	20.76	17.42	17.9	20.57	23.59	16.8	18.19	21.97
ENSGALT00000013654	ENSGALG00000008381	TMEM237	-0.2221	0.1591	0.9996	-0.2123	0.4223	0.9997	-0.2198	0.3464	0.9998	33.63	20.89	30.71	27.32	34.62	27.65	24.39	36.59	32.38	30.62	24.28	27.82
ENSGALT00000017591	ENSGALG00000010820	CHGA	0.631	0.1592	0.9996	-0.0004809	0.9994	0.9997	1.208	0.03382	0.8527	2.14	0.89	0.7	0.54	0.44	0.99	0.53	0.63	0.83	1.15	0.68	0.97
ENSGALT00000040234	ENSGALG00000006086	FAM13B	0.1726	0.1596	0.9996	0.2224	0.2639	0.9997	0.1359	0.4474	0.9998	55.53	42.96	46.18	43.1	37.45	44.78	40.37	50.87	38.34	51.11	49.63	37.69
ENSGALT00000019721	ENSGALG00000012072		-0.2929	0.1598	0.9996	-0.222	0.4601	0.9997	-0.349	0.1521	0.9998	63.33	30.68	67.83	63.09	44.77	49.27	24.42	39.08	76.99	57.59	52.1	45.84
ENSGALT00000029722			-0.1628	0.1599	0.9996	-0.1019	0.6033	0.9997	-0.2152	0.227	0.9998	65.38	57.96	74.74	69.36	65.42	61.82	63.98	86.1	76.94	73.68	65.16	66.55
ENSGALT00000018841	ENSGALG00000011558	LRP6	0.2151	0.1599	0.9996	0.07513	0.7359	0.9997	0.3362	0.1005	0.9998	11.24	9.53	9.94	8.35	7.35	12.46	6.82	8.06	9.16	9.23	8.63	7.34
ENSGALT00000045338	ENSGALG00000026873	RSPO2	0.6805	0.1601	0.9996	0.8383	0.2145	0.9997	0.4574	0.3222	0.9998	3.88	1.65	2.04	1.56	1.23	1.37	6.83	1.9	0.61	2.96	1.8	4.33
ENSGALT00000027564	ENSGALG00000017064	RFC3	-0.2005	0.1602	0.9996	-0.3365	0.1039	0.9997	-0.06552	0.7511	0.9998	17.03	17.04	15.38	15.39	23.54	19.01	13.15	18.95	20.57	13.28	18.44	19.81
ENSGALT00000015353	ENSGALG00000009429	RXFP1	-0.2375	0.1602	0.9996	-0.5452	0.02252	0.7616	0.0942	0.6479	0.9998	26.84	30.09	20.56	29.92	30.17	31.11	30.61	37.27	41.66	19.79	22.3	34.66
ENSGALT00000031372	ENSGALG00000000755	ACER3	-0.179	0.1604	0.9996	-0.1623	0.4464	0.9997	-0.1841	0.3158	0.9998	36.63	29.42	35.16	35.93	40.31	34.74	24.68	40.43	38.24	35.63	32.75	30.49
ENSGALT00000029909	ENSGALG00000027513	HOXD9	-0.43	0.1605	0.9996	-0.508	0.2757	0.9997	-0.3479	0.3368	0.9998	7.03	7.18	8.88	9.11	8.8	7.33	6.59	9.33	8.99	5.91	6.25	9.8
ENSGALT00000032302	ENSGALG00000020261	AKAP14	0.8052	0.1606	0.9996	1.306	0.116	0.9997	0.3488	0.6217	NA	0.68	0.48	1.05	0.46	0.3	1.17	1.61	0.44	0.22	0.24	1.09	0.6
ENSGALT00000019349	ENSGALG00000011861	SYT16	0.8492	0.1608	0.9996	1.323	0.1296	0.9997	0.4584	0.5287	0.9998	0.44	0.53	0.59	0.05	0.42	0.52	0.58	0.57	0.05	0.76	0.35	0.09
ENSGALT00000007715	ENSGALG00000004829	ATP2B2	0.2263	0.1608	0.9996	0.4323	0.03469	0.8969	0.03573	0.8828	0.9998	35.02	15.39	22.16	26.09	19.47	21.9	20.54	19.13	21.74	31.27	28.61	21.08
ENSGALT00000021029	ENSGALG00000012894	7	0.5994	0.1612	0.9996	0.8808	0.154	0.9997	0.2682	0.6147	0.9998	1.53	1.05	0.9	1.35	0.84	1.24	1.82	1.22	0.54	2.4	1.6	1.49
ENSGALT00000023988	ENSGALG00000014867	PAIP1	-0.1777	0.1613	0.9996	-0.1931	0.3655	0.9997	-0.1504	0.4018	0.9998	57.57	47.2	59.71	52.81	57.6	52.66	42.1	77.58	66.02	59.26	61.26	51.41
ENSGALT00000039091	ENSGALG00000002428	ZP2	-1.383	0.1614	0.9996	-1.495	0.006441	0.4661	1.272	0.1649	0.9998	0.57	0.17	0.56	0.58	0.02	2.14	1.56	46.78	18.86	15.86	12.07	19.09
ENSGALT00000043798			0.4246	0.1614	0.9996	0.0445	0.9201	0.9997	0.8991	0.001691	0.1577	42.81	57.5	25.01	19.76	33.36	48.1	22.53	33.32	86.67	51.62	67.27	23.56
ENSGALT00000016864	ENSGALG00000010357	7	0.413	0.1614	0.9996	0.5805	0.1885	0.9997	0.2615	0.4574	0.9998	8.16	5.39	6.39	5.14	5.32	7.29	8.75	5.11	5.74	6.68	6.91	5.05
ENSGALT00000013522	ENSGALG00000008306	FGL2	-0.5706	0.1615	0.9996	-0.1529	0.8025	0.9997	-0.9757	0.005916	0.3355	206.47	73.22	229.72	196.36	458.25	186.97	367.04	261.4	428.75	175.47	54.62	60.68
ENSGALT00000043084	ENSGALG00000026027	CLIC3	0.3854	0.1616	0.9996	0.3616	0.3992	0.9997	0.4203	0.1848	0.9998	12.36	11.02	8.17	7.33	7.36	7.99	12.05	7.46	5.81	9.79	9.35	12.07
ENSGALT00000038760	ENSGALG00000023439		-0.8087	0.1616	0.9996	-1.626	0.06846	0.9997	-0.09443	0.8648	0.9998	0.9	1.54	1.28	1.06	1.55	1.26	0.62	1.15	0.64	0.08	1.18	4.2
ENSGALT00000045249	ENSGALG00000028679	RRP8	-0.4153	0.1619	0.9996	-0.5913	0.1662	0.9997	-0.2325	0.53	0.9998	24.37	40.08	39.76	29.95	42.8	32.63	25.05	43.38	47.06	24.84	36.29	45.58
ENSGALT00000031634	ENSGALG00000028551		-0.2819	0.1621	0.9996	-0.384	0.1999	0.9997	-0.1737	0.4557	0.9998	188.53	142.68	251.32	223.31	144.68	234.03	122.57	232.05	362.83	196.29	197.17	117.86
ENSGALT00000032871	ENSGALG00000020569	DIMT1	-0.2083	0.1622	0.9996	-0.2728	0.2808	0.9997	-0.1334	0.5495	0.9998	20.32	20.07	18.51	21.17	20.32	15.64	17.53	21.7	25.8	17.47	18.74	21.05
ENSGALT00000043415	ENSGALG00000027190	COX11	0.2194	0.1623	0.9996	0.1127	0.5877	0.9997	0.3462	0.1374	0.9998	31.35	33.82	18.81	26.71	20.08	20.17	25.61	24.93	36.08	32.14	29.51	23.97
ENSGALT00000003332	ENSGALG00000002132	KCNIP1	-0.8385	0.1623	0.9996	-1.2	0.0527	0.9997	0.1174	0.8625	0.9998	1.09	0.54	0.13	1.34	1.15	1.33	0.54	6.76	2.38	2.84	1.69	2.8
ENSGALT00000002079	ENSGALG00000001362	CLK3	0.2121	0.1628	0.9996	0.1058	0.6255	0.9997	0.354	0.08945	0.9998	32.78	33.51	23.31	21.68	29.12	30.65	34.66	32.55	42.31	39.43	35.88	32.81
ENSGALT00000025993	ENSGALG00000016138	DSCAM	-0.9151	0.1629	0.9996	-1.586	0.03126	0.8711	0.7406	0.3677	NA	0.04	0.07	0.06	0.01	0.04	0.08	0.03	0.35	0.2	0.06	0.13	0.16
ENSGALT00000015988	ENSGALG00000009835	XPOT	-0.1815	0.1633	0.9996	-0.2342	0.2851	0.9997	-0.1188	0.522	0.9998	130.08	123.45	124.5	123.48	151.6	123.33	111.82	158.93	155.44	117.71	128.09	129.25
ENSGALT00000005393	ENSGALG00000003410	CDK2AP1	-0.3064	0.1633	0.9996	-0.442	0.09225	0.9997	-0.1548	0.6239	0.9998	163.74	352.12	248.21	186.76	419	255.66	287.46	327.06	368.52	172.97	267.36	355.18
ENSGALT00000001362	ENSGALG00000000927	ANGPTL2	0.3011	0.1633	0.9996	0.5088	0.1174	0.9997	0.1348	0.568	0.9998	129.74	110.06	110.24	71.37	141.24	123.19	128.88	91.79	58.51	75.13	147.13	108.42
ENSGALT00000007035	ENSGALG00000004414	LUZP2	-1.068	0.1634	0.9996	-0.9434	0.1897	0.9997	-1.313	0.2668	NA	0.83	0.05	0.55	1.49	0.04	0	0.35	1.43	2.51	0.68	1.13	0.47
ENSGALT00000008694	ENSGALG00000005414	MSRB1	-0.171	0.1637	0.9996	-0.05936	0.7655	0.9997	-0.2723	0.137	0.9998	65.77	63.87	66.96	71.37	78.28	54.07	67.36	78.72	68.27	70.44	62.16	72.52
ENSGALT00000020801	ENSGALG00000012747	NEDD9	0.2297	0.1637	0.9996	0.2385	0.3529	0.9997	0.2343	0.2256	0.9998	28.07	26.36	22.21	19.2	22.83	22.99	36.14	33.96	24.06	21.8	34.19	25.24
ENSGALT00000015525	ENSGALG00000009539	B3GALNT1	-0.6144	0.1639	0.9996	-0.4196	0.4737	0.9997	-0.7515	0.1905	0.9998	2.88	1.3	5.97	3.25	1.59	2.44	1.22	3.21	1.85	1.96	2.35	2.59
ENSGALT00000003760	ENSGALG00000002389	ITGB4	0.4167	0.1641	0.9996	0.2683	0.5358	0.9997	0.603	0.04566	0.9919	10.65	20.55	9.67	8.03	16.76	21.68	32.85	17.62	16.02	6.58	12.49	14.07
ENSGALT00000045662	ENSGALG00000005379		0.898	0.1642	0.9996	1.188	0.0992	0.9997	0.5562	0.5169	0.9998	9.35	0.38	2.13	4.09	0.64	1.15	0.95	3.32	3.23	9.37	6.08	0.86
ENSGALT00000003906	ENSGALG00000002477	B3GALT2	0.3338	0.1642	0.9996	0.3056	0.4448	0.9997	0.3737	0.1013	0.9998	32.62	32.71	22.24	32.21	24.67	39.72	40.75	34.39	11.11	25.12	30.97	36.96
ENSGALT00000044875	ENSGALG00000012756	PARPBP	-0.3136	0.1643	0.9996	-0.4655	0.1417	0.9997	-0.1594	0.6183	0.9998	9.86	15.31	13.7	9.38	21.09	14.95	10.36	15.29	15.58	9.83	14.7	19.33
ENSGALT00000004182	ENSGALG00000002655	ITGAV	0.2195	0.1643	0.9996	0.1833	0.3905	0.9997	0.256	0.2035	0.9998	53.53	34.01	43.66	34.66	30.66	46.82	25.66	32.1	38.16	42.95	35.66	25.84
ENSGALT00000000149	ENSGALG00000000107	TRIM7.1	0.576	0.1648	0.9996	0.7637	0.1864	0.9997	0.3867	0.4451	0.9998	4.34	1.91	1.47	1.97	2.19	1.45	2.54	1.11	2.73	1.98	4.7	1.85
ENSGALT00000036426	ENSGALG00000017186	BIRC2	-0.2213	0.1649	0.9996	-0.1102	0.643	0.9997	-0.3244	0.1255	0.9998	68.89	47.24	78.49	75.88	51.52	53.64	43.67	75.26	79.27	84.17	59.15	56.23
ENSGALT00000045062	ENSGALG00000026333	GNGT2	-1.055	0.165	0.9996	-0.5058	0.6264	0.9997	-2.178	0.01055	NA	0.33	0.2	1.41	1.09	0.43	0.11	0	2.08	1.39	2.37	0.3	0.38
ENSGALT00000002140	ENSGALG00000001407	ADAMTS15	0.2756	0.1652	0.9996	-0.2372	0.363	0.9997	0.7702	0.0006371	0.07576	19.88	25.83	12.63	10.39	15.34	20.92	11.25	15.21	24.25	14.78	19.58	16.7
ENSGALT00000044180	ENSGALG00000006543	PFKL	-0.7679	0.1656	0.9996	-0.8812	0.2299	0.9997	-0.5816	0.4355	NA	0.04	0.16	0.1	0.12	0.2	0.09	0.18	0.22	0.21	0.18	0.05	0.37
ENSGALT00000000046	ENSGALG00000000033	NFU1	-0.1677	0.1657	0.9996	-0.1106	0.5791	0.9997	-0.217	0.2379	0.9998	76.46	74.16	81.97	76.22	99	75.96	81.75	91.2	94.81	82.51	86	97.9
ENSGALT00000022283	ENSGALG00000013703	FAM69C	-0.5606	0.1659	0.9996	-0.3754	0.5035	0.9997	-0.7457	0.1795	0.9998	0.42	0.48	0.63	1.43	0.84	0.86	0.68	1.26	0.9	0.74	0.72	0.78
ENSGALT00000036350	ENSGALG00000022693	TPBGL	0.8998	0.1659	0.9996	0.05736	0.9475	0.9997	2.136	0.0001337	0.02491	12.94	16.55	0.99	1.61	6.54	11.83	2.47	8.96	22.56	12.26	16.7	0.27
ENSGALT00000046012	ENSGALG00000025988	RORC	-0.6561	0.166	0.9996	-0.5936	0.3856	0.9997	-0.7119	0.2473	0.9998	0.42	1.21	2.17	1.18	1.32	1.22	1.28	0.77	1.89	0.61	1.14	2.2
ENSGALT00000032636	ENSGALG00000009050	CAPN3	0.5285	0.1661	0.9996	1.016	0.05521	0.9997	0.05984	0.891	0.9998	2.45	1.43	2.23	2.32	1.09	2.18	1.32	1.64	1.72	3.97	3.16	0.97
ENSGALT00000025908	ENSGALG00000016078	ZFPM2	-0.2804	0.1666	0.9996	-0.06457	0.8343	0.9997	-0.5044	0.0252	0.7355	9.71	11.26	10.58	14.23	16.52	8.77	16.76	12.54	10.44	9.49	11.38	18.62
ENSGALT00000001593	ENSGALG00000001065	DRC7	0.5691	0.1666	0.9996	-0.313	0.5438	0.9997	1.518	9.49e-05	0.01963	15.25	28.67	4.77	4.11	13.27	20.17	9.08	14.04	32.73	17.34	11.06	3.15
ENSGALT00000016642	ENSGALG00000010238	NAP1L1	-0.1869	0.1677	0.9996	-0.2504	0.2902	0.9997	-0.1172	0.5469	0.9998	539.66	515.93	518.96	586.76	586.73	543.54	426.91	647.3	629.06	486.19	528.58	527.73
ENSGALT00000029798	ENSGALG00000002042	KNOP1	-0.2036	0.1678	0.9996	-0.1781	0.4315	0.9997	-0.218	0.309	0.9998	40.95	34.35	32.89	36.98	45.24	26.39	28.56	41.53	38.12	29.52	43.89	40.84
ENSGALT00000013368	ENSGALG00000008211	ACP2	0.1697	0.1678	0.9996	0.2814	0.1694	0.9997	0.07207	0.6782	0.9998	74.43	70.32	64.67	70.24	60.77	66.15	67.8	64.73	77.89	70.58	81.65	49.02
ENSGALT00000005541	ENSGALG00000003503	MYBL2	-0.1792	0.168	0.9996	-0.3048	0.1445	0.9997	-0.03324	0.8632	0.9998	14.25	14.47	13.31	13.67	14.71	12.98	12.31	19.95	17.12	14	14.61	16.08
ENSGALT00000005254	ENSGALG00000003316	FMO3	0.2438	0.1683	0.9996	0.5091	0.01171	0.6161	0.04718	0.8354	0.9998	107.69	64.27	74.45	73.93	62.14	53.33	50.13	52.34	53.15	75.65	79.4	44.83
ENSGALT00000003005	ENSGALG00000001942	SPDL1	-0.1859	0.1684	0.9996	-0.2107	0.2923	0.9997	-0.1479	0.4791	0.9998	28.54	26.61	26.33	24.45	40.01	28.79	28.32	35.05	36.9	25.89	31.96	33.21
ENSGALT00000045647	ENSGALG00000027057	ZCCHC10	-0.1714	0.1685	0.9996	-0.2771	0.1501	0.9997	-0.04527	0.8102	0.9998	44.43	42.29	38.2	40.56	52.08	43.22	41.94	61.3	55.3	44.75	42.9	49.15
ENSGALT00000024052	ENSGALG00000014914	SNX18	0.2652	0.1687	0.9996	0.08872	0.7783	0.9997	0.447	0.05869	0.9998	32.01	36.76	23.97	19.81	27.35	30.21	26.91	28	41.44	28.47	30.48	16.75
ENSGALT00000042745	ENSGALG00000026098	IL8	0.673	0.1687	0.9996	0.6277	0.3757	0.9997	0.7233	0.2216	0.9998	2.3	0.74	1.27	0.87	0.47	1.43	0.74	0.34	0.7	2.11	1.24	1.6
ENSGALT00000024188	ENSGALG00000014999	MAP1B	-0.3544	0.1687	0.9996	-0.6463	0.006247	0.4638	0.18	0.4355	0.9998	6.4	4.03	5.5	4.47	4.47	6.45	5.15	14.13	11.11	10.13	7.65	11.95
ENSGALT00000018648	ENSGALG00000011434	SLC11A1	0.7061	0.1687	0.9996	1.698	0.002814	0.3409	-0.9206	0.06268	0.9998	1.56	1.5	4.04	3.03	1.51	1.56	2.52	2.34	2.96	8.18	9.64	1.19
ENSGALT00000010484	ENSGALG00000006486	RPP30	-0.2029	0.1688	0.9996	-0.2694	0.2439	0.9997	-0.1145	0.5877	0.9998	59.77	43.99	50.76	50.25	52.16	41.99	42.58	78.29	69.85	57.34	58.87	52.93
ENSGALT00000022808	ENSGALG00000014085	TM7SF3	-0.3912	0.1691	0.9996	-0.7298	0.05566	0.9997	0.1122	0.6944	0.9998	12.08	7.3	8.81	8.74	8.53	9.74	6.83	28.42	15.54	15.72	9.18	11.15
ENSGALT00000016715	ENSGALG00000010277	YLPM1	0.183	0.1692	0.9996	0.2377	0.2561	0.9997	0.142	0.4494	0.9998	23.26	17.52	18.43	20.07	15.38	20.47	14.12	16.51	19.21	23.43	20	15.17
ENSGALT00000028268			-0.8065	0.1695	0.9996	-0.219	0.775	0.9997	-1.252	0.1014	0.9998	0.77	0.39	0.24	2.41	1.57	0.66	0.15	0.92	1.01	1.06	0.85	0.52
ENSGALT00000024193	ENSGALG00000015001	LAMA4	-0.2242	0.1696	0.9996	-0.2448	0.2829	0.9997	-0.1971	0.3648	0.9998	32.73	17.25	24.23	31.76	26.26	24.48	15.9	27.17	32.82	23.18	24.12	18.75
ENSGALT00000014307	ENSGALG00000008803		-0.2224	0.1696	0.9996	-0.4426	0.03681	0.9241	0.04585	0.8382	0.9998	19.16	15.76	17.78	13.24	22.26	21.54	14.63	30.04	25.93	20.51	20.96	23.74
ENSGALT00000040296	ENSGALG00000023936		0.2223	0.1696	0.9996	0.2995	0.2672	0.9997	0.1608	0.477	0.9998	33.04	32.92	22.71	31.42	28.66	28.85	26.87	33.53	28.49	33.04	34.71	19.17
ENSGALT00000020085	ENSGALG00000012292	BANK1	-0.8608	0.1697	0.9996	-0.8559	0.146	0.9997	-0.8557	0.2882	0.9998	0.06	0.05	0.36	0.39	0.34	0.51	0.63	1.61	0.81	1	0.47	1.54
ENSGALT00000042927	ENSGALG00000027891	NREP	-0.1978	0.1697	0.9996	-0.1879	0.4802	0.9997	-0.1985	0.3176	0.9998	525.15	427.08	541.19	535.35	520.05	478.33	380.02	528.98	519.66	496.52	548.72	635.11
ENSGALT00000033855	ENSGALG00000003316	FMO3	0.2498	0.1698	0.9996	0.498	0.01235	0.6163	0.07269	0.7541	0.9998	91.33	54.18	60.27	61.51	51.99	43.84	41.33	39.8	40	59.95	62.91	41.04
ENSGALT00000027392	ENSGALG00000016947	ELF1	0.2093	0.1701	0.9996	0.312	0.1715	0.9997	0.1307	0.5519	0.9998	40.49	29.56	40.61	31.17	26.81	41.03	34.11	27.08	31.73	30.9	35.71	26.91
ENSGALT00000044173	ENSGALG00000026507	[2Fe-2S]	0.2305	0.1702	0.9996	0.2963	0.2461	0.9997	0.1837	0.3257	0.9998	85.9	78.36	86.35	64.7	73.68	97.28	47.29	70.82	76.33	108.41	74.7	48.37
ENSGALT00000004522	ENSGALG00000002866	KANSL1L	0.1823	0.1702	0.9996	0.287	0.1824	0.9997	0.09044	0.6598	0.9998	18.35	13.05	16.83	13.85	12.74	16.2	15.27	14.45	15.36	17.78	16.51	12.95
ENSGALT00000014987	ENSGALG00000009204	C16orf59	-0.2573	0.1704	0.9996	-0.191	0.4903	0.9997	-0.3058	0.249	0.9998	22.23	35.4	40.15	44.23	31.23	37.39	24.35	32.47	39.44	24.78	36.38	30.62
ENSGALT00000016008	ENSGALG00000009847	STXBP6	-0.2329	0.1704	0.9996	-0.2971	0.2921	0.9997	-0.1613	0.4906	0.9998	15.89	17.32	15.65	16.46	22.46	16.69	10.06	22.16	19.22	19.44	17.69	18.68
ENSGALT00000010983	ENSGALG00000006792	VSTM2L	0.682	0.1707	0.9996	0.8644	0.1829	0.9997	0.5571	0.398	0.9998	0.57	3.91	1.89	1.37	2.01	3.31	1.07	1.33	1.34	3.07	2.37	1
ENSGALT00000003180	ENSGALG00000002045	EIF2B	-0.1832	0.171	0.9996	-0.2499	0.2339	0.9997	-0.1026	0.5953	0.9998	213.32	214.4	207.49	183.82	260.89	193.13	200.85	260.6	274.93	198.79	216.06	237.25
ENSGALT00000042829	ENSGALG00000012837	EXOC2	-0.1744	0.1711	0.9996	-0.03418	0.8636	0.9997	-0.3	0.1108	0.9998	16.7	16.24	17.1	18.1	23.99	16.3	17.95	20.48	17.75	16.28	18.66	18.86
ENSGALT00000010935	ENSGALG00000021104	SLC22A4	-0.4861	0.1711	0.9996	-0.2128	0.5848	0.9997	-0.7491	0.1369	0.9998	24.5	7.31	36.43	23	6.16	9.17	20.76	19.99	31.67	14.54	12.72	9.13
ENSGALT00000011280	ENSGALG00000006963	ENDOV	-0.2427	0.1712	0.9996	-0.008152	0.9766	0.9997	-0.5068	0.01821	0.6137	38.98	35.7	54.49	47.11	50.27	34.87	50.47	36.89	66.38	46.76	55.25	57.85
ENSGALT00000014928	ENSGALG00000009163	S100A11	0.2139	0.1714	0.9996	0.2059	0.4391	0.9997	0.2324	0.2329	0.9998	1210.28	1188.32	998.29	909.64	1193.64	1329.02	1351.76	981.03	1039.47	1009.63	1305.15	1322.07
ENSGALT00000024128	ENSGALG00000014961	FAM26E	-0.2904	0.1715	0.9996	-0.5805	0.01969	0.7238	0.1102	0.6772	0.9998	5.5	7.98	7.02	7.84	7.15	10.71	9.84	13.32	14.54	6.46	9.09	12.59
ENSGALT00000043259	ENSGALG00000015042	CRMP1A	-0.2818	0.1716	0.9996	-0.03807	0.8603	0.9997	-0.49	0.1182	0.9998	17.66	7.84	13.03	12.91	28.85	14.92	13.47	16.04	16.79	16.81	12.11	13.11
ENSGALT00000013530	ENSGALG00000008312	GSAP	-0.3485	0.1716	0.9996	-0.354	0.3294	0.9997	-0.3289	0.2709	0.9998	4.93	4.92	5.84	6.54	6.54	5.58	5.23	10.26	10.17	10.66	5.43	8
ENSGALT00000015999	ENSGALG00000009840	TBK1	0.1689	0.1719	0.9996	0.2596	0.2227	0.9997	0.08972	0.6222	0.9998	19.08	15.94	15.42	15.61	16.54	16.99	14.04	14.74	17.31	20.02	20.24	15.25
ENSGALT00000030102	ENSGALG00000017090	POMP	-0.1826	0.1721	0.9996	-0.3024	0.1427	0.9997	-0.05984	0.7486	0.9998	397.77	465.96	480.88	432.83	478.12	498.54	368.26	544.52	469.7	394.62	430.07	527.27
ENSGALT00000015564	ENSGALG00000009559	IFT80	-0.1922	0.1721	0.9996	-0.1831	0.431	0.9997	-0.1898	0.3441	0.9998	24.24	17.1	21.96	19.98	25.38	19.47	19.76	23.93	19.62	17.75	20.58	25.7
ENSGALT00000045852	ENSGALG00000028250	ANKRD22	-0.7602	0.1725	0.9996	-1.036	0.07518	0.9997	0.05881	0.9135	0.9998	0.64	1.28	0.4	0.66	1.33	0.6	1.23	7.36	0.9	2.17	1.76	2.81
ENSGALT00000009904	ENSGALG00000006137	ARHGAP22	-0.4709	0.1725	0.9996	-0.8329	0.06753	0.9997	0.01945	0.9602	0.9998	3.4	1.87	2.54	2.25	2.71	2.6	1.76	6.47	4.46	3.2	2.82	3.56
ENSGALT00000010272	ENSGALG00000006355	SPTY2D1	0.1773	0.1725	0.9996	0.2552	0.2428	0.9997	0.1044	0.5836	0.9998	27.87	24.38	22.3	23.28	23.77	24.3	29.62	27.25	23.92	27.41	30.73	26.25
ENSGALT00000036915	ENSGALG00000015252	ST3GAL6	0.2656	0.1727	0.9996	0.5398	0.01047	0.5799	0.05113	0.8498	0.9998	76.55	59.32	88.76	58.26	34.51	57.65	55.03	50.26	46.62	78.83	52.92	38.29
ENSGALT00000009812	ENSGALG00000006080	GPC4	0.2182	0.1727	0.9996	0.2551	0.275	0.9997	0.1951	0.3551	0.9998	282.63	182.39	227.85	175.61	165.52	207.5	155.8	149.18	210.9	216.01	212.12	152.09
ENSGALT00000009957	ENSGALG00000006167	LRRC8B	0.2775	0.1727	0.9996	0.3184	0.275	0.9997	0.2413	0.3593	0.9998	15.64	8.38	7.35	11.08	8.66	9.22	7.71	14.01	12.19	18.2	14.86	7.84
ENSGALT00000000728	ENSGALG00000000528	DBNDD1	-0.4703	0.1727	0.9996	-0.7161	0.1523	0.9997	-0.1878	0.6567	0.9998	4.53	5.23	5.16	4.83	5.46	4.09	3.42	8.41	6.84	4.27	5.23	6.95
ENSGALT00000010494	ENSGALG00000006494	GRAMD1B	0.3922	0.1728	0.9996	0.777	0.05469	0.9997	0.06901	0.8125	0.9998	23.42	18.74	32.53	17.16	12.19	24.46	9.33	15.65	20.62	44.96	20.91	9.12
ENSGALT00000039051	ENSGALG00000006856	CD151	0.1937	0.1729	0.9996	0.3076	0.198	0.9997	0.09653	0.6059	0.9998	159.13	168.64	154.26	150.65	148.16	167.55	184.21	151.41	135.66	169.21	151.44	144.4
ENSGALT00000021002	ENSGALG00000012875	WEE2	-1.144	0.173	0.9996	-1.243	0.03918	0.9398	0.3596	0.5432	0.9998	0.72	1.07	0.38	0.93	1.15	1.45	1.4	38.18	17	20.6	7.96	16.89
ENSGALT00000003519	ENSGALG00000002248	NAB1	0.1838	0.1731	0.9996	0.2814	0.1801	0.9997	0.105	0.5749	0.9998	85.9	57.26	59.36	64.51	65.26	66.81	70.52	58.27	59.52	63.11	69.81	58.85
ENSGALT00000024196	ENSGALG00000015003	ATP1A1	0.2314	0.1733	0.9996	0.06231	0.8312	0.9997	0.4182	0.1014	0.9998	517.48	693.94	392.76	339.14	542.91	518.28	563.92	543.57	631.75	483.37	548.56	449.87
ENSGALT00000025637	ENSGALG00000015907	SYNJ1	0.2304	0.1733	0.9996	0.2503	0.3805	0.9997	0.2211	0.3395	0.9998	8.96	5.94	6.93	6.16	5.45	7.4	4.95	6.56	7.16	9.06	7.19	4.9
ENSGALT00000045345	ENSGALG00000028145	BORCS6	0.2557	0.1734	0.9996	0.4494	0.126	0.9997	0.05871	0.8127	0.9998	14.82	11.7	11.84	16.07	11.52	15.74	16.59	11.52	17.71	20.93	14.38	10.99
ENSGALT00000044158	ENSGALG00000028501	dCK	-0.2282	0.1735	0.9996	-0.3032	0.1534	0.9997	-0.1452	0.5658	0.9998	36.79	38.41	34.57	27.1	61.38	38.26	36.05	43.62	47.19	28.54	37.97	43.03
ENSGALT00000006591	ENSGALG00000004144	DDX50	-0.1612	0.1736	0.9996	-0.1218	0.5402	0.9997	-0.1912	0.2749	0.9998	68.73	54.73	70.8	64.93	61.4	54.09	50.51	73.98	80.66	66.76	69.63	58.88
ENSGALT00000002637	ENSGALG00000001719	NUP88	-0.1991	0.1738	0.9996	-0.2308	0.2495	0.9997	-0.1444	0.4215	0.9998	36.32	35.37	35.45	35.76	39.28	30.71	40.22	62.14	52.03	49.59	39.5	45.81
ENSGALT00000026043	ENSGALG00000016162	PTP4A3	0.2125	0.174	0.9996	0.3093	0.2289	0.9997	0.1294	0.5504	0.9998	88.43	68.99	84.49	74.43	58.88	87.47	55.95	60.96	78.94	93.26	98.27	67.29
ENSGALT00000043742	ENSGALG00000028966	HSPB2	-0.416	0.174	0.9996	-0.01877	0.9673	0.9997	-0.8513	0.005846	0.3355	3.96	5.46	7.21	10.26	9.57	5.85	12.59	9.48	6.04	5.84	4.23	9.34
ENSGALT00000024610	ENSGALG00000015252	ST3GAL6	0.2649	0.174	0.9996	0.5399	0.01049	0.5799	0.04987	0.8536	0.9998	74.24	57.43	86.12	56.49	33.42	55.82	53.32	48.73	45.18	76.4	51.28	37.06
ENSGALT00000021117	ENSGALG00000012947	CAPRIN2	-0.5964	0.1741	0.9996	-1.006	0.007894	0.5189	0.6183	0.01681	0.5813	9.94	6.23	3.71	5.03	5.61	6.61	5.67	43.16	22.78	21.32	12.55	16.4
ENSGALT00000026923	ENSGALG00000016685	ASMT	0.7089	0.1741	0.9996	0.9077	0.1937	0.9997	0.4817	0.5112	0.9998	0.89	0.21	0.44	0.66	0.19	0.75	0.4	0.59	0.41	0.8	1.4	0.42
ENSGALT00000038512	ENSGALG00000007016	FAM169B	-0.2753	0.1742	0.9996	-0.392	0.2289	0.9997	-0.1527	0.5845	0.9998	18.05	16.8	17.8	13.87	21.99	14.6	13.58	18.91	21.28	16.48	14.23	20.71
ENSGALT00000032056	ENSGALG00000014971	SLC2A9	0.8301	0.1744	0.9996	-0.2101	0.8072	0.9997	1.79	0.0001006	0.02012	8.66	16.83	3.75	1.02	6.59	14.06	5.21	9.24	13.84	10.62	2.63	0.08
ENSGALT00000004155	ENSGALG00000002639	TRPC1	0.1966	0.1745	0.9996	0.1806	0.3814	0.9997	0.2232	0.3193	0.9998	30.47	26.22	17.47	21.34	32.55	28.85	23.48	24.41	27.52	27.22	34.27	26.34
ENSGALT00000019158	ENSGALG00000011725	TOPBP1	-0.2306	0.1746	0.9996	-0.3035	0.1915	0.9997	-0.123	0.5961	0.9998	8.25	6.07	6.13	7.34	8.26	6.25	7.07	11.9	11.14	9.54	8.54	9.53
ENSGALT00000008659	ENSGALG00000005391	SELK	-0.1646	0.1748	0.9996	-0.1707	0.3994	0.9997	-0.1485	0.407	0.9998	162.62	148.2	155.42	164.31	192.95	163.6	150.16	168.13	174.85	154.62	159.09	203.75
ENSGALT00000024404	ENSGALG00000015122	TAF4B	-0.4401	0.1751	0.9996	-0.6897	0.1002	0.9997	-0.02782	0.9334	0.9998	4.71	4.46	6.13	4.13	3.9	5.03	2.97	12.88	11.02	10.24	5.41	7.22
ENSGALT00000037307	ENSGALG00000014485	LDB2	0.1813	0.1752	0.9996	0.2216	0.2988	0.9997	0.1562	0.3921	0.9998	43.95	38.18	32.53	33.85	34.57	33.38	33.85	30.68	26.92	33.73	34.16	33.9
ENSGALT00000001779	ENSGALG00000001174	WBSCR16	-0.222	0.1752	0.9996	-0.2145	0.3969	0.9997	-0.2191	0.3583	0.9998	11.58	14.46	12.37	14.58	15.47	11.11	11.59	19.7	19.13	16.78	15.19	14.21
ENSGALT00000001427	ENSGALG00000028134	MYH1B	0.816	0.1753	0.9996	1.529	0.06167	0.9997	-0.1842	0.7622	0.9998	0.39	0.61	0.26	0.83	0.32	0.24	0.75	0.33	0.02	0.95	1.68	0.81
ENSGALT00000026596	ENSGALG00000016486	HS1BP3	-0.2474	0.1753	0.9996	0.07061	0.8084	0.9997	-0.5726	0.005316	0.3216	14.66	11.99	19.15	19.88	21.16	14.94	20.22	17.16	18.77	11.48	23.01	19.2
ENSGALT00000008788	ENSGALG00000005470	PLPPR5	0.361	0.1753	0.9996	-0.03264	0.9077	0.9997	0.6878	0.05923	0.9998	17.04	27.11	8.97	8.72	14.01	7.44	13.92	13.79	9.56	8.75	9.63	11.92
ENSGALT00000020225	ENSGALG00000012387	NUP43	-0.1906	0.1754	0.9996	-0.2061	0.3178	0.9997	-0.1628	0.4462	0.9998	39.04	44.91	36.52	38.96	54.87	34.87	39.25	51.3	54.24	35.86	47.7	44.08
ENSGALT00000044088	ENSGALG00000028373	GAS2L3	-0.2345	0.1754	0.9996	-0.3412	0.1536	0.9997	-0.1069	0.6886	0.9998	8.81	6.76	8.43	5.05	11.25	8.02	8.05	11.56	10.86	8	7.14	8.76
ENSGALT00000026520	ENSGALG00000016439	GRHL1	-0.8455	0.1756	0.9996	-0.926	0.127	0.9997	-0.4493	0.3656	0.9998	0.61	0.58	0.9	0.62	1.08	0.76	0.59	8.48	3.2	5.17	2.27	3.85
ENSGALT00000026175	ENSGALG00000016233	TG	-0.5841	0.1756	0.9996	-0.3149	0.6329	0.9997	-0.8572	0.08014	0.9998	0.24	0.18	0.38	0.31	0.36	0.18	0.27	0.62	0.12	0.22	0.28	0.27
ENSGALT00000008104	ENSGALG00000016781	MAP4K4	0.1842	0.1756	0.9996	0.2364	0.2769	0.9997	0.1455	0.4133	0.9998	44.52	32.53	34.1	34.58	30.12	35.58	25.17	31.36	38.56	43.44	38.14	24.86
ENSGALT00000005463	ENSGALG00000003449	DNAJC7	-0.1555	0.1758	0.9996	-0.198	0.3132	0.9997	-0.1039	0.5507	0.9998	55.89	49.2	51.49	51.65	56.26	47.11	44.1	56.56	65.34	50.92	49.32	52.37
ENSGALT00000005643	ENSGALG00000003563	YARS	-0.1679	0.176	0.9996	-0.1561	0.4172	0.9997	-0.1686	0.3918	0.9998	32.96	37.91	40.63	30.93	41.59	31.76	32.95	43.92	40.11	37.07	34.15	38.12
ENSGALT00000020600	ENSGALG00000012619	PRDM4	0.1722	0.1763	0.9996	0.3129	0.1102	0.9997	0.0547	0.7692	0.9998	40.17	32.6	28.1	38	34.85	35.12	36.05	28.44	33.86	35.56	35.22	28.54
ENSGALT00000014546	ENSGALG00000008946	NHLRC2	0.2061	0.1763	0.9996	0.2497	0.3438	0.9997	0.1781	0.3814	0.9998	14.03	12.38	11.3	11.62	11.24	13.25	9.73	11.43	11.08	11.35	14.16	8.63
ENSGALT00000002494	ENSGALG00000001632	MIS12	-0.3164	0.1764	0.9996	-0.5676	0.05319	0.9997	-0.005272	0.9869	0.9998	35.63	34.04	47.37	19.42	47.1	46.32	25.14	60.91	70.43	41.15	50.29	48.76
ENSGALT00000002733	ENSGALG00000001777	MFSD11	-0.155	0.1765	0.9996	-0.152	0.4316	0.9997	-0.1473	0.4126	0.9998	53.12	51.89	53.92	52.06	62.14	50.44	43.88	65.35	60.22	57.26	55.63	56.76
ENSGALT00000014327	ENSGALG00000008813	CROT	-0.1896	0.1769	0.9996	-0.2873	0.1435	0.9997	-0.06895	0.7442	0.9998	28.03	29.73	24.15	29.1	39.63	32.78	30.12	38.4	44.74	29.83	34.3	38.04
ENSGALT00000006103	ENSGALG00000019719	KRT19	0.3066	0.177	0.9996	0.212	0.5508	0.9997	0.4095	0.06954	0.9998	111.31	125.72	117.92	80.91	109.98	181.44	187.72	101.39	102.76	59.23	120.29	136.31
ENSGALT00000045876	ENSGALG00000026080	OMD	-0.3015	0.177	0.9996	-0.07096	0.7412	0.9997	-0.5513	0.1036	0.9998	22.15	23.22	50.02	17.19	53.42	38.45	31.01	54.61	39.68	41.25	42.3	32.26
ENSGALT00000015303	ENSGALG00000009393	CAV1	0.2386	0.1771	0.9996	0.4476	0.09631	0.9997	0.06533	0.7418	0.9998	389.29	288.73	293.44	275.03	280.12	236.4	342.29	273.13	155.71	243.72	326.84	275.49
ENSGALT00000018228	ENSGALG00000011180	FAM120B	-0.2524	0.1774	0.9996	-0.0511	0.864	0.9997	-0.433	0.08772	0.9998	7.66	10.2	13.79	12.08	13.15	11.57	10.96	9.55	12.41	10.26	10.6	12.71
ENSGALT00000031841	ENSGALG00000020009	C1orf131	-0.4347	0.1774	0.9996	-0.3468	0.4403	0.9997	-0.5173	0.2072	0.9998	16.17	30.07	27.49	32.75	40.12	24.78	26.52	33.23	38.88	27.24	26.59	35.53
ENSGALT00000040721	ENSGALG00000021475	ADAR	-0.1921	0.1775	0.9996	-0.1119	0.6171	0.9997	-0.2621	0.1691	0.9998	44.98	30.82	46.49	46.44	35.96	35.1	28.13	38.78	56.49	48.52	38.85	35.32
ENSGALT00000032997	ENSGALG00000009553	SMC4	-0.2179	0.1777	0.9996	-0.3631	0.07399	0.9997	-0.06632	0.7866	0.9998	50.36	43.38	41.02	35.82	74.28	54.07	38.05	56.99	64.46	40.65	51.47	54.3
ENSGALT00000028137	ENSGALG00000017447	OSTF1	0.1738	0.1777	0.9996	0.3035	0.1345	0.9997	0.07023	0.7013	0.9998	122.27	88.46	102.6	97.62	90.99	104.19	87.98	84.38	90	101.73	107.82	78.7
ENSGALT00000023336	ENSGALG00000014453	FAM46C	-1.019	0.1778	0.9996	-1.17	0.08084	0.9997	0.3705	0.4422	0.9998	2.46	1.52	1.01	1.37	1.61	1.37	1.08	38.64	15.98	23.04	5.84	13.99
ENSGALT00000013047	ENSGALG00000008040		-0.8368	0.1779	0.9996	-1.034	0.2227	0.9997	-0.4443	0.4404	0.9998	2.52	0.95	2.01	2	1.13	0.47	0.54	1	11.93	2.72	3.15	0.85
ENSGALT00000040354	ENSGALG00000005207	SYNPO2L	0.6595	0.1781	0.9996	0.4521	0.5379	0.9997	0.8566	0.1377	0.9998	1.08	0.46	0.47	0.39	0.26	0.55	0.23	0.5	0.12	0.56	0.84	0.58
ENSGALT00000045156	ENSGALG00000026536	IP6K3	0.7221	0.1782	0.9996	1.779	0.01363	0.6299	-0.1902	0.7563	0.9998	0.6	0.9	0.43	0.97	0.59	0.26	1.47	0.42	0.13	0.45	1.08	0.38
ENSGALT00000012230	ENSGALG00000007564		-0.2958	0.1785	0.9996	0.003551	0.9915	0.9997	-0.5971	0.03443	0.8547	6.46	4.35	7.58	6.84	8.02	4.49	6.11	7.17	6.59	7.15	6.38	6.79
ENSGALT00000003220	ENSGALG00000002069	FAM214B	0.2127	0.1787	0.9996	0.1968	0.3861	0.9997	0.2428	0.2983	0.9998	23.08	23.36	15.51	18.6	16.8	15.24	20.3	22.38	26.28	25.98	25.6	17.41
ENSGALT00000000240	ENSGALG00000000184	SLC27A6	-1.048	0.1787	0.9996	-0.8338	0.3459	0.9997	-1.665	0.1054	NA	0.11	0.06	0.03	0.07	0.75	0.1	0.15	1.4	0.21	0.89	0.1	0.47
ENSGALT00000008618	ENSGALG00000005367	MRPS22	-0.1951	0.1789	0.9996	-0.2713	0.2321	0.9997	-0.1015	0.6196	0.9998	48.16	52.73	49.41	51.21	46.05	38.75	51.17	66.89	68.33	46.85	42.19	45.45
ENSGALT00000033235	ENSGALG00000007609	ARHGAP19	-0.1985	0.179	0.9996	-0.4621	0.02205	0.7572	0.04916	0.8081	0.9998	23.58	20.3	23.13	15.9	25.52	24.59	15.75	23.19	30.54	17.33	19.01	21.87
ENSGALT00000014770	ENSGALG00000009078	GALNT14	-0.8155	0.1794	0.9996	-0.8123	0.2024	0.9997	-0.793	0.1992	0.9998	0.21	0.19	0.16	0.43	0.3	0.12	0.36	2.06	0.59	1.24	0.43	1.03
ENSGALT00000036562	ENSGALG00000016824	TMCO3	0.2349	0.1795	0.9996	0.4943	0.06254	0.9997	0.02053	0.9166	0.9998	27.06	27.5	27.14	23.97	33.62	33.37	39.93	22.55	22.07	21.99	27.02	22.98
ENSGALT00000007577	ENSGALG00000004754	OBSCN	0.8106	0.1797	0.9996	0.6352	0.4364	0.9997	1.195	0.0257	0.7465	0.18	0.27	0.21	0.12	0.09	0.53	0.07	0.33	0.72	1.59	0.19	0.18
ENSGALT00000011386	ENSGALG00000007036	PITRM1	-0.176	0.1801	0.9996	-0.1382	0.4852	0.9997	-0.2059	0.2989	0.9998	28.54	26.44	29.5	24.41	38.43	26.99	23.66	35.4	37.99	31.76	36.21	31.95
ENSGALT00000026445	ENSGALG00000015914	CALB1	-0.592	0.1802	0.9996	-0.2597	0.7123	0.9997	-0.8594	0.004733	0.2995	4.59	6.99	6.46	9.86	10.74	3.55	8.8	3.86	13.23	0.47	6.02	3.35
ENSGALT00000018431	ENSGALG00000011299	KIF25	0.5353	0.1803	0.9996	0.8672	0.131	0.9997	0.2841	0.5265	0.9998	4.2	3.21	2.54	3.34	1.95	2.39	2.24	1.67	1.01	3.98	3.27	2.61
ENSGALT00000010819	ENSGALG00000006695	BCR	0.1842	0.1804	0.9996	0.07803	0.7339	0.9997	0.2913	0.1531	0.9998	15.81	11.19	12	10.28	9.49	13.04	9.67	11.48	12.46	11.33	13.32	10.17
ENSGALT00000019847	ENSGALG00000012153	METTL15	0.4835	0.1806	0.9996	0.2524	0.5634	0.9997	0.7477	0.1247	0.9998	38.93	7.72	11.12	8.92	10.51	7.65	7.98	15.04	17.49	30.68	11.59	11.04
ENSGALT00000014667	ENSGALG00000009015	PIGK	-0.203	0.1807	0.9996	-0.008047	0.9728	0.9997	-0.3616	0.04029	0.9376	73.55	73.22	91.16	83.5	102.76	74.14	87.29	80.88	90.19	55.26	73.61	62.15
ENSGALT00000013927	ENSGALG00000008549	TUBGCP4	-0.1874	0.1807	0.9996	-0.3056	0.1274	0.9997	-0.04212	0.8323	0.9998	32.7	33.28	29.22	27.35	42.04	31.93	34.95	46.3	46.05	28.69	36.59	38.98
ENSGALT00000018666	ENSGALG00000011446	TNFAIP2	-0.3583	0.1809	0.9996	-0.8301	0.01351	0.6287	0.1579	0.6531	0.9998	9.97	9.01	6.96	13.44	5.1	10.27	6.34	17.43	11.56	9.56	6.51	12.71
ENSGALT00000010345	ENSGALG00000006407		-0.567	0.181	0.9996	-0.7552	0.07773	0.9997	-0.07473	0.8463	0.9998	13.75	9.94	13.82	12.69	13.45	15.37	13.03	66.63	36.14	39.82	26.74	35.95
ENSGALT00000003446	ENSGALG00000002201	PPL	0.3422	0.181	0.9996	0.7354	0.03746	0.9275	0.05932	0.799	0.9998	17.66	16.69	17.39	14.18	24.69	25.61	23.89	10.99	6.34	13.44	18.33	17.7
ENSGALT00000005397	ENSGALG00000003412		0.1638	0.181	0.9996	0.3312	0.07945	0.9997	0.01149	0.9493	0.9998	29.81	28.25	31.5	31.11	25.11	32.63	27.25	30.49	26.51	35.38	36.44	25.41
ENSGALT00000009926	ENSGALG00000006144	CDK10	-0.2944	0.1813	0.9996	-0.1593	0.5933	0.9997	-0.4439	0.1455	0.9998	16.81	20.11	25.26	18.29	17.99	9.11	12	25.58	26.7	24.73	24.78	19.06
ENSGALT00000009730	ENSGALG00000006041	BNC1	0.31	0.1818	0.9996	0.2223	0.5135	0.9997	0.4038	0.1886	0.9998	10.79	8.95	3.74	7.56	9.48	8.55	10.24	9.08	8.27	6.41	7.29	4.85
ENSGALT00000023770	ENSGALG00000014740	IPO11	-0.2119	0.1818	0.9996	-0.2415	0.2567	0.9997	-0.1589	0.4128	0.9998	17.29	14.38	15.64	16.4	18.7	15.02	17.31	30.3	21.85	22.92	20.25	22.79
ENSGALT00000040107	ENSGALG00000023876	PRKCQ	0.3708	0.1822	0.9996	0.6448	0.08124	0.9997	0.1934	0.556	0.9998	4.44	6.86	5.12	5.93	7.89	10.76	6.37	3.97	4.73	4.12	7.08	3.29
ENSGALT00000010507	ENSGALG00000006502	PCGF5	0.331	0.1823	0.9996	0.1472	0.6849	0.9997	0.5366	0.09978	0.9998	22.23	17.38	15.7	8.89	12.65	15.9	14.78	14.96	17.36	19.94	17.29	16.73
ENSGALT00000010348	ENSGALG00000006410	HTATSF1	-0.1973	0.1824	0.9996	-0.4186	0.05463	0.9997	-0.00335	0.9849	0.9998	36.45	34.04	31.44	35.15	39.76	38.28	20.35	35.93	39.51	23.89	35.83	36.08
ENSGALT00000039524	ENSGALG00000004509	UbI	-0.1928	0.1824	0.9996	-0.08321	0.7836	0.9997	-0.29	0.2278	0.9998	2958.43	2437.54	4086.11	2827.73	3159.07	3060.4	2593.55	3433.99	3512.87	3039.84	3315.59	3007.27
ENSGALT00000010839	ENSGALG00000006704	VPS8	0.1882	0.1825	0.9996	-0.001912	0.9929	0.9997	0.3974	0.04203	0.95	15.54	14.78	9.11	11.86	11.06	12.94	12.05	15	16.46	14.84	12.59	10.38
ENSGALT00000021187	ENSGALG00000012984	MYO5B	-1.172	0.1827	0.9996	-1.231	0.05894	0.9997	-0.1451	0.8297	0.9998	0.11	0.27	0.22	0.13	0.55	0.45	0.37	13.02	5.78	7.52	2.23	5.32
ENSGALT00000036577	ENSGALG00000016784		-0.406	0.1828	0.9996	-0.707	0.02747	0.8344	0.008965	0.9826	0.9998	8.43	7.07	5.28	2.61	10.8	3.76	4.61	8.08	12.68	5.68	10.3	13.84
ENSGALT00000010637	ENSGALG00000006588	LRRC75B	-0.8975	0.1829	0.9996	-1.202	0.124	0.9997	0.2303	0.7033	0.9998	0.37	0.4	0.31	0.61	0.38	0.79	0.14	4.69	2.67	2.88	0.67	1.36
ENSGALT00000002555	ENSGALG00000001668	UBE2R2	0.1611	0.1835	0.9996	0.1242	0.52	0.9997	0.2031	0.2602	0.9998	97.58	75.37	77.53	75.2	65.14	85.08	66.08	71.44	79.96	76.2	81.51	64.46
ENSGALT00000024377	ENSGALG00000015109	TJP2	0.1756	0.1837	0.9996	0.1678	0.4566	0.9997	0.1942	0.2519	0.9998	31.07	30.78	28.26	25.15	26.42	31.63	35.22	27.6	25.77	27.39	26.26	30.44
ENSGALT00000019954	ENSGALG00000012218	CBY1	-0.2903	0.1837	0.9996	-0.2873	0.3539	0.9997	-0.2834	0.3538	0.9998	16.24	31.67	25.32	30.97	40.77	32.86	26.85	33.34	27.79	31.74	19.01	38.12
ENSGALT00000014720	ENSGALG00000009042	ISM1	-0.9842	0.1837	0.9996	-1.142	0.07981	0.9997	0.1753	0.7954	NA	0.39	0.18	0.13	0.25	0.24	0.16	0.33	4.23	1.28	2.1	1.03	2.26
ENSGALT00000023752	ENSGALG00000014729	DEPDC1B	-0.2696	0.1841	0.9996	-0.4986	0.08539	0.9997	-0.0266	0.9258	0.9998	6.61	5.42	5.55	3.99	8.78	6.45	5.35	7.65	7.87	4.2	6.29	8.04
ENSGALT00000039921			0.3458	0.1844	0.9996	0.5771	0.1009	0.9997	0.09575	0.7875	0.9998	54.39	33.59	53.06	27.66	23.79	27.29	63.63	30.53	32.65	42.26	45.59	44.24
ENSGALT00000002412	ENSGALG00000001589	INPP5D	0.228	0.1844	0.9996	0.5396	0.0209	0.7436	-0.06731	0.7824	0.9998	8.5	4.88	6.46	9	5.81	7.64	7.2	6.14	6.59	10.64	7.56	5.58
ENSGALT00000024891	ENSGALG00000015433	ABCA1	0.2246	0.1844	0.9996	0.5352	0.01862	0.7198	-0.1026	0.6503	0.9998	9.72	5.61	9.77	7.39	7	7.92	8.11	8.68	7.89	13.43	10.2	6.35
ENSGALT00000018210			-0.3674	0.1845	0.9996	-0.5199	0.1779	0.9997	-0.207	0.5699	0.9998	11.31	15.99	10.06	11.03	23.31	11.8	11.06	14.16	15.31	9.72	14.5	23.08
ENSGALT00000002023	ENSGALG00000001329	EPB41	0.4936	0.1849	0.9996	0.9241	0.02466	0.8001	0.2365	0.5962	0.9998	33.58	8.89	21.32	24.72	5.99	21.95	6.65	9.21	12.72	28.5	15.08	5.49
ENSGALT00000001434	ENSGALG00000000970	STT3A	-0.384	0.185	0.9996	-0.438	0.2803	0.9997	-0.306	0.4	0.9998	4.93	7.38	9.01	6.41	7.18	6.24	7.65	8.97	13.41	6.22	8.13	9.26
ENSGALT00000032235	ENSGALG00000010159	SLC20A2	0.1709	0.185	0.9996	0.2586	0.2023	0.9997	0.09879	0.6121	0.9998	25.8	15.82	17.58	19.13	19.75	20.88	18.85	17.18	18.02	21.02	21.78	18.74
ENSGALT00000031042	ENSGALG00000019567		-1.187	0.1851	0.9996	-1.378	0.04591	0.962	0.3825	0.7474	NA	0.63	0	0.12	0.63	0	0.37	0.43	5.34	2.72	2.74	1.48	4.18
ENSGALT00000002098	ENSGALG00000001377	POLRMT	-0.1623	0.1852	0.9996	-0.2502	0.2102	0.9997	-0.05782	0.7505	0.9998	17.32	15.91	17.61	14.88	16.99	15.48	13.92	22.29	21.64	18.22	16.63	17.04
ENSGALT00000009741	ENSGALG00000006048	FAM64A	-0.2673	0.1852	0.9996	-0.5414	0.06199	0.9997	0.01036	0.9703	0.9998	11.22	11.21	11.15	7.43	15.7	12.89	9.6	12.97	17.18	7.89	11.02	13.72
ENSGALT00000024254	ENSGALG00000015038	CHD1L	-0.4246	0.1852	0.9996	-0.4989	0.1577	0.9997	-0.272	0.4103	0.9998	8.25	8.62	5.37	9.14	15.95	8.95	7.14	34.77	15.38	20.11	17.62	15.5
ENSGALT00000045625	ENSGALG00000027337	CLDND1	-0.1595	0.1853	0.9996	-0.07553	0.7104	0.9997	-0.2342	0.1759	0.9998	49.2	36.62	46.58	49.45	49.86	41.89	49.64	49.17	56.23	44.45	43.59	48.35
ENSGALT00000003688	ENSGALG00000002338	ASPM	-0.2256	0.1859	0.9996	-0.5255	0.009418	0.566	0.08512	0.7288	0.9998	11.38	9.67	9.56	6.09	14	11.16	7.62	12.05	15.72	8.42	10.23	11.97
ENSGALT00000044403	ENSGALG00000026374	PFDN2	-0.1872	0.186	0.9996	-0.05428	0.7936	0.9997	-0.3127	0.1549	0.9998	57.93	85.74	100.25	90.61	92.12	87.88	87.78	95.5	97.64	87.28	86.3	93.02
ENSGALT00000008570	ENSGALG00000005345	CABLES2	-0.335	0.186	0.9996	-0.1065	0.773	0.9997	-0.5332	0.1047	0.9998	10.04	9.08	15.51	14.17	6.82	6.75	6.31	13.71	7.74	12.75	8.59	9.44
ENSGALT00000000540	ENSGALG00000013512		-0.1829	0.186	0.9996	-0.1388	0.5269	0.9997	-0.2141	0.2745	0.9998	86.01	102.34	97.17	122.14	111.18	102.57	98.21	120.15	93.09	86.26	100.44	116.85
ENSGALT00000022642	ENSGALG00000014036	SEC61A2	0.1722	0.1861	0.9996	0.247	0.2019	0.9997	0.1152	0.5582	0.9998	68.02	86.95	68.81	61.85	81.36	78.77	71.56	69.19	64.93	78.16	72.1	62.68
ENSGALT00000004458	ENSGALG00000002823		-0.3702	0.1864	0.9996	-0.2875	0.4779	0.9997	-0.4348	0.2198	0.9998	15.86	10.69	15.9	23.51	10.97	11.92	9.34	11.9	17.75	15.21	11.12	15.65
ENSGALT00000013409	ENSGALG00000008240	CFLAR	0.1832	0.1864	0.9996	0.3808	0.05156	0.9997	0.02925	0.8738	0.9998	37.82	34.68	32.55	37.18	29.81	31.73	29.28	25.35	29.11	32.53	35.64	24.21
ENSGALT00000000627	ENSGALG00000000461	MRC2	0.1799	0.1864	0.9996	0.3009	0.1554	0.9997	0.08106	0.6645	0.9998	79.33	87.3	81.52	78.28	70.23	82.05	71.1	72.33	73.55	88.82	82.33	60.82
ENSGALT00000024233	ENSGALG00000015026	TRAF3IP2	0.3367	0.1866	0.9996	0.4943	0.2004	0.9997	0.15	0.5097	0.9998	24.09	35.34	26.86	23.09	24.47	24.38	62.69	25.87	21.5	21.57	34.81	42.85
ENSGALT00000011586	ENSGALG00000007151	BRWD3	0.1896	0.1867	0.9996	0.1557	0.4905	0.9997	0.23	0.2861	0.9998	9.67	6.83	7.86	6.58	5.35	7.41	5.77	6.54	7.98	8.77	7.56	6.22
ENSGALT00000023851	ENSGALG00000014784	MAST4	-0.2246	0.1868	0.9996	-0.4242	0.06766	0.9997	0.009407	0.9678	0.9998	6	5.73	3.73	5.76	6.29	4.55	4.28	8.47	6.64	6.96	4.61	7.08
ENSGALT00000015929	ENSGALG00000009792		0.3283	0.1868	0.9996	0.4134	0.2718	0.9997	0.2544	0.4296	0.9998	17.32	16.9	15.78	9.7	12.52	12.14	12.88	13.45	11.14	20.71	14.92	13.25
ENSGALT00000000804	ENSGALG00000000576	RRNAD1	-0.2767	0.1872	0.9996	-0.3771	0.223	0.9997	-0.1663	0.5483	0.9998	30.06	25.8	25.74	18.04	40.43	21.08	22.58	31.53	35.13	13.95	34.15	30.16
ENSGALT00000039302	ENSGALG00000023621	SFXN3	0.2453	0.1872	0.9996	0.4667	0.1083	0.9997	0.06453	0.735	0.9998	50.28	36.73	49.21	36.14	41.63	49.62	62.39	39.48	26.2	34.58	36.92	37.97
ENSGALT00000044962			0.9945	0.1873	0.9996	1.291	0.1683	0.9997	0.5605	0.5504	0.9998	1.18	0.15	1.19	0.06	0.15	0.81	0.81	0.23	1.59	1.8	1.57	0
ENSGALT00000002476	ENSGALG00000001620		-0.7554	0.1874	0.9996	-0.7452	0.2116	0.9997	-0.7628	0.1726	0.9998	1.22	0.94	2.16	1.22	1.59	0.84	1.92	10.75	4.34	6.2	3.06	4.32
ENSGALT00000037752	ENSGALG00000012525	FMNL2	0.2477	0.1876	0.9996	-0.08034	0.7757	0.9997	0.6081	0.01036	0.4675	10.46	12.83	6.75	7.18	7.74	10.39	7.53	12.41	12.05	11.12	10.12	7.55
ENSGALT00000004131	ENSGALG00000002623	PCOLCE2	0.3492	0.1877	0.9996	-0.07278	0.764	0.9997	0.9347	0.005951	0.3355	48.85	54.45	18	17.05	49.89	62.28	34.35	55.02	71.54	62.83	66.41	52.13
ENSGALT00000020598	ENSGALG00000012617	ChALK5	-0.187	0.1878	0.9996	-0.1493	0.5179	0.9997	-0.2122	0.2912	0.9998	27.38	24.66	33.2	25.61	26.1	23.09	18.83	25.76	31.68	22.06	28.92	23.74
ENSGALT00000043673	ENSGALG00000026055		0.3468	0.1881	0.9996	0.6788	0.07087	0.9997	0.1184	0.677	0.9998	12.78	6.66	9.08	12.11	7.17	12.48	7.66	5.13	9.81	8.98	10.99	3.41
ENSGALT00000012190	ENSGALG00000007537	INCENP	-0.2166	0.1882	0.9996	-0.4025	0.06473	0.9997	-0.03477	0.8805	0.9998	32.13	29.25	28.92	21.11	44.06	32.59	25.46	31.34	41.31	20.62	30.31	33.93
ENSGALT00000016805	ENSGALG00000010324	MRPL1	-0.1939	0.1882	0.9996	-0.2096	0.367	0.9997	-0.1633	0.3994	0.9998	56.72	50.39	49.77	55.8	72.28	55.84	66.87	79.01	60.6	49.67	61.69	78.16
ENSGALT00000016285	ENSGALG00000010027	CFL2	0.2258	0.1882	0.9996	0.2198	0.4381	0.9997	0.2426	0.2076	0.9998	272.2	308.87	210.6	258.92	251.59	290.72	335.27	249.5	184.02	226.5	240.76	295.53
ENSGALT00000016003	ENSGALG00000009843	INTS7	-0.2137	0.1885	0.9996	-0.3682	0.08958	0.9997	0.00116	0.9953	0.9998	10.98	11.42	10.3	10.71	12.24	11.65	11.13	21.94	16.95	14.26	14.12	14.72
ENSGALT00000039547	ENSGALG00000003887	EXOSC2	-0.1587	0.1885	0.9996	-0.2008	0.2986	0.9997	-0.107	0.5661	0.9998	68.24	84.56	75.32	76.16	82.59	68.71	66.5	80.64	91.52	75.49	75.19	89.39
ENSGALT00000005425	ENSGALG00000003429	PBX1A	0.2685	0.1886	0.9996	0.5301	0.09846	0.9997	0.03476	0.8866	0.9998	10.11	6.76	9.45	8.53	5.98	8.44	5.18	6.53	8.85	12.43	10.67	4.98
ENSGALT00000032671	ENSGALG00000007537	INCENP	-0.2153	0.1886	0.9996	-0.3964	0.06929	0.9997	-0.03818	0.8687	0.9998	32.76	29.9	29.66	21.63	45.1	33.37	26.04	32.06	42.13	21.15	31.02	34.48
ENSGALT00000022130	ENSGALG00000013603	MYCT1	-0.2445	0.1892	0.9996	-0.02497	0.9342	0.9997	-0.4168	0.07689	0.9998	47.48	36.23	58.18	58.21	51.12	45.37	35.45	46.85	44.9	44.88	42.33	39.27
ENSGALT00000039878	ENSGALG00000028134	MYH1B	0.7977	0.1893	0.9996	1.5	0.06761	0.9997	-0.2098	0.7354	0.9998	0.35	0.58	0.23	0.81	0.31	0.24	0.68	0.32	0.02	0.92	1.63	0.79
ENSGALT00000023326	ENSGALG00000014445	NOP2	-0.1786	0.1893	0.9996	-0.2379	0.2777	0.9997	-0.103	0.6087	0.9998	25.51	27.98	29.36	24.39	27.52	23.78	24.62	34.39	38.86	25.25	30.87	27.32
ENSGALT00000040203	ENSGALG00000007454	PDCD1	-0.6521	0.1893	0.9996	0.0579	0.9292	0.9997	-1.307	0.03752	0.9037	1.63	1.47	4.5	6.16	1.31	1.82	1.06	2.81	3.19	4.14	2.37	1.53
ENSGALT00000023206	ENSGALG00000014365	RBPJ	0.2484	0.1896	0.9996	0.3837	0.2309	0.9997	0.1282	0.5691	0.9998	25.62	19.21	19.68	17.73	22.26	22.31	14.08	20.51	22.51	33.84	23.34	13.86
ENSGALT00000003810	ENSGALG00000002421	C10ORF58	0.2127	0.1898	0.9996	0.0852	0.7387	0.9997	0.3593	0.06003	0.9998	103.09	119.78	71.15	89.25	92.71	108.69	92.27	119.09	145.49	110.53	121.15	60.11
ENSGALT00000006744	ENSGALG00000004239	IFITM5	-0.2984	0.1899	0.9996	0.09198	0.7849	0.9997	-0.6259	0.01406	0.5451	44.28	21.91	62.14	45.5	45.56	36.67	52.3	48.66	33.53	25.23	34.29	31.25
ENSGALT00000007031	ENSGALG00000004412	DIABLO	-0.1621	0.1902	0.9996	-0.1425	0.4771	0.9997	-0.1703	0.3578	0.9998	41.69	48.27	46.64	46.95	50.49	40.71	43.41	47.57	48.71	39.92	40.52	48.08
ENSGALT00000033253	ENSGALG00000020753		-0.5778	0.1903	0.9996	-0.5423	0.4135	0.9997	-0.6019	0.2339	0.9998	1.95	4.02	4.53	3.33	5.75	3.1	3.69	1.61	4.82	1.66	2.48	5.69
ENSGALT00000005192	ENSGALG00000003283	COMP	0.351	0.1903	0.9996	0.5712	0.1523	0.9997	0.08556	0.7419	0.9998	21.67	10.32	17.53	13.77	13.1	16.85	34.92	14.35	11.22	24.07	12.31	25.19
ENSGALT00000002308	ENSGALG00000001518	ZNF750	0.8512	0.1905	0.9996	0.2587	0.7833	NA	1.552	0.04387	0.9621	0.35	0.31	0.05	0.15	0.06	0.12	0.13	0.02	0.22	0.05	0.4	0.26
ENSGALT00000024530	ENSGALG00000015204	ATG3	-0.1565	0.1905	0.9996	-0.1417	0.4712	0.9997	-0.1605	0.3448	0.9998	28.64	25.2	30	27.66	30.46	27.04	28.46	39.97	30.8	29.22	32.67	33.99
ENSGALT00000030041	ENSGALG00000019041	NOBOX	-1.46	0.1905	0.9996	-1.514	0.02959	0.8596	1.721	0.1012	NA	0.29	0.13	0.13	0.07	0	0.28	0.73	28.63	8.4	9.53	4.81	7.1
ENSGALT00000023319	ENSGALG00000014439	NCAPD2	-0.1877	0.1907	0.9996	-0.4093	0.04318	0.9444	0.06037	0.7603	0.9998	17.76	18.46	16.09	13.88	21.17	18.29	14.36	23.19	28.3	16.56	19.25	18.72
ENSGALT00000001902	ENSGALG00000001253	RC3H2	0.1984	0.1908	0.9996	0.1232	0.5942	0.9997	0.2691	0.152	0.9998	23.91	16.94	18.22	16.18	14.89	20.36	11.55	15.36	19.18	18.2	19.06	12.34
ENSGALT00000038888			-0.5027	0.1909	0.9996	-0.4564	0.4282	0.9997	-0.5378	0.2153	0.9998	7.26	7.78	11.74	12.98	8.83	8.53	8.81	5.21	16.52	6.49	7.96	12.14
ENSGALT00000010888	ENSGALG00000006730		-0.17	0.1912	0.9996	-0.2343	0.2547	0.9997	-0.09981	0.5867	0.9998	59.14	47.45	61.77	50.31	62.66	60.89	40.42	63.76	69.74	54.77	56.67	53.68
ENSGALT00000006172	ENSGALG00000003881	ERCC6L	-0.2306	0.1913	0.9996	-0.4928	0.03552	0.904	0.04595	0.8535	0.9998	13.58	12.46	11.01	9.24	18.4	14.83	10.08	15.88	20.25	9.91	14.64	15.15
ENSGALT00000007427	ENSGALG00000004662	DISP3	-0.4533	0.1915	0.9996	0.2063	0.6385	0.9997	-1.216	0.001356	0.1314	2.07	1.41	6.61	3.17	3.12	2.23	2.45	3.67	4.33	6.01	2.7	2.12
ENSGALT00000025712	ENSGALG00000015955	RAD54B	-0.2883	0.1916	0.9996	-0.4493	0.1356	0.9997	-0.1072	0.7295	0.9998	7.39	8.61	7.75	5.46	13.92	9.68	7.73	12.94	8.8	6.3	10.08	12.72
ENSGALT00000001830	ENSGALG00000001207	PLCH2	0.5637	0.1916	0.9996	-0.09703	0.8725	0.9997	1.325	0.001014	0.1091	2.96	3.21	0.97	1.02	1.08	1.7	0.91	1.75	4.02	2.33	2.43	0.63
ENSGALT00000036897	ENSGALG00000022871	HHLA2	0.4599	0.1916	0.9996	1.094	0.02421	0.7938	-0.08465	0.8171	0.9998	15.84	24.36	27.71	19.85	10.68	15.46	14.11	14.71	14.88	47.76	13.53	7.25
ENSGALT00000006388	ENSGALG00000004011	CAMKK2	-0.2152	0.1917	0.9996	-0.1665	0.4499	0.9997	-0.2478	0.2688	0.9998	28.2	18.94	27.98	36.36	21.72	27.75	17.4	20.13	32.12	24.58	21.94	22.87
ENSGALT00000026730	ENSGALG00000016563	ASB9	-0.4715	0.1917	0.9996	-0.7675	0.09418	0.9997	-0.1692	0.7144	0.9998	16.47	3.05	6.33	10.05	10.56	5.8	3.53	11.05	19.3	7.81	8.86	5.74
ENSGALT00000038433	ENSGALG00000023338	CBX2	0.6729	0.1918	0.9996	0.4083	0.5574	0.9997	0.9916	0.1507	0.9998	0.93	0.24	0.43	0.46	0.15	0.97	0.33	0.87	0.26	1.04	0.63	0.4
ENSGALT00000009213	ENSGALG00000005736	PLDN	-0.2154	0.1919	0.9996	0.1293	0.5749	0.9997	-0.552	0.004952	0.3098	48.23	45.39	55.41	68.05	86.31	53	76.22	53.52	70.37	52.52	57.59	57.96
ENSGALT00000009174	ENSGALG00000020987	ZDHHC7	0.182	0.192	0.9996	0.111	0.6317	0.9997	0.2606	0.1717	0.9998	52.58	41.1	43.57	38.42	37.05	52.95	33.28	39.99	56.08	53.1	52.83	38.49
ENSGALT00000043071	ENSGALG00000016824	TMCO3	0.2334	0.1921	0.9996	0.4812	0.07874	0.9997	0.02656	0.8921	0.9998	26.42	27.31	25.86	23.37	33.01	31.95	40.28	22.09	21.93	20.77	26.01	22.9
ENSGALT00000015449	ENSGALG00000009488	LRRN3	-0.3532	0.1924	0.9996	-0.1918	0.6507	0.9997	-0.5057	0.09436	0.9998	7.21	4.42	8.34	8.51	10.48	8.24	11.6	9.68	7.84	4.91	5.66	9.82
ENSGALT00000002967	ENSGALG00000001916	SLIT3	0.2068	0.1925	0.9996	0.04452	0.8487	0.9997	0.3708	0.07254	0.9998	42.29	46.72	37.02	24.1	38.43	42.23	43.75	45.3	37.93	32.1	33.34	30.26
ENSGALT00000016420	ENSGALG00000010096	MBIP	-0.2027	0.1926	0.9996	-0.1796	0.4779	0.9997	-0.2146	0.3566	0.9998	19.52	19.77	17.87	21.59	27.97	20.21	20.73	26.54	21.49	21.48	19.86	25.85
ENSGALT00000018064	ENSGALG00000011086	ACTA1	0.2821	0.1927	0.9996	0.3935	0.2817	0.9997	0.1862	0.3414	0.9998	507.53	536.7	493.01	435.62	493.41	609.4	807.09	474.57	268.76	451.59	439.98	627.92
ENSGALT00000016330	ENSGALG00000010049	PTPRB	0.1929	0.1927	0.9996	0.2988	0.2072	0.9997	0.1047	0.5603	0.9998	29.45	27.81	27.98	28.94	24.17	32.14	18.28	24	26.83	38.99	31.06	23.45
ENSGALT00000022604	ENSGALG00000013948	RASL11B	0.2817	0.1928	0.9996	0.2046	0.5448	0.9997	0.3685	0.1964	0.9998	32.91	45.58	26.9	40.02	27.97	46.3	39.07	36.62	28.9	29.77	49.14	41.65
ENSGALT00000002944	ENSGALG00000001905	DTX2	-0.196	0.1928	0.9996	-0.3754	0.09264	0.9997	0.03199	0.8673	0.9998	25.6	24.7	25.02	23.99	22.98	25.11	24.22	43.54	34.54	30.65	24.03	29.86
ENSGALT00000036752	ENSGALG00000015404		-1.211	0.1929	0.9996	-1.329	0.1019	0.9997	0.4871	0.5361	NA	0.18	0.27	0.03	0.33	0.29	0.5	0.16	12.58	3.5	6.12	1.56	3.91
ENSGALT00000004499	ENSGALG00000002855	SARDH	-0.3954	0.1929	0.9996	-0.8485	0.02646	0.8291	0.005145	0.9896	0.9998	4.12	6.99	7.66	8.45	2.93	8.31	3.37	6.22	10.19	3.26	6.15	7.67
ENSGALT00000025742	ENSGALG00000015975	DPY19L4	0.2232	0.1929	0.9996	0.1394	0.6124	0.9997	0.3109	0.1505	0.9998	33.06	20.55	21.14	17.9	19.14	20.97	13.8	20.4	27.38	23.86	29.35	15.69
ENSGALT00000018328	ENSGALG00000011238	WLS	0.1926	0.193	0.9996	0.1213	0.6288	0.9997	0.2697	0.202	0.9998	275.95	342.44	245.57	226.71	250.01	268.46	266.99	255.21	270.66	235.74	297.25	249.94
ENSGALT00000017833	ENSGALG00000010957	USP1	-0.1885	0.193	0.9996	-0.2377	0.2653	0.9997	-0.1313	0.5262	0.9998	60.55	56.09	54.29	50.13	82.92	58.41	52.44	60.54	76.8	45.5	61.97	61.68
ENSGALT00000000750	ENSGALG00000021697	CEP85	-0.3602	0.1931	0.9996	-0.5768	0.05872	0.9997	0.05188	0.8316	0.9998	10.38	9.69	10.66	9.12	10.16	11.73	12.14	37	18.92	21.84	13.22	17.96
ENSGALT00000045103	ENSGALG00000028945	LGI2	0.3513	0.1933	0.9996	0.7432	0.0377	0.9281	-0.05477	0.8712	0.9998	7.18	2.73	5.56	5.44	3.08	4.22	3.94	4.47	5.63	9.06	6.9	2.36
ENSGALT00000023927	ENSGALG00000014820	VTCN1	0.3111	0.1933	0.9996	0.6126	0.08299	0.9997	-0.03472	0.9024	0.9998	21.07	21.46	18.31	24.07	18.29	18.08	39.87	22.19	18.51	22.38	27.55	22.04
ENSGALT00000032993	ENSGALG00000010857	Dab1	0.5599	0.1934	0.9996	1.296	0.02833	0.842	-0.1433	0.7892	0.9998	0.59	0.58	0.54	0.4	0.7	0.36	0.59	0.4	0.34	0.97	0.91	0.3
ENSGALT00000016472	ENSGALG00000010129	PLK3	-0.411	0.1938	0.9996	-0.5509	0.106	0.9997	-0.09979	0.6888	0.9998	12.29	7.92	11.9	10.4	9.97	10.86	12.25	45.19	23	28.47	14.87	17.21
ENSGALT00000015381	ENSGALG00000009450	DUSP10	0.1536	0.1939	0.9996	0.1153	0.5548	0.9997	0.2067	0.2237	0.9998	38.36	31.65	30.84	28.14	28.63	33.84	35.73	36.61	33.03	39.82	34.29	36.85
ENSGALT00000011871	ENSGALG00000007337	LPP	0.2346	0.1939	0.9996	-0.1265	0.6281	0.9997	0.5679	0.01695	0.5824	14.41	13.32	10.75	11.56	8.09	18.46	10.1	13.16	11.26	11.52	11.07	12.94
ENSGALT00000016503	ENSGALG00000010153	CYP21A2	-0.2787	0.1939	0.9996	-0.01934	0.9499	0.9997	-0.5277	0.03653	0.89	37.74	41.57	72.96	54.14	82.7	69.26	43.21	43.98	84.03	92.56	42.71	60.05
ENSGALT00000015283	ENSGALG00000009381	SIPA1L1	0.1877	0.1939	0.9996	0.1779	0.4414	0.9997	0.2101	0.2632	0.9998	29.18	30.75	24.63	20.94	26.06	24.7	32.52	30.28	22.86	29.13	27.11	29.66
ENSGALT00000012746	ENSGALG00000007849	CD44	0.3246	0.1941	0.9996	0.9094	0.001122	0.2352	-0.3112	0.2712	0.9998	17.58	8.87	22.13	16.77	9.95	14.39	14.76	13.18	16.63	34.28	20.52	8.89
ENSGALT00000009290	ENSGALG00000013809		-0.2828	0.1942	0.9996	-0.6752	0.0104	0.5799	0.265	0.1875	0.9998	24.89	29.76	26.55	21.62	22.23	31.61	22.99	70.49	39.32	37.69	25.57	35.06
ENSGALT00000026389	ENSGALG00000016358	PTCHD1	0.4111	0.1945	0.9996	0.3019	0.5081	0.9997	0.5297	0.1637	0.9998	2.88	4.65	1.74	3.69	3.11	5.03	4.41	4.75	2.89	2.34	4.34	2.06
ENSGALT00000016749	ENSGALG00000010294	RPS6KL1	0.3853	0.1945	0.9996	0.2193	0.6094	0.9997	0.5648	0.1158	0.9998	8.58	10.06	3.89	5.82	7.25	7.03	8.85	6.13	6.85	5.3	9.05	8.06
ENSGALT00000018021	ENSGALG00000011068	COBLL1	0.1823	0.1945	0.9996	-0.09637	0.6063	0.9997	0.4487	0.02151	0.684	41.72	48.36	30	31.22	40.92	52.18	32.35	44.16	44.14	37.22	40.03	35.06
ENSGALT00000008671	ENSGALG00000005398	HAGH	0.2314	0.1945	0.9996	0.3443	0.121	0.9997	0.146	0.5661	0.9998	68.12	47.66	56.98	63.07	30.77	56.5	42.55	40.15	52.22	56.46	53.9	34.33
ENSGALT00000027766	ENSGALG00000019063	MMP10	-0.2298	0.1946	0.9996	-0.2272	0.5224	0.9997	-0.218	0.3457	0.9998	937.27	976.89	988.5	1029.66	1044.83	779.15	1036.04	1668.62	830.16	794.71	905.14	920.38
ENSGALT00000006787	ENSGALG00000004268	NIPAL3	0.1638	0.1948	0.9996	0.1881	0.3549	0.9997	0.1519	0.4213	0.9998	56.36	45.72	41.68	40.31	54.15	53.36	47.75	44.98	49.07	53.71	45.59	42.03
ENSGALT00000014990	ENSGALG00000009207	TRIM2	-0.6513	0.1948	0.9996	-1.025	0.07655	0.9997	0.1803	0.7124	0.9998	2.71	1.59	2.67	1.47	0.98	1.67	0.86	9.24	4.49	5.71	2.34	4.79
ENSGALT00000042992	ENSGALG00000027579	MRPS6	0.1808	0.195	0.9996	0.1544	0.4472	0.9997	0.2165	0.2982	0.9998	404.62	385.85	259.71	293.92	332.14	263.88	311.59	321.35	337.37	313.06	370.74	283.9
ENSGALT00000002333	ENSGALG00000001535	STAB1	0.1873	0.195	0.9996	0.3965	0.04242	0.9439	0.002095	0.9922	0.9998	13.79	12.08	15.64	16.2	11.82	19.03	13.99	12.14	13.59	18.63	15.44	12.49
ENSGALT00000025234	ENSGALG00000015649	NOP14	-0.1835	0.1951	0.9996	-0.252	0.2249	0.9997	-0.1091	0.5996	0.9998	37.35	39.94	35.51	33.36	54.54	39.57	33.01	35.69	51.93	36	37.34	45.25
ENSGALT00000001330	ENSGALG00000000906	RALGPS1	0.3154	0.1951	0.9996	0.3003	0.4294	0.9997	0.3396	0.2698	0.9998	9.22	7.46	6.98	5.38	6.78	8.23	6.43	6.58	7.53	8.5	9.68	6.74
ENSGALT00000024727	ENSGALG00000015320	NANS	0.1768	0.1952	0.9996	0.01152	0.9571	0.9997	0.3443	0.05569	0.9998	117.85	112.98	81.6	81.39	94.36	103.8	90.09	104.56	116.58	88.82	105.87	78.1
ENSGALT00000021128	ENSGALG00000012954		0.2768	0.1954	0.9996	0.03863	0.9	0.9997	0.531	0.02899	0.803	22.21	10.09	11.17	8.86	9.55	12.12	6.6	13.48	18.21	16.2	16.16	7.87
ENSGALT00000024167	ENSGALG00000014980	MAATS1	-0.6623	0.1954	0.9996	-0.3552	0.5918	0.9997	-1.233	0.06879	0.9998	0.25	0.23	0.65	0.36	0.56	0.2	0.6	1.3	0.65	0.73	0.46	0.49
ENSGALT00000027698	ENSGALG00000017149	RNF17	-1.266	0.1955	0.9996	-1.306	0.05097	0.9997	0.05376	0.9421	NA	0.09	0.04	0.1	0.05	0.1	0.14	0.22	7.31	3.3	4.12	1.17	3.23
ENSGALT00000009825	ENSGALG00000006090	PLEKHA7	0.3407	0.1956	0.9996	0.3326	0.3073	0.9997	0.37	0.231	0.9998	3.24	4.05	2.77	2.12	4.45	5	8.1	5.9	3.74	5.97	4.32	5.89
ENSGALT00000012088	ENSGALG00000007479	SLC25A28	-0.1642	0.1957	0.9996	-0.1676	0.4259	0.9997	-0.1484	0.4187	0.9998	70.55	73.97	71.87	76.27	86.59	72.07	87.34	91.46	99.32	70.17	74.62	86.32
ENSGALT00000026856	ENSGALG00000016635	MXRA5	0.2807	0.1959	0.9996	-0.01008	0.9731	0.9997	0.5058	0.01385	0.5451	19.51	10.67	11.15	9.84	9.51	14.67	4.3	12.36	9.7	12.22	12	7.6
ENSGALT00000023661	ENSGALG00000014683	PEX5	-0.2049	0.1961	0.9996	-0.2161	0.3708	0.9997	-0.1783	0.4202	0.9998	16.28	15.49	16.63	19.39	18.46	17.58	17.64	28.26	22.04	23.07	19.29	22.78
ENSGALT00000045074	ENSGALG00000026736	OGN	-0.2345	0.1962	0.9996	0.02	0.9467	0.9997	-0.4774	0.05754	0.9998	276.6	193.63	336.96	232.91	423.89	263.56	226.82	397.17	246.31	309.78	344.78	265.09
ENSGALT00000007568	ENSGALG00000004747		0.5802	0.1963	0.9996	0.7687	0.234	0.9997	0.4175	0.4835	0.9998	3.39	1.63	1.98	1.02	1.47	1.2	1.82	1.41	1.11	1.28	3.26	1.38
ENSGALT00000001424	ENSGALG00000028134	MYH1B	0.7771	0.1963	0.9996	1.293	0.1158	0.9997	0.03286	0.9573	0.9998	0.42	0.8	0.24	0.85	0.37	0.28	0.7	0.49	0.02	1.03	1.86	0.95
ENSGALT00000010894	ENSGALG00000006736	AEN	-0.281	0.1964	0.9996	-0.3288	0.3612	0.9997	-0.2266	0.3971	0.9998	10.05	13.34	12.05	13.78	15.23	12.35	13.8	14.19	15.45	8.86	8.14	12.03
ENSGALT00000005755	ENSGALG00000020522	MYRF	0.214	0.1964	0.9996	0.01114	0.9618	0.9997	0.4229	0.05935	0.9998	37.51	44.36	36.9	22.42	37.77	50.72	44.98	43.33	35.02	31.01	35.14	39.04
ENSGALT00000022961	ENSGALG00000014196	NME5	-0.2593	0.1966	0.9996	-0.1851	0.5525	0.9997	-0.334	0.1939	0.9998	12.12	10.49	12.65	13.55	12.4	8.82	15.59	16.32	13.28	12.71	10.75	17.42
ENSGALT00000045570	ENSGALG00000028333		-0.8489	0.1967	0.9996	-0.8387	0.2354	0.9997	-0.8726	0.2712	NA	0.03	0.04	0.06	0.06	0.07	0.04	0.06	0.49	0.17	0.23	0.18	0.21
ENSGALT00000003844	ENSGALG00000002437	FAM69B	-0.3819	0.1967	0.9996	-0.503	0.2098	0.9997	-0.2226	0.5573	0.9998	8.63	3.84	7.21	6.51	5.11	4.31	6.51	8.47	11.65	6.71	4.78	7.09
ENSGALT00000012961	ENSGALG00000007976	ALG13	-0.4066	0.1969	0.9996	-0.4958	0.2121	0.9997	-0.245	0.4654	0.9998	2.52	2.46	2.76	2.46	3.38	2.46	2.1	7.34	6.04	5.21	4.32	3.7
ENSGALT00000043014	ENSGALG00000010706	TENM3	0.2773	0.1969	0.9996	-0.01438	0.9655	0.9997	0.5853	0.02687	0.7681	2.95	3.04	1.49	2.08	2.28	3	1.68	2.17	2.86	2.66	3.34	2.96
ENSGALT00000038214	ENSGALG00000010706	TENM3	0.2773	0.1969	0.9996	-0.01438	0.9655	0.9997	0.5853	0.02688	0.7681	2.94	3.03	1.48	2.07	2.27	2.99	1.67	2.17	2.85	2.65	3.33	2.95
ENSGALT00000011613	ENSGALG00000007171	CIITA	0.6201	0.197	0.9996	0.7845	0.1919	0.9997	0.528	0.356	0.9998	4.54	1.16	2.47	2.16	0.64	2.26	1.02	0.94	1.66	1.6	2.62	0.59
ENSGALT00000004111	ENSGALG00000002610		-0.2997	0.197	0.9996	-0.05826	0.8713	0.9997	-0.5229	0.05405	0.9998	25.08	21.28	34.4	37.46	20.43	19.61	17.41	28.79	40.31	24	34.56	14.45
ENSGALT00000012104	ENSGALG00000007488	ZNF185	-0.6843	0.197	0.9996	-0.9307	0.1377	0.9997	-0.1093	0.8323	0.9998	3.33	2.32	2.41	1.34	3.19	0.99	0.87	13.05	3.83	7.44	3.52	6.04
ENSGALT00000015382	ENSGALG00000009451	PPID	-0.164	0.1971	0.9996	-0.1136	0.5581	0.9997	-0.2024	0.3073	0.9998	126.51	114.58	115.06	111.39	169.78	111.77	107.18	136.96	136.18	117.07	134.04	133.23
ENSGALT00000020938	ENSGALG00000012837	EXOC2	-0.1584	0.1971	0.9996	-0.06868	0.7285	0.9997	-0.2328	0.2127	0.9998	21.97	19.89	20.97	22.16	27.98	20.2	19.6	25.28	22.35	19.83	23.51	21.8
ENSGALT00000016648	ENSGALG00000010243	PRDX1	-0.1992	0.1971	0.9996	-0.2399	0.4319	0.9997	-0.1484	0.535	0.9998	1948.91	2432.85	2449.49	2270.24	2891.09	2613.5	2445.39	2709.12	2798.28	1922.2	2277.01	2797.71
ENSGALT00000022526	ENSGALG00000013893	MNS1	-0.4485	0.1972	0.9996	-0.3591	0.48	0.9997	-0.5412	0.1708	0.9998	2.71	2.12	3.49	2.52	4.37	2.5	3.28	3.24	2.66	2.84	2.73	5.91
ENSGALT00000007724	ENSGALG00000004837	CCNDBP1	0.1577	0.1973	0.9996	0.1066	0.5758	0.9997	0.2175	0.2547	0.9998	77.3	48.84	47.76	53.5	52.13	58.16	52.34	57.69	55.27	56.13	61.76	53.14
ENSGALT00000002862	ENSGALG00000026055		0.412	0.1974	0.9996	0.6525	0.1427	0.9997	0.2627	0.4469	0.9998	21.1	9.94	13.65	18.09	9.39	20.17	11.12	7.79	13.51	11.4	15.78	4.68
ENSGALT00000015324	ENSGALG00000009407		-0.4539	0.1975	0.9996	-0.8605	0.0765	0.9997	-0.05006	0.8994	0.9998	1.54	4.11	3.56	2.46	4.46	4.55	0.74	4.14	6.68	4.29	2.97	4.03
ENSGALT00000006571	ENSGALG00000004128	CYSLTR1	0.6511	0.1975	0.9996	0.8327	0.2211	0.9997	0.556	0.2664	0.9998	79.95	15.69	42.49	30.8	9.46	32.83	3.42	15.88	26.81	39.73	36.51	3.67
ENSGALT00000017270	ENSGALG00000010614	SLC25A4	-0.1864	0.1975	0.9996	-0.1285	0.5171	0.9997	-0.2308	0.2963	0.9998	79.03	98.52	99.46	70.26	120.01	73.49	68.79	94.68	111.16	81.76	97.39	79.05
ENSGALT00000044802	ENSGALG00000025772		-0.8246	0.1977	0.9996	-0.6451	0.3673	0.9997	-1.271	0.1408	0.9998	0.34	0.13	0.66	0.58	0.09	0.09	0.24	1.84	0.85	1.05	0.65	0.46
ENSGALT00000009642	ENSGALG00000005995	SLC13A5	-0.9862	0.1977	0.9996	-1.766	0.0455	0.962	-0.03143	0.9734	0.9998	0.18	2.7	0.63	0.25	2.29	0.14	1.56	0.75	4.39	0.37	0.07	2.55
ENSGALT00000032094	ENSGALG00000013804	SRD5A3	-0.214	0.1977	0.9996	-0.257	0.309	0.9997	-0.1536	0.5368	0.9998	15.52	17.57	15.24	15.01	23.65	16.39	18.7	23.08	23.59	18.8	15.74	20.68
ENSGALT00000031564	ENSGALG00000019861		-0.5036	0.1978	0.9996	-0.6693	0.2488	0.9997	-0.3504	0.4821	0.9998	1.12	1.04	1.56	1.43	0.83	0.9	0.59	1.03	1.89	0.92	0.9	1.11
ENSGALT00000044534	ENSGALG00000027177	MYH1C	0.7778	0.198	0.9996	1.311	0.1107	0.9997	0.002821	0.9963	0.9998	0.41	0.76	0.23	0.83	0.37	0.27	0.69	0.47	0.02	1.02	1.81	0.92
ENSGALT00000023014	ENSGALG00000014233	FBLN1	0.2153	0.198	0.9996	0.6491	0.003087	0.3409	-0.2178	0.2606	0.9998	75.66	64.68	99.27	67.95	81.94	79.37	107.8	74.68	67.36	106.57	89.37	63.11
ENSGALT00000043263	ENSGALG00000001329	EPB41	0.4728	0.1981	0.9996	0.9051	0.02071	0.7418	0.2126	0.631	0.9998	33.27	8.81	21.62	25.13	6.14	22.35	7.22	9.55	13.13	28.33	15.16	5.43
ENSGALT00000016280	ENSGALG00000010024		-1.019	0.1981	0.9996	-1.385	0.1546	NA	-0.9129	0.2984	0.9998	0.08	0.15	1.58	1.55	0.8	1.89	0.07	0.14	0.64	0.08	0.29	0.5
ENSGALT00000008746	ENSGALG00000005450	CCDC66	0.2634	0.1982	0.9996	0.2515	0.4144	0.9997	0.2891	0.3182	0.9998	8.49	7.83	4.48	7.22	6.51	6.52	7.58	8.37	7.62	10.75	7.78	7
ENSGALT00000046206	ENSGALG00000027821	APC2	0.6698	0.1983	0.9996	0.8601	0.2486	0.9997	0.5289	0.439	0.9998	0.47	0.3	0.23	0.39	0.09	0.27	0.33	0.32	0.14	0.23	0.35	0.07
ENSGALT00000043255	ENSGALG00000028290	C1H21ORF91	0.2105	0.1983	0.9996	0.2773	0.2241	0.9997	0.1555	0.5039	0.9998	28.18	43.18	25.57	26.65	38.24	30.81	31.01	35.45	30.48	47.8	27.63	26.37
ENSGALT00000008572	ENSGALG00000005346	PPIC	0.1773	0.1984	0.9996	0.2621	0.2115	0.9997	0.1103	0.568	0.9998	146.55	177.86	123.98	139.65	153.05	134.21	151.73	140.4	107.71	142.15	149.37	140.28
ENSGALT00000018541	ENSGALG00000011366	MOK	0.4897	0.1985	0.9996	0.3847	0.4706	0.9997	0.6247	0.1866	0.9998	1.58	2.64	1.81	1.14	1.31	2.45	2.15	1.92	2.61	3.48	1.77	1.45
ENSGALT00000017207	ENSGALG00000010573	GSTCD	-0.2159	0.1985	0.9996	0.08949	0.7248	0.9997	-0.5055	0.02507	0.735	9.78	7.77	11.94	10.93	16.11	10.67	9.28	10.56	14.27	11.66	13.36	9.06
ENSGALT00000035194	ENSGALG00000021685	SERINC2	-0.316	0.1988	0.9996	-0.5134	0.1696	0.9997	-0.0778	0.7822	0.9998	14.23	12.09	9.52	12.03	16.62	10.86	12.74	12.97	13.43	10.32	14.04	28.36
ENSGALT00000032744	ENSGALG00000004516	RAD51	-0.1752	0.1989	0.9996	-0.3551	0.09423	0.9997	0.02286	0.9073	0.9998	49.91	45.71	40.18	41.61	54.97	46.87	37.88	60.04	64.57	40.81	52.28	51.52
ENSGALT00000027163	ENSGALG00000016824	TMCO3	0.2156	0.1989	0.9996	0.4005	0.1267	0.9997	0.06653	0.7472	0.9998	21.35	19.38	20.45	18.21	23.77	26.32	27.25	17.53	18.12	16.39	20.82	16.58
ENSGALT00000015418	ENSGALG00000020251	FNIP2	-0.248	0.1991	0.9996	-0.4089	0.1543	0.9997	-0.02955	0.8968	0.9998	9.62	7.25	8.29	8.52	7.79	7.94	6.88	17.23	11.19	12.34	8.71	10.34
ENSGALT00000027673	ENSGALG00000017130	LATS2	0.1671	0.1991	0.9996	0.2268	0.3039	0.9997	0.1199	0.4898	0.9998	40.59	39.16	36.66	33.96	36.79	39.79	43.81	34.55	34.15	38.49	37.37	39.17
ENSGALT00000000550	ENSGALG00000000404	COPS2	-0.1948	0.1995	0.9996	-0.2012	0.4257	0.9997	-0.1764	0.3627	0.9998	165.54	188.01	186.82	188.46	229.52	192.5	207.58	239.67	190.35	148.89	185.69	229.91
ENSGALT00000005981	ENSGALG00000003770	Protein	0.2308	0.1998	0.9996	0.2738	0.4222	0.9997	0.2021	0.3473	0.9998	1564.19	1266.39	1333.54	1115.76	1162.58	1438.45	1674.05	1073.34	929.6	1000.08	1302.32	1471.21
ENSGALT00000018070	ENSGALG00000011091	NUP133	-0.1749	0.2	0.9996	-0.3446	0.08204	0.9997	0.03178	0.8663	0.9998	21.71	20.64	17.95	17.73	23.24	19.38	17.43	30.26	30.01	21.65	23.86	23.63
ENSGALT00000045042	ENSGALG00000027909	GPN2	-0.2227	0.2	0.9996	-0.1483	0.5825	0.9997	-0.291	0.1655	0.9998	49.91	60.01	64.08	58.24	87.39	64.79	64.23	52.01	78.23	47.54	80.71	92.56
ENSGALT00000020984	ENSGALG00000019555	SERPINB1	-0.5074	0.2003	0.9996	-0.3267	0.4914	0.9997	-0.7327	0.1486	0.9998	3.36	5.11	3.01	3.03	10.99	1.88	8.26	7.16	11.26	3.12	4.53	3.63
ENSGALT00000025628	ENSGALG00000015903	FILIP1	-0.2586	0.2003	0.9996	-0.002703	0.9935	0.9997	-0.486	0.02183	0.6889	7.41	8.16	10.91	12.12	10.94	9.23	12.21	11.33	6.29	7.24	7.71	11.34
ENSGALT00000016509	ENSGALG00000010156	DOCK8	0.3284	0.2004	0.9996	0.771	0.02815	0.842	-0.1076	0.7392	0.9998	2.39	1.28	2.06	2.64	1.57	2.35	1.93	1.7	1.86	3.6	2.74	1.49
ENSGALT00000000362	ENSGALG00000000275	KCTD9	-0.1567	0.2004	0.9996	-0.194	0.319	0.9997	-0.1107	0.5451	0.9998	60.95	56.57	58.32	53.52	73.03	57.84	50.53	66.32	70.61	54.14	58.62	59.75
ENSGALT00000044864	ENSGALG00000027544		-1.633	0.2006	0.9996	-1.628	0.04905	0.9882	-1.864	0.268	NA	0	0	0	0.11	0	0	0	3.84	3.88	1.93	1.09	1.82
ENSGALT00000018221	ENSGALG00000011177	CEP290	-0.1848	0.2006	0.9996	-0.209	0.3459	0.9997	-0.1453	0.4973	0.9998	6.02	4.86	5.1	5.54	7.41	5.9	5.38	8.39	6.54	6.46	6.76	7.54
ENSGALT00000003079	ENSGALG00000001977	LDB3	-1.152	0.2007	0.9996	-1.25	0.07646	0.9997	0.18	0.8467	NA	0.17	0.08	0.23	0	0.11	0.16	0.25	5.02	1.77	2.26	1.02	1.8
ENSGALT00000040062	ENSGALG00000003922	TOP2A	-0.2122	0.2008	0.9996	-0.5724	0.005574	0.4489	0.1135	0.5927	0.9998	50.64	41.16	43.75	29.53	52.27	47.49	29.33	49.08	59.14	29.69	37.7	43.43
ENSGALT00000017490	ENSGALG00000010752	CDCP2	0.6651	0.2008	0.9996	1.578	0.02791	0.8395	-0.0785	0.8994	0.9998	1.35	0.39	0.5	0.76	1.16	0.68	0.37	0.4	0.42	1.78	1.41	0.38
ENSGALT00000006721			0.5525	0.201	0.9996	0.6642	0.3012	0.9997	0.4494	0.4453	0.9998	5.4	4.29	4.38	2.23	3.11	3.99	4.84	3.42	2.18	4.92	5.15	4.15
ENSGALT00000014166	ENSGALG00000008704	CUBN	0.5606	0.2011	0.9996	0.5177	0.2545	0.9997	0.6778	0.1449	0.9998	0.46	0.67	0.23	0.48	0.27	0.46	0.69	0.8	1.13	1.92	0.99	0.68
ENSGALT00000023638	ENSGALG00000014668	MCTP1	0.5068	0.2011	0.9996	0.4304	0.4575	0.9997	0.5855	0.1458	0.9998	33.71	14.2	17.24	15.9	5.69	12.93	3.32	22.98	12.47	22.9	26.09	4.67
ENSGALT00000006712	ENSGALG00000004221	IL22RA1	0.4979	0.2012	0.9996	1.051	0.05498	0.9997	0.04502	0.9151	0.9998	4	1.76	2.72	3.67	3.04	4.34	5.82	1.48	2.08	2.58	3.19	2.43
ENSGALT00000008449	ENSGALG00000005263	SOX8	-0.7475	0.2013	0.9996	-0.6277	0.4542	0.9997	-0.8901	0.2227	0.9998	0.73	0.2	0.88	0.44	0.72	0.21	0.12	1.34	0.57	1.29	0.26	0.7
ENSGALT00000017416	ENSGALG00000010706	TENM3	0.3264	0.2013	0.9996	-0.06878	0.8566	0.9997	0.764	0.006792	0.3672	2.57	2.6	1.29	1.68	1.53	2.67	1.17	2.04	2.72	2.42	2.96	2.32
ENSGALT00000004020	ENSGALG00000002546	COL5A1	0.209	0.2013	0.9996	0.07886	0.729	0.9997	0.3189	0.1229	0.9998	115.01	136.45	113.3	94.06	88.55	125.07	83.23	102.04	93.78	97.64	92.18	76.77
ENSGALT00000025829	ENSGALG00000016034	ATRN	0.2612	0.2017	0.9996	0.0228	0.9418	0.9997	0.4906	0.05603	0.9998	11.33	7.39	7.87	6.61	4.65	8.98	4.52	8.23	9.13	8.75	8.76	5.28
ENSGALT00000021016	ENSGALG00000012886	MARVELD3	-1.085	0.2018	0.9996	-1.191	0.113	0.9997	-0.06097	0.9454	NA	0.1	0.09	0.1	0.05	0.24	0.2	0.09	2.46	1.37	1.4	1.45	2.85
ENSGALT00000031806	ENSGALG00000012275	Epm2a	-0.3012	0.2019	0.9996	-0.1887	0.5898	0.9997	-0.4026	0.2076	0.9998	3.75	2.76	3.69	5.48	5.49	4.91	3.72	5.26	5.21	3.83	4.77	4.33
ENSGALT00000015615	ENSGALG00000009586	IRAK4	-0.1767	0.2019	0.9996	-0.02812	0.9065	0.9997	-0.3113	0.1282	0.9998	18.77	15.09	20.59	18.21	20.38	15.16	15.84	18.37	21.34	17.36	19.61	16.93
ENSGALT00000018901	ENSGALG00000020002	SLC22A3	-0.6963	0.202	0.9996	-0.8645	0.09708	0.9997	-0.153	0.7893	0.9998	1.21	0.63	1.03	2.15	1.61	2.61	1.66	9.32	8.35	4.33	5	3.25
ENSGALT00000001523	ENSGALG00000001027	MEIOC	-1.244	0.202	0.9996	-1.247	0.08418	0.9997	-1.018	0.2439	NA	0.1	0.03	0.09	0.16	0.13	0.06	0.24	6.58	2.32	3.87	1.07	3.51
ENSGALT00000044399	ENSGALG00000025971	KCNK3	-0.304	0.202	0.9996	-0.541	0.133	0.9997	-0.1154	0.6758	0.9998	17.08	25.02	25.09	23.72	17.17	19.76	13.04	21.46	28.71	16.59	11.49	13.54
ENSGALT00000021994	ENSGALG00000013503	FAM149A	-0.2573	0.2021	0.9996	-0.3146	0.2878	0.9997	-0.1894	0.4922	0.9998	6.75	9.61	5.71	10.9	10.84	8.15	9.7	10.58	9.95	5	7.96	9.64
ENSGALT00000044388	ENSGALG00000026301		-0.2868	0.2022	0.9996	-0.6612	0.01083	0.5877	0.1991	0.4945	0.9998	10.44	9.69	7.89	5.79	13.5	11.84	10.11	14.57	16.3	9.77	10.3	19.15
ENSGALT00000017266	ENSGALG00000010611	CFAP97	-0.2094	0.2022	0.9996	-0.4071	0.05976	0.9997	0.05759	0.7556	0.9998	62.04	57.84	58.97	46.36	61.02	57.45	50.92	115.15	81.48	79.41	66.42	76.42
ENSGALT00000016002	ENSGALG00000009842	RASSF3	0.1842	0.2023	0.9996	0.3401	0.1469	0.9997	0.05805	0.7627	0.9998	230.93	174.11	191.64	182.89	187.59	197.24	198.56	160.83	167.26	197.39	182.54	154.65
ENSGALT00000019889	ENSGALG00000012181	RRH	-1.335	0.2024	0.9996	-1.393	0.07317	0.9997	0.1744	0.8774	NA	0	0.04	0.07	0	0.03	0.07	0.08	2.94	0.79	1.43	0.45	1.45
ENSGALT00000001931	ENSGALG00000001264	PLXNA2	0.3477	0.2026	0.9996	0.1285	0.7628	0.9997	0.5815	0.01027	0.4672	23.57	15.68	10.28	11.08	11.33	11.29	6.42	14.22	24.36	19.24	19.75	4.98
ENSGALT00000009410	ENSGALG00000005856	TBC1D9B	0.164	0.2027	0.9996	0.08254	0.6718	0.9997	0.254	0.2051	0.9998	39.53	27.3	31.46	27.69	21.23	32.01	26.88	30.31	35.44	33.98	31.09	25.68
ENSGALT00000020664	ENSGALG00000012660	KIAA0319	-1.519	0.2028	0.9996	-1.639	0.07266	0.9997	2.084	0.1308	NA	0.05	0	0.02	0	0	0.07	0	2.29	0.84	1.06	0.26	1.02
ENSGALT00000019477	ENSGALG00000011940	CCK	0.9336	0.2028	0.9996	1.481	0.08342	0.9997	-0.7372	0.3533	NA	0.26	0.93	1.07	0.52	0.84	0.25	3.5	0.86	0.13	5.6	1.51	2.81
ENSGALT00000011900	ENSGALG00000007358	CILP	-0.469	0.2028	0.9996	-1.01	0.025	0.8051	0.2972	0.4575	0.9998	1.87	5.08	2.73	3.41	2.54	3.78	2.47	2.88	8.16	3.39	4.11	9.57
ENSGALT00000007750	ENSGALG00000004852	DNM1	-0.4122	0.203	0.9996	-0.679	0.09586	0.9997	0.04603	0.8877	0.9998	4.29	4.29	3.42	5.09	3.81	4.45	4.86	14.44	7.41	8.34	3.66	6.65
ENSGALT00000032634	ENSGALG00000009112	LRRC57	-0.1594	0.2031	0.9996	-0.06446	0.7598	0.9997	-0.2409	0.196	0.9998	46.59	35.23	47.5	41.42	47.89	37.3	41.26	50.99	48.69	39.66	43.16	37.84
ENSGALT00000016007	ENSGALG00000009846	BBS5	-0.1987	0.2032	0.9996	-0.3151	0.2107	0.9997	-0.06281	0.7842	0.9998	28.98	29.9	25.78	26.23	35.78	27.13	26.62	40.91	35.1	25.89	31.71	34.34
ENSGALT00000045182	ENSGALG00000026301		-0.2882	0.2032	0.9996	-0.6651	0.009103	0.5554	0.2014	0.4944	0.9998	7.88	7.31	5.98	4.31	10.33	9.1	7.6	11.11	12.41	7.37	7.96	14.57
ENSGALT00000027390	ENSGALG00000016946	SUGT1	-0.1486	0.2032	0.9996	-0.1774	0.3691	0.9997	-0.1116	0.5182	0.9998	117.68	101.53	106.75	104.53	121.85	97.28	93.16	108.25	117.09	92.38	105.86	120.46
ENSGALT00000027553	ENSGALG00000017056	DCLK1	-0.751	0.2033	0.9996	-1.125	0.09991	0.9997	0.2694	0.6525	0.9998	0.53	0.27	0.46	0.6	0.25	0.83	0.47	3.63	1.43	1.92	0.36	1.18
ENSGALT00000024694	ENSGALG00000015301	LNPEP	0.2225	0.2033	0.9996	0.07002	0.7819	0.9997	0.3505	0.1262	0.9998	19.55	12.4	15.99	10.46	12.72	19.53	10.14	11.75	14.53	12.62	14.01	10.5
ENSGALT00000020235	ENSGALG00000012392	IYD	0.5384	0.2034	0.9996	0.7576	0.1717	0.9997	0.2545	0.6245	0.9998	2.44	0.74	1.82	1.04	0.98	1.59	1.4	2.2	1.16	3.93	2.46	1.38
ENSGALT00000024973	ENSGALG00000015486	COQ3	0.2155	0.2034	0.9996	0.0564	0.8254	0.9997	0.4031	0.09545	0.9998	47.9	29.83	22.86	30.96	26.37	31.98	34.05	43.21	34.83	40.6	31.49	29.83
ENSGALT00000046174	ENSGALG00000001870	CCSER2	0.2255	0.2035	0.9996	0.1923	0.4909	0.9997	0.2697	0.2874	0.9998	14.11	11.01	13.66	8.81	7.94	12.51	8.56	13.17	12.27	16.28	13.75	9.73
ENSGALT00000018362	ENSGALG00000011254	SATB1	0.2891	0.2035	0.9996	-0.09706	0.7416	0.9997	0.6729	0.03451	0.8547	7.24	10.68	5.52	3.39	8.11	9.65	7.01	7.62	8.12	7.32	6.3	7.54
ENSGALT00000010128	ENSGALG00000006266	HPS5	-0.1851	0.2036	0.9996	-0.1912	0.3785	0.9997	-0.1672	0.3894	0.9998	19.05	13.44	20.81	15.07	17.26	16.25	14.68	23.14	25.64	25.39	16.92	19.29
ENSGALT00000036497	ENSGALG00000016946	SUGT1	-0.1484	0.2036	0.9996	-0.1764	0.3717	0.9997	-0.1122	0.5157	0.9998	119.69	103.2	108.64	106.39	124.01	99.08	94.82	110.2	118.86	94.03	107.68	122.55
ENSGALT00000002702	ENSGALG00000001759	ELMO3	0.4011	0.2037	0.9996	0.2684	0.5591	0.9997	0.5599	0.1405	0.9998	2.6	1.96	1.34	1.61	1.72	2.55	2.7	1.95	2.47	2.14	2.18	1.81
ENSGALT00000020625	ENSGALG00000012636	RBFA	-0.1792	0.2037	0.9996	-0.3475	0.1208	0.9997	0.006766	0.9743	0.9998	22.26	21.96	19.27	21.79	25.76	24.57	20.31	31.18	28	22.85	20.09	25.65
ENSGALT00000002177	ENSGALG00000001429	TTC1	-0.179	0.2039	0.9996	-0.3118	0.1831	0.9997	-0.03006	0.8806	0.9998	48.89	45.69	48.29	47.51	54.23	56.06	42.75	72.03	50.91	45.77	53.44	61.64
ENSGALT00000021880	ENSGALG00000013414	PDLIM3	0.3202	0.2039	0.9996	0.7621	0.02582	0.8149	-0.1844	0.4516	0.9998	69.69	58.43	93.16	52.22	49.62	47.91	127.97	64.41	33.71	92.95	61.61	78.13
ENSGALT00000037796	ENSGALG00000012456	RAC2	0.2998	0.204	0.9996	0.7737	0.00754	0.5085	-0.1316	0.6694	0.9998	44.26	28.11	43.08	55.08	20.81	40	36.7	31.58	37.2	64.6	42.42	19.73
ENSGALT00000015094	ENSGALG00000009278	RBM46	-0.8821	0.204	0.9996	-1.374	0.03806	0.9315	0.9749	0.2534	NA	0.32	0.27	0.08	0.15	0.08	0.03	0.27	1.56	0.43	0.33	0.48	0.95
ENSGALT00000032511	ENSGALG00000011225	SLC25A47	0.4551	0.2042	0.9996	0.07844	0.8772	0.9997	0.7975	0.04408	0.9643	14.64	15.58	4.61	8.61	9.55	10.38	7.02	9.25	12.32	5.92	15.49	6.78
ENSGALT00000045406	ENSGALG00000010638	CASP3	-0.1816	0.2042	0.9996	-0.1465	0.4927	0.9997	-0.2048	0.3195	0.9998	32.67	27.19	26.41	29.02	43.97	28.68	32.38	32.2	39.25	23.89	33.41	33.74
ENSGALT00000006106	ENSGALG00000003856	KRT9	0.41	0.2042	0.9996	0.3545	0.448	0.9997	0.4892	0.1911	0.9998	3.83	5.17	4.33	4.08	3.36	7.82	8.38	5.43	3.01	4.94	5.28	6.95
ENSGALT00000023586			-1.076	0.2044	0.9996	-2.771	0.002404	0.3332	1.167	0.271	NA	2.27	0.15	0.1	0.05	0.88	0.16	0.46	1.21	4.91	0.22	0.15	0.33
ENSGALT00000036866	ENSGALG00000024077	CRYBG3	0.2171	0.2048	0.9996	0.2031	0.4744	0.9997	0.2407	0.3234	0.9998	17.92	18.99	15.99	18.37	14.68	22.35	14.98	18.46	20.93	21.79	23.87	15.66
ENSGALT00000012172	ENSGALG00000007525		-0.9263	0.2051	0.9996	-0.996	0.1012	0.9997	-0.2581	0.6041	0.9998	1.08	0.51	1.07	0.81	0.82	0.75	0.91	18.34	6.87	11.7	4.07	8.54
ENSGALT00000012179	ENSGALG00000007525		-0.9263	0.2051	0.9996	-0.996	0.1012	0.9997	-0.2581	0.6041	0.9998	1.04	0.5	1.04	0.78	0.79	0.73	0.88	17.78	6.67	11.35	3.94	8.28
ENSGALT00000023908	ENSGALG00000014808	KIAA2018	0.2537	0.2052	0.9996	0.3353	0.2864	0.9997	0.1875	0.4976	0.9998	4.51	2.45	3.19	3.18	2.33	3.3	2.45	2.89	3.09	3.8	3.77	2.31
ENSGALT00000015329	ENSGALG00000009410	PEX1	-0.1683	0.2052	0.9996	-0.1832	0.4079	0.9997	-0.1426	0.4789	0.9998	10.49	8.27	8.52	9.49	10.65	7.97	7.53	11.11	10.16	10.42	9.07	10.75
ENSGALT00000004407	ENSGALG00000002789	MAP2	0.2486	0.2053	0.9996	0.1444	0.619	0.9997	0.3496	0.2039	0.9998	4.99	2.69	2.17	3.37	2.48	2.92	2.88	2.71	3.28	2.62	2.99	2.17
ENSGALT00000003699	ENSGALG00000002347	C3orf58	0.3359	0.2054	0.9996	0.2496	0.5282	0.9997	0.4468	0.1648	0.9998	10.31	9.28	6.12	7.13	7.76	9.82	8.9	9.04	11.13	8.79	14.38	8.17
ENSGALT00000022317	ENSGALG00000013732	SERAC1	0.3203	0.2054	0.9996	0.5403	0.1636	0.9997	0.135	0.6593	0.9998	9.7	5.82	6.48	6.52	6.51	6.64	5.06	5.67	5.88	9.07	8.59	4.69
ENSGALT00000024186	ENSGALG00000014998	CABLES1	-0.3291	0.2054	0.9996	-1.029	0.0001945	0.09923	0.2425	0.4115	0.9998	15.96	32.62	19.01	16.06	29.57	28.61	17.53	31.68	27.35	12.49	9.81	28.04
ENSGALT00000040399	ENSGALG00000023975	SLC25A39	-0.1739	0.2055	0.9996	-0.1281	0.54	0.9997	-0.2113	0.3042	0.9998	35.99	39.18	54.45	34.15	40.39	38.52	31.74	42.16	56.9	45.32	43.31	38.82
ENSGALT00000017238	ENSGALG00000010593	GALC	0.4435	0.2055	0.9996	-0.0883	0.8606	0.9997	1.07	7.85e-05	0.01709	67.31	58.48	19.46	33.37	21.19	34.09	13.84	58.69	72.76	59.45	55.19	11.55
ENSGALT00000040123	ENSGALG00000008198	TPCN3	-0.3487	0.2056	0.9996	-0.4857	0.1132	0.9997	-0.07718	0.7299	0.9998	14.73	11.21	12.99	12.59	13.14	11.84	13.31	40.16	25.67	33.12	15.73	24.64
ENSGALT00000016356	ENSGALG00000010061	LRBA	0.1645	0.2057	0.9996	0.2215	0.2958	0.9997	0.1178	0.5269	0.9998	10.16	8.01	8.11	6.88	9.13	8.73	7.5	8.9	8.84	8.71	12.1	7.67
ENSGALT00000015789	ENSGALG00000009699	CCNL1	-0.188	0.2058	0.9996	0.01531	0.9486	0.9997	-0.3585	0.04998	0.9998	44.28	39.1	50.75	52.5	54.48	42.87	44.16	39.84	39.52	41.17	41.61	52.25
ENSGALT00000008294	ENSGALG00000005164	MTG2	-0.2253	0.2062	0.9996	-0.3255	0.2792	0.9997	-0.1128	0.6467	0.9998	18.45	16.61	16.13	17.31	19.69	15.38	15.14	22.36	19.45	14.26	18.13	20.79
ENSGALT00000020066	ENSGALG00000012279	FBXO30	-0.1862	0.2062	0.9996	-0.2121	0.2998	0.9997	-0.152	0.4805	0.9998	20.47	20.1	19.09	26.36	29.54	28.58	21.46	27.31	24.58	17.22	21.34	21.89
ENSGALT00000042895	ENSGALG00000011254	SATB1	0.2878	0.2063	0.9996	-0.1013	0.7306	0.9997	0.6729	0.03437	0.8547	6.46	9.59	4.97	3.04	7.27	8.69	6.28	6.8	7.29	6.54	5.62	6.77
ENSGALT00000010797	ENSGALG00000006677	P4HA2	0.1735	0.2063	0.9996	0.006048	0.977	0.9997	0.3602	0.05326	0.9998	78.09	82.92	67.78	50.53	57.35	69.29	58.01	93.9	67.82	82.23	76.56	64.41
ENSGALT00000018580	ENSGALG00000011390	REST	0.2365	0.2063	0.9996	0.02567	0.9321	0.9997	0.4288	0.07374	0.9998	21.1	19.27	14.76	13.81	11.72	15.21	10.09	14.19	17.36	16.92	15.85	12.39
ENSGALT00000046094	ENSGALG00000027805	C15orf39	0.2346	0.2064	0.9996	0.1062	0.7224	0.9997	0.3508	0.1249	0.9998	26.6	33.85	24.53	23.49	24.99	34.44	28.94	24.73	27.43	23.1	19.7	19.3
ENSGALT00000005437	ENSGALG00000003434	C17orf75	0.2115	0.2064	0.9996	-0.163	0.4638	0.9997	0.6056	0.002753	0.2134	41.56	46.64	22.88	27.02	28.06	32.94	27.31	34.05	36.28	28.11	41.29	42.33
ENSGALT00000031528	ENSGALG00000016707	CLIC5	0.6537	0.2066	0.9996	0.6399	0.3128	0.9997	0.6757	0.3489	0.9998	5.57	1.84	2.3	0.8	1.63	0.55	2.02	1.51	1.56	1.41	2.35	0.89
ENSGALT00000019594	ENSGALG00000012006	RTN1	0.2944	0.2067	0.9996	0.6979	0.02534	0.8093	-0.03558	0.8848	0.9998	143.14	60.71	123.21	96.66	89.07	109.47	56.03	64.81	104.97	163.42	122.62	49.21
ENSGALT00000009586	ENSGALG00000005962	ARHGAP17	0.1493	0.2068	0.9996	0.2769	0.1544	0.9997	0.03121	0.8601	0.9998	56.85	40.37	44.9	47.59	43.33	45.87	47.73	42.24	49.29	53.92	55.06	44.22
ENSGALT00000022223	ENSGALG00000013663	FGF20	-1.785	0.2069	0.9996	-1.782	0.0398	0.9424	-1.842	0.2706	NA	0	0	0.07	0	0	0	0.06	16.26	6.15	6.64	1.72	6.87
ENSGALT00000020160	ENSGALG00000012337	MRPL32	-0.1715	0.2069	0.9996	-0.0645	0.7716	0.9997	-0.2714	0.1732	0.9998	38.8	40.88	42.88	43.5	52.97	38.41	43.47	49.55	51.63	37.96	50.94	44.97
ENSGALT00000021859	ENSGALG00000013403	MSANTD3	-0.3186	0.207	0.9996	-0.5097	0.1816	0.9997	-0.0974	0.7512	0.9998	10.85	8.41	10.27	9.04	9.21	8.16	7.05	16.16	10.43	11.01	8.12	12.31
ENSGALT00000027511	ENSGALG00000017027	THSD1	-0.3602	0.2073	0.9996	-0.3469	0.4281	0.9997	-0.3611	0.283	0.9998	3.06	3.64	5.02	4.08	4.09	3.78	3.37	4.39	4.44	2.65	2.93	3.32
ENSGALT00000003463	ENSGALG00000002212	RAD51D	-0.2186	0.2076	0.9996	-0.1047	0.6844	0.9997	-0.331	0.2015	0.9998	17.6	27.55	33.03	27.26	23	22	25.98	25	32.27	26.91	25.49	31.28
ENSGALT00000001022	ENSGALG00000000722		0.5496	0.2076	0.9996	1.111	0.0737	0.9997	-0.1907	0.6124	0.9998	5.33	5.51	10.2	4.61	6.34	8.08	23.35	2.52	11.98	3.94	11.59	5.42
ENSGALT00000034894	ENSGALG00000001434	STOM	-0.162	0.2079	0.9996	0.06182	0.7557	0.9997	-0.3586	0.04094	0.9439	51.24	46.81	63.37	60.38	53.49	43.71	41.33	46.28	59.55	55.54	55.11	46.59
ENSGALT00000019743	ENSGALG00000012087	CEP70	-0.219	0.208	0.9996	-0.3059	0.233	0.9997	-0.1102	0.673	0.9998	19.7	14.24	13.95	13.89	23.71	15.26	16.07	21.27	24.82	15.42	19.51	20.36
ENSGALT00000036663	ENSGALG00000015661	CRISPLD1	0.3616	0.2081	0.9996	0.6048	0.1179	0.9997	0.1673	0.6519	0.9998	26.68	9.3	12.16	17.19	9.46	9.73	9.34	8.19	8.15	21.63	13.03	13.17
ENSGALT00000006891	ENSGALG00000004323	RASAL2	0.241	0.2081	0.9996	0.2658	0.3986	0.9997	0.2269	0.3623	0.9998	5.8	4.2	4.79	4.52	3.35	5.24	3	4.94	4.33	6.35	5.47	3.53
ENSGALT00000004384	ENSGALG00000002777	ACAA2	-0.2528	0.2081	0.9996	-0.6064	0.02529	0.8093	0.1475	0.5208	0.9998	216.42	239.23	183.25	138.57	259	199.92	173.67	263.62	432.71	162.32	225.66	211.86
ENSGALT00000022351	ENSGALG00000013759	MRPL47	-0.1588	0.2082	0.9996	-0.1435	0.479	0.9997	-0.1631	0.3915	0.9998	66.54	66.15	67.03	61	82.62	59.82	71.19	81.5	79.14	66.32	66.91	77.86
ENSGALT00000022073	ENSGALG00000013480	MTHFD2	-0.1886	0.2085	0.9996	-0.3298	0.149	0.9997	-0.02451	0.9117	0.9998	27.46	30.95	32.3	22.78	27.82	24.73	23.8	32.14	44.46	29.68	29.41	32.8
ENSGALT00000007184	ENSGALG00000004511		0.6651	0.2087	0.9996	0.5993	0.3779	0.9997	0.7906	0.2563	NA	0.42	0.15	0.09	0.12	0.15	0.1	0.14	0.19	0.33	0.29	0.68	0.23
ENSGALT00000015877	ENSGALG00000009758	SLC7A11	0.5365	0.2087	0.9996	0.5913	0.3128	0.9997	0.4898	0.4098	0.9998	0.67	0.42	0.43	0.24	0.22	0.2	0.36	0.34	0.26	0.54	0.49	0.36
ENSGALT00000038112	ENSGALG00000009500	CCDC132	0.1859	0.209	0.9996	0.06603	0.7765	0.9997	0.3185	0.1023	0.9998	23.63	19.8	15.24	13.81	17.64	16.38	18.79	22.05	18.17	13.63	22.28	15.28
ENSGALT00000039625	ENSGALG00000008957	MSH6	-0.2168	0.209	0.9996	-0.3937	0.07111	0.9997	0.03148	0.8771	0.9998	12.89	10.36	9.21	12.12	12.01	11.81	10.02	21.51	18.39	14.39	16.32	16
ENSGALT00000033573	ENSGALG00000006402	NRROS	0.4171	0.2091	0.9996	1.065	0.01228	0.6163	-0.3213	0.3732	0.9998	4.17	2.07	4.23	3.9	3.32	3.25	3.76	3.28	3.63	8.29	5.91	2.06
ENSGALT00000019825	ENSGALG00000012136	MPPED2	0.241	0.2091	0.9996	0.08361	0.7872	0.9997	0.4034	0.09182	0.9998	32.32	38.54	29.48	31.34	29.54	51.2	46.75	34.58	34.4	25.66	30.81	35.43
ENSGALT00000004355	ENSGALG00000002744	PCDH15	-1.262	0.2091	0.9996	-1.481	0.07941	0.9997	1.75	0.1453	NA	0.08	0.04	0.07	0	0	0.16	0.03	2.85	1.03	0.92	0.58	0.53
ENSGALT00000020197	ENSGALG00000012370	C3H6ORF72	0.1635	0.2092	0.9996	0.3659	0.07064	0.9997	-0.02409	0.8936	0.9998	92.55	70.53	85.62	73.31	71.46	70.05	84.44	77.86	62.02	97.32	79.7	73.09
ENSGALT00000031842	ENSGALG00000011155	ARV1	-0.2068	0.2093	0.9996	-0.06422	0.8154	0.9997	-0.3472	0.1343	0.9998	12.22	12.2	14.44	14.57	14.94	10.93	14.43	16.86	14.32	13.64	13.68	14.91
ENSGALT00000019723	ENSGALG00000012073	SFRP4	0.4942	0.2094	0.9996	1.075	0.03273	0.8861	0.1782	0.6484	0.9998	2860.58	829.01	1987.88	1656.99	786.93	1572.21	356.04	768.01	903.35	2203.96	1465.19	305.16
ENSGALT00000001276	ENSGALG00000000866	SELENBP1	0.215	0.2095	0.9996	0.5328	0.03481	0.8969	-0.1104	0.5676	0.9998	143.05	128.48	147.33	131.75	116.13	104.07	199.48	130.4	100.75	155.42	140.4	131.87
ENSGALT00000007373	ENSGALG00000004628	CTNS	-0.181	0.2095	0.9996	-0.2909	0.1525	0.9997	-0.057	0.8024	0.9998	37.59	41.18	36.52	38.96	30.33	25.17	31.68	43.24	45.85	35.25	33.25	39.97
ENSGALT00000019894	ENSGALG00000012184	BMPER	0.2415	0.2096	0.9996	0.1254	0.654	0.9997	0.3598	0.2029	0.9998	20.78	13.28	10.41	15.04	8.73	11.32	12.56	12.11	13.21	15.62	10.89	12.34
ENSGALT00000001676	ENSGALG00000001111	DNAH9	-0.5107	0.2098	0.9996	-0.03191	0.9518	0.9997	-1.109	0.0253	0.7367	0.32	0.11	0.36	0.39	0.46	0.16	0.35	0.24	0.45	0.38	0.34	0.45
ENSGALT00000009762	ENSGALG00000006054	CALCA	-0.6615	0.21	0.9996	-0.7899	0.1802	0.9997	-0.2764	0.5834	0.9998	1.9	2.04	2.58	2.63	1.77	1.92	1.53	11.11	6.02	8.51	4.48	8.36
ENSGALT00000018464	ENSGALG00000011318	DNPEP	-0.1602	0.21	0.9996	-0.04656	0.8252	0.9997	-0.2637	0.1698	0.9998	38.64	37.9	43.71	49.28	41.93	38.61	40.89	45.44	45.42	39.07	44.64	44.62
ENSGALT00000043246	ENSGALG00000029024	TCF21	-0.1815	0.21	0.9996	-0.1031	0.6436	0.9997	-0.2507	0.2263	0.9998	59.3	71.8	74.74	59.82	81.17	53.49	66.44	77.02	75.66	75.29	57.96	73.32
ENSGALT00000014594	ENSGALG00000008972	MFN1	0.1597	0.2101	0.9996	0.2113	0.2874	0.9997	0.1171	0.5458	0.9998	53.84	51.09	43.33	37.52	57.47	48.61	43.67	48.11	53.09	61.53	59.29	47.14
ENSGALT00000030483	ENSGALG00000014764	HSD3B2	-0.3764	0.2102	0.9996	-0.4153	0.3493	0.9997	-0.3066	0.3026	0.9998	281.33	502.65	509.02	612.93	301.4	384.52	656.02	783.08	1130.38	229.01	656.19	331.32
ENSGALT00000003471	ENSGALG00000028326		0.5627	0.2105	0.9996	0.6716	0.3399	0.9997	0.4535	0.2084	0.9998	11.53	9.52	7.13	6.53	5.77	6.29	2.33	9.11	11.89	13.82	17.62	1.14
ENSGALT00000014806	ENSGALG00000009095	LHCGR	0.2108	0.2106	0.9996	0.4796	0.04504	0.9576	-0.02997	0.8864	0.9998	131.84	115.18	170.81	114.29	122.36	162.18	133.08	107.98	151.9	189.56	134.89	86.68
ENSGALT00000023307	ENSGALG00000014428	TAPBPL	-0.4087	0.2106	0.9996	0.2229	0.5829	0.9997	-0.9866	0.01379	0.5451	6.09	2.21	8.79	7.28	4.59	2.59	4.52	3.26	6.18	5.58	5.1	4.25
ENSGALT00000021599	ENSGALG00000013223	CLEC3A	0.6592	0.2108	0.9996	0.7877	0.1757	0.9997	0.3538	0.5356	0.9998	3.27	1.71	1.5	0.91	3.13	2.45	10.99	6.92	3.02	6.46	4	3.55
ENSGALT00000024678	ENSGALG00000015290	LIX1	-0.5616	0.2113	0.9996	-0.866	0.07949	0.9997	-0.219	0.7208	0.9998	2.72	3.64	4.69	0.6	8.78	5.89	5.04	10.7	3.83	1.97	3.27	5.78
ENSGALT00000044639	ENSGALG00000026606	ADTRP	0.4774	0.2114	0.9996	1.01	0.04207	0.9434	0.1223	0.7798	0.9998	3.72	1.75	1.45	3.35	2.05	2.29	1.79	1.11	1.43	2.86	2.52	1.17
ENSGALT00000009986	ENSGALG00000006189	CRYGN	0.6768	0.2114	0.9996	1.536	0.01258	0.6163	0.001184	0.9986	0.9998	5.42	2.15	5.72	6.87	0.52	6	3.11	2.64	1.72	7.9	7.33	2.08
ENSGALT00000014053	ENSGALG00000008625	ANAPC2	-0.1513	0.2114	0.9996	-0.05257	0.7911	0.9997	-0.2378	0.1853	0.9998	39.81	31.39	44.16	44.37	42.34	42.95	37.86	38.13	51.9	40.48	40.54	39.94
ENSGALT00000032631	ENSGALG00000009269	PTGR2	-0.1741	0.2115	0.9996	-0.2073	0.3293	0.9997	-0.1281	0.5301	0.9998	33.11	18.18	27.95	25.23	26.81	24.51	24.91	28.07	31.56	22.48	30.21	34.25
ENSGALT00000021562	ENSGALG00000013200	GABBR2	0.636	0.2116	0.9996	0.1529	0.834	0.9997	1.046	0.06238	0.9998	0.85	0.5	0.21	0.15	0.57	0.67	0.31	0.68	0.06	0.56	0.38	0.42
ENSGALT00000011343	ENSGALG00000007008	POLR3E	0.2267	0.2116	0.9996	0.2576	0.3826	0.9997	0.2072	0.2875	0.9998	34.72	38.85	27.35	27.52	31.46	28.17	52.31	28.63	37.53	23.1	31.9	30.82
ENSGALT00000015463	ENSGALG00000009500	CCDC132	0.1854	0.2118	0.9996	0.0654	0.7794	0.9997	0.318	0.1027	0.9998	28.51	23.84	18.37	16.63	21.3	19.72	22.67	26.63	21.94	16.39	26.86	18.34
ENSGALT00000019599	ENSGALG00000012010	NDST3	-0.7012	0.2119	0.9996	-0.9396	0.1485	0.9997	-0.4317	0.5856	0.9998	0.95	0.18	0.09	1.54	0.66	0.66	0.33	1.51	0.57	0.91	0.38	1.11
ENSGALT00000043313	ENSGALG00000027871	MAD2L1BP	-0.2433	0.212	0.9996	-0.5334	0.03015	0.8602	0.07795	0.785	0.9998	14.72	15.58	11.23	9.25	20.86	14.28	10.62	20.13	22.09	14.08	14.41	17.13
ENSGALT00000016625	ENSGALG00000010227	KRR1	-0.1637	0.2122	0.9996	-0.2505	0.2172	0.9997	-0.06574	0.7372	0.9998	61.75	60.26	51.83	57.22	78.82	61.79	60.84	72.8	70.43	51.73	59.04	72.41
ENSGALT00000018245	ENSGALG00000011190		-0.3259	0.2123	0.9996	-0.1232	0.7187	0.9997	-0.5406	0.1053	0.9998	73.5	83.29	158.22	116.52	47.81	69.66	40.49	116.03	135.23	149.86	106.49	82.1
ENSGALT00000001264	ENSGALG00000000862	RLF	-0.1969	0.2124	0.9996	-0.0744	0.743	0.9997	-0.3115	0.1942	0.9998	7.79	6.46	12.13	7.6	6.58	7.5	6.73	10.55	8.73	9.47	8.05	7.51
ENSGALT00000019634	ENSGALG00000012032	PRRG4	0.327	0.2124	0.9996	0.173	0.6567	0.9997	0.543	0.04979	0.9998	24.19	26.11	15.44	16.6	13.17	16.99	31.63	31.09	11	21.24	22.91	28.93
ENSGALT00000045334	ENSGALG00000028048	PTN	0.368	0.2125	0.9996	0.4968	0.2596	0.9997	0.2538	0.467	0.9998	26.58	21.69	22.93	20.22	9.55	16.28	27.78	18.43	7.98	18.85	21.37	24.05
ENSGALT00000016025	ENSGALG00000009856	GNS	0.3982	0.2125	0.9996	-0.06383	0.8995	0.9997	0.9153	0.0007846	0.09011	525.96	547.94	180.6	267.13	277.76	326.1	168.78	450.3	688.34	483.99	480.11	108.56
ENSGALT00000002865	ENSGALG00000026055		0.332	0.2125	0.9996	0.682	0.07106	0.9997	0.09073	0.7509	0.9998	16.33	8.55	11.85	15.81	9.4	16.04	9.79	6.64	12.69	11.7	14.32	4.38
ENSGALT00000043907	ENSGALG00000015799	ELAVL2	0.5436	0.2126	0.9996	-0.5225	0.3214	0.9997	1.755	2.88e-05	0.007777	2.58	2.3	0.51	0.9	0.69	2.41	0.96	3.08	1.35	1.38	1.43	1.27
ENSGALT00000040727	ENSGALG00000024112	PSMD11	-0.1945	0.2128	0.9996	-0.2164	0.3863	0.9997	-0.1632	0.498	0.9998	50.39	57.93	75.6	62.95	49.59	63.12	51.08	69.16	75.3	57.78	61.87	64.02
ENSGALT00000011470	ENSGALG00000007080		-1.234	0.2136	0.9996	-1.325	0.1637	0.9997	0.08548	0.9293	NA	0.21	0.05	0.14	0.16	0.03	0.1	0	3.45	2.14	3.01	0.37	2.85
ENSGALT00000044000	ENSGALG00000027678	SLC35G1	-0.2929	0.2136	0.9996	-0.6124	0.009877	0.5778	0.2351	0.2815	0.9998	8.23	8.72	5.47	6.55	8.31	7.53	11.04	20.18	13.28	9.8	8.37	14.06
ENSGALT00000008683	ENSGALG00000005407	AGL	0.1814	0.2137	0.9996	0.04665	0.8448	0.9997	0.3317	0.1084	0.9998	10.43	11.17	7.21	8.17	9.45	10.37	8.5	11.85	8.72	9.43	12.29	10.02
ENSGALT00000018836	ENSGALG00000011548	PPP1R13B	0.1793	0.2137	0.9996	0.2762	0.2084	0.9997	0.083	0.694	0.9998	15.62	11.15	14.1	12.89	10.14	13.74	15.17	16.15	12.33	16.98	16.21	13.48
ENSGALT00000036371	ENSGALG00000022703	HBE1	-0.9727	0.2141	0.9996	-0.04109	0.969	0.9997	-1.325	0.02406	0.7225	474.26	159.59	1486.79	1279.14	145.19	579.08	10.02	146.75	638.86	548.02	178.76	3.37
ENSGALT00000011649	ENSGALG00000007196	STXBP1	0.2022	0.2144	0.9996	0.2975	0.2248	0.9997	0.1218	0.5979	0.9998	35.03	23.47	32.78	25.44	19.56	28.77	21.72	28.22	27.13	38.82	27.54	19.66
ENSGALT00000036585	ENSGALG00000016774	NPAS2	0.3291	0.2145	0.9996	0.2653	0.5344	0.9997	0.4021	0.1662	0.9998	5.65	4.67	5.01	2.89	3.74	5.47	3.59	4.14	7.31	5.34	6.38	2.04
ENSGALT00000017393	ENSGALG00000010694	SECISBP2	-0.1764	0.2146	0.9996	-0.325	0.1045	0.9997	-0.01776	0.9332	0.9998	26.42	30.86	26.2	22.44	36.67	28.63	23.86	37.67	33.14	22.84	30.54	31.07
ENSGALT00000034053			0.1917	0.2146	0.9996	0.2257	0.3869	0.9997	0.1666	0.4241	0.9998	995.49	1091.66	823.75	852.65	1122.39	1120.09	1279.21	994.19	997.89	1078.19	1179.89	1192.51
ENSGALT00000023439	ENSGALG00000014523	MATN2	-0.3017	0.2146	0.9996	-0.5365	0.1262	0.9997	-0.02913	0.9095	0.9998	23.03	38.41	25.47	24.81	41.84	29.94	38.93	33.28	33.77	16.28	29.79	63.08
ENSGALT00000011301	ENSGALG00000006976		-0.4298	0.2149	0.9996	-0.3306	0.4771	0.9997	-0.5483	0.1773	0.9998	4.14	3.67	6.77	5.97	3.53	3.58	5.67	10.34	5.42	6.98	4.22	6.62
ENSGALT00000002203	ENSGALG00000001449	STRA6	0.905	0.215	0.9996	-0.0539	0.9584	0.9997	2.52	5.58e-08	3.46e-05	30.51	37.32	1.52	4.15	9.92	23.39	5.9	18.68	55.57	27.83	34.12	0.03
ENSGALT00000002671	ENSGALG00000001740	MGAT5B	-0.4986	0.2151	0.9996	-0.9484	0.05242	0.9997	0.213	0.6245	0.9998	2.27	4.4	3.5	1.64	3.71	3.7	2.48	12.23	6.59	6.05	2.64	3.86
ENSGALT00000026817	ENSGALG00000016616	KAL1	0.2988	0.2152	0.9996	0.1793	0.6398	0.9997	0.4244	0.1257	0.9998	11.98	7.96	10.28	7.02	6.35	12.75	4.08	10.31	10.41	12.35	13.69	6.72
ENSGALT00000044647	ENSGALG00000025751	NMRK2	-0.2047	0.2153	0.9996	-0.245	0.3379	0.9997	-0.1489	0.5401	0.9998	42.58	45.72	49.67	36.81	60.96	47.58	43.01	57.45	71.68	45	59.72	54.94
ENSGALT00000020688	ENSGALG00000012677	CDKAL1	-0.161	0.2154	0.9996	-0.1532	0.4632	0.9997	-0.1582	0.4426	0.9998	15.93	11.22	15.25	16.12	16.74	17.29	13.39	17.37	17.22	15.16	15.91	17.24
ENSGALT00000011077	ENSGALG00000006845	SYT17	0.4718	0.2155	0.9996	0.4637	0.3926	0.9997	0.4961	0.2593	0.9998	1.98	2.3	1.19	1.79	1.39	2.02	1.52	2.62	2.5	4.29	2.64	1.26
ENSGALT00000022440	ENSGALG00000013826	ABRACL	-0.2082	0.2158	0.9996	-0.4885	0.0218	0.7533	0.07833	0.7391	0.9998	155.91	160.06	110.9	209.52	131.45	173.39	134.92	201.6	168.21	141.9	121.12	215.99
ENSGALT00000009749	ENSGALG00000006051	CDC7	-0.2343	0.2162	0.9996	-0.4468	0.1249	0.9997	0.02283	0.9261	0.9998	9.96	8.76	9.1	7.47	10.58	9.58	9.69	14.12	12.8	6.94	11	12.9
ENSGALT00000008368	ENSGALG00000005210	WNK2	-0.6495	0.2164	0.9996	-0.9719	0.0631	0.9997	0.3578	0.4335	0.9998	0.69	0.54	0.32	0.5	0.37	0.33	0.43	2.88	1.72	2.15	0.6	1.79
ENSGALT00000006154	ENSGALG00000003866	FIBCD1	-0.615	0.2164	0.9996	-0.6809	0.2442	0.9997	-0.5684	0.3709	0.9998	0.8	2.7	5.84	1.7	1.05	2.29	0.87	1.22	2.32	1.06	1.73	2.53
ENSGALT00000011708			-0.5235	0.2164	0.9996	-0.4325	0.4909	0.9997	-0.5898	0.1504	0.9998	30.68	16.16	73.53	35.54	39.06	54.61	6.19	45	65.58	54.97	27.07	12.91
ENSGALT00000004590	ENSGALG00000002909	CTGF	0.2576	0.2164	0.9996	0.3729	0.3205	0.9997	0.1573	0.5671	0.9998	1921.19	1110.4	1013.06	1041.74	1482.43	1049.03	1790.13	977.22	975.13	952.02	1462.83	1477.63
ENSGALT00000018152	ENSGALG00000011136	CAPN9	-0.6815	0.2164	0.9996	0.0311	0.9685	NA	-1.484	0.02703	0.7689	0.2	0.18	0.28	0.47	0.66	0.13	0.4	0.25	0.1	0.35	0.24	0.64
ENSGALT00000014559	ENSGALG00000008953	AASS	0.1759	0.2165	0.9996	0.2604	0.2738	0.9997	0.09749	0.5741	0.9998	25.25	25.7	23.47	24.16	21.6	24.86	30.4	28.77	18.05	25.69	30.02	28.67
ENSGALT00000039192	ENSGALG00000023571	TRIM59	-0.1696	0.2166	0.9996	-0.3492	0.07033	0.9997	0.004638	0.9814	0.9998	57.59	50.58	48.49	43.1	69.41	57.39	42.31	62.22	63.54	40.87	50.69	54.04
ENSGALT00000039933	ENSGALG00000008508	PYGB	0.1577	0.2166	0.9996	0.3651	0.06346	0.9997	-0.03883	0.8297	0.9998	44.95	41.77	43.3	49.23	37.49	43.16	49.84	44.63	37.83	51.04	48.8	39.95
ENSGALT00000020391	ENSGALG00000012481	TNFIP6	-0.3717	0.2166	0.9996	-0.4883	0.2506	0.9997	-0.2493	0.5177	0.9998	4.93	6.05	7.07	5.45	10.27	8.59	5.86	8.81	8.46	5.02	6.52	8.48
ENSGALT00000015137	ENSGALG00000009300	NUMB	0.1698	0.2167	0.9996	0.2183	0.3056	0.9997	0.1251	0.5216	0.9998	14.53	14.33	11.71	13.24	13.98	14.62	15.02	17.3	14.88	20.26	17.61	15.36
ENSGALT00000040160	ENSGALG00000006409	PODXL	0.2555	0.2167	0.9996	0.1419	0.6809	0.9997	0.3786	0.1572	0.9998	278.39	431.29	312.09	217.11	342.39	438.53	471.97	360.85	267.97	254.36	294.89	361.3
ENSGALT00000005933	ENSGALG00000003739	SALL1	-0.1958	0.2169	0.9996	-0.2544	0.2849	0.9997	-0.1254	0.5651	0.9998	8.97	12.6	10.83	10.75	14.65	12.2	13.14	13.22	13.9	8.46	10.79	14
ENSGALT00000005587	ENSGALG00000003533	ZNF511	-0.2469	0.2169	0.9996	-0.05302	0.8733	0.9997	-0.4318	0.09361	0.9998	23.75	23.53	28.74	30.27	32.3	22.04	29.36	31.37	27.24	21.01	29.58	29.2
ENSGALT00000026223	ENSGALG00000016262	XK	-0.4129	0.217	0.9996	-0.3543	0.4741	0.9997	-0.4612	0.228	0.9998	2.72	1.19	2.87	2.93	1.94	1.93	0.83	1.89	2.84	2.81	2.16	2.82
ENSGALT00000026744	ENSGALG00000016569	FANCB	-0.3054	0.217	0.9996	-0.4559	0.1836	0.9997	-0.1086	0.7393	0.9998	3.36	3.31	2.98	2.68	4.94	3.41	2.74	5.27	6.02	4.61	3.93	4.85
ENSGALT00000013014	ENSGALG00000008021	RNF114	-0.1445	0.2171	0.9996	-0.08956	0.6479	0.9997	-0.1869	0.294	0.9998	45.86	37.8	42.43	47.73	52.81	45.42	43.67	49.11	47.6	41.28	44.69	48.61
ENSGALT00000045319	ENSGALG00000026349	HSD17B12	-0.1536	0.2171	0.9996	-0.1428	0.4767	0.9997	-0.1542	0.3979	0.9998	90.25	93.68	93.52	87.71	108.34	82.07	83.18	102.97	112.96	92.78	98.92	102.59
ENSGALT00000025646	ENSGALG00000015912	NBN	-0.157	0.2171	0.9996	-0.0904	0.6747	0.9997	-0.2118	0.271	0.9998	26.06	20.22	26.98	25.41	28.22	25.31	20.71	24.84	31.32	26	25.81	24.81
ENSGALT00000011707	ENSGALG00000020989	PLA2G1B	-0.518	0.2173	0.9996	-0.4058	0.5141	0.9997	-0.6015	0.1408	0.9998	31.05	16.55	75.21	36.62	39.96	55.48	6.8	45.73	66.8	56.96	27.6	13.07
ENSGALT00000010154	ENSGALG00000006340	PIEZO1	0.1695	0.2175	0.9996	0.1982	0.3864	0.9997	0.151	0.4199	0.9998	39.79	44.68	34.21	35.9	38.7	38.89	44.63	33.85	40.3	40.6	40.43	41.29
ENSGALT00000010924	ENSGALG00000006760	CSTF2	-0.1506	0.2177	0.9996	-0.0678	0.7319	0.9997	-0.2231	0.2373	0.9998	35.96	40.88	48.48	40.99	45.76	41.41	39.64	48.12	49.28	42.44	44.11	41.96
ENSGALT00000038850	ENSGALG00000000507	CPNE7	-0.4904	0.2177	0.9996	-0.5179	0.3848	0.9997	-0.4621	0.3394	0.9998	1.32	1.59	2.05	1.36	1.78	0.92	0.5	1.24	1.73	1.27	1.39	1.66
ENSGALT00000015509	ENSGALG00000009526	VTI1B	-0.154	0.2179	0.9996	-0.1091	0.5825	0.9997	-0.1907	0.2999	0.9998	124.13	114.4	114.8	122.43	136.75	97.47	130.78	143.77	138.54	117.99	125.27	143.39
ENSGALT00000017325	ENSGALG00000010649	CNST	0.3632	0.2179	0.9996	0.7623	0.06123	0.9997	0.05985	0.8639	0.9998	7.55	5.17	7.45	7.43	3.32	6.83	4	4.34	4.65	8.72	6.99	3.1
ENSGALT00000011925	ENSGALG00000007373	PRKAB1	0.1489	0.2181	0.9996	0.1441	0.4489	0.9997	0.165	0.3748	0.9998	71.87	67.77	52.86	68.06	53.27	60.73	65.08	73.64	64.93	73.99	65.26	56.6
ENSGALT00000013484	ENSGALG00000008286	SUMF1	0.2242	0.2183	0.9996	0.2917	0.2968	0.9997	0.1698	0.4761	0.9998	23.29	26.84	16.8	18.83	21.58	15.53	29.27	23.21	19.1	23.07	15.77	17.38
ENSGALT00000025715	ENSGALG00000015958	EIF2AK3	0.1575	0.2183	0.9996	0.1973	0.339	0.9997	0.1317	0.4546	0.9998	18.92	15.82	15.4	14.07	15.29	15.61	12.49	13.78	15.62	18.61	14.2	12.04
ENSGALT00000025580	ENSGALG00000015868	ATP6V0D2	0.5194	0.2184	0.9996	0.9976	0.06671	0.9997	-0.01679	0.9732	0.9998	4	3.65	4.02	5.57	1.29	3.36	7.18	3.66	4.12	8.06	2.72	1.9
ENSGALT00000005373	ENSGALG00000003398	ADAM9	0.1636	0.2185	0.9996	0.1266	0.5525	0.9997	0.2125	0.2479	0.9998	44.8	35.48	35.51	30.01	28.93	32.25	39.56	40.05	29.96	31.92	36.52	34.68
ENSGALT00000027769	ENSGALG00000019061		-0.7165	0.2186	0.9996	-0.9652	0.288	0.9997	-0.5144	0.1664	0.9998	77.87	162.4	154.32	93.8	155.7	43.22	0.44	111.01	91.08	149.88	60.69	201.61
ENSGALT00000009258	ENSGALG00000005763	VILL	-0.7876	0.2186	0.9996	-0.977	0.1689	0.9997	-0.1285	0.8625	NA	0.19	0.07	0.07	0.22	0.18	0.18	0.25	0.86	1.04	0.79	0.12	0.5
ENSGALT00000019277	ENSGALG00000011811	SYNE2	0.1884	0.2189	0.9996	-0.1709	0.4166	0.9997	0.5593	0.002909	0.2213	6.04	4.2	3.34	3.18	3.1	4.38	2.91	4.59	5.41	4.43	4.15	3.57
ENSGALT00000021504	ENSGALG00000019276		0.5515	0.2189	0.9996	0.6587	0.3169	0.9997	0.4637	0.4019	0.9998	1.23	1.43	0.69	0.48	1.35	0.93	1.57	0.66	0.43	1.05	0.75	1.15
ENSGALT00000001802	ENSGALG00000001187	STRBP	-0.1695	0.2189	0.9996	-0.2033	0.3484	0.9997	-0.122	0.5573	0.9998	22.26	19.89	18.81	19.25	23.82	16.17	16.69	27.61	26.18	23.01	20.99	19.67
ENSGALT00000010500	ENSGALG00000006498	PTPRN2	0.2053	0.2191	0.9996	-0.09595	0.7097	0.9997	0.4984	0.003744	0.258	29.42	21.83	17.63	18.07	17.45	26.09	11.48	20.21	29.22	24.07	25.21	18
ENSGALT00000025844	ENSGALG00000016042	CHAF1B	-0.2095	0.2191	0.9996	-0.3012	0.2859	0.9997	-0.1065	0.6509	0.9998	15.1	11.12	11.06	13.33	16.02	12.46	9.85	13.98	19.73	11.28	15.88	14.08
ENSGALT00000018337	ENSGALG00000011242		-0.6759	0.2192	0.9996	-1.174	0.1253	0.9997	-0.2509	0.6526	0.9998	1.3	1.13	0.77	0.47	3.26	1.45	0.42	1.18	4.5	1.03	0.98	0.18
ENSGALT00000024538	ENSGALG00000015207	F5	0.2523	0.2192	0.9996	0.5012	0.09192	0.9997	0.07194	0.7167	0.9998	20.83	16.47	18.62	12.69	17.66	15.57	19.51	10.07	12.79	8.5	18.18	11.95
ENSGALT00000043392	ENSGALG00000027249		0.5357	0.2193	0.9996	0.7406	0.218	0.9997	0.3654	0.5385	0.9998	1.77	4.6	3.61	3.54	2.56	6.25	4.66	3.09	2.11	4.26	3.71	2.74
ENSGALT00000001487	ENSGALG00000001006	TP73	-0.7228	0.2193	0.9996	-0.9471	0.1912	0.9997	-0.1504	0.7912	0.9998	0.69	0.39	0.94	0.53	1.05	1.27	0.39	5.25	2.23	3.58	0.65	1.67
ENSGALT00000016327	ENSGALG00000023135	SRP54	-0.1863	0.2195	0.9996	-0.3016	0.1563	0.9997	-0.04855	0.8209	0.9998	134.4	144.19	122.33	118.34	193.74	150.11	136.32	213.49	168.53	133.69	159.88	175.76
ENSGALT00000043890	ENSGALG00000026694	BAALC	0.6127	0.2196	0.9996	0.2167	0.7497	0.9997	0.9825	0.1505	NA	0.29	0.95	0.27	0.29	0.23	0.31	0.49	0.32	0.31	0.4	0.2	0.36
ENSGALT00000007264	ENSGALG00000004564	FAM214A	0.1616	0.2199	0.9996	0.2365	0.2709	0.9997	0.09114	0.6098	0.9998	21.07	16.47	16.01	18.06	17.25	18.7	21.03	23.74	16.3	24.48	20.3	18.72
ENSGALT00000018318	ENSGALG00000028897	WDR25	-0.3792	0.2201	0.9996	-0.4406	0.2463	0.9997	-0.2574	0.4378	0.9998	6.24	5.49	5.16	6.98	7.47	5.13	5.95	18.51	9.11	10.82	10.76	11.17
ENSGALT00000019230	ENSGALG00000011784	APOLD1	-0.2707	0.2201	0.9996	-0.3199	0.3615	0.9997	-0.2098	0.4626	0.9998	26.7	18.22	30.84	23.83	26.48	27.37	26.68	31.69	31.7	20.91	20.28	27
ENSGALT00000025294	ENSGALG00000015681	NRIP1	0.1896	0.2203	0.9996	0.1121	0.6233	0.9997	0.2795	0.2116	0.9998	16.24	21.13	16.15	12.19	19.17	21.32	21.37	17.61	17.69	17.28	17.64	19.78
ENSGALT00000016279	ENSGALG00000010023	CALM	-0.1814	0.2204	0.9996	-0.237	0.3647	0.9997	-0.1187	0.566	0.9998	1805.39	1973.76	2011.19	1934.19	2303.1	2097.12	1825.26	2371.27	1990.41	1593.49	1878.89	2221.04
ENSGALT00000005037	ENSGALG00000003176		0.8554	0.2208	0.9996	2.022	0.02327	0.7772	0.008471	0.992	NA	0.26	2.68	2.5	0.79	0.4	0.68	3.49	0.44	0.09	0.72	1.03	0.84
ENSGALT00000014258	ENSGALG00000008765	C1D	-0.1731	0.2208	0.9996	-0.08471	0.701	0.9997	-0.2505	0.2117	0.9998	80.37	109.98	103.65	106.02	113.5	85.97	95.85	125.94	94.87	83.02	117.22	109.45
ENSGALT00000038630	ENSGALG00000009426	AIDA	-0.157	0.2209	0.9996	-0.236	0.2422	0.9997	-0.07428	0.6936	0.9998	104.08	90.49	101.57	78.67	105.85	84.09	83.23	107.92	96.71	77.89	77.86	93.06
ENSGALT00000025207	ENSGALG00000015633	TERF1	-0.2207	0.2211	0.9996	-0.3793	0.1072	0.9997	-0.05661	0.8288	0.9998	22.49	18.64	16.93	14.07	32.08	21.07	17.9	19.29	25.31	16.87	19.12	28.76
ENSGALT00000021853	ENSGALG00000013399	CELSR1	0.3075	0.2211	0.9996	-0.2223	0.4131	0.9997	0.9749	0.00204	0.1757	2.37	4.29	2.03	1.92	2.24	5.69	3	4.65	3.99	3.11	4.2	3.96
ENSGALT00000000141	ENSGALG00000000102	UBE2T	-0.2484	0.2212	0.9996	-0.2094	0.3998	0.9997	-0.2824	0.3393	0.9998	51.03	44.52	58.19	31.99	87.87	54.34	70.7	67.59	95.69	62.57	53.57	66.95
ENSGALT00000017155	ENSGALG00000010540	TTC39A	-0.5757	0.2213	0.9996	-1.045	0.018	0.7186	0.4434	0.4046	0.9998	1.6	3.44	1.34	0.66	3.28	2.2	1.63	10.82	4.19	4.17	4.03	5.89
ENSGALT00000026276	ENSGALG00000016293	BMP5	0.3011	0.2213	0.9996	0.154	0.6886	0.9997	0.4683	0.08719	0.9998	7.61	4.65	3.82	6.24	3.59	7.27	9.45	4.65	7.14	3.19	4.91	5.39
ENSGALT00000022584	ENSGALG00000019967	MTFR2	-0.2201	0.2214	0.9996	-0.6303	0.002872	0.3409	0.2651	0.2113	0.9998	71.68	58.81	41.34	44.27	69.03	60.39	51.38	96.8	100.01	46.43	63.76	68.31
ENSGALT00000019616	ENSGALG00000012020	KIAA1549L	-0.4426	0.2214	0.9996	-0.5555	0.1979	0.9997	-0.2412	0.5597	0.9998	2.45	1.06	1.83	1.32	3.41	2.25	1.01	5.42	4.16	3.73	4.14	3.78
ENSGALT00000005891	ENSGALG00000003712	RAPGEF1	0.1774	0.2215	0.9996	0.1787	0.4244	0.9997	0.1855	0.4023	0.9998	15.06	9.96	13.06	9.85	8.63	11.96	9.92	10.96	12.29	13.89	11.1	9.17
ENSGALT00000043091	ENSGALG00000028304		0.2897	0.2215	0.9996	0.5988	0.0254	0.8093	0.003032	0.9928	0.9998	11.22	4.05	7.05	10.97	4.54	8.38	6.49	6.62	8.4	12.41	8.92	4.27
ENSGALT00000000910	ENSGALG00000000638	UTP4	-0.2083	0.2218	0.9996	-0.1386	0.6175	0.9997	-0.2738	0.2521	0.9998	12.54	13.43	18.14	16.49	14.05	15.17	13.19	17.13	23.22	17.77	16.16	14.3
ENSGALT00000032813	ENSGALG00000015167	PRUNE2	0.4046	0.2218	0.9996	0.511	0.2005	0.9997	0.2675	0.529	0.9998	0.88	0.75	0.73	1.2	0.56	1.46	1.96	1.37	1.3	1.44	1.46	0.99
ENSGALT00000034269	ENSGALG00000021262	GHITM	0.1594	0.2219	0.9996	0.2355	0.2657	0.9997	0.09612	0.5967	0.9998	126.02	101.61	108.32	107.19	85.8	103.59	87.61	101.27	121.13	134.68	112.75	76.57
ENSGALT00000017871	ENSGALG00000010969	SERPINA4	-1.211	0.2219	0.9996	-1.303	0.01482	0.6583	1.615	0.07923	NA	0.23	0.06	0.09	0.13	0.02	0.49	0.85	12.7	5.44	4.46	4.47	6.51
ENSGALT00000019524	ENSGALG00000011968	GLB1	0.2995	0.2219	0.9996	-0.07755	0.8304	0.9997	0.6516	0.02347	0.7151	9.39	7.64	7.21	3.26	5.34	8.44	4.79	7.9	8.85	5.55	7.75	3.5
ENSGALT00000027811	ENSGALG00000017205	ENDOD1	0.3185	0.222	0.9996	0.3166	0.4211	0.9997	0.33	0.3129	0.9998	15.6	7.83	9.55	8.59	7.47	9.96	9.96	6.92	9.28	8.18	10.43	8.05
ENSGALT00000040200	ENSGALG00000023904	FIBIN	0.4423	0.2222	0.9996	1.021	0.04326	0.9446	-0.1055	0.7864	0.9998	5.83	6.54	3.89	9.34	6.56	6.46	6.93	3.65	3.58	14.83	5.46	6.48
ENSGALT00000020216	ENSGALG00000012382		0.8226	0.2223	0.9996	0.396	0.6909	0.9997	1.324	0.019	0.6302	3.31	0.67	1.04	0.33	1.15	2.62	0.39	2.92	1.54	2.69	2.52	0
ENSGALT00000026614	ENSGALG00000016497	UBXN2A	0.1706	0.2224	0.9996	0.1032	0.6541	0.9997	0.2538	0.1696	0.9998	53.12	57.35	43.24	40.46	51.55	54.28	66.52	53.36	52.25	45.17	52.18	56.57
ENSGALT00000019129	ENSGALG00000011703		-0.1893	0.2225	0.9996	-0.1765	0.4968	0.9997	-0.1925	0.3485	0.9998	10.34	10.87	10.47	13.47	11.46	10.49	12.05	11.39	11.64	10.11	11.28	16.57
ENSGALT00000014344	ENSGALG00000008827	FERMT1	-0.2544	0.2227	0.9996	0.09652	0.7653	0.9997	-0.5463	0.03374	0.8527	8.62	9.72	11.14	12.74	12.32	6.97	8.29	9.67	9.87	10.88	8.27	7.51
ENSGALT00000000923	ENSGALG00000000650	NIP7	-0.1455	0.2227	0.9996	-0.05903	0.7595	0.9997	-0.2231	0.2368	0.9998	103.41	119.46	116.2	129.97	123.01	100.06	111.61	130.09	133.29	116.16	122.79	121.12
ENSGALT00000024028	ENSGALG00000014897	TYMS	-0.1759	0.2227	0.9996	-0.2517	0.2476	0.9997	-0.08752	0.6769	0.9998	62.82	73.77	60.29	61.01	89.55	65.8	67.24	78.32	83.28	52.84	75.53	83.96
ENSGALT00000044806	ENSGALG00000026364	ASAH1	0.184	0.2228	0.9996	0.4318	0.05887	0.9997	-0.03937	0.8435	0.9998	103.19	68.93	74.79	93.5	85.44	82.91	97.42	72.88	77.96	87.94	96.81	70.24
ENSGALT00000016998	ENSGALG00000010440	MKNK1	-0.1757	0.2228	0.9996	-0.2368	0.267	0.9997	-0.1058	0.6381	0.9998	17.22	26.72	22.23	21.2	24.02	19.64	18.54	23.51	28.39	19.71	22.68	23.57
ENSGALT00000019611	ENSGALG00000012018	CGT	0.4597	0.2228	0.9996	0.03414	0.9436	0.9997	0.9	0.05553	0.9998	3	5.46	0.94	2.37	2.5	2.55	1.93	3.73	3.2	4.03	2.57	1.8
ENSGALT00000030883	ENSGALG00000015633	TERF1	-0.2196	0.223	0.9996	-0.3785	0.1068	0.9997	-0.05505	0.8336	0.9998	19.96	16.49	14.98	12.44	28.41	18.65	15.84	17.11	22.47	14.99	17.01	25.48
ENSGALT00000005977	ENSGALG00000003767	NKD1	-0.4622	0.2231	0.9996	-1.054	0.01359	0.6299	0.4839	0.2249	0.9998	6.75	3.2	3.27	3.2	4.16	5.5	4.25	8.94	12.44	3.24	6.83	9.93
ENSGALT00000008280	ENSGALG00000005156		0.3927	0.2232	0.9996	0.4432	0.3089	0.9997	0.358	0.3887	0.9998	10.53	2.56	4.7	4.64	3.44	4.15	3.07	5.41	4.9	6.6	6.31	2.03
ENSGALT00000019903	ENSGALG00000012190	TMEM163	-0.8749	0.2236	0.9996	-0.6242	0.3395	0.9997	-2.034	0.03818	NA	0.11	0.41	0.32	0.34	2.01	0.11	0.68	3.13	3.13	3.19	1.54	2.29
ENSGALT00000020386	ENSGALG00000006897		0.2096	0.2237	0.9996	0.37	0.1489	0.9997	0.07874	0.7054	0.9998	43.51	52.86	59.42	43.56	39.63	57.17	62.93	51.11	32.09	45.13	41.98	40.64
ENSGALT00000010232	ENSGALG00000006329	IL9	-1.242	0.224	0.9996	-1.303	0.09341	0.9997	0.1822	0.8857	NA	0.2	0	0	0.1	0.13	0.1	0.34	6.77	2.05	3.5	0.9	3.03
ENSGALT00000016589	ENSGALG00000010204	KCNC2	0.5631	0.224	0.9996	0.6985	0.2734	0.9997	0.4258	0.5254	0.9998	0.57	0.34	0.3	0.71	0.28	0.86	0.68	0.39	0.42	0.73	0.68	0.53
ENSGALT00000022788	ENSGALG00000014074	CPEB4	0.278	0.2241	0.9996	0.5894	0.05264	0.9997	0.02088	0.9454	0.9998	12.38	9.36	13.55	11.67	5.36	10.2	7.1	7.79	8.97	15.12	11.25	6.38
ENSGALT00000037759	ENSGALG00000015433	ABCA1	0.209	0.2241	0.9996	0.5124	0.033	0.8861	-0.106	0.6502	0.9998	8.37	4.82	8.39	6.31	6.25	6.94	6.79	7.45	6.83	11.28	8.85	5.46
ENSGALT00000000781	ENSGALG00000000562	LAPTM5	0.3359	0.2243	0.9996	0.8463	0.005546	0.4489	-0.1429	0.6963	0.9998	66.87	30.34	61.22	79.72	23.52	57.97	41.5	50.57	46.53	99.82	69.44	25.39
ENSGALT00000001251	ENSGALG00000000853	SLC2A8	0.1893	0.2244	0.9996	0.2846	0.2889	0.9997	0.1125	0.6068	0.9998	28.98	22.42	23.73	19.33	25.43	24.73	20.7	20.75	23.97	22.85	30.1	18.75
ENSGALT00000025338	ENSGALG00000015712	SLBP	-0.252	0.2244	0.9996	-0.5676	0.04016	0.9424	0.1141	0.6395	0.9998	50.92	29.93	23.8	34.43	44.45	34.16	26.55	48.63	67.08	23.6	52.32	43.69
ENSGALT00000028052	ENSGALG00000017368	TRNT1	-0.167	0.2246	0.9996	-0.2772	0.1821	0.9997	-0.04359	0.8376	0.9998	53.1	54.34	44.54	48.05	68.65	52.62	44.8	68.62	62.67	50.51	56.27	61.35
ENSGALT00000027738	ENSGALG00000017173	GUCY1A2	0.317	0.2246	0.9996	0.4713	0.1428	0.9997	0.2161	0.4761	0.9998	48.81	21.89	32.65	36.02	16.13	31.88	11.76	17.16	24.49	33.2	33.94	16.92
ENSGALT00000005552	ENSGALG00000003510	UCK2	-0.1885	0.2247	0.9996	-0.3052	0.135	0.9997	-0.0228	0.9056	0.9998	50.69	58.89	53.48	50.02	56.36	50.98	58.19	95.28	74.32	74.01	60.68	80.31
ENSGALT00000016166	ENSGALG00000009944	MYST2	-0.1455	0.2248	0.9996	-0.1469	0.4514	0.9997	-0.1341	0.4581	0.9998	31.95	21.92	30.01	29.27	27.27	27.46	20.59	32.45	31.52	29.74	26.69	25.39
ENSGALT00000026715	ENSGALG00000016556		-0.4632	0.225	0.9996	0.003131	0.9952	0.9997	-0.8323	0.06515	0.9998	1.6	1.18	3.34	2.65	1.31	1.43	0.99	1.3	1.94	1.83	1.78	1.52
ENSGALT00000005402	ENSGALG00000003416	FAM160A2	-0.2055	0.225	0.9996	-0.1156	0.6388	0.9997	-0.2969	0.2396	0.9998	7.63	12.08	13.05	13.29	12.06	12.03	12.05	14.74	14.23	11.74	15.19	15.28
ENSGALT00000031627	ENSGALG00000016332	MCPH1	-0.2901	0.225	0.9996	-0.3357	0.3329	0.9997	-0.223	0.4821	0.9998	6.81	7.04	6.58	6.07	10.01	6.01	8.02	11.4	8.77	6.86	7.69	9.93
ENSGALT00000001194	ENSGALG00000000820	HTR1D	-0.8579	0.2251	0.9996	-0.8466	0.2266	0.9997	-0.8865	0.3037	NA	0.08	0.2	0.14	0.53	0.39	0.29	0.89	2.37	1.55	1.79	0.27	1.64
ENSGALT00000026710	ENSGALG00000016551	AP1S2	0.1853	0.2252	0.9996	0.1409	0.5778	0.9997	0.2441	0.229	0.9998	68.09	74.97	57.06	60.75	68.64	82.68	83.6	87.17	57.86	62.77	78.74	71.2
ENSGALT00000004831	ENSGALG00000003058		-0.9214	0.2252	0.9996	-1.053	0.1727	0.9997	-0.02456	0.9715	NA	0.11	0.17	0.18	0.22	0.18	0.29	0.09	3.58	1.45	1.9	0.84	0.98
ENSGALT00000016620	ENSGALG00000010224	GLIPR1L	-0.4152	0.2253	0.9996	-0.1153	0.8178	0.9997	-0.7124	0.07247	0.9998	4.15	3.49	6.87	7.42	4.65	4.21	5.51	5.62	8.26	4.29	5.17	3.56
ENSGALT00000014542	ENSGALG00000008944	FBXO11	0.1467	0.2253	0.9996	0.1659	0.4212	0.9997	0.1377	0.4352	0.9998	35.85	30.07	30.76	27.83	31.28	35.58	26.65	30.04	37.36	37.72	35.22	25.77
ENSGALT00000001590	ENSGALG00000001063	PRDM16	-0.4194	0.2253	0.9996	-0.8752	0.02151	0.7533	0.3397	0.3762	0.9998	0.99	1.41	0.8	1.13	0.84	1.17	1.11	2.78	2.76	1.65	1.16	2.04
ENSGALT00000043620	ENSGALG00000027722		0.3342	0.2254	0.9996	0.2719	0.4635	0.9997	0.4385	0.1858	0.9998	18.98	13.56	8.97	14.02	12.86	17.61	25.34	23.65	16.51	22.45	17.48	17.36
ENSGALT00000004648	ENSGALG00000002942	JMJD1C	0.1473	0.2256	0.9996	0.2197	0.236	0.9997	0.09446	0.5804	0.9998	15.81	13.7	12.38	13.56	14.46	14.78	11.87	12.13	12.34	13.65	14.42	11.52
ENSGALT00000013011	ENSGALG00000008000	EXT2	-0.1631	0.2261	0.9996	-0.3463	0.08714	0.9997	0.02085	0.9125	0.9998	56.07	49.97	58.24	38.45	53.49	50.03	44.63	50.88	68.01	44.24	41.84	56.58
ENSGALT00000007260	ENSGALG00000004562	HVCN1	-0.15	0.2262	0.9996	-0.1575	0.4284	0.9997	-0.1296	0.4682	0.9998	25.52	17.22	21.95	23.62	23.25	22.16	20.22	31.87	28.63	26.97	22.69	21.68
ENSGALT00000043626	ENSGALG00000026340	MED30	-0.162	0.2263	0.9996	-0.1636	0.4296	0.9997	-0.1488	0.4586	0.9998	19.46	21.96	17.58	21.79	25.51	18.37	20.09	25.6	21.17	17.63	20.3	21.89
ENSGALT00000009029	ENSGALG00000005628	COL9A3	0.7864	0.2263	0.9996	0.9173	0.1313	0.9997	0.7324	0.3841	0.9998	1.09	8.06	3.8	1.93	0.28	0.66	1.55	0.82	0.37	1.7	1.26	1.27
ENSGALT00000045776	ENSGALG00000025818	KCNK5	0.3365	0.2263	0.9996	0.9028	0.008871	0.5465	-0.1242	0.6698	0.9998	47.02	38.38	77.43	31.11	32.85	47.61	27.8	30.36	39.79	90.91	41.48	19.01
ENSGALT00000046033	ENSGALG00000008765	C1D	-0.1706	0.2263	0.9996	-0.08222	0.7082	0.9997	-0.2483	0.2171	0.9998	40.27	54.87	51.65	52.79	56.89	43.02	48.19	62.87	47.65	41.65	58.65	54.84
ENSGALT00000009112	ENSGALG00000005682	SPATA5L1	0.2971	0.2264	0.9996	0.1547	0.6369	0.9997	0.4784	0.1623	0.9998	10.71	8.79	3.71	9.39	6.34	8.4	8.47	9.54	11.53	11.76	9.61	7.2
ENSGALT00000030877	ENSGALG00000015647	TMEM70	-0.1845	0.2265	0.9996	-0.175	0.4086	0.9997	-0.1829	0.4199	0.9998	48.57	66.24	47.62	57.73	79.65	50.9	56.16	58.7	59.7	47.84	53.55	68.85
ENSGALT00000018316	ENSGALG00000011228	WARS	-0.1499	0.2265	0.9996	-0.2235	0.2685	0.9997	-0.06499	0.7152	0.9998	82.95	80.06	73.84	75.29	91.81	72.89	73.79	99.4	92.41	63.49	86.08	83.64
ENSGALT00000029344	ENSGALG00000013528		-0.5676	0.2267	0.9996	-0.53	0.2747	0.9997	-0.6494	0.1753	0.9998	1.7	1.09	1.72	2.31	2.15	1.27	2.66	6.11	4.84	5.62	3.22	6.18
ENSGALT00000015869	ENSGALG00000009752	C1GALT1	-0.1415	0.2267	0.9996	-0.09723	0.6159	0.9997	-0.1724	0.315	0.9998	30.81	24.48	28.94	28.26	29.83	24.13	23.19	28.93	26.83	27.82	24.31	28.67
ENSGALT00000022395	ENSGALG00000013794	MPPE1	-0.1978	0.2269	0.9996	-0.05584	0.7996	0.9997	-0.3414	0.1589	0.9998	43.51	20.72	33.84	44	35.91	29.1	35.21	46.05	43.54	45.21	31.88	33.7
ENSGALT00000010562	ENSGALG00000006538	TBC1D12	-0.1599	0.227	0.9996	-0.148	0.4706	0.9997	-0.1601	0.4128	0.9998	57.67	55.64	53.12	60.5	78.58	62.82	55.31	82.78	64.87	63.4	62.05	63.11
ENSGALT00000022007	ENSGALG00000013515	SLC4A5	-0.7271	0.227	0.9996	-0.3081	0.7113	0.9997	-1.495	0.04362	0.9611	0.07	0.09	0.25	0.17	0.18	0.05	0.23	0.04	0.53	0.15	0.22	0.23
ENSGALT00000009580	ENSGALG00000005957	SLC6A14	-0.6501	0.2271	0.9996	-0.8156	0.1614	0.9997	-0.1907	0.7492	0.9998	1.15	0.64	1.75	0.49	0.69	0.85	0.86	5.54	2.6	2.92	1.95	2.31
ENSGALT00000027520	ENSGALG00000017033	MRPS31	-0.1647	0.2272	0.9996	-0.1969	0.3343	0.9997	-0.1215	0.5558	0.9998	100.12	114.76	94.59	99.22	144.43	102.31	98.73	127.24	120.42	89.54	121.88	125.81
ENSGALT00000032601	ENSGALG00000009740	RASGRP1	-0.228	0.2272	0.9996	0.01244	0.966	0.9997	-0.4303	0.05636	0.9998	16.11	8.5	16.94	14.53	15.89	11.8	7.95	16.51	14.22	14.7	15.16	8.5
ENSGALT00000038301	ENSGALG00000010502	SPATA6	-0.4433	0.2273	0.9996	-0.791	0.05622	0.9997	0.2527	0.4638	0.9998	9.45	6.73	6.4	7.14	5.03	6.6	5.5	29.85	13.9	15.03	11.12	13.08
ENSGALT00000010225	ENSGALG00000006324	PFKFB3	0.2334	0.2274	0.9996	0.1087	0.6936	0.9997	0.3546	0.1326	0.9998	42.6	68.38	45	31.67	45.75	47.45	56.88	33.56	57.07	37.96	35.03	38.79
ENSGALT00000008145	ENSGALG00000005079	VCL	0.1877	0.2275	0.9996	0.3318	0.1766	0.9997	0.0663	0.7401	0.9998	114.44	130.82	137.58	118.23	114.02	150.13	155.8	123	116.75	129.75	112.06	97.53
ENSGALT00000023142	ENSGALG00000002559	HMHA1	0.1801	0.2275	0.9996	0.4518	0.0528	0.9997	-0.06939	0.7427	0.9998	18.45	18.08	17.66	21.23	16.02	17.05	18.54	15.7	17.99	22.76	20.32	13.75
ENSGALT00000039930			-0.5653	0.2276	0.9996	-0.8842	0.1833	0.9997	-0.1975	0.7568	0.9998	3.07	3.52	1.8	4.48	3.28	1.89	2.13	5.56	2.74	2.6	2.77	6.09
ENSGALT00000010164	ENSGALG00000006292		-0.1798	0.2276	0.9996	-0.3322	0.09495	0.9997	-0.01743	0.9395	0.9998	37.58	32.57	25.27	26.79	43.82	27.05	28.47	38.75	40.19	29.63	28.21	35.72
ENSGALT00000010674	ENSGALG00000006611	KIF7	-0.1679	0.2277	0.9996	-0.1596	0.4771	0.9997	-0.1662	0.4247	0.9998	10.69	11.06	14.38	12.72	10.65	12.65	10.51	14.64	16.73	13.65	11.81	11.02
ENSGALT00000007191	ENSGALG00000004515	KNTC1	-0.2198	0.2279	0.9996	-0.4004	0.06298	0.9997	-0.02356	0.9317	0.9998	10.09	8.32	7.56	6.06	14.9	10.35	7.36	10.93	13.52	7.89	10.77	11.53
ENSGALT00000023380	ENSGALG00000014485	LDB2	0.1694	0.2281	0.9996	0.1967	0.4055	0.9997	0.1554	0.4244	0.9998	46.4	40.35	36.68	36.16	35.09	36.64	33.6	33.91	28.88	36.58	37.09	35.15
ENSGALT00000044078	ENSGALG00000027347	ALG10	-0.1782	0.2281	0.9996	-0.1996	0.37	0.9997	-0.1472	0.5006	0.9998	40.63	49.8	44.82	40.29	60.91	43.93	42.91	48.6	56.28	35.94	47.48	48.43
ENSGALT00000027350	ENSGALG00000016918		-0.173	0.2282	0.9996	-0.04414	0.8422	0.9997	-0.3019	0.1182	0.9998	154.51	174.42	185.58	236.78	172.46	164.55	195.66	186.37	198.09	174.06	216.21	247.65
ENSGALT00000038254	ENSGALG00000015080	SLC24A2	0.5239	0.2283	0.9996	0.6883	0.2798	0.9997	0.4154	0.4092	0.9998	2.36	0.91	1.2	1.31	0.96	1.54	0.89	0.87	1.28	1.82	1.06	0.33
ENSGALT00000011162	ENSGALG00000006891	ITIH5	-0.2137	0.2283	0.9996	-0.1398	0.6158	0.9997	-0.28	0.209	0.9998	16.86	14.97	19.57	14.37	16.44	10.7	8.78	12.69	20.6	19.33	16.95	17.81
ENSGALT00000000003	ENSGALG00000000003	PANX2	0.277	0.2283	0.9996	0.4145	0.2576	0.9997	0.1573	0.5835	0.9998	4.76	4.33	3.55	4.33	4.34	4.9	3.77	4.35	3.35	4.97	5.87	3.7
ENSGALT00000013729	ENSGALG00000008428	CDK15	-0.619	0.2284	0.9996	-0.5848	0.3866	0.9997	-0.6804	0.3096	0.9998	0.28	0.22	0.41	0.2	0.53	0.23	0.55	0.43	1.1	0.62	0.25	0.74
ENSGALT00000042737	ENSGALG00000028897	WDR25	-0.3347	0.2285	0.9996	-0.3986	0.2496	0.9997	-0.2158	0.4847	0.9998	5.31	4.58	4.39	5.61	5.97	4.23	4.94	13.64	7.27	8.17	8.59	8.81
ENSGALT00000002248	ENSGALG00000001483		-0.1859	0.2285	0.9996	-0.2378	0.2635	0.9997	-0.1332	0.5609	0.9998	25.64	34.7	28.86	39.98	27.44	29.14	21.02	29.71	34.59	27.5	27.51	29.51
ENSGALT00000012922	ENSGALG00000007956	PLXDC2	0.242	0.2286	0.9996	0.3247	0.2788	0.9997	0.1907	0.4137	0.9998	18.84	14.77	16.85	15.35	11.32	17.45	10.58	10.12	10	12.57	15.28	11.78
ENSGALT00000020937	ENSGALG00000012836	PRC1	-0.2361	0.2287	0.9996	-0.3717	0.2021	0.9997	-0.08255	0.7724	0.9998	29.89	29.45	38.05	20.91	39.32	35.58	29.36	42.3	45.39	29.74	31.11	35.72
ENSGALT00000039235	ENSGALG00000023590	KIAA1755	-0.2941	0.2287	0.9996	-0.0035	0.9916	0.9997	-0.5607	0.1006	0.9998	2.94	5.56	7.91	8.44	4.98	6.16	4.39	6.39	5.37	6.59	6.23	6.16
ENSGALT00000019737	ENSGALG00000012082	FAIM	-0.1755	0.2287	0.9996	-0.1317	0.5963	0.9997	-0.2101	0.3317	0.9998	29.96	25.73	27.81	27.77	37.22	26.69	25.32	28.95	33.91	28.49	32.68	36.04
ENSGALT00000023016	ENSGALG00000014234	ATXN10	-0.2443	0.2288	0.9996	-0.4413	0.1132	0.9997	0.01249	0.9638	0.9998	9.67	13.24	11.06	9.18	12.67	10.87	10.38	19.27	17.37	11.86	14.19	15.3
ENSGALT00000001120	ENSGALG00000000774	TLR21	0.449	0.2289	0.9996	0.623	0.1808	0.9997	0.2231	0.6328	0.9998	1.42	1.71	2.1	1.95	0.93	2.8	2.41	2.96	2.18	3.65	3.56	1.43
ENSGALT00000018742	ENSGALG00000011502	MAP3K2	0.213	0.2291	0.9996	0.2874	0.3284	0.9997	0.1563	0.5078	0.9998	18.8	13.57	15.74	13.54	11.91	14.89	11.52	11.87	15.49	16.94	15.29	10.26
ENSGALT00000026696	ENSGALG00000016545	REPS2	0.2265	0.2292	0.9996	0.6451	0.005309	0.4454	-0.1138	0.6038	0.9998	46.06	27.83	42.82	38.84	28.14	31.11	29.46	33.63	25.37	45.8	39.42	18.13
ENSGALT00000015872	ENSGALG00000009755	LRIG3	-0.2007	0.2293	0.9996	-0.3477	0.1336	0.9997	-0.05837	0.7958	0.9998	9.77	15	11.04	12.87	15.72	13.88	12.67	15.73	12.62	8.96	9.61	13.99
ENSGALT00000039073	ENSGALG00000008618	UPF3B	-0.1357	0.2293	0.9996	-0.1003	0.6039	0.9997	-0.1599	0.3439	0.9998	76.49	74.27	85.79	81.33	81.77	77.41	72.52	79.78	90.89	80.07	71.17	81.82
ENSGALT00000027376	ENSGALG00000016936	TDRD3	-0.1508	0.2295	0.9996	-0.1336	0.5185	0.9997	-0.1556	0.3972	0.9998	33.06	34.7	35.86	32.86	42.33	34.14	34.11	41.84	33.91	31.46	31.49	36.73
ENSGALT00000017999	ENSGALG00000011051	SKAP2	0.1644	0.2297	0.9996	0.2475	0.2643	0.9997	0.09646	0.6263	0.9998	50.07	34.73	42.76	38.7	36.07	44.69	37.27	40.37	32.57	49.32	41.37	39.54
ENSGALT00000024682	ENSGALG00000015293	TMEM45A	0.3773	0.2298	0.9996	-0.08102	0.8431	0.9997	0.7601	0.04924	0.9998	8.67	7.94	2.53	3.09	7.88	6.87	2.92	3.95	6.87	5.33	6.46	5.27
ENSGALT00000015275	ENSGALG00000009378	PDGFC	-0.2372	0.23	0.9996	-0.3368	0.2767	0.9997	-0.104	0.6694	0.9998	14.28	15.26	16.65	17.98	18.32	20.86	24.38	28.93	24.68	14.21	15.5	20.1
ENSGALT00000044436	ENSGALG00000027021	MUL1	-0.1967	0.2302	0.9996	-0.2558	0.348	0.9997	-0.1206	0.603	0.9998	14.14	12.98	16.85	14.21	15	16.3	15.79	20.92	19.92	14.61	13.95	15.46
ENSGALT00000044887	ENSGALG00000026426	OTUD1	0.2415	0.2303	0.9996	0.6027	0.01047	0.5799	-0.0411	0.8754	0.9998	52.95	25.58	47.53	41.94	26.56	38.58	30.07	23.68	34.8	41.5	46.22	22.78
ENSGALT00000001035	ENSGALG00000000730	CACNA1S	0.5621	0.2304	0.9996	1.227	0.02769	0.8367	-0.3139	0.6016	0.9998	0.48	0.25	0.34	0.58	0.17	0.17	0.57	0.23	0.46	0.71	0.8	0.24
ENSGALT00000023672	ENSGALG00000014688	ZYX	0.1882	0.2304	0.9996	0.06299	0.8091	0.9997	0.3279	0.08302	0.9998	176.63	181.45	138.78	152.55	148.35	206.87	194.59	166.07	161.57	196.6	141.14	207.88
ENSGALT00000027732	ENSGALG00000017170	ALKBH8	-0.1679	0.2304	0.9996	-0.143	0.5612	0.9997	-0.1813	0.3745	0.9998	18.8	14.6	18.82	16.35	19.75	16.42	12.81	20.87	17.01	18.3	17.39	17.96
ENSGALT00000024541	ENSGALG00000015209	NFIL3	0.1538	0.2305	0.9996	0.1863	0.3589	0.9997	0.1335	0.4832	0.9998	54.94	47.45	55.41	45.16	41.14	57.07	42.19	47.74	44.23	53.36	52.29	43.98
ENSGALT00000039364	ENSGALG00000009158	CDC42BPA	0.1606	0.2306	0.9996	0.04704	0.8022	0.9997	0.2623	0.1489	0.9998	35.6	31.79	32.39	26.3	25.35	35.97	23.86	27.31	29.71	26.89	28.21	23.5
ENSGALT00000009742	ENSGALG00000006049	MST4	0.1766	0.2307	0.9996	0.2865	0.1572	0.9997	0.09536	0.6229	0.9998	124.94	77.22	91.82	91.35	85.2	94.24	72.43	72.72	83.27	96.06	91.4	67.33
ENSGALT00000039545	ENSGALG00000023684	R3HCC1L	-0.3682	0.2308	0.9996	-0.4075	0.3739	0.9997	-0.3188	0.3884	0.9998	2.99	3.42	3.46	4.54	3.8	3.24	2.78	3.36	5.7	3.26	3.79	4.58
ENSGALT00000009591	ENSGALG00000005966	SEC61A1	0.1727	0.2309	0.9996	0.03434	0.879	0.9997	0.3049	0.09016	0.9998	111.23	109.34	90.32	75.11	93.13	106.25	74.84	83.56	123.76	91.56	102.3	69.42
ENSGALT00000006843	ENSGALG00000004297	DNAH1	-0.9628	0.2309	0.9996	-1.114	0.04102	0.9434	0.5559	0.4625	0.9998	0.43	0.03	0.23	0.2	0.04	0.28	0.22	4.41	2.26	2.5	1.51	2.62
ENSGALT00000044731	ENSGALG00000028292	FAM19A4	-0.5334	0.231	0.9996	-0.5187	0.4239	0.9997	-0.5308	0.3148	0.9998	0.26	0.27	0.36	0.49	0.34	0.31	0.54	0.9	0.31	0.21	0.41	0.57
ENSGALT00000003062	ENSGALG00000001971	UBE2O	-0.2762	0.231	0.9996	-0.3971	0.1994	0.9997	-0.08506	0.7012	0.9998	12.68	9.2	11.86	12.91	8.92	10.84	7.93	26.69	20.32	21.91	13.94	13.02
ENSGALT00000025174	ENSGALG00000015615	DOK7	-1.147	0.2311	0.9996	-1.198	0.09092	0.9997	-0.1689	0.8841	NA	0.05	0.05	0.2	0	0.04	0.1	0.18	3.24	1.59	1.91	0.98	2.27
ENSGALT00000042947	ENSGALG00000028199	VENTX	-1.316	0.2313	0.9996	-1.395	0.1032	0.9997	0.07608	0.9571	NA	0	0.06	0	0.07	0	0	0.06	0.96	0.8	0.84	0.12	0.95
ENSGALT00000022794	ENSGALG00000014079	SYTL2	0.2848	0.2313	0.9996	0.09589	0.7819	0.9997	0.4677	0.1197	0.9998	6.99	8.18	3.35	5.01	8.16	8.17	5.67	6.05	3.81	5.79	7.66	8.59
ENSGALT00000040755	ENSGALG00000024128	NCAPH	-0.1944	0.2315	0.9996	-0.5304	0.01195	0.6163	0.113	0.5943	0.9998	39.48	45.89	37.99	28.28	45.4	37.73	30.61	47.58	45.58	26.34	30.47	40.61
ENSGALT00000024565	ENSGALG00000015221	CCDC181	-0.4515	0.2316	0.9996	-0.2688	0.634	0.9997	-0.6081	0.212	0.9998	1.05	0.65	1.26	1.48	1.06	0.87	0.73	1.35	1.27	1.01	0.91	0.75
ENSGALT00000017308	ENSGALG00000010638	CASP3	-0.1597	0.2316	0.9996	-0.1139	0.5968	0.9997	-0.1934	0.3205	0.9998	58.97	44.08	47.95	52.88	68.46	49.4	48.85	55.96	66.57	42.75	61.23	52.05
ENSGALT00000009002	ENSGALG00000005608	Slc9a3r2	0.1729	0.2317	0.9996	0.2317	0.3324	0.9997	0.1308	0.474	0.9998	151.33	147.6	136.66	128.15	139.34	154.09	148.46	113.33	129.53	118.98	145.68	128.66
ENSGALT00000032737	ENSGALG00000005133	PDDC1	-0.1816	0.2317	0.9996	-0.236	0.3028	0.9997	-0.1089	0.6217	0.9998	50.08	47.08	41.93	41.98	64.9	44.25	56.27	66.13	60.12	45.32	44.96	57.3
ENSGALT00000006440	ENSGALG00000004046	LARP6	0.1631	0.2317	0.9996	-0.0009079	0.9967	0.9997	0.3431	0.08396	0.9998	31.53	26.8	19.61	24.31	23.2	29.2	24.55	29.96	25.82	26.17	29.58	28.44
ENSGALT00000007598	ENSGALG00000004763	ALDH3A2	0.1403	0.2318	0.9996	0.25	0.2032	0.9997	0.04617	0.7909	0.9998	70.23	68.44	63.77	67.46	62.82	66.61	70.31	66.55	64.47	72.94	67.57	56.31
ENSGALT00000005127	ENSGALG00000003241	CCDC28B	-0.3293	0.232	0.9996	-0.02835	0.9387	0.9997	-0.6512	0.07293	0.9998	7.91	17.36	19.02	21.59	18.08	12.44	18.82	19.32	18.34	17.34	16.4	18.97
ENSGALT00000024677	ENSGALG00000015289	ARMC2	-0.2112	0.2321	0.9996	-0.3229	0.2538	0.9997	-0.09092	0.7152	0.9998	11.06	9.18	8.71	9.29	13.31	9.98	7.72	14.48	11.31	10.09	9.46	10.04
ENSGALT00000017143	ENSGALG00000020819		-1	0.2321	0.9996	-1.017	0.0613	0.9997	-0.7237	0.3788	0.9998	0.35	0.23	2.49	0.29	0.34	1.34	1.69	24.95	9.63	13.92	5.66	9.5
ENSGALT00000017241	ENSGALG00000010594	FEZ2	-0.1692	0.2322	0.9996	-0.1228	0.59	0.9997	-0.2054	0.3198	0.9998	37.45	38.1	39.18	35.7	50.11	35.37	42.06	52.75	43.54	35.3	43.21	42.69
ENSGALT00000036571	ENSGALG00000016803	ST6GAL2	0.4598	0.2323	0.9996	0.3631	0.5344	0.9997	0.5609	0.1552	0.9998	5.54	2.7	2.58	2.4	2.55	3.3	0.9	2.77	3.23	4	5.81	2.48
ENSGALT00000018005	ENSGALG00000011054	HOXA3	0.24	0.2329	0.9996	0.2809	0.3687	0.9997	0.2128	0.4358	0.9998	26.5	20.42	21.51	25.57	13.49	25.31	22.39	19.91	15.71	25.8	17.77	21.28
ENSGALT00000003536	ENSGALG00000002253	HEMK1	-0.4042	0.2331	0.9996	-0.3512	0.4479	0.9997	-0.4627	0.2426	0.9998	2.8	3.63	4.72	5.26	5.1	4.73	3.16	8.52	7.71	6.93	5.73	4.83
ENSGALT00000011083	ENSGALG00000006851		0.3855	0.2331	0.9996	0.3418	0.4631	0.9997	0.4271	0.2334	0.9998	3.01	4.05	4.22	2.7	2.09	5.25	3.58	3.14	1.39	2.18	2.81	2.64
ENSGALT00000040435	ENSGALG00000001085	ADGRG1	0.2463	0.2333	0.9996	0.04209	0.8701	0.9997	0.5396	0.01862	0.6243	49.73	69.36	35.48	29.59	46.68	45.76	76.07	80.59	74.24	53.24	58.81	42.28
ENSGALT00000045562	ENSGALG00000028565	PCDHGC3	0.167	0.2335	0.9996	0.2545	0.1933	0.9997	0.1026	0.5974	0.9998	65.87	49.97	59.06	53.05	40.95	53.38	40.14	44.65	49.56	55.4	54.23	37.42
ENSGALT00000045501	ENSGALG00000027210		-1.27	0.2338	0.9996	-1.323	0.1177	0.9997	0.1315	0.9073	NA	0.04	0	0	0.06	0.03	0.06	0.03	2.45	0.9	1.37	0.28	0.91
ENSGALT00000002291	ENSGALG00000001506	PTTG1	-0.2548	0.2339	0.9996	-0.5366	0.03979	0.9424	0.1123	0.6603	0.9998	280.19	408.81	272.61	225.32	445.49	344.57	400.18	655.23	430.65	257.18	377.04	509.52
ENSGALT00000044342	ENSGALG00000003904	MLPH	-0.8426	0.234	0.9996	-1.016	0.1473	0.9997	0.08954	0.9	0.9998	0.15	0.42	0.64	0.27	0.25	0.67	0.52	6.79	1.47	2.47	1.6	1.38
ENSGALT00000006204	ENSGALG00000003904	MLPH	-0.8426	0.234	0.9996	-1.016	0.1473	0.9997	0.08954	0.9	0.9998	0.15	0.4	0.61	0.26	0.24	0.65	0.5	6.53	1.42	2.38	1.54	1.33
ENSGALT00000000942	ENSGALG00000000667	EDN2	-0.2533	0.2341	0.9996	0.09369	0.7613	0.9997	-0.6268	0.01064	0.4713	16.18	8.52	16.44	19.16	16.02	9.98	14.12	15.58	11.81	11.96	23.15	20.37
ENSGALT00000023811	ENSGALG00000014762		-1.422	0.2342	0.9996	-1.492	0.0617	0.9997	1.697	0.1934	NA	0.12	0	0	0.12	0	0.29	0.1	10	5.28	5.51	1.89	5.96
ENSGALT00000019973	ENSGALG00000012230	LRR1	-0.2695	0.2342	0.9996	-0.5733	0.08934	0.9997	0.08097	0.7734	0.9998	19.7	17.66	14.01	16.83	20.73	18.68	14.68	26.57	31.18	21.98	13.72	21.2
ENSGALT00000000779	ENSGALG00000000560	PI16	0.4669	0.2344	0.9996	0.2747	0.6287	0.9997	0.6191	0.1817	0.9998	5.24	3.93	3.21	1.99	2.49	2.99	1.88	3.1	2.41	2.79	3.43	1.52
ENSGALT00000007790	ENSGALG00000004880	SYCP2	-0.5254	0.2345	0.9996	-0.5574	0.324	0.9997	-0.4702	0.4319	0.9998	0.35	0.35	0.23	0.31	0.78	0.28	0.4	0.67	0.65	0.6	0.46	0.92
ENSGALT00000014300	ENSGALG00000008796	RPF1	-0.1635	0.2346	0.9996	-0.09946	0.643	0.9997	-0.2208	0.2526	0.9998	51.6	49.59	51.79	52.05	70.91	52.38	65.53	70.35	67.36	50.14	59.67	61.86
ENSGALT00000006519	ENSGALG00000004096	CHRNA7	-0.2986	0.2347	0.9996	-0.2438	0.3699	0.9997	-0.3308	0.3559	0.9998	13.09	7.04	22.49	8.06	7.34	10.98	5.95	10.3	11.61	7.76	9.7	7.22
ENSGALT00000003248	ENSGALG00000002083		-1.304	0.2347	0.9996	-1.353	0.01824	0.7198	0.7637	0.4828	NA	0.44	0	0.52	0.7	0.04	1.77	2.35	68.05	22.97	23.45	18.13	23.57
ENSGALT00000039709	ENSGALG00000005460	SLCO4A1	0.4151	0.235	0.9996	0.1833	0.7082	0.9997	0.6567	0.1243	0.9998	1.09	2.13	1.08	1.26	0.78	1.75	1.25	1.51	1.71	1.38	1.65	0.78
ENSGALT00000024230	ENSGALG00000015024	RCL1	-0.2317	0.235	0.9996	-0.3156	0.3257	0.9997	-0.1429	0.5912	0.9998	21.53	15.96	21.74	16.86	24.91	21.71	13.58	20.21	26.29	20.72	19.39	23.05
ENSGALT00000037826	ENSGALG00000012421	ARHGAP15	-0.2314	0.2352	0.9996	-0.01018	0.971	0.9997	-0.4835	0.06947	0.9998	9	5.69	8.07	10.21	10.39	6.51	9.26	10.14	12.44	9.76	10.75	9.08
ENSGALT00000012780	ENSGALG00000007870	SMAD3	0.1851	0.2353	0.9996	0.2922	0.2245	0.9997	0.09313	0.6481	0.9998	30.51	22.89	29.89	22.47	19.44	25.38	16.86	20.91	28.41	32.9	30.13	18.57
ENSGALT00000015322	ENSGALG00000009405	GRIA2	-0.7289	0.2354	0.9996	-0.776	0.2383	0.9997	-0.5422	0.4484	NA	0.3	0.05	0.24	0.21	0.27	0.17	0.18	1.5	0.84	0.7	0.83	0.67
ENSGALT00000009136	ENSGALG00000005695	CHEK2	-0.2079	0.2354	0.9996	-0.2432	0.3577	0.9997	-0.1554	0.5334	0.9998	16.85	17.15	14.77	16.62	24.42	17.32	16.83	22.55	29.74	18.42	23.32	20.7
ENSGALT00000030620	ENSGALG00000011803	EMP1	0.2007	0.2355	0.9996	0.5794	0.01291	0.6207	-0.1082	0.5631	0.9998	113.4	82.65	101.4	83.45	106.3	82.02	114.11	68.82	60.53	84.03	96.12	78.67
ENSGALT00000000413	ENSGALG00000000311	DOCK5	0.2579	0.2356	0.9996	-0.02268	0.946	0.9997	0.582	0.02498	0.7342	4.69	4.03	3.12	2.48	3.24	4.87	2.87	5.83	4.46	5.15	4.44	2.98
ENSGALT00000037261	ENSGALG00000015345	AIM1	-0.5674	0.2356	0.9996	-0.9874	0.04657	0.9627	0.4491	0.3295	0.9998	3.89	1	1.19	2.44	1.3	2.17	1.4	7.29	11.47	6.59	2.52	2.97
ENSGALT00000039928	ENSGALG00000006794	RAD50	-0.146	0.2357	0.9996	-0.2037	0.3034	0.9997	-0.07303	0.6946	0.9998	15.7	11.99	12.6	13.76	15.28	13.06	11.81	16.53	17.69	14.67	15.89	16.78
ENSGALT00000000276	ENSGALG00000000208	MCC	0.2497	0.2357	0.9996	0.111	0.7407	0.9997	0.3788	0.1649	0.9998	10.81	6.46	6.74	6.06	5.58	7.42	5.25	6.82	6.3	7.26	6.9	5.68
ENSGALT00000044738	ENSGALG00000028713		-0.4682	0.2359	0.9996	-0.5047	0.354	0.9997	-0.4036	0.3885	0.9998	2.12	4.29	5.03	4.06	4.31	3.83	5.08	7.9	5.01	2.37	6.12	7.45
ENSGALT00000006565	ENSGALG00000004123	PABPC1L	-0.6526	0.236	0.9996	-0.7861	0.1256	0.9997	-0.1324	0.7839	0.9998	2.57	1.19	1.67	2.26	1.44	1.32	1.69	13.13	7.31	8.91	4.74	6.66
ENSGALT00000023235	ENSGALG00000023920	PHYKPL	0.2681	0.236	0.9996	0.2772	0.4577	0.9997	0.2729	0.3103	0.9998	17.29	18.85	11.24	15.3	16.74	17.37	22.91	19.78	10.49	14.1	15.22	15.74
ENSGALT00000026984	ENSGALG00000016721	PLCXD1	0.2747	0.2361	0.9996	0.4994	0.1165	0.9997	0.04276	0.8907	0.9998	14.33	10.39	15.85	10.76	6.21	10.07	10.46	12.93	8.57	21.73	12.16	10.97
ENSGALT00000006838	ENSGALG00000004295	CPD	0.156	0.2362	0.9996	0.06402	0.7525	0.9997	0.2514	0.1826	0.9998	49.64	39.94	41.23	37.85	30.01	43.98	32.7	39.1	44.57	41.81	43.83	35.03
ENSGALT00000026721	ENSGALG00000016559	PIGA	-0.1602	0.2363	0.9996	-0.02433	0.9135	0.9997	-0.2757	0.1603	0.9998	10.75	10.91	13.51	13.71	11.95	11.45	9.96	11.33	11.63	11.24	12.1	12.45
ENSGALT00000033717	ENSGALG00000005720		0.2849	0.2364	0.9996	0.7045	0.04276	0.9439	-0.1981	0.3384	0.9998	97.92	78.51	120.42	119.89	86.2	116.4	248.66	96.82	85.09	108.43	105.83	123.99
ENSGALT00000021435	ENSGALG00000013131	C18orf21	-0.2207	0.2364	0.9996	-0.1884	0.5364	0.9997	-0.2436	0.3567	0.9998	30.3	31.67	35.78	30.94	39.72	29.96	31.62	44.22	41.14	36.77	32.59	35.87
ENSGALT00000001776	ENSGALG00000001172	KBP	0.5608	0.2365	0.9996	0.2137	0.7382	0.9997	1.135	0.05869	0.9998	0.99	0.81	0.3	0.57	0.28	0.77	0.72	0.94	1.43	1.17	1.1	0.37
ENSGALT00000026088	ENSGALG00000016187	WDR4	-0.1374	0.2365	0.9996	-0.1304	0.4987	0.9997	-0.1338	0.4665	0.9998	48.39	37.51	42.79	40.19	48.16	37.05	37.79	44.73	50.75	40.9	42.87	44.44
ENSGALT00000026069	ENSGALG00000016176	ADGRB3	0.4647	0.2366	0.9996	0.5609	0.3403	0.9997	0.4009	0.3788	0.9998	0.67	0.62	0.63	0.49	0.49	0.89	0.46	0.49	0.4	0.38	0.92	0.37
ENSGALT00000039041	ENSGALG00000023521	ADRA2A	0.405	0.2367	0.9996	-0.03653	0.9367	0.9997	0.8555	0.03641	0.889	11.12	6.28	6.9	3.36	7.21	15.27	10.96	9.39	9.77	7.2	5.01	6.6
ENSGALT00000000570	ENSGALG00000000417	SLC16A4	-0.2766	0.2368	0.9996	-0.262	0.4785	0.9997	-0.2801	0.3504	0.9998	9.06	7.09	9.33	11.3	8.9	8.85	6.72	11.36	11.04	7.63	10.25	8.6
ENSGALT00000027126	ENSGALG00000016803	ST6GAL2	0.47	0.2369	0.9996	0.3844	0.5225	0.9997	0.5557	0.1894	0.9998	5.42	2.89	2.54	2.46	2.36	2.91	0.89	2.54	2.8	3.78	5.2	2.36
ENSGALT00000040053	ENSGALG00000007174	ChTL1A	0.276	0.237	0.9996	0.1021	0.758	0.9997	0.4392	0.1538	0.9998	14.14	30.57	21.12	15.86	14.38	25.55	23.38	17.53	15.19	17.47	14.69	22.06
ENSGALT00000000247	ENSGALG00000000189	YTHDC2	0.1332	0.2371	0.9996	0.09139	0.6245	0.9997	0.1861	0.2864	0.9998	26.36	26	21.32	20.5	25.44	25.98	23.81	26.92	25.94	25.01	27.19	22.36
ENSGALT00000010385	ENSGALG00000006434	TSR3	-0.3206	0.2374	0.9996	-0.4884	0.2485	0.9997	-0.1593	0.6019	0.9998	21.72	17.72	27.59	28.34	18.44	28.95	27.04	22.62	27.24	13.44	12.44	30.07
ENSGALT00000003300	ENSGALG00000002112	CSF3R	0.4718	0.2374	0.9996	1.003	0.06413	0.9997	0.03606	0.9345	0.9998	4.51	3.05	4.52	7.58	2.56	7.95	2.53	2.78	5.57	7.7	8.34	1.33
ENSGALT00000005924	ENSGALG00000003733	LIFR	0.1476	0.2375	0.9996	0.03368	0.8672	0.9997	0.2631	0.1438	0.9998	30.45	25.2	21.93	21.57	20.4	23.15	20.39	23.14	27.65	25.66	21.83	19.15
ENSGALT00000007950	ENSGALG00000004958	BTK	0.3084	0.2376	0.9996	0.6967	0.05086	0.9997	-0.03909	0.9085	0.9998	12.64	6.98	10.19	14.23	5.76	10.82	9.04	9.26	9.28	16.2	11.02	5.01
ENSGALT00000008792	ENSGALG00000005472	NAT	0.4974	0.2378	0.9996	0.8181	0.1549	0.9997	0.1161	0.8364	0.9998	2.01	0.91	1.48	1.54	0.74	1.29	2.04	1.17	1.05	2.15	2.35	1.64
ENSGALT00000045739	ENSGALG00000028207	ZBBX	-0.8257	0.2381	0.9996	-0.7851	0.2626	0.9997	-0.9794	0.2021	NA	0.33	0.04	0.43	0.47	0.24	0.23	0.2	2.95	1.24	1.5	1.61	1.59
ENSGALT00000023229	ENSGALG00000014378	ANAPC4	-0.175	0.2381	0.9996	-0.212	0.2979	0.9997	-0.1207	0.5814	0.9998	22.46	21.3	18.32	19.31	30.58	20.51	21.9	27.96	27.84	23.78	26.53	31.62
ENSGALT00000008764	ENSGALG00000005460	SLCO4A1	0.4129	0.2381	0.9996	0.1728	0.7245	0.9997	0.6613	0.1241	0.9998	1.39	2.73	1.38	1.62	0.99	2.26	1.57	1.93	2.18	1.76	2.09	1
ENSGALT00000038202	ENSGALG00000008180	SPG11	0.1979	0.2384	0.9996	0.2784	0.2418	0.9997	0.1233	0.6132	0.9998	11.55	6.62	8.82	8.31	5.58	7.44	6.25	8.2	9.55	11.37	10.79	6.66
ENSGALT00000022429	ENSGALG00000013821	GEMIN6	-0.1904	0.2385	0.9996	-0.3198	0.2332	0.9997	-0.04574	0.8248	0.9998	60.8	56	50.65	57.19	55.25	45.26	56.01	47.25	82.29	45.02	52.46	72.8
ENSGALT00000014132	ENSGALG00000008682	SLC25A43	0.4112	0.2386	0.9996	0.5309	0.2667	0.9997	0.2928	0.5184	0.9998	6.14	3.03	4.33	3.88	5.59	8.36	6.77	6.14	4.86	6.69	7.27	4.18
ENSGALT00000006583	ENSGALG00000004140	SH3BP4	0.1566	0.2387	0.9996	0.07638	0.7263	0.9997	0.2482	0.1739	0.9998	98.73	83.59	73.17	69.47	68.67	75.45	86.36	87.84	78.72	81.79	74.02	76.6
ENSGALT00000024777	ENSGALG00000015353	BBX	0.231	0.2387	0.9996	0.2454	0.4442	0.9997	0.2261	0.3466	0.9998	12	10.08	12.25	7.87	8.54	12.29	6.18	9.24	11.64	14.5	10.74	6.72
ENSGALT00000015678	ENSGALG00000009626	THBS1	0.1913	0.239	0.9996	0.05104	0.862	0.9997	0.3283	0.1666	0.9998	405.93	263.12	281.16	218.82	309.76	378.52	248.36	271.86	263.86	290.37	331.24	336.83
ENSGALT00000043531	ENSGALG00000026011	GALR	0.5354	0.239	0.9996	1.43	0.01614	0.6923	-0.3245	0.5482	0.9998	0.29	0.51	0.27	0.69	0.49	0.37	0.8	0.3	0.16	0.69	0.6	0.34
ENSGALT00000024807	ENSGALG00000015376	IDUA	-0.2372	0.2391	0.9996	-0.4379	0.2012	0.9997	-0.03525	0.8709	0.9998	6.88	5.93	6.26	6.42	6.44	6.34	4.53	5.39	5.9	6.03	5.75	11.37
ENSGALT00000008451	ENSGALG00000005265	SYT9	0.5433	0.2391	0.9996	-0.05167	0.934	0.9997	1.069	0.02869	0.7982	12.92	21.74	9.15	2.29	16.27	24.13	18.99	15.51	5.82	1.95	12.62	16.2
ENSGALT00000008678	ENSGALG00000005403	DHRS11	-0.3479	0.2393	0.9996	-0.4808	0.2566	0.9997	-0.1742	0.614	0.9998	6.05	4.71	4.77	7.39	4.67	4.6	3.42	10	9.61	8.29	5.33	5.23
ENSGALT00000013545	ENSGALG00000008321	RNPEPL1	0.1657	0.2394	0.9996	0.1612	0.4608	0.9997	0.1782	0.3732	0.9998	28.39	31.51	27.7	28.11	23.25	31.47	21.48	26.85	24.73	30.16	26.77	21.86
ENSGALT00000011352	ENSGALG00000007017	RBM7	-0.1428	0.2394	0.9996	-0.1553	0.4586	0.9997	-0.1192	0.5312	0.9998	48.58	43.54	51.32	44.49	49.66	45.21	43.29	55.66	52.82	47.52	46.85	52.57
ENSGALT00000026353	ENSGALG00000016337	TATDN1	0.1528	0.2395	0.9996	0.2257	0.294	0.9997	0.08875	0.6578	0.9998	67.6	45.47	50.53	48.83	54.21	55.4	56.7	60.46	56.55	62.72	64.44	48.63
ENSGALT00000006402	ENSGALG00000023723	PQLC2	-0.2822	0.2396	0.9996	-0.1939	0.5435	0.9997	-0.3913	0.1796	0.9998	8.23	7.55	12.75	10.12	7.15	7.68	9.49	20.24	13.72	15.62	10.9	9.45
ENSGALT00000045265	ENSGALG00000028520	CST3	0.2279	0.2396	0.9996	0.6382	0.02032	0.736	-0.2362	0.2807	0.9998	454.86	371.33	469.85	593.88	381.64	437.58	648.39	488.21	355.71	589.97	753.29	496.37
ENSGALT00000025330	ENSGALG00000015706	LETM1	-0.1967	0.2399	0.9996	-0.3835	0.1165	0.9997	0.03845	0.8435	0.9998	26.5	21.91	23.19	19.23	24.88	22.57	15.81	41.67	32.55	31.85	27.11	27.26
ENSGALT00000003325	ENSGALG00000002128		-1.108	0.2399	0.9996	-1.117	0.1177	0.9997	-0.8089	0.2864	NA	0.08	0.09	0.09	0.13	0.23	0.1	0.24	7.33	2.77	4.61	1.26	3.34
ENSGALT00000005663	ENSGALG00000003578	fn1	0.2333	0.24	0.9996	0.3696	0.2453	0.9997	0.1363	0.6301	0.9998	536.89	384.6	391.36	578.09	291.63	511.65	392.09	362.75	279.83	484.78	325.42	334.69
ENSGALT00000008158	ENSGALG00000005087	FAM83G	0.5154	0.24	0.9996	0.5204	0.4239	0.9997	0.5207	0.3485	0.9998	0.8	0.5	0.54	0.28	0.5	0.67	0.5	0.32	0.37	0.32	0.56	0.33
ENSGALT00000015739	ENSGALG00000009669	RSRC1	0.1582	0.2402	0.9996	0.1373	0.5228	0.9997	0.1926	0.3422	0.9998	45.44	44.18	33.96	35.18	46.28	45.54	49.63	45.24	46.18	48.52	45.27	46.12
ENSGALT00000025764	ENSGALG00000015987	TP53INP1	0.1897	0.2402	0.9996	0.4565	0.02742	0.8344	-0.02355	0.9135	0.9998	24.2	18.58	19.71	25.89	15.34	19.03	20.47	15.36	14.79	21.76	18.38	16.29
ENSGALT00000039667	ENSGALG00000008989	WDR43	-0.1519	0.2404	0.9996	-0.2291	0.2619	0.9997	-0.05564	0.7633	0.9998	67.37	67.27	61.86	61.7	79.81	65.53	65.07	96.41	84.34	65.43	75.69	74.25
ENSGALT00000039388	ENSGALG00000023638		0.9356	0.2405	0.9996	-1.397	0.1391	0.9997	3.763	6.88e-10	7.11e-07	6.99	12.7	0.44	0.36	1	6.41	0.5	8.55	7.54	2.33	2.99	0.1
ENSGALT00000022348	ENSGALG00000013756	ZC2HC1B	-0.6247	0.2405	0.9996	-0.1486	0.8416	NA	-0.9314	0.1523	0.9998	0.48	0.29	0.26	0.76	1.17	0.42	0.17	0.23	0.7	0.37	0.5	0.28
ENSGALT00000008482	ENSGALG00000005291		-0.241	0.2406	0.9996	-0.6306	0.0146	0.6508	0.2476	0.2795	0.9998	20.06	21.27	17.17	12.65	21.96	21.49	13.13	41.81	28.77	23.93	20.93	23.25
ENSGALT00000038320	ENSGALG00000023296	SCL	0.4308	0.2406	0.9996	1.02	0.02436	0.7956	0.06795	0.8689	0.9998	45.53	16.74	40.33	39.41	12.57	38.63	14.99	9.91	24.71	41.92	31.38	10.61
ENSGALT00000026489	ENSGALG00000016421	ITGB1BP1	-0.165	0.2409	0.9996	-0.09311	0.6958	0.9997	-0.2286	0.2766	0.9998	57.8	55.86	62.4	55.53	72.73	53	65.86	75.63	67.93	59.17	59.67	65.07
ENSGALT00000002903	ENSGALG00000001870	CCSER2	0.2013	0.2409	0.9996	0.1899	0.49	0.9997	0.2229	0.3615	0.9998	14.92	11.84	14.59	10.11	8.8	13.4	9.27	14.25	13.37	17.95	14.8	10.72
ENSGALT00000007303	ENSGALG00000004590	CLCN6	-0.3108	0.241	0.9996	-0.5717	0.1124	0.9997	0.06253	0.8303	0.9998	9.53	6.22	8.33	7.43	5.48	7.13	4.41	18.13	12.76	12.27	9.11	8.93
ENSGALT00000033467	ENSGALG00000020869	FAM126B	0.3268	0.241	0.9996	0.3489	0.4075	0.9997	0.3161	0.3356	0.9998	9.09	4.78	5.81	4.3	5.59	6.4	3.6	5.14	5.92	7.81	6.46	3.57
ENSGALT00000015515	ENSGALG00000009532	GXYLT1	-0.16	0.2411	0.9996	-0.1911	0.3724	0.9997	-0.1188	0.5664	0.9998	21.43	22.35	19.43	21.63	29.13	22.35	20.91	24.13	24.99	20.69	21.76	26.86
ENSGALT00000010871	ENSGALG00000006719	GNAZ	0.4213	0.2411	0.9996	0.3679	0.3832	0.9997	0.5334	0.1876	0.9998	2.45	2.98	2.51	1.16	1.98	2.9	3.9	5.44	2.24	5.24	5.04	3.77
ENSGALT00000043483			0.5635	0.2411	0.9996	1.373	0.0205	0.7403	-0.206	0.7295	0.9998	1.63	0.7	1.46	2.62	0.59	1.86	1.13	1.21	1.01	3.15	2.78	0.6
ENSGALT00000045713	ENSGALG00000010641	SCCPDH	-0.1524	0.2412	0.9996	-0.1775	0.4072	0.9997	-0.1115	0.5184	0.9998	66.57	61.1	71.64	63.97	64.85	62.55	67.66	102.27	80.55	70.49	67.98	64.41
ENSGALT00000012648	ENSGALG00000007799	ZNF217	-0.1376	0.2414	0.9996	-0.05239	0.791	0.9997	-0.2113	0.2301	0.9998	34	25.23	31.92	34.64	32.88	29.23	27.6	39.37	32.12	32.42	33.41	30.3
ENSGALT00000013776	ENSGALG00000008454	NOP58	-0.1587	0.2414	0.9996	-0.2431	0.229	0.9997	-0.06136	0.7627	0.9998	93.71	91.94	83.51	78.22	124.03	94.42	93.71	113.3	117.76	83.35	89.71	103.27
ENSGALT00000007684	ENSGALG00000004813	IARS	-0.1411	0.2414	0.9996	-0.1547	0.4181	0.9997	-0.1149	0.5212	0.9998	26.14	22.63	22.44	23.38	29.45	22.57	20.94	32.45	32.27	27.63	28.4	25.21
ENSGALT00000004921	ENSGALG00000003115	COL4A3	0.3224	0.2415	0.9996	0.4788	0.08531	0.9997	0.2052	0.6084	0.9998	84.3	109.01	73.19	87.48	31.45	32.67	82.25	41.07	62.04	50.81	65.56	49.09
ENSGALT00000011312	ENSGALG00000006982	EEF2K	0.2367	0.2415	0.9996	0.4053	0.1905	0.9997	0.0757	0.7471	0.9998	32.21	21.69	20.27	31.39	19.82	23.96	44.42	27.98	23.51	20.36	24.14	21.32
ENSGALT00000044053			-0.3223	0.2416	0.9996	0.001098	0.9978	0.9997	-0.6325	0.05751	0.9998	17.34	14.68	34.26	26.76	17.75	20.09	17.84	16.29	32.93	27.6	19.09	18.57
ENSGALT00000030027	ENSGALG00000019033	RELT	0.4809	0.2418	0.9996	-0.1693	0.7628	0.9997	1.176	0.01673	0.5811	3.73	2.36	0.91	1.05	1.6	2.31	1.14	2.86	2	2.29	2.21	1.73
ENSGALT00000002350	ENSGALG00000001546	ZZEF1	0.1677	0.2419	0.9996	0.09258	0.67	0.9997	0.2474	0.2232	0.9998	13.41	8.11	10.31	8.04	7.86	10.62	7.06	9.21	11.61	11.61	10.22	7.54
ENSGALT00000012901	ENSGALG00000007943	lasp-2	0.377	0.2419	0.9996	0.4708	0.3283	0.9997	0.3013	0.4282	0.9998	8.95	6.46	6.77	4.79	6.7	7.79	6.38	5.66	6.07	6.04	9.9	5.17
ENSGALT00000014725	ENSGALG00000009046	CFTII	0.4962	0.2424	0.9996	1.122	0.04635	0.9627	-0.02081	0.9693	0.9998	3.5	1.88	3.29	3.84	1.25	3.14	3.32	1.52	2.28	3.44	3.75	1.31
ENSGALT00000015461	ENSGALG00000009498	NPY1R	-0.994	0.2425	0.9996	-1.284	0.1071	0.9997	1.565	0.05082	NA	0.61	0.34	0.09	0.19	0.09	0.18	0.16	6.49	2.12	3.31	0.85	2.09
ENSGALT00000020879	ENSGALG00000012796	KIAA1549	0.1902	0.2425	0.9996	0.1379	0.6217	0.9997	0.2484	0.2639	0.9998	7.47	5.95	6.52	5.13	4.92	6.8	4.84	5.34	7.57	7.72	6.01	4.8
ENSGALT00000003881	ENSGALG00000002460	WDR75	-0.1684	0.2426	0.9996	-0.2009	0.3299	0.9997	-0.1149	0.5136	0.9998	31.07	27.12	30	28.99	32.63	28.63	27.51	48.77	40.14	43.08	38.27	41.39
ENSGALT00000038446	ENSGALG00000010956	TTC21B	-0.2015	0.2428	0.9996	-0.3274	0.1936	0.9997	-0.04201	0.8591	0.9998	11.2	7.49	8.69	8.31	12.05	10.41	7.8	16.32	10.78	11.89	11.4	13.44
ENSGALT00000007651	ENSGALG00000004794	H2AFY2	-0.4004	0.2428	0.9996	-0.4774	0.301	0.9997	-0.2804	0.4853	0.9998	7.92	4.84	8.02	9.61	4.65	6.18	4.25	17.07	10.32	11.71	8.45	7.92
ENSGALT00000020379	ENSGALG00000012470	LYPD6	0.5206	0.2428	0.9996	0.4824	0.4231	0.9997	0.5738	0.2991	0.9998	1.15	4.32	2.47	1.41	2.3	3.77	4.99	2.55	1.69	3.04	1.67	3.18
ENSGALT00000002791	ENSGALG00000021636		0.1625	0.2428	0.9996	0.368	0.08099	0.9997	-0.02569	0.8947	0.9998	55.4	62.8	55.36	69.18	55.25	62.31	69.88	58.08	53.12	57.96	73.09	53.29
ENSGALT00000014497	ENSGALG00000008916	DNAJB4	0.1534	0.2431	0.9996	0.2735	0.1992	0.9997	0.04873	0.8084	0.9998	50.31	36.18	44.23	41.01	35.86	42.51	38.05	42.24	37.22	49.6	45.76	36.13
ENSGALT00000026714	ENSGALG00000016555	HADHB	-0.1537	0.2431	0.9996	-0.1819	0.3943	0.9997	-0.1161	0.5307	0.9998	146.58	147.14	141.59	140.61	178.29	140.83	135.74	148.4	195.25	140.35	140.11	154.49
ENSGALT00000004032	ENSGALG00000002552	COL3A1	0.2813	0.2432	0.9996	0.09661	0.7923	0.9997	0.4149	0.1622	0.9998	1312.38	2115.86	1691.02	1430.59	1392.26	2684.56	1152.43	1415.31	801.38	1020.58	1623.96	1477.17
ENSGALT00000007552	ENSGALG00000004740	TMOD2	-0.6067	0.2432	0.9996	-0.9087	0.1138	0.9997	0.2424	0.606	0.9998	1.75	0.92	1.13	1.1	0.91	1.15	1.32	8.57	3.21	4	1.82	2.25
ENSGALT00000045720	ENSGALG00000026055		0.3157	0.2433	0.9996	0.6719	0.08131	0.9997	0.07201	0.804	0.9998	15.94	8.36	11.57	15.89	9.35	15.81	9.39	6.5	12.46	11.73	13.83	4.33
ENSGALT00000015676	ENSGALG00000009624	FSIP1	-0.4463	0.2434	0.9996	-0.3943	0.4312	0.9997	-0.5052	0.3061	0.9998	0.83	1.17	0.94	1.31	1.27	0.51	1.13	1.77	1.71	1.41	1.13	1.57
ENSGALT00000015471	ENSGALG00000009505	PNPLA8	0.1325	0.2434	0.9996	0.178	0.3585	0.9997	0.09632	0.5815	0.9998	22.05	20.92	18.96	19.28	20.13	20.96	21.58	23.63	21.09	24.81	22.97	19.78
ENSGALT00000010400	ENSGALG00000006445	ARNT2	0.1391	0.2435	0.9996	0.06699	0.722	0.9997	0.2157	0.2296	0.9998	21.95	23.52	18.9	16.79	18.73	19.11	17.29	19.94	18.47	19.03	21.1	19.03
ENSGALT00000036355	ENSGALG00000022696	KCNE3	0.2964	0.2438	0.9996	0.4081	0.2275	0.9997	0.1636	0.61	0.9998	20.84	32.39	29.14	27.56	15.16	28.47	37.36	43.9	20.71	52.11	29.76	29.69
ENSGALT00000022307	ENSGALG00000013725	LONRF1	-0.2276	0.2439	0.9996	-0.3098	0.3074	0.9997	-0.1293	0.626	0.9998	15.11	8.71	9.99	12.59	12.33	9.23	7.24	17.59	13.26	14.23	11.59	11.77
ENSGALT00000024568	ENSGALG00000015224	AK9	-0.6725	0.244	0.9996	-0.8755	0.2051	0.9997	-0.2058	0.799	NA	0.07	0.08	0.05	0.15	0.04	0.07	0.06	0.28	0.25	0.19	0.12	0.18
ENSGALT00000045991	ENSGALG00000028744	TMEM18	-0.1748	0.2442	0.9996	-0.2647	0.2311	0.9997	-0.0619	0.7783	0.9998	20.58	26.34	21	24.61	29.07	26.02	25.89	32.85	30.18	25.47	25.76	34.34
ENSGALT00000023923	ENSGALG00000014816	SPICE1	-0.1971	0.2442	0.9996	-0.3517	0.184	0.9997	-0.01239	0.9569	0.9998	21.98	14.23	15.9	17.78	17.34	16.04	12.24	26.96	22.62	22.43	17.89	20.25
ENSGALT00000000225	ENSGALG00000000169	PCNA	-0.1594	0.2443	0.9996	-0.1944	0.3698	0.9997	-0.1116	0.5521	0.9998	293.07	250	260.34	259.23	353.27	285.83	246.83	331.19	376.58	253.89	357.21	321.68
ENSGALT00000044516	ENSGALG00000027772	NANOG	-1.549	0.2443	0.9996	-1.562	0.0578	0.9997	0.9416	0.4848	NA	0.04	0	0	0.08	0	0.12	0.14	20.7	5.62	8.48	2.44	6.77
ENSGALT00000027391	ENSGALG00000016947	ELF1	0.1605	0.2444	0.9996	0.2693	0.219	0.9997	0.07541	0.6777	0.9998	44.08	37.23	44.26	36.9	36.08	45.51	43.73	31.39	37.1	33.22	40.61	34.83
ENSGALT00000033346	ENSGALG00000007324	TP63	-1.316	0.2444	0.9996	-1.337	0.08966	0.9997	-0.2326	0.8499	NA	0.1	0	0	0.2	0.03	0.09	0.17	8.94	3.45	4.71	1.28	3.37
ENSGALT00000004194	ENSGALG00000002663	ATR	-0.2083	0.2445	0.9996	-0.3785	0.1137	0.9997	0.001939	0.9937	0.9998	6.23	4.73	3.99	4.29	7.22	5.01	3.72	7.52	7.84	5.68	7.25	7.11
ENSGALT00000003729	ENSGALG00000002367		0.4864	0.2446	0.9996	0.6467	0.2452	0.9997	0.343	0.5281	0.9998	1.07	1.71	1.26	2.25	1.53	3.72	2.89	2.02	1.57	2.52	1.58	1.19
ENSGALT00000013575	ENSGALG00000008339	GRM7	0.5641	0.2446	0.9996	-0.2088	0.7477	0.9997	1.451	0.003522	0.2511	1.43	0.73	0.34	0.67	0.35	1.71	0.19	1.49	0.63	1.29	1.06	0.85
ENSGALT00000029404	ENSGALG00000018595	HRSP12	-0.176	0.2447	0.9996	-0.3049	0.2023	0.9997	-0.03254	0.8848	0.9998	58.4	58.35	49.22	49.32	71.76	53.71	46.6	78.23	60.36	57.73	56.11	68.71
ENSGALT00000002324	ENSGALG00000001529	THYN1	-0.1509	0.2448	0.9996	-0.1727	0.4242	0.9997	-0.1174	0.513	0.9998	201.41	197.06	203.14	216.8	236.62	221.4	220.56	242.04	231.61	204.27	205.36	273.65
ENSGALT00000006090	ENSGALG00000003837	ADCY7	0.3177	0.2451	0.9996	0.4875	0.2332	0.9997	0.176	0.5914	0.9998	4.81	3.7	5.22	4.74	2.88	6.4	3.24	4	5.08	6.45	5.28	2.14
ENSGALT00000044967	ENSGALG00000028935	BCL10	-0.1644	0.2451	0.9996	-0.05886	0.7927	0.9997	-0.2597	0.2174	0.9998	21.07	13.15	17.5	19.37	21.44	16.11	18.76	22.33	20	15.83	20.11	18
ENSGALT00000038898	ENSGALG00000012070	CYP24A1	0.6272	0.2452	0.9996	0.5356	0.4638	0.9997	0.7747	0.2922	NA	0.56	0.14	0.2	0.09	0.2	0.21	0.48	0.41	0.12	0.19	0.48	0.3
ENSGALT00000011172	ENSGALG00000006898	EIF4ENIF1	-0.2953	0.2453	0.9996	-0.621	0.04686	0.963	0.2256	0.3096	0.9998	13.15	9.72	10	9.02	8.9	10.74	6.89	27.44	21.01	20.51	12.65	15.39
ENSGALT00000018066	ENSGALG00000011088	C5H14ORF129	-0.1498	0.2454	0.9996	-0.1708	0.3686	0.9997	-0.121	0.5287	0.9998	55.34	51.42	49.7	45.79	62.91	42.46	41.18	53.04	54.99	43.83	44.39	45.64
ENSGALT00000018261	ENSGALG00000011200	THBS2	-0.1959	0.2454	0.9996	-0.4339	0.09468	0.9997	0.02192	0.9135	0.9998	110.57	124.63	132.79	115.25	118.59	144.95	76.14	118.26	181.49	94.75	120.48	113.18
ENSGALT00000019424	ENSGALG00000011901	KIF15	-0.1893	0.2455	0.9996	-0.3685	0.06787	0.9997	-0.00454	0.9851	0.9998	28.38	27.55	24.26	18.92	41.24	30.07	20.3	32.18	35.35	22.93	31.39	33.07
ENSGALT00000002942	ENSGALG00000001903	MAP1LC3A	0.1581	0.2456	0.9996	0.4206	0.0334	0.8887	-0.06763	0.716	0.9998	72.61	60.95	76.16	73.23	57.98	69.74	64.99	65.68	54.27	79.67	72.29	50.48
ENSGALT00000025730	ENSGALG00000015968	ESRP1	-1.128	0.2456	0.9996	-1.199	0.09514	0.9997	0.5523	0.5081	NA	0.17	0.2	0.02	0.12	0.13	0.05	0.23	7.19	2.91	4.54	1.06	3.45
ENSGALT00000019224	ENSGALG00000011778	ITGB5	0.2253	0.2458	0.9996	0.5865	0.01244	0.6163	-0.06317	0.7992	0.9998	220.33	113.8	201.43	151.42	122.11	137.42	121.37	111.36	133.18	189.72	175.46	94.41
ENSGALT00000013988	ENSGALG00000008591	CACNB2	0.2718	0.2459	0.9996	0.1031	0.7766	0.9997	0.4531	0.1258	0.9998	7.25	7.05	3.9	5.12	5.66	6.31	6.53	5.8	6.88	4.81	7.09	5.53
ENSGALT00000010972	ENSGALG00000006783	PLOD2	-0.1891	0.2459	0.9996	-0.06344	0.8175	0.9997	-0.2892	0.1513	0.9998	199.62	217.36	238.73	235.39	258.21	195.34	206.66	214.45	174.38	165.61	209.29	249.03
ENSGALT00000027626	ENSGALG00000017103	WASF3	0.4418	0.246	0.9996	0.2664	0.6097	0.9997	0.6412	0.1671	0.9998	9.27	3.45	3.16	4.53	2.42	3.75	2.67	5.64	5.32	6.44	6.34	2.44
ENSGALT00000023213	ENSGALG00000014369	EDARADD	-0.5075	0.2461	0.9996	-0.6817	0.1694	0.9997	-0.1012	0.8049	0.9998	1.73	1.53	1.3	1.55	2.18	1.57	1.35	7.29	3.4	5.35	2.47	4.4
ENSGALT00000043544	ENSGALG00000014369	EDARADD	-0.5075	0.2462	0.9996	-0.6817	0.1694	0.9997	-0.1012	0.8049	0.9998	1.73	1.53	1.3	1.55	2.18	1.57	1.35	7.29	3.4	5.35	2.47	4.4
ENSGALT00000024226	ENSGALG00000015022	FYN	0.1667	0.2462	0.9996	0.1491	0.5078	0.9997	0.1959	0.3732	0.9998	41.44	24.06	29.93	26.98	23.39	29.66	32.55	30.52	31.75	27.55	34.13	27.67
ENSGALT00000005785	ENSGALG00000028883	NOL11	-0.1329	0.2463	0.9996	-0.1238	0.5176	0.9997	-0.1311	0.4649	0.9998	42.04	41.19	42.18	38.89	49.73	39.01	38.64	46.09	48.23	38.05	43.37	43.49
ENSGALT00000019595	ENSGALG00000012007	ST13	-0.1715	0.2464	0.9996	-0.177	0.4447	0.9997	-0.1549	0.457	0.9998	125.11	127.92	112.48	120.31	175.14	121.47	132.04	139.82	146.19	114.05	124.46	155.72
ENSGALT00000037060	ENSGALG00000013145	EPB41L4B	-0.5636	0.2464	0.9996	-0.09213	0.8881	0.9997	-0.9977	0.06196	0.9998	1.62	0.31	1.93	0.9	1.67	0.44	0.83	0.4	0.75	1.69	0.46	2.06
ENSGALT00000002237	ENSGALG00000001475	STMN1	-0.2048	0.2465	0.9996	-0.3725	0.1527	0.9997	-0.02546	0.9203	0.9998	798.16	858.99	794.69	582.74	1207.67	931.54	817.47	1251.3	948.89	743.52	724.02	937.67
ENSGALT00000006493	ENSGALG00000004083	GluR1/A	-0.9052	0.2466	0.9996	-0.9837	0.1438	0.9997	-0.1664	0.831	NA	0.08	0.07	0.13	0.08	0.11	0.13	0.24	1.22	2.5	1.32	0.63	0.75
ENSGALT00000045747	ENSGALG00000026038	ERI2	-0.2597	0.2468	0.9996	-0.7574	0.01733	0.7083	0.1947	0.4662	0.9998	5.06	5.01	4.31	4.25	6.04	7.06	3.74	6.43	6.68	2.84	4.42	6.52
ENSGALT00000005624	ENSGALG00000003554	OPTC	-0.6163	0.2468	0.9996	-0.2771	0.7221	0.9997	-0.8353	0.1524	0.9998	0.43	1.1	1.58	1.17	2.36	1.36	1.3	0.41	2.04	0.38	0.61	0.64
ENSGALT00000003357	ENSGALG00000002142	DGKQ	0.3252	0.2469	0.9996	0.3024	0.4934	0.9997	0.3526	0.2451	0.9998	8.16	10.3	10.93	5.49	7.26	12.31	4.64	8.46	11.36	13.84	8.94	3.48
ENSGALT00000001170	ENSGALG00000000808		-0.6883	0.247	0.9996	-0.1464	0.8653	0.9997	-0.9441	0.09894	0.9998	0.63	0.5	0.58	0.82	1.05	0.18	0.18	0.81	0.1	0.35	0.31	0.07
ENSGALT00000014241	ENSGALG00000008752		-0.4342	0.2475	0.9996	-0.5335	0.2948	0.9997	-0.2975	0.5346	0.9998	3.74	1.8	2.02	4.26	3.37	2.62	2.46	4.76	5.81	4.26	2.67	3.71
ENSGALT00000017075	ENSGALG00000010486	JAKMIP3	0.6975	0.2476	0.9996	0.1024	0.9023	0.9997	1.658	0.02118	0.677	0.21	0.33	0.11	0.12	0.08	0.47	0.08	0.53	0.09	0.6	0.3	0.29
ENSGALT00000018103	ENSGALG00000011113	SGIP1	-0.9469	0.2477	0.9996	-0.9986	0.1135	0.9997	-0.3355	0.6607	NA	0.11	0.13	0.08	0.11	0.3	0.17	0.27	3.84	1.96	2.01	1.7	2.27
ENSGALT00000038566	ENSGALG00000009576	BPNT1	-0.1455	0.2477	0.9996	-0.1351	0.4905	0.9997	-0.1448	0.457	0.9998	64.96	77.72	66.88	76.39	91.87	74.3	73.22	91.41	82.68	68.75	80.79	83.59
[truncated: 13,192 more rows]
