# Supplementary material for: Artificial selection reveals the role of transcriptional constraints in the maintenance of life history variation
Source: Evol Lett. 2020 Apr 7;4(3):200–11. doi: 10.1002/evl3.166 (PMC7293072; doi:10.1002/evl3.166)
Supplement: Supplementary file 4 — Supporting Information [file EVL3-4-200-s004.xlsx]

## Sheet: Coturnix japonica 2.0 reference
gene ID	gene name	Galgal4 gene ID	Galgal4 gene name	log2 Ratio (L,H)	p-value (L,H)	FDR (L,H)	log2 Ratio (L1,H1)	p-value (L1,H1)	FDR (L1,H1)	log2 Ratio (L2,H2)	p-value (L2,H2)	FDR (L2,H2)	H2_32 [TPM]	H2_37 [TPM]	L2_46 [TPM]	L2_48 [TPM]	L2_55 [TPM]	H2_59 [TPM]	H1_12 [TPM]	L1_17 [TPM]	L1_20 [TPM]	H1_21 [TPM]	H1_22 [TPM]	L1_23 [TPM]
gene5989	LOC107312237			-7.368	9.59e-10	1.43e-05	-6.904	5.42e-05	0.02733	-7.713	7.78e-10	9.57e-07	0	0	0.2	0.26	0.53	0	0	0.34	0	0	0	0.25
gene362	NELL2	ENSGALG00000009601	NELL2	0.9711	3.8e-08	0.0002835	1.009	0.002218	0.2525	0.9573	1.04e-05	0.003159	508.58	579.23	242.31	283.65	308.57	566.8	799.88	366.61	320.27	444.64	464.46	232.81
gene19446	LOC107306615			-7.065	2.1e-06	0.007582	-6.834	0.0008988	NA	-7.232	1.77e-06	0.0007671	0	0	1.1	0.51	0.07	0	0	1.38	0	0	0	0
gene12809	LOC107319603	ENSGALG00000026267		2.909	2.13e-06	0.007582	2.5	0.000915	0.1924	3.143	8.49e-06	0.002762	1.32	6.17	1.29	0.41	1.26	18.98	0.77	0.4	1.38	2.56	9.32	0.52
gene4964	USH2A	ENSGALG00000009652		1.435	2.54e-06	0.007582	1.209	0.002512	0.2697	1.716	4.31e-06	0.001613	4.89	6.62	1.13	1.73	1.14	1.92	5	2.47	1.32	1.71	6.06	2.08
gene5179	LOC107311350			-1.778	1.95e-05	0.04861	-2.221	4.38e-05	0.02284	-1.349	0.008647	0.4357	4.31	5.32	8.02	5.46	16.34	2.21	3.73	9.28	17.15	1.86	2.47	14.07
gene1752	LOC107324801			-5.764	6.08e-05	0.1296	-4.288	0.009472	NA	-6.842	7.07e-06	0.002468	0.01	0	0.52	1.42	0	0	0	0.01	0	0.03	0	0.58
gene3488	LOC107309497			-2.815	7.1e-05	0.1325	-2.883	1.7e-08	3.57e-05	-2.66	0.01124	0.4934	3.59	7.5	74.16	2.68	1.61	1.41	3.98	65.82	53.14	5.34	12.69	50.35
gene3476	LOC107309487			-2.165	9.42e-05	0.1378	-2.378	1.28e-08	3.23e-05	-1.788	0.0297	0.8691	1.91	4.23	22.24	1.97	1.35	1.34	2.37	16.72	18.19	3.03	5.16	22.15
gene3132	COL28A1	ENSGALG00000010259	COL28A1	-2.089	9.73e-05	0.1378	-1.835	0.0308	0.7733	-2.23	5.98e-13	1.22e-09	2.17	1.31	7.64	7.49	7.78	1.56	1.66	0.28	2.46	0.49	1.17	9.63
gene4236	LOC107310341			1.748	0.0001102	0.1378	1.753	0.005579	0.3771	1.735	0.0004627	0.06246	1.9	2.04	0.52	0.53	0.89	2.75	1.67	0.57	0.5	4.04	3.25	1.61
gene16805	COL8A2	ENSGALG00000002298	COL8A2	0.909	0.0001108	0.1378	0.9815	0.006383	0.39	0.8632	0.002279	0.2051	144.7	224.68	100.84	67.09	149.56	213.97	324.16	134.88	94.8	138.63	135.99	100.49
gene2015	F10	ENSGALG00000026677	F10	0.5809	0.0002254	0.2588	0.893	2.64e-05	0.01816	0.3282	0.08481	0.9999	53.89	57.26	48.44	49.14	37.9	63.26	58.1	33.05	45.07	58.96	66.16	26.67
gene7518	PROM1	ENSGALG00000014496	PROM1	0.8451	0.0002477	0.264	0.6254	0.05098	0.9249	1.172	1.65e-08	1.35e-05	23.37	25.27	8.86	10.59	12.64	25.27	28.87	28.18	21.24	33.57	21.5	9.05
gene3549	LOC107309559			1.708	0.0002724	0.2711	2.451	0.0001405	0.05909	1.168	0.0171	0.6147	4.94	2.01	1.45	1.93	1.26	3.9	1.65	1.12	0.56	6.37	4.51	0.67
gene5859	RIMS1	ENSGALG00000015944	RIMS1	1.207	0.000298	0.2779	1.472	0.001829	0.2327	0.9023	0.01656	0.6036	2.38	5.18	2.02	2.95	1.82	5.32	11.06	3.16	1.32	3.55	5.38	3.29
gene3890	LOC107309939	ENSGALG00000013575	ISG12(2)	-1.141	0.0004372	0.3838	-0.6192	0.1428	0.9998	-1.591	2.61e-05	0.006674	1878.97	752.68	5902.83	4586.21	2080.36	1727.59	676.27	1683.25	4291.98	2700.12	2006.98	2551.99
gene6450	LOC107312671			-4.505	0.0006698	0.5079	-4.628	1.89e-08	3.57e-05	-1.692	0.3	NA	0	0	0	0.26	0	0.06	0	8.27	5.9	0.13	0.58	4.66
gene1662	LOC107323611	ENSGALG00000016142	Mx	-1.172	0.0006846	0.5079	-1.163	0.01938	0.6445	-1.175	0.0002055	0.03542	12.73	25.69	70.5	37.06	45.25	30.17	17.19	48.72	47.76	14.45	66.95	127.16
gene12856	ASPN	ENSGALG00000004722	ASPN	-0.8004	0.0007231	0.5079	-0.6847	0.03348	0.8009	-0.9309	0.0009238	0.1025	22	15.34	22.71	26.08	40.09	10.61	21.55	44.93	20.17	28.06	16.15	45.71
gene8234	TRIM66	ENSGALG00000005958	TRIM66	0.702	0.0007394	0.5079	0.4858	0.1368	0.9998	0.9284	0.0005419	0.06985	7.4	7.43	3.67	2.89	3.67	5.09	4.35	5.35	3.86	5.11	7.46	3.48
gene17044	APOA1	ENSGALG00000007114	APOA1	0.8606	0.0007665	0.5079	1.479	0.0003623	0.1143	0.2007	0.4992	0.9999	2810.25	3997.36	2496.21	4108.85	2749.93	4177.88	6711.57	1807.16	2036.25	4659.5	7595.06	3287.07
gene522	LUM	ENSGALG00000011271	LUM	-0.7805	0.0008009	0.5079	-1.179	0.0001071	0.05069	-0.2937	0.2259	0.9999	83.42	93.1	119.76	82.02	163.85	126.86	93.23	221.51	149.93	51.95	118.55	256.98
gene11676	LOC107318369	ENSGALG00000009594	RARRES1	0.5061	0.0008498	0.5079	0.6498	0.00116	0.2018	0.3704	0.1004	0.9999	218.08	343.47	223.36	232.37	172.39	265.53	336.37	216.62	231.06	344.09	300.11	214.38
gene5225	EXO1	ENSGALG00000010748	EXO1	-0.6454	0.0008751	0.5079	-0.5558	0.0346	0.8097	-0.7453	0.003654	0.2681	7.49	5.49	9.33	9.9	13.5	7.07	9.24	14.97	14.86	7.89	11.75	14.96
gene4837	LRRN4	ENSGALG00000008815	LRRN4	0.4684	0.0008848	0.5079	0.4428	0.0345	0.8084	0.5058	0.009397	0.4467	100.98	104.19	77.69	54.6	83.32	107.39	85.42	72.79	91.98	100.68	99.52	57.72
gene1328	LOC107320189	ENSGALG00000019233		-1.147	0.0009884	0.5373	-0.8961	0.02037	0.6499	-1.482	0.002208	0.2025	3.85	3.82	7.33	4.4	18.62	3.35	6.23	13.03	14.87	7.23	5.79	10.14
gene13423	LOC107320352			-0.4741	0.001008	0.5373	-0.4032	0.05611	0.9426	-0.5313	0.008733	0.4369	190	104.45	210.52	212.45	189.67	144.7	116.91	164.29	226.79	171.96	148.17	213.39
gene8884	ADSSL1	ENSGALG00000011618	ADSSL1	-0.5127	0.001152	0.5561	-0.4301	0.03673	0.8306	-0.5871	0.01019	0.4658	70.37	55.62	68.59	69.08	105.16	39.75	69.16	101.48	95.41	56.85	74.27	89.22
gene19307	ERAP1	ENSGALG00000014684	ERAP1	-0.4719	0.001162	0.5561	-0.3886	0.06054	0.9607	-0.5293	0.006221	0.3619	45.01	29.49	46.53	45.03	57.52	31.93	27.12	40.57	52.25	28.49	38.66	37.35
gene4373	LOC107310404	ENSGALG00000028954		-4.346	0.001181	0.5561	-4.048	0.001492	0.2281	-5.54	0.005866	NA	0	0	0	0.93	0	0	0	1.09	1.29	0.13	0	0.05
gene14256	LOC107321508			-4.138	0.001192	0.5561	-4.192	1.07e-06	0.001475	-1.833	0.2703	NA	0	0	0.08	0	0	0	0.08	7.69	2.78	0.37	0.24	3.07
gene12100	SV2B	ENSGALG00000006859	SV2B	-1.551	0.001241	0.5613	-1.998	0.0004823	0.1378	-0.8748	0.1272	0.9999	1.79	0.28	2.16	3.93	1.84	2.46	0.88	11.06	6.03	0.94	2.62	1.73
gene11422	LOC107318096			-1.91	0.00136	0.5969	-1.875	0.006958	0.4033	-1.996	0.001848	0.1762	0.05	0.04	0.18	0.15	0.18	0.04	0.05	0.73	0.38	0.22	0.12	0.39
gene3554	LOC107309565	ENSGALG00000012869	Worthington	2.903	0.001414	0.6029	5.236	5.4e-06	0.00545	-0.6691	0.2424	0.9999	1.72	0.69	1.45	0.96	2.42	0.75	4.5	0.74	0.24	0.25	39.37	0.21
gene7330	TLR3	ENSGALG00000013468	TLR3	-0.497	0.001505	0.624	-0.6627	0.006016	0.3885	-0.3404	0.08009	0.9999	37.66	27.29	39.79	39.67	35.4	28.6	19.16	32.87	55.48	26.28	28.53	34.77
gene7368	KIAA1211	ENSGALG00000013771	KIAA1211	0.8696	0.001634	0.6382	1.117	0.01214	0.5296	0.6618	0.002926	0.2338	8.73	9.91	5.02	6.07	5.15	7.64	4.75	8.48	3.04	8.49	15.4	2.3
gene5875	COL19A1	ENSGALG00000016155	COL19A1	0.6388	0.001656	0.6382	0.5657	0.07069	0.9998	0.7058	0.001463	0.1485	29.6	27.59	16.04	11.82	21.46	25.03	16.26	13.22	11.2	31.98	21.7	24.15
gene2999	LOC107308986	ENSGALG00000019672		1.129	0.001674	0.6382	0.2629	0.4721	0.9998	1.995	1.4e-05	0.0041	16.04	2.83	2.12	1.89	1.69	5.16	4.99	4.38	2.65	4.33	3.17	4.03
gene13234	ACSL6	ENSGALG00000006644		0.6172	0.00171	0.6382	0.8188	0.004799	0.3579	0.4211	0.1171	0.9999	6.94	9.63	4.27	5.83	6.44	5.96	10.85	6.64	4.15	7.94	9.08	5.98
gene6519	LOC107312887			2.149	0.001928	0.702	2.526	0.006299	0.39	1.735	0.04077	0.9771	0.19	1.73	0.17	0.27	0.47	1.25	3.28	0.31	0.27	1.03	0.49	0.32
gene10848	COL24A1	ENSGALG00000006864	COL24A1	-0.5719	0.00211	0.7443	-0.3105	0.2144	0.9998	-0.8726	4.09e-05	0.009581	14.35	11.54	19.59	30.18	20.89	13.89	17.91	23.35	35.4	25.49	15.75	19.08
gene3070	ADAM22	ENSGALG00000008976	ADAM22	0.7447	0.002182	0.7443	1.023	0.004011	0.3354	0.5397	0.05279	0.9999	3.52	5.16	3.63	3.47	3.72	7.33	6.26	3.67	1.59	4.15	4.67	2.65
gene14593	LOC107321535	ENSGALG00000000117	TRIM27.1	1.261	0.002223	0.7443	0.8542	0.1459	0.9998	1.546	0.0002726	0.04483	16.22	6.72	4.35	4.89	4.64	19.13	3.73	1.96	7.41	10.5	8.95	3.93
gene649	LOC107313594			2.288	0.002244	0.7443	2.309	0.02028	0.6499	2.279	0.003743	0.2691	1.66	0.39	0.02	0.23	0.23	0.4	0.14	0.05	0.25	0.66	0.61	0
gene316	TES	ENSGALG00000009398	TES	0.4491	0.002311	0.7473	0.6218	0.005021	0.3602	0.2785	0.1475	0.9999	137.02	99.91	95.62	112.28	82.66	126.86	171.04	107.99	90.68	141.9	136.87	111.45
gene8785	PPP4R4	ENSGALG00000010950	PPP4R4	-0.8961	0.002353	0.7473	-0.951	0.03633	0.8272	-0.8297	0.007021	0.3886	8.14	6.76	8.81	16.37	8.79	4.82	7.53	14.83	4.26	3.88	4.03	12.9
gene1852	MID1	ENSGALG00000016603	MID1	0.5085	0.002436	0.7546	0.4973	0.03885	0.8575	0.533	0.01524	0.5851	7.13	9.34	5.94	6.72	4.99	9.62	8.53	5.12	6.09	7.21	5.5	4.89
gene3484	LOC107309483			-1.482	0.002484	0.7546	-0.383	0.5664	0.9998	-2.328	1.69e-08	1.35e-05	1.88	1.46	10.74	7.75	7.69	2.02	1.15	3.56	4.06	6.07	0.99	3.44
gene6749	LOC107313022	ENSGALG00000020249	RAPGEF2	0.3574	0.002528	0.7546	0.2987	0.1111	0.9998	0.4242	0.01419	0.5595	32.23	31	22.43	20.99	23.12	28.26	25.84	23.17	22.01	25.61	27.96	22.94
gene12170	MEGF11	ENSGALG00000007631	MEGF11	-1.246	0.002613	0.7648	-0.6195	0.2064	0.9998	-2.225	5.75e-07	0.0003045	0.39	0.41	2.16	2.26	1.96	0.59	1.09	1.56	2.78	1.88	0.99	2.06
gene3929	CCDC102B	ENSGALG00000019509	CCDC102B	-0.9183	0.003017	0.8658	-0.7567	0.08648	0.9998	-1.048	0.008832	0.4377	1.47	1.89	2.09	4.52	5.62	2.65	2.66	3.54	3.85	1.01	2.48	3.74
gene3795	LOC107309870			-0.9329	0.003183	0.8723	-0.6062	0.1358	0.9998	-1.174	0.005401	0.3406	10.88	17.28	36.95	48.98	14.46	17.38	15.87	33.58	21.13	12.31	16.13	17.34
gene3088	LOC107309067			1.655	0.003226	0.8723	2.396	0.0005108	0.1391	0.9107	0.1722	0.9999	27.03	5.85	16.03	2.4	3.94	11.38	48.1	5.86	4.02	5.1	20.67	5.5
gene10544	CRB1	ENSGALG00000002287	CRB1	1.847	0.003333	0.8723	2.3	0.0045	0.353	1.011	0.09739	0.9999	0.13	0.35	0.1	0.17	0.16	0.4	0.95	0.27	0.02	1.41	0.31	0.28
gene6703	SFRP2	ENSGALG00000009241	SFRP2	-1.153	0.003361	0.8723	-1.663	1.4e-05	0.01056	-0.619	0.2483	0.9999	24.44	29.06	32.23	9.13	47.75	5.1	6.62	49.44	69.32	22.66	14.21	25.22
gene8658	NPC2	ENSGALG00000010237	NPC2	0.8125	0.003473	0.8723	0.5759	0.1906	0.9998	1.068	3.43e-05	0.008453	1200.51	1303.88	400.7	538.9	573.74	737.52	480.83	671.88	1135.38	1213.86	1195.19	234.79
gene16212	PEX10	ENSGALG00000001223	PEX10	-0.5657	0.003501	0.8723	-0.7495	0.01513	0.5728	-0.3562	0.1956	0.9999	18.82	18.91	24.15	21.56	29.4	22.29	17.7	37.39	31.11	19.73	17.92	29.88
gene12581	ADAMTS18	ENSGALG00000005347	ADAMTS18	1.478	0.003504	0.8723	1.464	0.02828	0.7432	1.538	0.00561	0.3445	1.88	1.47	0.41	0.38	0.49	0.48	2.62	1.06	0.23	0.78	2.49	0.97
gene9455	FFAR4	ENSGALG00000026733	FFAR4	1.9	0.00351	0.8723	1.276	0.104	0.9998	2.699	0.0004103	0.05813	7.88	7.44	2.39	0.05	0.51	4.42	8.64	1.38	0.32	1.58	4.45	4.69
gene11153	NEGR1	ENSGALG00000011350	NEGR1	1.316	0.003617	0.8723	1.467	0.02562	0.7166	1.166	0.01501	0.5804	0.69	0.98	0.19	0.41	0.5	0.82	0.4	0.25	0.66	0.61	2.02	0.23
gene19312	RHOBTB3	ENSGALG00000014675	RHOBTB3	1.384	0.003634	0.8723	1.097	0.07453	0.9998	1.632	0.004571	0.3085	2.64	5.68	0.84	0.4	1.95	1.61	1	0.66	1.99	4.85	1.75	1.02
gene11642	LOC107318346	ENSGALG00000009458		1.616	0.003682	0.8723	1.964	0.001711	0.2281	0.9526	0.1345	0.9999	0.43	0.18	0.09	0.3	0.31	0.8	0.91	0.38	0.62	1.08	2.07	0.1
gene10458	NMI	ENSGALG00000012480	NMI	-0.4612	0.00391	0.9118	-0.3984	0.1113	0.9998	-0.51	0.01067	0.4785	62.81	36.02	70.9	65.51	69.6	50.73	33.38	48.81	86.71	59.42	50.26	61.54
gene8435	LOC107314723	ENSGALG00000009081	ZNF106	-0.5058	0.00425	0.9641	-0.4932	0.07247	0.9998	-0.5	0.04747	0.9999	14.14	6.92	14.07	12.87	14.69	9.47	12.78	15.75	14.89	10.11	8.83	16.9
gene5845	LOC107312027			-2.479	0.004315	0.9641	-2.574	0.02629	NA	-2.383	0.02078	0.7049	0.69	0.41	4.35	2.46	0.15	0.22	0.19	0.57	4.44	0	0.61	0.58
gene20159	LOC107307553			0.4959	0.004359	0.9641	0.6045	0.02638	0.7238	0.402	0.108	0.9999	80.01	66.88	43.09	47.64	51.17	45.78	75.99	48.95	60.68	74.27	62.6	39.71
gene12188	CALML4	ENSGALG00000007979	CALML4	-0.4924	0.004581	0.9641	-0.339	0.1974	0.9998	-0.6328	0.01447	0.569	48.69	33.38	63	68.98	45.21	36.07	37.34	62.38	57.88	48.41	46.49	55.56
gene3501	SEMA5A	ENSGALG00000013051	SEMA5A	0.4371	0.004611	0.9641	0.2265	0.3102	0.9998	0.6541	0.0009075	0.1014	50.21	49.25	31.46	22.47	35.81	44.78	31.61	30.91	45.95	40.38	51.13	33.5
gene5190	QPCT	ENSGALG00000010617	QPCT	0.3665	0.004655	0.9641	0.325	0.1055	0.9998	0.4236	0.03927	0.9617	35.51	46.63	26.62	25.86	32.43	33.76	39.07	32.63	31.3	39.05	34.08	30.99
gene2165	LOC107308084			1.622	0.004656	0.9641	2.133	0.01124	0.5035	1.081	0.07947	0.9999	1.01	1.35	0.61	0.58	0.54	1.37	0.62	0.76	0.33	3.66	1.71	0.29
gene622	LOC107312644	ENSGALG00000025786	HIST1H46	1.437	0.004707	0.9641	1.841	0.009065	0.4583	0.9578	0.104	0.9999	2.67	4.1	1.45	2.08	2.26	4.76	3.35	2.49	1.38	10.07	5.97	1.67
gene19735	LOC107307113			-0.4092	0.004715	0.9641	-0.3507	0.08303	0.9998	-0.4577	0.03872	0.9593	205.22	179.32	248.63	176.45	345.02	188.49	178.77	255.95	345.67	222.82	238.51	257.77
gene2609	HPX	ENSGALG00000022586	HPX	0.9392	0.005082	0.9998	1.276	0.004202	0.3383	0.3945	0.1138	0.9999	45.95	52.62	44.87	23.65	42.71	50.41	185.4	22.58	44.79	76.72	80.69	83.63
gene5658	TUBE1	ENSGALG00000015017	TUBE1	-0.796	0.005131	0.9998	-0.8092	0.03846	0.8525	-0.7605	0.03334	0.8933	3.11	3.14	3.56	5.91	6.95	3.66	2.89	11.83	7.27	5.31	5.34	5.76
gene12205	UACA	ENSGALG00000008143	UACA	0.5303	0.005253	0.9998	0.03818	0.8722	0.9998	1.002	9.03e-07	0.0004455	36.63	49.84	18.22	18.96	23.83	37.76	29.27	33.48	24.1	19.82	33.8	27.96
gene8027	LOC107314400			1.752	0.005355	0.9998	1.659	0.06601	0.9769	1.84	0.006477	0.3723	1.16	0.31	0.11	0.22	0.19	0.49	0.04	0.14	0.24	0.95	0.8	0.19
gene12065	LOC107318829			-0.8902	0.00537	0.9998	-1.167	0.02401	0.7002	-0.5788	0.004916	0.3263	16.81	20.95	28.18	27.97	27.38	19.29	17.1	63.03	12.51	27.22	5.77	43.15
gene8656	SYNDIG1L	ENSGALG00000010233	SYNDIG1L	1.595	0.005785	0.9998	1.297	0.08841	0.9998	1.837	0.003621	0.2671	4.38	6.51	0.22	1.23	2.46	3.28	1.2	1.65	2.38	4.02	4.53	0.14
gene14584	LOC107321534	ENSGALG00000028157		-2.376	0.005829	0.9998	0.99	0.1215	0.9998	-3.83	0.0003466	0.0519	1.55	0.42	27.85	1.48	0.53	0.24	1.33	1.1	0.49	1.21	1.69	0.65
gene4412	ENPP2	ENSGALG00000016428	Enpp2	-0.6142	0.00587	0.9998	-0.5056	0.1064	0.9998	-0.6858	0.01013	0.4658	14.04	15.99	33.79	16.8	30.2	21.15	15.38	18.85	24.93	7.94	20.14	21.64
gene344	CNTN1	ENSGALG00000009523	CNTN1	1.633	0.006004	0.9998	2.117	0.009587	0.4652	1.064	0.1067	0.9999	0.25	0.29	0.15	0.09	0.33	0.69	1.55	0.17	0.19	0.35	0.23	0.18
gene1802	ADGRG2	ENSGALG00000016511	ADGRG2	0.8827	0.006071	0.9998	0.303	0.4728	0.9998	1.573	4.22e-07	0.0002321	9.35	13.46	2.28	4.02	5.76	13.64	8.33	8.3	13.49	9.79	9.48	2.26
gene5174	LOC107311309	ENSGALG00000027624		1.108	0.006182	0.9998	1.385	0.01754	0.6119	0.9194	0.03318	0.8933	0.96	0.91	0.44	0.35	0.61	0.85	0.94	0.48	0.23	0.87	0.49	0.23
gene9427	LOC107315867	ENSGALG00000006384		-0.7615	0.006316	0.9998	-0.2074	0.5264	0.9998	-1.206	0.0001844	0.03273	275.34	156.1	713.51	569.28	262.91	265.53	155.59	234.35	475.12	410.59	243.58	265.9
gene1425	HJURP	ENSGALG00000015363	HJURP	-0.5525	0.006323	0.9998	-0.8949	0.0002747	0.09452	-0.1888	0.4909	0.9999	20.58	19.84	22	13.91	35.01	22.96	16.61	38.21	33.04	12.48	21.28	28.12
gene9805	TMEFF2	ENSGALG00000007759	TMEFF2	0.8072	0.006427	0.9998	0.6918	0.06579	0.9769	0.9623	0.01106	0.487	26.46	32.67	10.04	32.05	18.17	61.25	63.16	28.35	15.62	25.31	33.23	36.75
gene13096	FAM19A1	ENSGALG00000027934	FAM19A1	-1.856	0.006521	0.9998	-2.482	0.006369	0.39	-1.136	0.1337	0.9999	0.29	0.3	0.31	1.79	1.42	1.04	0.47	0.47	2.56	0.06	0.61	3.75
gene15537	VTN	ENSGALG00000003589	VTN	0.775	0.00697	0.9998	1.755	2.8e-13	4.24e-09	-0.1932	0.5172	0.9999	38	33.3	50.65	36.39	20.45	25.64	61.05	18.86	25.85	60.1	71.84	15.97
gene13130	IL5RA	ENSGALG00000008267	IL5RA	1.508	0.006982	0.9998	2.055	0.01092	0.5009	0.9963	0.1368	0.9999	0.33	0.32	0.18	0.11	0.12	0.19	0.32	0.14	0.14	0.42	0.44	0.02
gene9585	LOC107316096	ENSGALG00000008409	GSTO1	-0.5133	0.007125	0.9998	-0.4472	0.06255	0.9717	-0.5847	0.0109	0.4829	50.23	31.34	54.92	54.8	54.28	31.47	47.89	92.11	78.28	70.97	44.22	64.45
gene19545	FRMPD1	ENSGALG00000023036	FRMPD1	1.041	0.007256	0.9998	1.602	0.0007097	0.1626	0.4766	0.3359	0.9999	1.43	0.97	0.8	0.38	1.53	1.48	1.47	0.69	0.62	2.11	2.34	0.72
gene2441	LOC107308401	ENSGALG00000017183	MMP13	-0.6576	0.007439	0.9998	-1.126	9.49e-08	0.0001596	-0.1355	0.6961	0.9999	61.32	77.43	44.28	37.26	117.27	43.89	45.25	120.97	118.52	56.01	40.51	88.78
gene9816	STAT1	ENSGALG00000007651	STAT1	-0.5056	0.007502	0.9998	-0.4442	0.07703	0.9998	-0.5497	0.03166	0.883	145.21	81.28	204.4	171.65	109.22	117.8	85.16	107.03	197.06	127.7	102.09	145.59
gene8265	ABCC8	ENSGALG00000006172	ABCC8	-0.7179	0.007538	0.9998	-0.6724	0.06547	0.9765	-0.7454	0.02079	0.7049	16.62	19.26	40.48	12.36	37.27	18.72	15.32	35.21	46.58	22.46	16.41	10.65
gene2390	CRYL1	ENSGALG00000017135	CRYL1	0.5246	0.007867	0.9998	0.6876	0.02043	0.6499	0.3832	0.1141	0.9999	41.24	53.75	26.4	26.87	45.52	35.75	63.79	27.63	25.14	32.9	45.33	41.01
gene12393	LOC107319112	ENSGALG00000001069	ZPD	1.108	0.008027	0.9998	1.19	0.04308	0.8825	1.026	0.004513	0.3062	55.95	87.79	32.11	13.91	54.59	62.65	176.49	54.96	102.89	80.96	81.26	7.21
gene10141	LOC107316721			1.022	0.008364	0.9998	0.8365	0.09024	0.9998	1.295	0.007335	0.3942	2	1.34	0.38	0.87	0.54	1.21	1.15	0.9	1.07	1.99	2.32	1.19
gene18053	TIMM13	ENSGALG00000028937	TIMM13	-0.4363	0.008579	0.9998	-0.2864	0.2097	0.9998	-0.5655	0.02213	0.7363	80.81	91.64	140.51	173.55	105.68	118.41	97.05	110.65	144.1	109.76	99.17	138.3
gene16550	CDCA2	ENSGALG00000000272	CDCA2	-0.3889	0.00861	0.9998	-0.6331	0.001082	0.1997	-0.07943	0.6954	0.9999	17.67	13.22	15.25	14.16	20	17.13	14.11	28.08	26.22	16.13	17.44	23.64
gene7638	LOC107313939			0.4202	0.008786	0.9998	0.68	0.006796	0.3957	0.2017	0.2671	0.9999	30.86	30.21	25.57	21.9	25.62	24.99	34.46	17.87	15.83	28.53	27.76	26.02
gene8743	EFCAB11	ENSGALG00000020402	EFCAB11	-1.356	0.008786	0.9998	-0.6519	0.2729	0.9998	-2.333	0.0001853	0.03273	0.66	0.46	1.22	1.53	6.06	0.66	1.21	4	2.64	2.22	1.14	1
gene16566	LOXL2	ENSGALG00000000402	LOXL2	0.4012	0.008868	0.9998	0.5983	0.002441	0.2659	0.2432	0.2492	0.9999	58.71	37.47	45.26	35.19	30.82	40.07	34.72	29.06	30.14	46.69	51.07	32.26
gene17977	P3H4	ENSGALG00000027462	P3H4	-0.5714	0.008994	0.9998	-0.8287	0.001692	0.2281	-0.3467	0.2127	0.9999	100.14	160.62	121.53	106.16	215.2	90.6	74.93	130.32	184.69	55.32	120.25	153.2
gene4201	SLCO5A1	ENSGALG00000015574	SLCO5A1	-0.4139	0.009108	0.9998	-0.3992	0.1257	0.9998	-0.4167	0.06749	0.9999	3.94	3.02	4.21	3.81	5.7	3.6	2.8	4.85	4.43	3.47	4.34	5.33
gene14637	LOC107321660	ENSGALG00000028529	PTGDS	-0.765	0.009248	0.9998	-0.4068	0.1287	0.9998	-0.9832	0.006812	0.3807	184.87	434.02	332.76	602.42	547.94	136.66	165.17	206.23	434.28	199.32	237.5	203.29
gene3372	CLEC3B	ENSGALG00000011883	CLEC3B	-0.4587	0.009382	0.9998	-0.4331	0.1374	0.9998	-0.4635	0.0352	0.9141	78.96	76.34	96.71	137.59	101.87	95.13	80.66	145.13	139.55	75.27	85.15	63.78
gene14982	LOC107322042			1.658	0.009456	0.9998	2.383	0.01234	0.5309	1.286	0.02385	0.7652	1.8	1.28	0.6	0.88	0.57	2.06	0.44	0.54	0.17	2.79	0.74	0.05
gene4564	EPPK1	ENSGALG00000012790	DSP	1.026	0.009501	0.9998	0.4127	0.307	0.9998	1.346	0.003588	0.2671	2.13	7.35	1.6	4.01	1.79	9.65	2.47	1.05	1.85	1.87	2.88	2.77
gene18679	CCL19	ENSGALG00000028256	CCL19	-1.098	0.009509	0.9998	-0.3024	0.5647	0.9998	-2.168	2.42e-07	0.0001382	6.54	3.27	20.68	29.53	9.54	4.08	7.34	7.87	33.55	12.24	17.49	6.89
gene276	PTPRZ1	ENSGALG00000008961	PTPRZ1	0.7726	0.009656	0.9998	0.5967	0.1045	0.9998	1.041	0.008833	0.4377	1.61	3.9	1.69	1.45	1.77	4.7	4.43	3.1	1.87	4.51	3.66	3.78
gene7639	FGFRL1	ENSGALG00000015725	FGFRL1	0.4275	0.009727	0.9998	0.7585	0.0006032	0.1575	0.1471	0.5073	0.9999	48.96	50.3	55.51	32.27	40.19	45.72	54.83	33.24	30.26	59.14	45.68	36.1
gene10142	CDCA7	ENSGALG00000010829	CDCA7	-0.383	0.009811	0.9998	-0.3301	0.09753	0.9998	-0.4267	0.05081	0.9999	34.42	24.63	29.21	32.69	49.35	25.96	34.48	46.81	52.76	31.6	39.39	40.95
gene11780	B2M	ENSGALG00000002160	B2M	-0.49	0.00987	0.9998	-0.1898	0.5161	0.9998	-0.7765	0.00329	0.2517	869.6	432.21	1150.35	1199.12	836.65	632.77	587.71	705.09	1164.04	966.55	798.01	935.6
gene1686	SIK1	ENSGALG00000016200	SIK1	0.4446	0.009889	0.9998	0.6486	0.002287	0.2584	0.274	0.2484	0.9999	51.76	72.24	70.34	39.37	44.99	66.53	51.19	46.32	42.25	85.64	58.91	42.24
gene15349	TSEN54	ENSGALG00000008041	TSEN54	-0.4806	0.009967	0.9998	-0.6086	0.009167	0.4583	-0.3123	0.2296	0.9999	51.01	27.83	43.6	30.2	54.45	27.81	29.5	66.07	54.87	33.43	52.08	62.31
gene13124	CHL1	ENSGALG00000007911	CHL1	0.8359	0.01012	0.9998	1.031	0.004118	0.3383	0.6189	0.1926	0.9999	6.66	2.24	1.77	3.51	1.3	1.77	3.53	3.54	2.42	6.18	5.01	1.63
gene9302	KCNMA1	ENSGALG00000004980	kcnma1	0.6557	0.01032	0.9998	0.566	0.1108	0.9998	0.7667	0.01019	0.4658	27.93	58.61	19.83	35.92	20.52	45.29	53.63	14.29	32.74	44.78	37.69	49.49
gene15966	BPI	ENSGALG00000006756		0.7077	0.01035	0.9998	1.417	2.12e-06	0.002674	0.05358	0.8643	0.9999	42.29	21.1	38.17	40.67	17.95	41.21	41.25	24.78	22.82	79.97	36.52	14.74
gene14959	RALGPS1	ENSGALG00000000906	RALGPS1	0.3678	0.01046	0.9998	0.4167	0.06318	0.9748	0.3359	0.1193	0.9999	14.05	10.45	8.84	7.54	11.85	12.09	11.77	8.85	9.3	10.67	13.19	9.99
gene8123	IRF7	ENSGALG00000014297	IRF-3	-0.4921	0.01052	0.9998	-0.3123	0.2167	0.9998	-0.6431	0.008299	0.4245	87.38	53.59	137.9	111.63	71.4	72.11	44.15	73.42	117.72	94.98	74.47	85.12
gene8823	EVL	ENSGALG00000011209	EVL	0.2887	0.01071	0.9998	0.3608	0.05297	0.9383	0.2276	0.1838	0.9999	100.71	90.45	74.06	78.9	83.13	92.41	99.93	84.47	95.47	113.14	104.52	81.31
gene9065	LRFN5	ENSGALG00000012505	LRFN5	1.819	0.01075	0.9998	0.2116	0.7645	0.9998	2.562	0.002811	0.2272	0.3	0.42	0.43	0.11	0.13	3.36	0.19	0.34	0.22	0.23	0.39	0.16
gene3544	LOC107309558	ENSGALG00000012917	CDH6	0.5909	0.01088	0.9998	0.1795	0.6096	0.9998	0.9558	1.64e-07	9.77e-05	40.8	29.53	18.44	16.75	20.47	40.72	20.33	14.5	23.65	13.23	40.35	29.62
gene20504	LOC107307923			-2.086	0.01099	0.9998	-3.277	9.16e-06	0.008665	-0.05184	0.9589	0.9999	3.36	0.27	0.33	4.3	0.12	1.29	0.75	8.92	5.88	0.12	1.89	13.27
gene1208	C1S	ENSGALG00000014603	C1S	-0.8611	0.01114	0.9998	0.1059	0.5883	0.9998	-1.497	0.0006262	0.07701	102.6	39.55	251.2	160.35	60.67	33.84	62.39	61.73	78.26	69.77	69.06	57.74
gene1501	IGSF3	ENSGALG00000015469	IGSF3	0.5484	0.01121	0.9998	0.7499	0.01501	0.5695	0.415	0.03139	0.8807	70.84	53.69	45.36	43.06	36.86	47.77	48.54	26.02	41.8	26.4	68.01	22.71
gene3371	CDCP1	ENSGALG00000011882	CDCP1	1.147	0.01132	0.9998	0.7258	0.2498	0.9998	1.421	0.002678	0.2249	1.67	2.47	0.64	0.65	0.76	1.42	0.73	0.89	0.5	1.4	0.69	0.4
gene15473	TMEM132E	ENSGALG00000002312	TMEM132E	-1.419	0.01142	0.9998	-0.9119	0.2462	0.9998	-2.009	0.0002692	0.04479	0.29	0.54	1.66	2.1	3.48	0.98	0.98	0.3	4.33	0.4	1.86	1.83
gene18460	LOC107325791			0.4692	0.0117	0.9998	0.4527	0.05913	0.9588	0.5096	0.06571	0.9999	43.93	74.04	60.35	29.83	40.15	70.3	81.86	49.72	62.65	51.99	67.7	45.43
gene14618	PRF1	ENSGALG00000021211	PRF1	1.121	0.01192	0.9998	0.4263	0.5063	0.9998	1.868	2.76e-06	0.00116	9.74	6.05	1.83	2.23	1.76	6.2	1.75	1.64	7.75	6.25	6.52	1.88
gene645	LOC107313617			1.292	0.01193	0.9998	0.4709	0.4191	0.9998	2.531	1.49e-05	0.004117	8.79	1.96	0.65	1.01	1.18	6.49	5.35	4.58	3.55	4.26	2.59	1.45
gene3405	ARPP21	ENSGALG00000012046	ARPP21	1.242	0.01209	0.9998	0.5737	0.3906	0.9998	1.851	0.001174	0.1255	1.51	1.72	0.37	0.58	0.22	1.06	0.99	0.4	0.47	0.54	0.86	0.83
gene6977	TET2	ENSGALG00000010592	TET2	0.3832	0.01225	0.9998	0.2425	0.2993	0.9998	0.5229	0.01145	0.4969	10.57	7.98	5.46	6.88	5.66	8.11	5.27	6.97	7.07	8.1	8.9	5.67
gene20473	LOC107307889			0.3571	0.0123	0.9998	0.4741	0.01589	0.5867	0.2631	0.2086	0.9999	37.6	26.54	32.8	27.2	21.48	36.83	26.2	25.86	23.8	36.26	36.29	24.79
gene15202	LOC107322189	ENSGALG00000021395		0.8176	0.01247	0.9998	0.8814	0.05601	0.9426	0.7668	0.0668	0.9999	3.91	1.71	1.63	1.25	1.44	2.03	3.43	1.17	1.98	2.59	2.52	1.79
gene16136	LOC107323065			1.419	0.01253	0.9998	1.345	0.07379	0.9998	1.479	0.02634	0.8139	1.22	0.21	0.19	0.46	0.21	1.09	0.17	0.22	0.37	0.83	0.71	0.11
gene8161	LOC107314540			0.7159	0.01267	0.9998	0.9238	0.04341	0.8845	0.5649	0.05839	0.9999	6.71	5.4	5.11	3.62	3.06	5.84	5.91	2.76	1.67	6.79	3.05	4.27
gene15316	USH1G	ENSGALG00000007775	USH1G	-1.479	0.01273	0.9998	-1.423	0.0398	0.8634	-1.56	0.02998	0.8698	0.46	0.12	1.49	0.26	1.06	0.41	0.51	2.93	1.12	0.3	1.25	1.76
gene19663	SALL2			0.4474	0.01289	0.9998	0.4925	0.08108	0.9998	0.4141	0.08401	0.9999	11.35	9.16	10.19	7.14	6.94	12.74	9.87	9.5	7.05	15.84	8.74	9.11
gene15891	LOC107322933			1.481	0.01316	0.9998	1.612	0.04272	0.8774	1.301	0.05726	0.9999	0.35	0.08	0.1	0.15	0.15	0.58	0.18	0.08	0.4	0.78	0.7	0.08
gene5323	SMOC2	ENSGALG00000011205	SMOC2	0.4894	0.01342	0.9998	0.6999	0.02503	0.715	0.3123	0.1187	0.9999	136.05	118.53	92.82	119.58	78.75	117.89	202.33	90.05	71.29	96.46	99.03	102.32
gene13585	LOC107320367	ENSGALG00000026094	PCDHA11	0.8551	0.01356	0.9998	0.7674	0.01991	0.6496	0.9105	0.04068	0.9765	23.49	3.45	7.65	5.41	4.97	8.9	3.22	3.77	4.44	8.71	7.7	3.72
gene7508	NCAPG	ENSGALG00000014425	NCAPG	-0.4005	0.01362	0.9998	-0.6339	0.001821	0.2327	-0.136	0.5742	0.9999	29.47	31.32	29.03	22.03	47.03	30.05	23.46	46.2	48.31	25.51	33.8	40.7
gene14434	CCDC64	ENSGALG00000007319	CCDC64	1.159	0.01363	0.9998	0.8081	0.1696	0.9998	1.745	0.00114	0.1236	1	1.03	0.16	0.31	0.49	1.3	1.64	0.63	1.31	0.88	1.3	0.43
gene12847	LOC107319648	ENSGALG00000013723	OAS*A	-0.8172	0.01367	0.9998	-0.01606	0.9606	0.9998	-1.392	0.0002201	0.03749	172.53	92.57	543.87	363.54	133.67	148.17	92.11	109.25	266.62	236.16	158.2	137.19
gene17829	ITGA3			-0.3928	0.01393	0.9998	-0.6308	0.005172	0.3676	-0.1439	0.5172	0.9999	22.31	29.34	24.19	28.21	24.71	19.5	17	34.22	29.89	17.92	25.41	33.8
gene12624	LOC107319395	ENSGALG00000005708	HNF4beta	-0.8551	0.01426	0.9998	-0.7264	0.1949	0.9998	-0.9838	0.001906	0.1806	4.35	3.44	11.46	8.11	7.43	6.25	4.21	9.56	3.56	2.23	10.75	16.01
gene13392	HMMR			-0.4299	0.01439	0.9998	-0.6078	0.001422	0.2281	-0.2186	0.4163	0.9999	38.54	43	39.75	29.43	74.55	43.79	37.53	66.56	61.51	39.45	45.35	67.98
gene18537	LOC107306914			-2.374	0.01487	0.9998	-1.962	0.03928	0.8606	-3.891	0.009596	NA	0	0	2.17	0.41	0	0.13	0.23	2.67	2.47	1	0.12	0.48
gene19061	KLF9	ENSGALG00000027374	KLF9	0.3938	0.01489	0.9998	0.3033	0.1437	0.9998	0.4908	0.03589	0.9204	70.39	129.58	71.33	69.1	79.61	113.26	100.77	82.82	74.4	81.46	81.64	70.71
gene5986	ID2	ENSGALG00000016403	ID2	0.3605	0.01496	0.9998	0.4617	0.04257	0.8774	0.2871	0.1372	0.9999	277.03	211.36	240.73	195.84	204.04	315.88	315.7	218.05	202.61	213.46	245.2	181.02
gene7555	C4H4orf50	ENSGALG00000015523		-1.205	0.01508	0.9998	-1.155	0.06484	0.9748	-1.216	0.02546	0.7971	1.53	0.31	1.31	1.38	2.4	0.45	0.57	1.37	0.81	0.16	0.46	0.72
gene11196	HS6ST1	ENSGALG00000002155	HS6ST1	0.3794	0.01509	0.9998	0.4074	0.04703	0.9048	0.3646	0.111	0.9999	52.16	25.41	29.17	29.49	23.59	32.54	24.54	29.28	24.87	39.73	38.12	26.43
gene19484	SEMA6A	ENSGALG00000002294	SEMA6A	0.5219	0.01538	0.9998	0.2217	0.4856	0.9998	0.8652	0.001011	0.1113	6.93	7.31	2.9	3.57	4.63	6.43	5.62	5.64	7.57	6.43	6.07	3.35
gene13812	LOC107320553	ENSGALG00000005349	MSLN	1.929	0.01546	0.9998	0.4125	0.6073	NA	2.517	0.009117	0.4414	4.09	0.26	0.12	0.49	0.13	0.23	0.13	0.3	0.15	0.5	0.16	0.16
gene4391	SYBU	ENSGALG00000016108	SYBU	0.6508	0.01567	0.9998	1.21	2.58e-05	0.01816	0.2194	0.5014	0.9999	47.07	26.7	54.57	18.15	27.29	46.49	29.27	13.85	19	58.16	45.9	26.55
gene916	FAM180A	ENSGALG00000028459	FAM180A	-1.042	0.01575	0.9998	-0.8036	0.2104	0.9998	-1.211	0.002756	0.2272	2.46	2.67	10.93	6.26	4.55	4.5	1.44	10.66	2.11	5.45	1.59	2.72
gene18680	LOC107305824			-1.043	0.01596	0.9998	-0.2515	0.643	0.9998	-1.773	0.0003294	0.05015	8.85	2.77	26.86	33.53	8.37	9.48	7.62	7.18	29.47	8.29	17.86	6
gene2170	LOC107308093			-2.624	0.01619	0.9998	-2.58	0.03981	0.8634	-2.685	0.02819	0.8438	1.21	0	4.64	0	3.07	0	0.99	13.42	0	1.52	0	3.08
gene15935	EEF1A2	ENSGALG00000005843	EF1A	-0.6383	0.01626	0.9998	-0.6032	0.115	0.9998	-0.6555	0.0702	0.9999	6.46	4.86	13.5	6.21	8.12	6.84	6.21	13.78	10.3	5.03	8.92	8.37
gene20481	LOC107307897			1.399	0.0166	0.9998	1.872	0.002148	0.2525	-0.01577	0.9752	0.9999	7.2	34.25	26.15	20	11.31	15.54	13.57	49.78	37.88	144.76	211.56	16.29
gene14833	GBGT1	ENSGALG00000003340	GBGT1	0.5303	0.01673	0.9998	0.4169	0.2026	0.9998	0.6247	0.007452	0.3964	19.66	18.87	9.8	15.85	12.58	21.95	11.17	8.22	17.35	13.53	17.44	7.8
gene9395	ZNF488	ENSGALG00000005975	ZNF488	-0.8285	0.01683	0.9998	-0.426	0.3601	0.9998	-1.274	0.002703	0.2249	3.62	3.01	4.83	6.26	11.1	2.75	5.71	10.03	6.09	4.55	4.35	4.94
gene19535	LOX	ENSGALG00000028063	LOX	0.5088	0.01697	0.9998	0.4922	0.04336	0.8845	0.5325	0.07284	0.9999	228.61	263.8	140.83	179.21	94.93	123.92	123.98	150.05	92.89	188.79	180.19	123.12
gene15157	ENDOV	ENSGALG00000006963	ENDOV	-0.4206	0.01716	0.9998	-0.108	0.6702	0.9998	-0.7275	0.0006937	0.08271	58.65	40.74	95.09	87.74	67.24	56.56	53.65	48.15	91.83	75.99	68.15	82.82
gene3107	CALCR	ENSGALG00000009509	CALCR	1.31	0.01728	0.9998	2.205	0.004145	0.3383	0.6245	0.2842	0.9999	0.78	0.26	0.41	0.34	0.46	0.91	0.81	0.14	0.32	0.31	1.48	0.14
gene18670	ENHO			-0.7155	0.01734	0.9998	-0.8595	0.02727	0.7339	-0.5476	0.1972	0.9999	5.79	11.18	8.61	7.86	17.05	6.11	6.83	17.4	13.96	8.19	7.31	11.53
gene12066	FAH	ENSGALG00000006482	FAH	-1.303	0.01753	0.9998	-1.758	0.01483	0.5659	-0.7224	0.2654	0.9999	0.54	0.48	1.25	1	2.17	1.72	0.59	5.33	1.28	1.03	0.79	1.99
gene382	RPAP3	ENSGALG00000009743	RPAP3	-0.2945	0.01769	0.9998	-0.3065	0.1172	0.9998	-0.2626	0.1451	0.9999	36.61	32.03	36.79	35.41	46.19	32.5	36.37	55.43	44.3	34.49	39.54	44.74
gene4506	SLC45A4	ENSGALG00000016166	SLC45A4	0.4137	0.01778	0.9998	0.6613	0.007157	0.4119	0.1918	0.4509	0.9999	6.94	6.53	6.65	6.23	3.72	6.03	7.23	4.46	4.93	8.01	6.68	5.21
gene4518	ARC	ENSGALG00000016154	ARC	1.32	0.01779	0.9998	0.8713	0.211	0.9998	1.715	0.01791	0.6342	0.89	0.15	0.22	0.08	0.1	0.37	0.34	0.14	0.2	0.23	0.28	0.15
gene5123	TMEM151B	ENSGALG00000010169		1.082	0.0178	0.9998	0.5034	0.4098	0.9998	1.87	6.28e-05	0.01405	1.84	0.97	0.54	0.45	0.29	2.04	0.68	1.61	1.04	1	2.36	0.34
gene12757	NEK4	ENSGALG00000001672	NEK4	-0.3816	0.01782	0.9998	-0.1541	0.4802	0.9998	-0.5444	0.005352	0.3403	28.27	30.66	46.23	40.56	48.49	35.85	27.5	40.27	30.38	26.24	30.84	29.05
gene11938	ALDH1A2	ENSGALG00000004270	ALDH1A2	0.4734	0.01786	0.9998	0.4894	0.1033	0.9998	0.4712	0.04272	0.9828	50.92	73.37	54.17	38.6	57.48	87.31	71.03	40.55	36.72	45.8	83.98	72.32
gene10041	ADAM23	ENSGALG00000008582	ADAM23	0.5893	0.0179	0.9998	0.3048	0.3369	0.9998	1.018	0.001175	0.1255	5.18	5.85	2	2.4	2.99	4.24	5.75	5.78	4.58	4.83	6.47	4.29
gene13530	LOC107320481	ENSGALG00000028038		1.411	0.01833	0.9998	1.618	0.03704	0.8345	1.302	0.04593	0.9999	1.69	4.74	0.82	0.57	2.77	3.98	1.65	0.8	0.25	3.42	0.92	0.94
gene153	CD36	ENSGALG00000008439	CD36	0.3499	0.01842	0.9998	0.1523	0.4662	0.9998	0.5526	0.01142	0.4969	31.2	24.18	22.08	13.39	16.83	23.51	20.63	22.62	18.63	24.35	20.81	21.1
gene2202	EPSTI1	ENSGALG00000016964	EPSTI1	-0.6574	0.01859	0.9998	-0.2376	0.3549	0.9998	-1.071	0.009329	0.446	36.46	21.1	65.66	95.61	19.03	32.03	38.5	35.4	57.23	48.59	34.45	57.92
gene9535	NPM3	ENSGALG00000007704	NPM3	-0.4977	0.01864	0.9998	-0.4247	0.2106	0.9998	-0.5658	0.0355	0.92	21.93	19.21	27.25	24.26	38.86	21.36	22.5	20.14	44.83	25.73	23.85	36.83
gene5194	LOC107311257			1.262	0.01876	0.9998	1.173	0.1205	0.9998	1.383	0.03812	0.9518	1.25	1.11	0.38	0.31	0.53	1	0.77	0.52	0.61	1.27	2.21	0.8
gene2752	LOC107308700			-0.7928	0.01882	0.9998	-0.4747	0.2761	0.9998	-1.141	0.009912	0.462	15.26	6.93	26.76	24.76	10.19	7.05	11.08	10.58	29.65	16.13	14.55	20.59
gene14885	CARD9	ENSGALG00000001889	CARD9	0.779	0.01903	0.9998	0.8795	0.03197	0.787	0.6405	0.119	0.9999	5.78	3.04	3.31	3.31	2.28	5.56	5.07	5.59	4.09	10.97	8.43	4.17
gene6231	RCAN2	ENSGALG00000016709	RCAN2	-0.7228	0.01913	0.9998	-1.097	0.004631	0.3564	-0.1431	0.6761	0.9999	6.59	5	6.94	6.18	4.26	4.64	3.48	15.75	16.55	8.24	6.11	7.73
gene4254	LOC107310334			1.254	0.01916	0.9998	2.391	0.002377	0.2627	0.4598	0.1651	0.9999	43.11	13.75	13.57	25.15	23.79	32.72	1.97	14.75	6.93	80.09	41.85	2.67
gene12145	SNRPA1	ENSGALG00000007170	SNRPA1	-0.3258	0.0192	0.9998	-0.3148	0.1689	0.9998	-0.3208	0.1185	0.9999	57.05	54.19	61.81	61.33	81.33	56.29	49.48	79.88	72.08	55.5	53.42	56.71
gene8405	LOC107314731	ENSGALG00000008599		1.829	0.01921	0.9998	0.3302	0.7289	0.9998	3.173	0.0002004	0.03497	0.09	0.67	0.03	0.1	0.09	1.25	0.06	0.46	0.04	0.47	0.16	0.06
gene10861	LOC107317565	ENSGALG00000001863	VTG2	1.742	0.01924	0.9998	1.904	0.05467	0.9426	1.4	0.02636	0.8139	0.27	0.69	0.32	0.19	0.11	0.71	4.98	0.42	0.26	0.15	0.29	0.94
gene12029	GATM	ENSGALG00000023435	GATM	1.622	0.01948	0.9998	0.2111	0.8004	0.9998	2.658	0.0006572	0.07901	1.22	4.22	0.11	0.4	0.44	0.62	0.3	0.23	1.3	0.58	1.08	0.24
gene15607	ASPA	ENSGALG00000004669	ASPA	-0.4374	0.0199	0.9998	-0.4317	0.1436	0.9998	-0.4283	0.1189	0.9999	12.64	13.17	11.83	15.43	19.8	9.92	10.71	17.6	15.95	11.61	11.9	15.2
gene13005	SLC6A6	ENSGALG00000006425	SLC6A6	0.3454	0.01996	0.9998	0.4683	0.02748	0.7351	0.2502	0.2506	0.9999	67.95	46.75	60.37	47.38	39.44	66.1	62.69	48.46	44.06	54.06	59.92	43
gene1474	MINA	ENSGALG00000015420	MINA	-0.6487	0.02002	0.9998	-0.863	0.02023	0.6499	-0.3774	0.3236	0.9999	10.87	8.71	8.65	8.65	13.11	4.45	8.66	18.85	14.94	8.28	6.61	11.97
gene18689	UNC13B	ENSGALG00000002165	UNC13B	0.618	0.02013	0.9998	-0.00668	0.9854	0.9998	1.214	3.57e-06	0.001414	6.98	7.17	2.26	3.32	3.95	8.46	3.02	4.62	7.64	5.58	5.55	2.72
gene16863	KIAA1522	ENSGALG00000003539	KIAA1522	0.4504	0.02022	0.9998	0.6861	0.01183	0.5239	0.2299	0.3671	0.9999	16.77	14.14	19.69	13.84	11.5	23.41	21.43	9.08	19.81	19.22	23.39	13.28
gene8500	ARHGAP11A	ENSGALG00000009731	ARHGAP11A	-0.3957	0.02043	0.9998	-0.5254	0.009386	0.4614	-0.2291	0.3851	0.9999	17.36	17.51	16.56	14.11	31.59	19.19	16.99	31.81	27.6	19.93	20.33	27.36
gene8108	LRP5	ENSGALG00000006998	LRP5	0.4414	0.02073	0.9998	0.486	0.04235	0.8774	0.4183	0.09672	0.9999	15.21	9.21	10.61	11.3	6.32	14.7	9.68	9.04	9.21	13.57	8.62	5.89
gene4416	COL14A1	ENSGALG00000016411	col14A1	-0.7063	0.0209	0.9998	-1.141	0.001729	0.2281	-0.2996	0.4411	0.9999	3.75	12.02	9.02	6.52	16.09	9.93	6.08	5.97	18.29	4.71	7.15	17.31
gene12897	FBLN2	ENSGALG00000005120	FBLN2	-0.4686	0.02104	0.9998	-0.8049	0.0003407	0.1109	-0.2092	0.4057	0.9999	74.52	125.73	113.4	121.55	151.36	138.53	64.66	134.09	104.43	74.11	69.69	143.65
gene15302	EME1	ENSGALG00000007676	EME1	-0.5101	0.02105	0.9998	-0.555	0.0497	0.9177	-0.4309	0.1506	0.9999	11.57	8.99	12.63	9.85	18.14	10.33	10.49	22.62	23.35	14.41	16.23	17.53
gene8944	DHRS7	ENSGALG00000011921	DHRS7	0.3148	0.02119	0.9998	0.5415	0.006147	0.3899	0.08732	0.633	0.9999	209.81	184.14	193.16	172.15	150.4	169.35	198.39	179.47	164	286.14	223.72	167.29
gene9312	COMTD1	ENSGALG00000005000	COMTD1	-0.4774	0.02119	0.9998	-0.0969	0.7447	0.9998	-0.8074	0.002799	0.2272	17.62	11.04	17.85	21.42	25.92	9.8	11.95	15.67	18.18	13.55	18.87	15.93
gene2721	LOC107308721			1.032	0.02149	0.9998	1.519	0.006538	0.39	0.234	0.6127	0.9999	10.15	6.98	6.32	4.38	8.95	6.68	16.81	8.37	11.77	11.15	36.15	3.62
gene15887	KCNB1	ENSGALG00000004758	KCNB1	0.6886	0.02169	0.9998	0.8845	0.05129	0.9249	0.5039	0.1674	0.9999	1.22	1.56	0.84	1.18	1.47	2.28	2.91	0.84	1.18	1.08	2.02	1.47
gene3359	FYCO1	ENSGALG00000011737	FYCO1	0.3131	0.02208	0.9998	0.374	0.05252	0.9368	0.2729	0.1491	0.9999	29.83	22.91	22.69	17.83	18.95	21.25	17.62	17.47	17.14	23.74	23.22	17.6
gene5167	EIF2AK2	ENSGALG00000010560	EIF2AK2	-0.4871	0.02208	0.9998	-0.2743	0.3182	0.9998	-0.6541	0.01016	0.4658	62.86	28.76	81.68	69.73	50.31	41.86	22.83	41	67.25	55.1	47.3	48.94
gene4263	LOC107310337	ENSGALG00000015857		-2.878	0.02213	0.9998	-2.951	0.004937	0.3602	-0.3533	0.7883	NA	0	0	0.04	0.04	0.03	0.09	0.07	10.11	2.44	1.62	0.04	1.36
gene18060	KLHL33	ENSGALG00000027742	KLHL33	-1.363	0.02251	0.9998	-1.492	0.08257	0.9998	-1.247	0.06657	0.9999	0.2	0.42	0.85	0.39	0.53	0.13	0.05	0.44	0.65	0.51	0.09	0.77
gene1890	LOC107306192	ENSGALG00000019147		-1.068	0.02252	0.9998	-0.9411	0.1082	0.9998	-1.197	0.0457	0.9999	2.96	2.31	7.58	5.79	1.56	1.45	1.72	8.82	5.33	4.02	2.94	3.32
gene2052	TEX30	ENSGALG00000016863	TEX30	0.7745	0.02253	0.9998	0.9873	0.03188	0.787	0.6052	0.1734	0.9999	11.88	14.7	16.32	5.09	9.53	21.4	21.37	7.08	9.86	15.34	10.95	8.86
gene14592	LOC107321537	ENSGALG00000000117	TRIM27.1	0.8475	0.02266	0.9998	1.193	0.004953	0.3602	0.6497	0.125	0.9999	58.94	16.33	34.24	25.11	9.83	38.88	11.49	8.23	20.48	37.34	32.56	8.3
gene16633	SFRP1	ENSGALG00000003473	SFRP1	0.5045	0.02273	0.9998	0.5423	0.1123	0.9998	0.4873	0.03472	0.9098	25.7	18.97	10.68	17.85	16.16	19.88	36.47	21.36	13.48	13.39	27.86	22.29
gene9397	GDF2	ENSGALG00000005981	GDF2	0.8262	0.02292	0.9998	0.4069	0.4326	0.9998	1.252	0.002512	0.2165	4.5	4.95	1.05	1.4	2.77	3.24	4.52	3.34	1.16	2.31	2.23	2.83
gene5055	SIX2	ENSGALG00000023303	Six2	1.767	0.02307	0.9998	2.656	0.01303	0.5406	0.6347	0.4187	0.9999	0.14	0.5	0.08	0.41	0.39	0.76	2.73	0.39	0.09	0.05	0.91	0.16
gene13725	LOC107320815			-2.504	0.02308	0.9998	-2.658	1.29e-05	0.01026	1.384	0.2102	NA	0.06	0	0.06	0.04	0.01	0.24	0.3	8.69	4.1	1.72	0.53	3.84
gene12113	MCTP2	ENSGALG00000006981	MCTP2	-0.5245	0.02318	0.9998	-0.5247	0.1312	0.9998	-0.4955	0.07209	0.9999	5.73	5.42	10.04	9.23	5.46	6.9	8.73	16.59	6.94	6.53	5.35	8.35
gene7206	LOC107313549			2.219	0.02321	0.9998	2.125	0.03478	0.8113	2.774	0.01978	NA	0.03	0.05	0.03	0	0.04	0.44	0.62	0.5	0	0.82	0.77	0.02
gene10130	SCRN3	ENSGALG00000014270	SCRN3	-0.3393	0.02336	0.9998	-0.1043	0.6598	0.9998	-0.5475	0.006528	0.3723	21.93	23.11	31.72	28.56	37.51	23.31	29.29	27.73	29.34	22.1	24.93	30.12
gene10768	LOC107317426			1.741	0.02337	0.9998	2.677	0.01062	0.4928	0.4443	0.5598	0.9999	0.4	0.12	0.37	0.16	0.07	0.31	0.04	0.22	0.13	0.41	2.24	0.07
gene8667	PGF	ENSGALG00000026557	PGF	0.4174	0.02341	0.9998	0.2214	0.4298	0.9998	0.6519	0.003002	0.2369	12.3	14.55	6.91	8.41	9.24	12.54	10.55	9.62	15.78	10.11	17.72	9.32
gene7707	GFRA4	ENSGALG00000016035	GFRA4	1.761	0.02366	0.9998	-0.5375	0.5837	0.9998	4.351	1.71e-30	1.22e-26	7.43	7.84	0.27	0.52	0.4	9.57	0.82	7.39	0.43	4.29	0.24	0.38
gene466	PHLDA1			0.3405	0.02381	0.9998	0.4365	0.02609	0.7182	0.264	0.2571	0.9999	64.71	33.7	45.34	41.96	30.1	48.05	45.45	34.42	36.03	48.83	50.56	41.97
gene1654	SH3BGR	ENSGALG00000016127	SH3BGR	-1.23	0.02381	0.9998	-1.26	0.08451	0.9998	-1.172	0.09217	0.9999	0.47	0.88	1.92	0.52	1.31	0.32	0.87	2.08	1.03	0.34	0.53	1.41
gene1160	LOC107318459	ENSGALG00000022962	OVST	-2.218	0.02395	0.9998	-0.1728	0.8641	NA	-6.118	1.5e-06	0.0006929	0.02	0	1.25	0.36	0.06	0	0.25	0.06	0.45	0.02	0.17	0.05
gene18732	NPR3	ENSGALG00000017405	NPR3	0.409	0.02397	0.9998	0.3862	0.1818	0.9998	0.4413	0.0187	0.6557	26.73	27.85	15.8	18.97	22.75	25.21	25.35	17.11	11.66	18.03	25.01	26.11
gene5720	LOC107311894			1.163	0.02445	0.9998	1.319	0.0824	0.9998	1.011	0.05136	0.9999	2.66	1.58	0.59	1.36	1.1	2.14	0.35	1.43	0.6	3.82	3.1	0.92
gene10203	GALNT3	ENSGALG00000010960	GALNT3	-1.732	0.02457	0.9998	-1.561	0.072	0.9998	-2.289	0.01231	0.512	0.04	0.03	0.12	0.26	0.03	0.01	0.02	0.83	0.18	0.24	0.14	0.21
gene3041	LOC107309035	ENSGALG00000027765		0.6908	0.02465	0.9998	0.4071	0.3612	0.9998	1.045	0.003233	0.25	8.38	4.25	2.05	3.46	4.37	8.43	9.7	6.11	3.8	6.74	2.74	5.68
gene14375	GGT1	ENSGALG00000006565		-1.512	0.02473	0.9998	-2.284	0.001538	0.2281	0.7474	0.1838	0.9999	1.55	2.16	1.15	0.38	1.55	1.55	0.93	8.76	20.61	3.96	1.15	1.77
gene16137	LOC107323066			0.9876	0.0249	0.9998	0.5512	0.3541	0.9998	1.491	0.003337	0.2529	1.01	0.47	0.21	0.3	0.3	0.86	0.28	0.44	0.53	0.86	0.81	0.41
gene8390	SPINT1	ENSGALG00000008469	SPINT1	0.2937	0.02501	0.9998	0.3155	0.1311	0.9998	0.286	0.1461	0.9999	38.8	25.92	27.47	24.05	24.82	31.3	25.67	28.59	30.69	36.34	33.72	21.78
gene8402	NUSAP1	ENSGALG00000008584	NUSAP1	-0.3667	0.0253	0.9998	-0.5555	0.003407	0.3126	-0.1373	0.5731	0.9999	57	48.42	51.72	36.33	82.54	52.92	46.27	88.38	80.01	50.38	58.83	72.52
gene7392	LRRC66			-1.014	0.02535	0.9998	-0.9343	0.09221	0.9998	-1.109	0.05608	0.9999	0.5	1.28	0.8	1.69	3.56	1.03	1.63	1.51	2.81	0.89	1.75	4.26
gene9259	PCBD1	ENSGALG00000027835	PCBD1	0.4653	0.02536	0.9998	0.1599	0.6204	0.9998	0.7628	0.003014	0.2369	36.69	34.43	16.1	17.6	25.88	32.36	30.92	18.79	27.76	22.26	24.36	27.28
gene8012	SLC1A2	ENSGALG00000007871	SLC1A2	0.9591	0.02536	0.9998	1.091	0.0376	0.8434	0.7773	0.1295	0.9999	0.42	0.93	0.43	0.28	0.32	0.43	0.89	0.79	0.45	0.77	1.64	0.39
gene10040	LOC107316585			0.8806	0.02563	0.9998	1.238	0.001022	0.1997	0.2198	0.6471	0.9999	8.1	15.2	5.67	15.35	6.21	8.95	36	12.46	12.41	21.37	34.31	16.28
gene2477	SESN3	ENSGALG00000017204	SESN3	0.2745	0.02576	0.9998	0.2864	0.1402	0.9998	0.2766	0.1287	0.9999	31.83	21.94	19.08	21.22	21.48	23.43	22.36	19.34	24.98	26.07	25.59	19.71
gene19973	LOC107307355			-1.621	0.02577	0.9998	-0.7805	0.3778	0.9998	-3.185	0.0001149	0.02348	0.45	0	1.49	4.67	3.03	0.57	1.22	0.74	2.61	3.02	0.4	4.83
gene10760	SASS6	ENSGALG00000005302	SASS6	-0.4027	0.02578	0.9998	-0.5213	0.02149	0.6682	-0.2361	0.3652	0.9999	18.06	11.75	13.5	12.61	22.28	12.45	15.39	26.06	23.45	15.57	16.53	22.53
gene4733	EFEMP1	ENSGALG00000007908	EFEMP1	0.4014	0.02579	0.9998	0.5692	0.01326	0.5456	0.247	0.3386	0.9999	175.25	151.71	113.48	100.09	222.37	200.29	223.19	160.46	132.32	157.07	227.77	142.32
gene13660	LOC107320557	ENSGALG00000021286		1.383	0.02586	0.9998	1.196	0.1167	0.9998	1.707	0.04299	NA	0.28	0.25	0	0.18	0.15	0.63	0.31	0.23	0.23	0.52	0.83	0.28
gene20305	LOC107307710			-1.915	0.02593	0.9998	-1.998	0.009069	0.4583	-1.599	0.1553	0.9999	0.16	0.25	0.23	8.32	0.26	2.61	2.6	9.63	7.78	0.13	5.74	17.69
gene10193	SPC25	ENSGALG00000010900	SPC25	-0.3686	0.02599	0.9998	-0.5217	0.01638	0.589	-0.203	0.3986	0.9999	108.01	128.75	136.58	94.62	197.02	141.09	118.47	176.52	162.84	83.57	128.07	163.46
gene11079	OMA1	ENSGALG00000010861	OMA1	-0.6188	0.02606	0.9998	-0.1871	0.6053	0.9998	-1.141	0.0003086	0.04799	6.88	5.75	14.33	10.29	23.94	9.85	5.89	12.52	15.83	20.87	12.15	17.15
gene14632	LOC107321581	ENSGALG00000026574	POUV	1.196	0.02609	0.9998	0.8557	0.2821	0.9998	1.494	0.01379	0.548	0.84	0.68	0.26	0.21	0.25	0.63	0.24	0.12	0.53	0.63	0.64	0.22
gene6964	DKK2	ENSGALG00000028041	DKK2	-0.5455	0.0261	0.9998	-0.8225	0.01284	0.5383	-0.1835	0.5615	0.9999	4.03	4.83	7.21	4.55	4.11	5.42	4.93	10.04	10.45	5.78	3.43	6.22
gene15351	LOC107322715			-1.313	0.02615	0.9998	-1.237	0.1292	0.9998	-1.384	0.06709	NA	0.32	0.11	0.53	0.76	0.33	0.19	0.21	0.43	1	0.13	0.46	0.6
gene14900	KCNT1	ENSGALG00000001645	Segment	0.8211	0.02623	0.9998	1.057	0.033	0.8001	0.533	0.2252	0.9999	6.86	1.99	2.78	2.77	1.81	2.36	1.65	3.2	3.53	9.22	6.16	1.73
gene13549	SLC23A1	ENSGALG00000002513	SLC23A1	1.409	0.02638	0.9998	2.309	0.00434	0.3422	0.1301	0.8559	NA	0.35	0.14	0.12	0.22	0.2	0.12	0.4	0.11	0.25	0.62	0.94	0.05
gene2303	CCNA1	ENSGALG00000017052	CCNA1	-1.416	0.02643	0.9998	-1.711	0.001923	0.2427	0.1936	0.6743	0.9999	3.91	3.89	3.64	3.08	2.41	2.9	2.73	65.68	24.16	18.29	10.88	18.28
gene10155	HAT1	ENSGALG00000009525	HAT1	-0.3297	0.02656	0.9998	-0.4185	0.0504	0.9226	-0.2149	0.3317	0.9999	56.96	52.07	52.02	47.07	82.72	51.02	53.55	83.49	74.66	44.9	64.18	71.8
gene16804	TRAPPC3	ENSGALG00000002284	TRAPPC3	-0.3126	0.0266	0.9998	-0.2033	0.3354	0.9998	-0.4158	0.03048	0.8711	61.07	57.5	63.39	92.67	78.69	62.02	77.96	97.92	79.13	60.02	82.07	91.2
gene9627	DCLRE1A	ENSGALG00000008938	DCLRE1A	-0.3214	0.02679	0.9998	-0.1086	0.6099	0.9998	-0.5467	0.007159	0.3909	15.9	12.38	17.39	18.59	22.2	12.65	15.86	21.42	20.04	17.38	21.12	20.15
gene1566	JAM2	ENSGALG00000015746	JAM2	-0.4036	0.0271	0.9998	-0.3202	0.2517	0.9998	-0.481	0.04546	0.9999	21.09	20.39	28.6	30.63	21.7	18.06	27.4	36.84	25.22	20.21	27.32	36.83
gene3714	NRSN1	ENSGALG00000012670	NRSN1	0.2981	0.02734	0.9998	0.1405	0.4982	0.9998	0.4633	0.01208	0.508	83.93	96.79	56.48	63.2	71.34	88.08	67.35	69.2	94.48	79.91	87.22	60.97
gene6010	ATP6V1C2	ENSGALG00000016446	ATP6V1C2	0.7465	0.02735	0.9998	0.9256	0.06146	0.9642	0.5531	0.132	0.9999	10.56	18.65	12.35	7.93	7.67	12.39	31.69	17.61	12.87	19.17	10.31	4.97
gene6699	MND1	ENSGALG00000009212	MND1	-0.4717	0.02735	0.9998	-0.6665	0.01677	0.5947	-0.2089	0.4869	0.9999	22.21	33.1	33.28	23.57	38.11	28.06	28.81	45.97	59.36	30.37	31.51	46.88
gene4011	CLUL1	ENSGALG00000014904	CLUL1	1.57	0.02772	0.9998	2.111	0.01196	0.528	0.5492	0.5347	NA	0.08	0.31	0.25	0.08	0.05	0.15	0.38	0.03	0.15	0.82	0.72	0.26
gene11313	ADIPOQ	ENSGALG00000005554	ADIPOQ	0.647	0.02774	0.9998	1.428	2.92e-05	0.01843	-0.1549	0.6371	0.9999	19.6	14.02	14.12	22.84	10.83	10.84	34.7	9.88	9.39	17.51	28.27	12.58
gene13954	RBFOX1	ENSGALG00000007366	RBFOX1	0.9456	0.02777	0.9998	1.453	0.01303	0.5406	0.3806	0.4284	0.9999	1.11	1.41	1.23	0.8	0.85	1.3	1.24	0.82	1.13	3.2	2.03	0.53
gene3129	TAC1	ENSGALG00000009737	tac1	1.953	0.0279	0.9998	0.8565	0.3574	0.9998	5.53	8.69e-10	9.57e-07	4.72	13.6	0.22	0.08	0.11	1.66	1.56	3.62	6.03	3.85	11.33	0.07
gene27	NCAPH2	ENSGALG00000013811	NCAPH2	-0.4289	0.02791	0.9998	-0.6204	0.02226	0.678	-0.215	0.4548	0.9999	12.71	15.2	17.31	12.18	24.14	19.1	12.58	23.86	21.16	13.4	17.27	24.73
gene14316	MYO18B	ENSGALG00000005538	MYO18B	1.78	0.02825	0.9998	2.674	0.003918	0.3314	1.13	0.2694	NA	1.18	0.07	0.08	0.4	0.06	0.04	0.05	0.06	0.05	1.02	0.49	0.13
gene13034	LOC107319878	ENSGALG00000006802	LAMB2	-0.836	0.02858	0.9998	-0.5241	0.3545	0.9998	-1.109	0.006639	0.374	1.27	1.06	3.95	1.94	2.16	1.49	0.89	0.8	3.79	1.81	1.59	1.87
gene17156	NES	ENSGALG00000013239	NES	-0.4129	0.02886	0.9998	-0.3601	0.1928	0.9998	-0.4409	0.06756	0.9999	7.57	5.43	10.24	10.5	8.57	9.25	6	8.64	8.34	6.81	4.74	6.94
gene12177	ZWILCH	ENSGALG00000007736	ZWILCH	-0.4264	0.02895	0.9998	-0.3217	0.1989	0.9998	-0.5217	0.07848	0.9999	22.59	13.8	24.25	18.13	41.75	23.73	26.57	28.75	32.92	18.88	24.5	31.31
gene2779	ADCYAP1R1	ENSGALG00000005223	ADCYAP1R1	-1.167	0.02895	0.9998	-0.7072	0.2778	0.9998	-1.447	0.02308	0.7556	1.18	1.87	5.03	9.15	1.1	2.7	1.48	1.95	1.11	1.83	1.38	4.84
gene6786	DDX60	ENSGALG00000009639		-0.6474	0.02908	0.9998	-0.1939	0.5821	0.9998	-0.9991	0.006421	0.372	8.39	4.11	19.52	14.23	5.96	8.19	3.85	7.23	10.74	11.98	5.93	7.85
gene8450	LOC107314874			-0.6188	0.02975	0.9998	-0.6975	0.07499	0.9998	-0.4855	0.1771	0.9999	11	10.44	16.41	13.87	10.56	8.49	16.28	18.89	21.89	12.43	9.11	24.67
gene13550	MZB1	ENSGALG00000025926	MZB1	1.557	0.02984	0.9998	3.018	0.00211	0.2525	0.2584	0.7161	NA	1.25	0.37	0.68	0.9	0.32	0.72	0.89	0.07	0.65	2.45	2.21	0
gene2406	ZC3H12C	ENSGALG00000017154	ZC3H12C	0.3594	0.02987	0.9998	0.3471	0.2042	0.9998	0.3876	0.07273	0.9999	11.08	14.72	8.9	9.5	10.49	12.69	14.71	9.53	8.49	10.6	12.47	13.35
gene18062	LOC107325517	ENSGALG00000000589	BTN1A1	-0.6234	0.03022	0.9998	-0.505	0.1898	0.9998	-0.7222	0.07296	0.9999	8.49	4.55	15.39	16.55	7.05	11.5	6.59	8.64	16.62	7.68	10.7	11.93
gene9076	LOC107315540			-1.54	0.03036	0.9998	-2.06	0.006126	0.3899	0.4215	0.5209	NA	0.1	0.13	0.1	0.09	0.08	0.15	0.25	1.65	0.28	0.13	0.24	0.84
gene1996	Sep.10	ENSGALG00000016811		-0.2655	0.03036	0.9998	-0.2952	0.1359	0.9998	-0.2209	0.2346	0.9999	56.58	56.03	55.22	57.82	77.09	54.12	53.61	64.95	76.96	48.45	56.9	64.73
gene12491	LOC107319305			-0.398	0.03053	0.9998	-0.07567	0.7852	0.9998	-0.7002	0.002239	0.204	41.47	28.6	62.68	51.62	47.07	32.4	30.8	36.56	47.92	54.18	38.81	51.36
gene13112	GPR27	ENSGALG00000022635		0.4587	0.03077	0.9998	0.2776	0.3736	0.9998	0.6304	0.02344	0.7589	14.44	22.06	15.16	13.46	12.84	28.87	21.02	13.36	14.72	12.62	15.91	15.57
gene3118	LOC107309112	ENSGALG00000009689	PON2	-0.5534	0.03084	0.9998	-0.6014	0.1324	0.9998	-0.5171	0.03922	0.9617	20.75	24.2	31.97	25.07	41.26	25.03	10.33	14.38	31.3	24.13	16.47	33.98
gene4455	FAM84B	ENSGALG00000016310	FAM84B	0.373	0.03086	0.9998	0.5232	0.04957	0.9177	0.251	0.1886	0.9999	41.68	25.9	26.46	24.28	30.92	32.64	30.25	31.99	30.48	36.8	34.69	13.02
gene172	LRRC17	ENSGALG00000008298	P37NB	-0.3451	0.03096	0.9998	-0.4939	0.01469	0.5659	-0.177	0.4537	0.9999	48.77	37.03	47.79	56.51	69.72	72.17	38.73	82.19	78.5	51.79	57.31	58.45
gene10148	PDK1	ENSGALG00000013235	PDK1	-0.3225	0.03103	0.9998	-0.1489	0.4472	0.9998	-0.4597	0.02469	0.7833	80.33	52.3	79.96	67.78	99.76	52.68	46.15	69.14	78.32	64.7	66.43	59.08
gene11271	LOC107317915	ENSGALG00000006436	AQP12	1.307	0.03111	0.9998	2.521	0.001648	0.2281	0.07695	0.9062	0.9999	0.45	0.4	0.38	0.22	0.33	0.15	0.42	0.05	0.22	1.01	1.02	0.16
gene2125	EDNRB	ENSGALG00000016912	EDNRB	0.5855	0.03112	0.9998	0.3602	0.3447	0.9998	0.7434	0.01196	0.508	11.98	6.91	7.64	4.32	5.78	11.77	4.14	6.24	3.64	5.87	7.92	4.67
gene11779	PATL2	ENSGALG00000002167	PATL2	-0.7105	0.03131	0.9998	-0.7651	0.05545	0.9426	-0.6047	0.08023	0.9999	5.65	4.4	10.2	5.99	8.79	6.81	3.61	16.92	18.44	14.88	11.48	16.97
gene6733	FAM198B	ENSGALG00000009414	FAM198B	-0.3287	0.03139	0.9998	-0.3719	0.07507	0.9998	-0.2777	0.2019	0.9999	50.67	44.39	44.99	41.25	73.08	39.26	31.12	61.66	58.57	45.86	41.38	41.19
gene16953	ZBTB44	ENSGALG00000001341	ZBTB44	0.3071	0.03143	0.9998	0.3861	0.1002	0.9998	0.2474	0.1731	0.9999	33.32	38.97	31.52	28.7	30.51	37.72	35.64	26.74	22.25	32.8	38.06	36.44
gene14834	CCDC180	ENSGALG00000003320	CCDC180	0.7744	0.03167	0.9998	0.07186	0.8387	0.9998	1.852	7.56e-06	0.002514	4.13	10.15	3.06	1.28	2.34	10.03	7.78	8.02	5.97	3.89	8.38	6.35
gene3978	MTCL1	ENSGALG00000013357	MTCL1	0.5639	0.03176	0.9998	0.776	0.03639	0.8272	0.4049	0.2328	0.9999	7.9	4.59	4.94	4.14	2.58	3.54	3.72	2.93	4.28	5.48	5.6	1.92
gene10895	PIF1	ENSGALG00000009032	PIF1	-0.8602	0.03179	0.9998	-1.193	0.003334	0.3078	-0.1195	0.7744	0.9999	2.78	3.78	3.62	2.62	5.66	4.57	3.68	17.81	12.45	9.56	4.02	10.99
gene16946	LOC107324303	ENSGALG00000024296		-2.757	0.03183	0.9998	-2.843	0.0006618	0.1616	1.946	0.2287	NA	0	0.03	0	0	0	0	0.08	3.36	0.69	0.44	0.18	1.21
gene1421	KIAA1524	ENSGALG00000015360	KIAA1524	-0.3903	0.03198	0.9998	-0.6353	0.00286	0.2906	-0.141	0.5909	0.9999	31.6	31.7	28.83	20.77	52.4	30.76	23.05	43.02	45.01	20.55	32.99	37.51
gene17975	HAP1	ENSGALG00000023847	HAP1	-1.988	0.03202	0.9998	-2.05	0.01855	0.6356	-1.574	0.1433	NA	0.08	0.04	0.07	0.04	0.24	0	0.1	2.05	1.09	0.75	0.07	0.85
gene7517	TAPT1	ENSGALG00000014486	TAPT1	0.2876	0.03205	0.9998	0.3269	0.1286	0.9998	0.2659	0.1957	0.9999	25.18	17.31	19.45	16.97	17.3	24.1	21.22	19.13	19.64	21.11	22.53	16.03
gene14626	ENTPD2	ENSGALG00000009058	ENTPD2	0.4526	0.03209	0.9998	0.1575	0.6362	0.9998	0.7711	0.004502	0.3062	16.52	11.88	6.88	9.18	8.46	14.72	12.97	13.84	9.34	9.83	12.24	10.24
gene8445	TMEM62	ENSGALG00000009260	TMEM62	-0.5074	0.03233	0.9998	-0.6654	0.009119	0.4583	-0.2175	0.3441	0.9999	13.64	9.36	12.13	11.79	12.19	9.03	14.03	34.93	22.52	18.41	13.15	19.2
gene4001	EMILIN2	ENSGALG00000014815	EMILIN2	0.565	0.03249	0.9998	0.5631	0.1465	0.9998	0.5749	0.0304	0.8711	60.58	23.44	26.19	24.08	22.69	29.35	11.92	22.82	35.54	38.35	55.71	15.94
gene5855	KCNQ5	ENSGALG00000015932	KCNQ5	0.6823	0.03256	0.9998	1.351	0.001075	0.1997	-0.01636	0.9648	0.9999	2.57	1.49	1.48	1.68	2.35	1.58	2.87	1.36	1.38	4.49	2.25	1.23
gene10020	FAM117B	ENSGALG00000008466	FAM117B	-0.3561	0.03262	0.9998	-0.4674	0.0414	0.8774	-0.2122	0.3839	0.9999	6.82	4.86	6.32	5.7	9.24	7.15	5.75	10.85	9.77	7.76	6.44	8.45
gene523	DCN	ENSGALG00000011274	DCN	-0.3863	0.03268	0.9998	-0.4787	0.21	0.9998	-0.2762	0.3021	0.9999	1467.85	1880.29	1728.59	1764.06	2276.93	1498.39	1564.13	2463.75	1670.05	1271.01	1827.43	2694.64
gene10019	LOC107316548			-1.118	0.03282	0.9998	-1.426	0.03989	0.8638	-0.6745	0.2783	0.9999	0.23	0.05	0.23	0.21	0.29	0.19	0.19	0.71	0.4	0.22	0.08	0.31
gene8479	SMOC1	ENSGALG00000009415	SMOC1	0.4996	0.03294	0.9998	0.7023	0.03659	0.8306	0.3508	0.154	0.9999	96.03	135.65	73.72	62.94	110.32	87.35	136.3	64.35	37.72	78.93	74.88	87.67
gene16589	LOC107323760			1.21	0.03306	0.9998	0.9479	0.2363	NA	1.424	0.03573	0.92	0.28	0.13	0.11	0.07	0.08	0.32	0.13	0.12	0.1	0.11	0.22	0.03
gene5822	TTK	ENSGALG00000015874	TTK	-0.4304	0.03306	0.9998	-0.7163	0.001539	0.2281	-0.123	0.6682	0.9999	36.14	34.17	31.44	24.01	66.26	43.28	32.3	67.82	45.34	25.21	36.62	50.68
gene4094	SNAI2	ENSGALG00000015241	SNAI2	-0.3238	0.03308	0.9998	-0.1666	0.512	0.9998	-0.4597	0.02333	0.7589	241.24	304.34	342.44	363.94	394.57	270.41	334	384.74	279.83	260.65	288.77	386.36
gene19724	LOC107307095			1.152	0.03311	0.9998	1.626	0.01054	0.4928	0.02132	0.9653	0.9999	1.17	1.87	2.54	1.19	0.75	1.59	0.68	2.66	2.76	9.35	10.92	1.52
gene7960	KIF18A	ENSGALG00000012160	KIF18A	-0.4178	0.03312	0.9998	-0.6824	0.007596	0.4279	-0.08883	0.7313	0.9999	15.28	11.96	13.93	9.2	18.56	12.94	10.34	26	21.83	11.87	16.68	17.87
gene13696	LOC107320667	ENSGALG00000004181		0.3794	0.03314	0.9998	0.6843	0.001995	0.2496	0.04053	0.8699	0.9999	16.62	11.95	17.67	14.44	10.87	17.03	20.55	15.15	15.84	23.02	23.47	13.08
gene6664	LOC107312940	ENSGALG00000008689		0.317	0.03326	0.9998	0.4907	0.0371	0.8345	0.151	0.473	0.9999	12.02	8.19	9.36	8.82	9.22	11.15	13.99	9.39	8.86	11.26	12.01	9.89
gene2111	SLITRK1	ENSGALG00000016905	SLITRK1	1.155	0.03327	0.9998	0.6525	0.3826	0.9998	1.685	0.0066	0.3733	1.63	0.68	0.4	0.17	0.3	0.65	0.19	0.64	0.52	1.05	0.94	0.28
gene2687	SLCO2B1	ENSGALG00000017302	SLCO2B1	0.5898	0.03363	0.9998	0.8264	0.03378	0.8022	0.2916	0.3766	0.9999	8.44	8.39	5.96	9.11	5.2	8.64	8.75	7.25	12.28	19.12	13.61	5.07
gene18738	C1QTNF3	ENSGALG00000027887		0.546	0.03373	0.9998	0.9012	0.01702	0.5965	0.2716	0.2856	0.9999	38.71	30.62	19	22.55	40.83	32.44	48.48	17.78	13.82	15.99	37.61	26.63
gene7387	RASL11B	ENSGALG00000013948	RASL11B	0.3556	0.03429	0.9998	0.293	0.2687	0.9998	0.4307	0.04843	0.9999	45.62	51.15	31.28	46.08	36.1	59.77	50.78	41.37	31.13	34.95	56.66	49.85
gene62	LOC107312542	ENSGALG00000008449		1.347	0.03431	0.9998	2.425	0.001448	0.2281	0.674	0.3581	0.9999	5.53	0.3	0.82	1.77	2	1.96	3.67	0.75	0.88	1.4	3.58	0.12
gene19723	LOC107307097			1.021	0.03449	0.9998	1.573	0.004637	0.3564	-0.1739	0.63	0.9999	40.08	94.55	117.5	82.65	42	83.44	37.93	137.7	121.91	410	497.89	66.53
gene13928	SOCS1	ENSGALG00000007158	SOCS1	-0.5357	0.03467	0.9998	-0.5784	0.129	0.9998	-0.4831	0.1609	0.9999	10.9	8.67	15.99	15.28	9.1	10.2	7.95	11.7	16.47	9.93	9.15	14.28
gene15097	LOC107322094			1.124	0.03478	0.9998	1.292	0.08498	0.9998	0.9592	0.1501	NA	1.72	0.66	0.45	0.64	0.47	0.78	1.01	0.81	0.24	1.16	1.67	0.56
gene9398	GDF10	ENSGALG00000005985	GDF10	0.4348	0.0349	0.9998	0.133	0.5965	0.9998	0.7197	0.009539	0.448	53.55	36.75	19	16.71	34.36	28.16	31.02	38.23	22.37	29.81	24.52	22.37
gene16481	LOC107323647	ENSGALG00000004222	HK1	0.4217	0.03498	0.9998	0.3355	0.2061	0.9998	0.5357	0.05443	0.9999	15.11	31.58	19.28	13.35	14.45	22.31	27.95	17.49	27.29	21.13	20.49	14.49
gene13586	LOC107320270			1.506	0.03502	0.9998	1.129	0.1537	0.9998	1.695	0.05735	0.9999	1.56	0.03	0.36	0.15	0.08	0.47	0.05	0.14	0.13	0.38	0.4	0.12
gene13066	CADPS	ENSGALG00000007268	CADPS	0.7776	0.03514	0.9998	1.226	0.01373	0.5519	0.3914	0.3819	0.9999	4.45	1.17	1.87	2.53	1.8	2.91	1.94	1.83	1.46	5.61	2.43	1.15
gene1962	IL1RL1	ENSGALG00000016785	IL1RL1	-0.5342	0.03519	0.9998	-0.6635	0.0362	0.8272	-0.4099	0.2067	0.9999	66.62	142.35	86.99	146.9	111.88	54.16	76.27	72.67	114.15	45.98	91.13	167.25
gene5572	THEMIS	ENSGALG00000014821	THEMIS	1.562	0.03522	0.9998	3.193	0.0001064	0.05069	0.7261	0.3976	0.9999	0.24	5.51	0.95	0.64	2.25	0.42	0.21	0.24	0.38	3.17	4.41	0.24
gene10680	CENPL	ENSGALG00000026825	CENPL	-0.3981	0.03536	0.9998	-0.5875	0.01323	0.5456	-0.151	0.5682	0.9999	20.23	21.34	21.74	14.89	31.49	20.95	19.64	41.16	33.53	24.79	21.46	29.82
gene10638	SEC16B	ENSGALG00000004424	SEC16B	-1.852	0.03555	0.9998	-2.875	0.00106	0.1997	1.58	0.1027	NA	0.17	0.07	0.05	0	0.04	0.05	0.02	1.22	0.46	0.14	0.1	0.36
gene16959	NTM	ENSGALG00000001437	NTM	1.328	0.03557	0.9998	0.7275	0.291	0.9998	2.1	0.01079	0.4811	3.29	5.84	6.95	0.59	1.25	29.38	4.31	8.37	1.23	21.62	6.1	9.99
gene12427	LOC107319199			-1.875	0.03557	0.9998	-2.564	0.002205	0.2525	1.34	0.1967	NA	0.28	0.25	0.13	0	0.18	0.4	0.12	3.14	3.29	0.29	1	2.4
gene18544	LOC107325890			-0.4065	0.03567	0.9998	-0.3645	0.1413	0.9998	-0.4405	0.09989	0.9999	201.75	141.08	244.49	131	198.6	93.02	114.79	168.2	280.04	159.26	223.52	219.93
gene6483	LOC107312659			1.467	0.03567	0.9998	1.345	0.1754	0.9998	1.7	0.01134	0.4962	0.56	0.6	0.06	0.27	0.18	0.53	1.42	0.18	0.03	0.85	0.16	0.79
gene13154	OXTR	ENSGALG00000003138	OXTR	1.048	0.03581	0.9998	1.573	0.02043	0.6499	0.671	0.2467	0.9999	1.31	2.88	0.66	1.23	1.73	1.65	1.33	0.99	0.41	2.7	1.94	0.67
gene7622	TMEM129	ENSGALG00000015710	TMEM129	-0.2865	0.03583	0.9998	-0.1029	0.626	0.9998	-0.457	0.02376	0.764	31.13	22.16	32.62	32.23	43.41	27.79	33.73	34.38	36.17	32.4	26.75	35.31
gene1569	APP	ENSGALG00000015770	APP	0.2972	0.0359	0.9998	0.382	0.1432	0.9998	0.2384	0.2503	0.9999	479.11	409.62	338.49	355.65	377.58	409.46	377.7	313.01	377.99	399.24	393.33	261.54
gene18049	LSM7	ENSGALG00000000408	LSM7	-0.2929	0.03594	0.9998	-0.387	0.0526	0.9369	-0.1792	0.3954	0.9999	89.42	103.67	94.91	91.01	146.1	105.38	95.2	136.11	127.21	84.19	111.8	138.32
gene4284	NECAB1	ENSGALG00000015918	NECAB1	-0.7877	0.03599	0.9998	-0.4074	0.4462	0.9998	-1.148	0.007065	0.3886	2.76	6.17	12.46	12.71	13.66	8.82	10.45	15.51	10.53	2.54	10.47	7.65
gene18999	GLDC	ENSGALG00000015053	GLDC	0.6783	0.03606	0.9998	1.252	0.00248	0.2682	0.2013	0.6139	0.9999	14.01	5.31	6.72	6.83	5.62	3.77	6.06	5.43	4.99	12.34	9.79	2.06
gene19221	LOC107306369			-1.102	0.03648	0.9998	-0.4526	0.4782	0.9998	-1.952	0.002031	0.1887	1.56	0.45	4.8	3.98	1.42	0.75	1.1	1.43	3.85	1.98	3.16	3.52
gene2384	LOC107308327			-0.9954	0.03656	0.9998	-1.156	0.07888	0.9998	-0.8545	0.1104	0.9999	2.62	1	2.82	5.97	2.38	2.82	0.37	5.52	3.43	2.35	2.17	2.3
gene12678	DPEP1	ENSGALG00000006175	DPEP1	1.014	0.03658	0.9998	1.632	0.003957	0.3328	0.5805	0.3388	0.9999	30.92	8.14	12.3	19.38	1.94	14.25	4.03	8.69	4.66	22.06	29.14	4.88
gene18150	AMH	ENSGALG00000024368	AMH	-0.9436	0.0366	0.9998	-0.9821	0.03297	0.8001	-0.7972	0.04227	0.9828	3.15	2.74	5.61	5.24	3.33	2.51	3.58	28.73	9.15	11.72	8.07	10.17
gene14133	LOC107321054	ENSGALG00000001988	TXNRD2	0.4131	0.03671	0.9998	0.01778	0.9418	0.9998	0.7853	0.001818	0.1746	34.1	27.79	24.53	17.39	23.73	54.12	21.47	25.98	37.39	33.61	27.11	22.17
gene64	LOC107305689	ENSGALG00000008449		1.315	0.03693	0.9998	2.588	0.00116	0.2018	0.6435	0.3527	0.9999	1.94	0.28	0.26	0.78	0.75	0.73	0.91	0.1	0.31	0.51	1.55	0.11
gene11457	LOC107318278			-1.131	0.03699	0.9998	-0.6533	0.3479	0.9998	-1.632	0.01929	0.675	0.09	0.08	0.25	0.32	0.08	0.04	0.15	0.23	0.13	0.08	0.09	0.18
gene11930	CCNB2	ENSGALG00000004161	CCNB2	-0.4109	0.03711	0.9998	-0.7932	0.0005147	0.1391	0.08899	0.665	0.9999	193.83	163.52	165.49	116.97	211.31	179.82	139.76	398.6	303.2	171.8	190.14	217.55
gene2150	BORA	ENSGALG00000016931	BORA	-0.4404	0.03713	0.9998	-0.6803	0.007384	0.4218	-0.1677	0.594	0.9999	12.49	14.18	13.41	8.54	24.49	15.27	11.71	25.78	18.72	12.38	13.86	19.68
gene9430	KIF20B	ENSGALG00000006470	KIF20B	-0.4841	0.0373	0.9998	-0.7179	0.008772	0.4502	-0.1629	0.6046	0.9999	9.55	6.77	9.05	4.53	10.68	5.93	5.88	15.72	15.67	9.25	9.03	10.38
gene1904	CHST7			0.4426	0.03739	0.9998	0.8877	0.001432	0.2281	0.03371	0.8905	0.9999	22.63	24.34	14.83	31.66	22.83	25.76	38.42	16.61	12.72	24.89	30.09	24.01
gene17094	BCO2	ENSGALG00000007868	BCO2	1.166	0.03778	0.9998	1.169	0.1105	0.9998	1.18	0.06947	0.9999	2.51	2.06	0.31	1.17	0.74	0.61	0.55	1.98	0.69	3.03	3.51	0.57
gene8816	CCDC85C	ENSGALG00000011139	CCDC85C	0.2546	0.03781	0.9998	0.2087	0.296	0.9998	0.3189	0.08693	0.9999	22.8	22.23	18.75	16.29	16.85	21.32	20.08	19.07	24.79	23.91	25.61	19.56
gene14173	LOC107321483	ENSGALG00000002742	TMEM132B	-0.9104	0.03801	0.9998	-0.9261	0.09696	0.9998	-0.8798	0.1186	0.9999	0.19	0.47	0.51	0.43	0.95	0.37	0.37	0.87	0.73	0.49	0.45	1
gene1334	BOC	ENSGALG00000015152	BOC	-0.3761	0.03824	0.9998	-0.48	0.04183	0.8774	-0.2251	0.3611	0.9999	10.29	6.87	10.96	12.85	9.38	12.15	10.29	18.15	19.73	10.9	12.19	11.59
gene6350	LOC107312616	ENSGALG00000004918	RAB9B	0.3473	0.03837	0.9998	0.3042	0.2583	0.9998	0.4176	0.06004	0.9999	17.6	16.76	14.06	14.17	13	22.11	24.72	19.64	15.53	19.11	16.47	16.99
gene7878	BUB1B	ENSGALG00000004838	BUB1B	-0.3874	0.03925	0.9998	-0.7506	0.0001548	0.06168	0.01859	0.9456	0.9999	29.37	29.41	25.38	16.17	42.88	28.2	22.87	48.42	41.56	23.48	25.65	38.14
gene1711	NDP	ENSGALG00000016222	NDP	-0.5079	0.03944	0.9998	-0.05741	0.8742	0.9998	-0.9234	0.0002277	0.03833	23.53	14.21	35.73	44.44	34.44	24.73	16.53	21.32	46.82	38.33	25.51	19.65
gene10224	DTX3L	ENSGALG00000012075	DTX3L	-0.3267	0.03944	0.9998	-0.2353	0.279	0.9998	-0.3998	0.07422	0.9999	62.84	31.36	67.24	64.5	56.06	53.47	33.2	53.35	68.91	52.23	58.18	54.35
gene8720	STON2	ENSGALG00000010579	STON2	0.5089	0.03968	0.9998	0.5847	0.1399	0.9998	0.4374	0.08431	0.9999	7.28	5.11	3.97	3.78	4.31	4.45	2.51	4.6	5.82	9.27	7.13	2.69
gene9050	FERMT2	ENSGALG00000012425	FERMT2	0.3362	0.03996	0.9998	0.3825	0.1702	0.9998	0.3102	0.1427	0.9999	225.45	296.88	219.41	214.42	196.75	275.48	307.24	223.96	158.21	239.55	210.34	235.19
gene5621	SLC35F1	ENSGALG00000029011	SLC35F1	0.4354	0.04002	0.9998	0.2525	0.4195	0.9998	0.6241	0.01675	0.6036	11.22	14.82	8.12	5.54	11.25	12.92	9.54	6.5	11.69	8.12	16.27	11.58
gene9582	COL17A1	ENSGALG00000008323	COL17A1	-1.568	0.04041	0.9998	-1.742	0.0209	0.6592	-0.6695	0.3716	0.9999	0.54	0.23	0.84	0.34	0.13	0.09	0.2	0.83	7.87	1.5	1.45	2.17
gene5178	LOC107311348			1.53	0.04057	0.9998	2.386	0.006724	0.3946	0.5944	0.5436	NA	0.25	0.02	0.16	0.02	0.04	0.07	0.16	0.1	0.02	0.29	0.24	0.02
gene10211	MARCO	ENSGALG00000012119	MARCO	0.6234	0.04081	0.9998	1.301	1.18e-07	0.0001793	0.02721	0.9483	0.9999	49.76	11.1	48.32	42.51	27.91	65.53	49.58	29.47	22.21	80.96	44.42	23
gene8659	LTBP2	ENSGALG00000010258	LTBP2	0.3351	0.04083	0.9998	0.1952	0.4035	0.9998	0.5061	0.01965	0.6814	60.08	50.12	26.07	41.34	34.32	38.53	55.94	40.43	49.57	34.81	51.8	42.74
gene1292	MAB21L3	ENSGALG00000015006	MAB21L3	1.183	0.04086	0.9998	0.6675	0.3902	0.9998	2.034	0.0004993	0.06554	0.33	0.37	0.06	0.11	0.12	0.52	0.11	0.15	0.56	0.42	0.77	0.14
gene19722	LOC107307093			1.349	0.04087	0.9998	1.884	0.01172	0.5201	-0.3634	0.5082	0.9999	0.59	1.96	2.72	1.47	0.56	1.18	0.38	3.23	3.7	11.5	17.77	1.31
gene8558	STXBP6	ENSGALG00000009847	STXBP6	-0.2881	0.04118	0.9998	-0.348	0.08598	0.9998	-0.2162	0.3367	0.9999	20.01	24.18	19.81	21.76	33.01	21.11	17.83	27.06	28.43	22.16	22.82	28.41
gene3109	TFPI2	ENSGALG00000009512	TFPI2	0.3805	0.04144	0.9998	0.6242	0.07362	0.9998	0.1489	0.4982	0.9999	966.43	889.42	762.1	681.91	917.53	823.8	1228.16	614	889.28	629.43	1407.36	747.96
gene7022	HMGB2	ENSGALG00000010745	HMGB2	-0.3346	0.04148	0.9998	-0.3711	0.07162	0.9998	-0.2824	0.2649	0.9999	155.37	176.43	175.11	130.49	305.5	178.18	179.83	215.6	228.01	139.73	168.3	226.07
gene4992	NEK2	ENSGALG00000009854	NEK2	-0.3851	0.04187	0.9998	-0.6132	0.005209	0.3685	-0.1005	0.7157	0.9999	30.57	33.88	33.73	20.55	49.88	34.37	30.41	53.13	56.92	29.37	38	47.99
gene15844	RBPJL	ENSGALG00000003952	RBPJL	-0.8268	0.04192	0.9998	-1.058	0.06769	0.9882	-0.5888	0.1953	0.9999	5.03	2.58	9.84	6.57	3.83	6.34	1.24	6.54	14.4	7.32	3.71	5.54
gene1320	ZBTB20	ENSGALG00000015094	ZBTB20	0.3138	0.04204	0.9998	0.2503	0.2575	0.9998	0.373	0.05231	0.9999	5.99	5.83	4.64	4.01	4.02	5	3.95	3.75	3.28	4.67	3.83	3.97
gene11883	FBXL22	ENSGALG00000003401	FBXL22	0.6937	0.04228	0.9998	1.157	0.009317	0.4614	0.1498	0.7187	0.9999	3.15	2.29	2.08	2.37	1.66	1.58	4.6	1.52	1.95	4.21	3.23	2.25
gene11709	MED12L	ENSGALG00000010370	MED12L	0.5253	0.04255	0.9998	0.2578	0.4263	0.9998	0.9548	0.0001229	0.02442	5.51	7.3	2.77	3.5	3.16	5.83	5.82	7.56	9.37	9.82	7.05	3.23
gene9239	KIF1BP	ENSGALG00000004156	KIAA1279	-0.2633	0.04257	0.9998	-0.2506	0.218	0.9998	-0.2581	0.1355	0.9999	78.58	64.07	80.02	79.67	82.46	65.49	77.33	124.45	99.37	86.02	78.75	81.65
gene16944	BARX2	ENSGALG00000001197	BARX2B	1.662	0.0426	0.9998	1.59	0.1068	0.9998	1.968	0.03025	NA	0.27	0.16	0.28	0.13	0.14	1.84	4.26	0.04	0.96	0.41	1.11	1.11
gene14271	ERP29	ENSGALG00000023510	ERP29	0.2913	0.04276	0.9998	0.2912	0.2036	0.9998	0.3036	0.1472	0.9999	609.83	375.94	395.56	376.17	397.44	504.27	371.79	359.88	417.41	457.98	443.99	320.78
gene1440	C1H3orf52	ENSGALG00000026299	C3orf52	-1.286	0.04304	0.9998	-0.8559	0.2904	0.9998	-1.614	0.03325	0.8933	0.44	0.61	2.8	5.39	0.56	1.88	1.17	0.41	1.34	1.29	0.52	3.85
gene8392	RHOV	ENSGALG00000028047	RHOV	-1.62	0.04308	0.9998	-1.714	0.04806	0.9101	-1.164	0.1755	NA	0.09	0.08	0.08	0.37	0.19	0.12	0.1	2.11	0.91	0.99	0.11	1.05
gene1781	SAT1	ENSGALG00000016348	SAT1	0.2591	0.04325	0.9998	0.4334	0.03903	0.8585	0.09856	0.5583	0.9999	273.66	260.17	249.42	237.5	247.15	271.83	349.95	244.13	246.5	310.43	266.07	239.15
gene4565	LOC107310657			-1.164	0.04341	0.9998	-1.536	0.04977	0.9177	-0.595	0.3892	NA	0.16	0.14	0.25	0.31	0.23	0.23	0.07	0.46	0.74	0.2	0.32	0.58
gene18461	KRT18			0.4691	0.04349	0.9998	0.6859	0.003428	0.3126	0.2847	0.4178	0.9999	86.6	265.82	183.07	91.51	180.43	203.41	245.43	114.71	163.81	172.06	186.39	123.12
gene5405	UST	ENSGALG00000012345	UST	0.2812	0.04371	0.9998	0.4189	0.06242	0.9717	0.1679	0.3549	0.9999	159.31	128.88	137.59	111.65	132.21	151.95	168.18	111.18	112.97	127.28	154.76	132.47
gene13231	SLC22A4	ENSGALG00000021104	SLC22A4	0.4401	0.04385	0.9998	0.9355	0.001071	0.1997	0.01149	0.9612	0.9999	36.61	21.38	31.44	28.96	20.32	26.39	21.87	15.93	26.05	48.47	33.19	14.69
gene15476	LOC107322730	ENSGALG00000002329	CCL1	-1.559	0.04396	0.9998	-0.9261	0.4109	NA	-2.074	0.008001	0.4148	0.36	0.06	1.16	1.25	0.45	0.27	0	0.06	1.38	0.5	0.38	0.3
gene7490	SEPSECS	ENSGALG00000014386	SEPSECS	-0.3125	0.044	0.9998	-0.2246	0.335	0.9998	-0.3867	0.09715	0.9999	14.78	11.63	12.88	14.84	22.56	13.04	12.33	14.61	20.34	15.17	13.98	16.11
gene6919	LOC107313203			-1.683	0.04447	0.9998	-1.84	0.01214	0.5296	-0.3618	0.6518	NA	0.36	0.39	0.33	0.49	0.23	0.07	0.41	9.23	4	2.85	1.08	2.89
gene19220	LOC107306371			-1.083	0.04483	0.9998	-0.2861	0.6278	0.9998	-2.389	0.0001639	0.03007	0.25	0.13	1.48	1.09	0.34	0.2	0.42	0.49	1.28	0.75	0.88	0.83
gene8557	GJD2	ENSGALG00000009845	GJD2	-2.722	0.04484	0.9998	-2.764	0.0007274	0.1626	1.95	0.2282	NA	0	0	0	0	0	0.02	0.16	0.28	2.69	0.27	0.45	3.26
gene10565	RGS13	ENSGALG00000026810	RGS13	-1.059	0.04485	0.9998	-0.9222	0.166	0.9998	-1.284	0.04442	0.9945	0.76	0.68	0.95	1.95	2.48	0.82	1.72	4.79	2.68	1.06	2.02	2.27
gene2662	PLEKHB1	ENSGALG00000017321	PLEKHB1	-0.8494	0.04492	0.9998	-0.9161	0.1206	0.9998	-0.764	0.1367	0.9999	1.15	0.99	2.28	2.36	1.19	1.39	1.25	1.89	1.78	1.01	1.15	3.09
gene14894	NACC2	ENSGALG00000001728	NACC2	0.2482	0.045	0.9998	0.2329	0.2489	0.9998	0.278	0.1466	0.9999	27.16	30.72	24.98	23.47	22.38	29.96	27.54	25.25	26.01	26.96	27.26	22.49
gene14011	C14H16orf71	ENSGALG00000021344		-1.211	0.0451	0.9998	-1.449	0.008476	0.4425	-0.2215	0.6863	0.9999	1.12	0.37	0.6	0.99	0.61	0.48	0.49	7.95	3.55	2.98	1.94	3.72
gene7320	SLC9B2	ENSGALG00000012319		0.3827	0.04532	0.9998	0.5371	0.05395	0.9426	0.2247	0.395	0.9999	7.24	7.9	6.94	6.17	8.88	11.09	13.74	9.37	8.3	9.22	11.33	7.6
gene2149	DIS3	ENSGALG00000016930	DIS3	-0.2801	0.04532	0.9998	-0.2011	0.3393	0.9998	-0.3492	0.1046	0.9999	19.25	20.55	18.89	24.8	29.34	18.76	20.78	24.7	30.38	21.59	24.32	25.84
gene12067	ZFAND6	ENSGALG00000006505	ZFAND6	-0.2281	0.04544	0.9998	-0.2316	0.2171	0.9998	-0.2085	0.2315	0.9999	119.36	98.06	117.8	113.52	140.4	112.73	107.6	152.35	137.74	116.43	117.76	133.56
gene14311	SGSM1	ENSGALG00000005379		0.8303	0.04565	0.9998	0.9554	0.01528	0.5754	0.6973	0.2483	0.9999	21.05	2.27	4.63	8.59	2.35	3.81	3.29	6.95	5.62	16.12	13.68	4.96
gene10230	LOC107316805	ENSGALG00000012055		0.5595	0.0457	0.9998	0.6002	0.07312	0.9998	0.537	0.1853	0.9999	11.59	28.98	10.65	15.19	8.02	9.05	19.11	16.68	9.22	21.11	11.71	10.57
gene16039	UBE2C	ENSGALG00000026380	UBE2C	-0.3245	0.04574	0.9998	-0.4558	0.03881	0.8575	-0.1715	0.4843	0.9999	64.9	88.6	107.53	64.58	104.71	96.33	87.96	107.64	126.83	70.19	75.75	107.21
gene19705	LOC107307076			0.2997	0.04587	0.9998	0.5175	0.01113	0.5016	0.1183	0.5563	0.9999	49.97	37.82	46.67	42.53	32.45	48.44	38.79	31.12	33.19	49.96	50.4	37.39
gene9475	BLNK	ENSGALG00000006973	BLNK	-0.5301	0.04597	0.9998	-0.09399	0.7837	0.9998	-1.007	0.003594	0.2671	10.56	5.52	11.25	21.38	11.21	6.63	8.16	17.21	11.61	15.87	11.22	10.59
gene8889	CEP170B	ENSGALG00000011639	CEP170B	-0.3	0.04618	0.9998	-0.4607	0.04996	0.9195	-0.1061	0.5825	0.9999	11.71	9.66	9.95	11.04	13.38	11.41	10.15	17.01	11.5	12.37	10.12	18.56
gene180	RELN	ENSGALG00000008193	RELN	0.2832	0.04623	0.9998	0.2904	0.2101	0.9998	0.2899	0.1322	0.9999	8.37	7.87	6.33	6.78	5.8	7.48	5.69	6.67	5.97	6.35	9.52	5.84
gene7666	SMYD1	ENSGALG00000015935	SMYD1	-0.8829	0.04645	0.9998	-0.2743	0.6552	0.9998	-1.53	0.001216	0.127	2.36	1.28	5.58	3.67	7.96	2.49	6.39	4.45	5.47	1.36	2.43	3.69
gene10223	PARP9	ENSGALG00000012077	PARP9	-0.4838	0.0465	0.9998	-0.2167	0.512	0.9998	-0.7131	0.01576	0.5933	18.53	8.14	31.46	21.66	19.8	19.5	7.75	14.91	25.73	20.25	21.03	18.29
gene4003	NDC80	ENSGALG00000014801	NDC80	-0.3841	0.04653	0.9998	-0.5535	0.00618	0.3899	-0.1803	0.5408	0.9999	29.09	31.12	27.47	19.8	57.64	33.68	29.35	52.78	45.26	26.26	35.93	43.93
gene14312	KIAA1671	ENSGALG00000005512	KIAA1671	0.2667	0.04669	0.9998	0.2178	0.2536	0.9998	0.3222	0.08742	0.9999	53.19	34.1	34.32	36.3	32.04	45.35	36.67	35.4	32.76	37.71	33.66	30.33
gene2656	P2RY6	ENSGALG00000017327	7	0.5122	0.04678	0.9998	0.6774	0.07537	0.9998	0.358	0.2537	0.9999	19.39	10.58	11.89	15.48	8.09	17.22	10.27	12.65	16.58	23.2	20.55	6.26
gene11520	LOC107318195			-2.528	0.04706	0.9998	-2.612	0.001064	0.1997	0.9053	0.538	NA	0	0	0	0.05	0	0.1	0.17	3.65	3.33	1.79	0.28	6.78
gene141	SEMA3A	ENSGALG00000006560	SEMA3A	0.6342	0.04708	0.9998	0.05273	0.8885	0.9998	1.412	8.91e-06	0.002834	20.54	18.93	3.31	6.02	10	13.08	8.04	15.09	23.35	14.27	21.84	6.38
gene8353	LOC107314803			1.065	0.04711	0.9998	1.101	0.1541	0.9998	1.051	0.1048	0.9999	0.1	0.14	0.08	0.07	0.03	0.12	0.06	0.1	0.05	0.11	0.24	0.05
gene9789	ANKRD44	ENSGALG00000007996	ANKRD44	0.2814	0.04712	0.9998	0.2136	0.2676	0.9998	0.3517	0.07939	0.9999	59	50.86	30.39	46.99	41.18	45.66	36.39	43.08	35.77	45	47.76	38.1
gene16138	CEBPB	ENSGALG00000008014	CEBPB	0.3689	0.04744	0.9998	0.6988	0.006109	0.3899	0.03342	0.895	0.9999	17.96	22.91	26.05	18.12	16.08	22.09	32.51	18.33	18.05	27.44	25.57	19.59
gene12071	LOC107318824			-2.195	0.04763	0.9998	-2.295	0.002536	0.2704	0.626	0.5424	NA	0.12	0.05	0.06	0.21	0	0.23	0.12	14.86	4.64	3.57	1.45	6.27
gene4970	CENPF	ENSGALG00000009690	CENPF	-0.3068	0.04785	0.9998	-0.4993	0.00989	0.4753	-0.09807	0.6716	0.9999	16.41	14.39	16.22	11.03	23.36	17.49	12.44	23.9	21.16	13.59	16.6	18.46
gene1015	LOC107316780			1.274	0.04786	0.9998	1.898	0.01649	0.5911	0.8501	0.3135	NA	3.4	0.73	0.62	1.33	0.43	0.39	1.23	0.56	0.26	1.65	1.44	0.35
gene2237	ITM2B	ENSGALG00000016996	ITM2B	0.2689	0.04795	0.9998	0.4317	0.06437	0.9748	0.1288	0.525	0.9999	508.79	519.13	379.37	469.86	515.79	498.38	537.71	398.6	478.78	526.48	560.11	397.26
gene15438	CUX1	ENSGALG00000001807	CUX1	0.2462	0.04798	0.9998	0.2323	0.2147	0.9998	0.2712	0.1115	0.9999	23.56	20.83	18.12	18.53	17.71	22.98	17.55	17.78	18.83	20.25	19.76	15.16
gene3525	ANKH	ENSGALG00000012964	ANKH	0.3126	0.04821	0.9998	0.1471	0.4664	0.9998	0.4683	0.03363	0.8966	21.09	27.07	13.88	13.19	20.44	18.64	17.92	19.2	15.8	15.23	17.95	14.07
gene1967	MFSD9	ENSGALG00000016792	MFSD9	-0.2809	0.04829	0.9998	-0.413	0.04952	0.9177	-0.1341	0.5357	0.9999	22.61	21.58	18.38	20.34	28.42	18.37	16.69	25.35	29.81	21.25	20.16	26.17
gene6537	LOC107312819	ENSGALG00000023692		0.625	0.04829	0.9998	0.6326	0.1477	0.9998	0.6505	0.0823	0.9999	9.64	10.27	9.06	4.35	7.79	14.08	25.67	10.99	11.03	8.39	14	11.58
gene7550	CYTL1	ENSGALG00000015015	CYTL1	-1.132	0.04851	0.9998	1.344	0.02055	0.651	-2.984	4.08e-14	1.17e-10	6.97	5.13	32.59	24.54	68.31	4.09	12.39	7.64	3.38	7.36	32.79	10.25
gene3515	CTNND2	ENSGALG00000013001	CTNND2	0.5721	0.04859	0.9998	0.4649	0.2594	0.9998	0.6792	0.0765	0.9999	5.61	1.93	2.48	1.97	2.38	3.85	2.3	2.01	2.44	4.3	3.28	2.97
gene11514	B3GNT7	ENSGALG00000007701	B3GNT7	-1.177	0.0492	0.9998	-1.356	0.02323	0.6904	-0.4824	0.3669	0.9999	1.8	1.43	4.29	2.08	1.54	2.58	1.4	23.54	10.46	12.08	3.69	11.18
gene3180	RAPGEF5	ENSGALG00000010910	RAPGEF5	0.2953	0.04936	0.9998	0.4289	0.05343	0.9405	0.1886	0.3472	0.9999	152.85	109.66	110.35	130.25	93.78	131.2	133.35	108.31	81.06	129.89	124.1	113.99
gene7322	CENPE	ENSGALG00000013208	CENPE	-0.4077	0.04941	0.9998	-0.6918	0.0006308	0.1592	-0.1027	0.7455	0.9999	20.84	21.88	21.39	11.87	40.6	27.02	19.06	35.11	33.98	16.14	23.06	30.51
gene12466	LOC107319239			1.244	0.04953	0.9998	0.6954	0.322	0.9998	1.652	0.04856	0.9999	1.27	0.16	0.1	0.15	0.2	0.08	0.22	0.25	0.16	0.22	0.3	0.08
gene6036	SMC6	ENSGALG00000016467	SMC6	-0.2544	0.04968	0.9998	-0.1867	0.3503	0.9998	-0.3107	0.1141	0.9999	31.47	25.61	31.32	30.93	45.33	31.81	28.85	43.28	35.28	31.52	38.36	39.47
gene8073	LOC107314453	ENSGALG00000029181	UBE2L6	-0.6917	0.04983	0.9998	-0.1102	0.8083	0.9998	-1.23	0.004044	0.2864	16.7	24.99	61.04	56.34	18.05	17.39	13.79	19.76	45.4	43.43	26.89	28.89
gene13564	LOC107320290	ENSGALG00000002570		-0.7891	0.0499	0.9998	-1.144	0.0306	0.7721	-0.4656	0.3492	0.9999	2.02	3.21	2.89	3.19	2.48	1.05	1.74	3.15	3.99	1.32	1.22	3.02
gene9449	PLCE1	ENSGALG00000028043	PLCE1	-0.4734	0.05001	0.9998	-0.8797	0.006482	0.39	0.06143	0.8358	0.9999	1.77	1.74	1.61	1.8	1.65	1.91	1.33	3.56	2.97	1.63	2.1	3.2
gene14184	NCOR2	ENSGALG00000003120	NCOR2	0.3611	0.05034	0.9998	0.4428	0.06546	0.9765	0.2889	0.2489	0.9999	27.26	34.21	34.56	16.98	19.85	27.55	20.17	24.94	23.76	44.84	29.75	23.84
gene3970	LOC107310022			1.153	0.05038	0.9998	1.126	0.1142	0.9998	1.211	0.114	0.9999	1.18	1.57	0.94	0.14	0.21	0.29	0.99	1.04	0.3	0.74	1.63	0.29
gene3739	LOC107309794	ENSGALG00000027602		1.348	0.05055	0.9998	1.639	0.1072	NA	1.122	0.1289	0.9999	3.21	0.71	0.54	0.98	1.15	2.3	0.16	0.33	0.78	4.26	1.24	0.68
gene381	AMIGO2	ENSGALG00000009739	AMIGO2	-0.4074	0.05089	0.9998	-0.4006	0.1734	0.9998	-0.3968	0.1717	0.9999	9.98	6.58	9.13	11.3	13.15	9.72	10.37	18.11	15.78	12.9	10.06	12.69
gene8267	USH1C	ENSGALG00000006192	USH1C	-1.576	0.05103	0.9998	-1.603	0.008284	0.4416	-1.257	0.08095	0.9999	0.16	0.09	0.72	0.28	0.57	0.43	0.65	11.22	3.79	3.45	1.97	4.11
gene17339	LOC107324578	ENSGALG00000018415		1.046	0.05115	0.9998	1.322	0.08206	0.9998	0.8579	0.15	0.9999	1.07	1.62	1.65	0.73	0.89	3.35	3.37	0.42	1	0.8	1.07	0.87
gene13743	KPNA7	ENSGALG00000004665	KPNA7	-1.159	0.05122	0.9998	-1.195	0.01863	0.6356	-0.9595	0.07007	0.9999	4.66	1.95	8.76	8.49	2.43	3.95	3.47	58.93	26.48	26.09	17.42	25.22
gene14938	ADGRD2	ENSGALG00000001094	ADGRD2	0.8481	0.05131	0.9998	0.895	0.1562	0.9998	0.8179	0.08426	0.9999	0.77	1.56	0.58	0.49	0.69	0.8	0.67	0.7	0.95	1.09	1.39	0.15
gene2288	STOML3	ENSGALG00000017039	STOML3	0.9873	0.05159	0.9998	1.59	0.01448	0.5649	0.2757	0.6386	0.9999	0.61	2.12	0.93	0.77	1.36	0.98	3.72	0.84	0.66	1.03	2.5	1.07
gene10140	LOC107316723			-2.223	0.0516	0.9998	-0.718	0.5567	0.9998	-8.487	7.05e-12	1.26e-08	0	0	3.84	0.95	3.27	0	2.56	2.35	1.89	0	0	0.71
gene17990	DHX58	ENSGALG00000023821	DHX58	-0.5412	0.05164	0.9998	-0.3157	0.4578	0.9998	-0.7295	0.01631	0.6036	7.99	4.89	13.46	10.64	6.57	6.29	3.71	4.58	14.06	9.05	6.71	6.66
gene15632	PPM1E	ENSGALG00000005061	PPM1E	0.2857	0.05168	0.9998	0.4382	0.03913	0.8585	0.1518	0.4742	0.9999	27.96	16.46	16.81	17.64	24.33	22.9	18.11	19.04	19.13	30.29	22.37	16.59
gene7915	LOC107314285	ENSGALG00000026970		-0.3366	0.0517	0.9998	0.02221	0.9378	0.9998	-0.6584	0.005738	0.3479	1629.1	1352.89	2814.16	2404.55	1815.81	1610.25	1606.45	1471.73	2326.85	1832.34	2024.81	1859.7
gene10006	LOC107316524	ENSGALG00000008346	CASP18	0.323	0.05184	0.9998	0.5894	0.01215	0.5296	0.08976	0.6868	0.9999	22.61	14.29	15.07	19.19	14.13	16.39	14.86	11.34	16.08	20.79	22.82	13.25
gene4511	LOC107310600			1.164	0.05194	0.9998	1.591	0.04392	0.8888	0.517	0.4311	0.9999	1.57	0.44	0.66	0.71	0.32	0.51	0.41	0.95	0.75	1.51	4	0.33
gene19656	MVB12A			-0.3213	0.05208	0.9998	0.01377	0.9518	0.9998	-0.6717	0.001329	0.1368	51.05	49.13	75.34	92.65	69.02	52.58	50.68	77.19	68.59	80.49	82.13	74.48
gene12622	CRISPLD2	ENSGALG00000005692	CRISPLD2	-0.3773	0.05218	0.9998	0.04987	0.8713	0.9998	-0.7441	0.001774	0.1715	179.14	190.53	266.01	391.55	304.07	218.84	245.24	229.66	182.25	179.85	270.53	294.83
gene12078	TICRR	ENSGALG00000006631	TICRR	-0.387	0.05234	0.9998	-0.6908	0.007976	0.431	0.006795	0.977	0.9999	6.64	5.89	5.58	5.58	7.96	7.14	4.46	12.4	12.16	7.86	7.32	8.67
gene10526	KIF14	ENSGALG00000002175	KIF14	-0.3804	0.05246	0.9998	-0.479	0.04479	0.8901	-0.257	0.3928	0.9999	6.49	5.58	5.92	4.58	12.01	7.14	5.8	11.41	9.01	5.99	7.52	8.01
gene7273	CASP6	ENSGALG00000012186	CASP6	0.3511	0.05248	0.9998	0.1924	0.4431	0.9998	0.4987	0.03058	0.8711	89.99	81	65.31	72.45	82.91	148.46	67.41	72.12	73.48	62.25	120.75	83.32
gene9452	LOC107316061	ENSGALG00000006622	FRA10AC1	-0.2892	0.05256	0.9998	-0.09765	0.6803	0.9998	-0.4464	0.01967	0.6814	53.89	62.1	69.65	88.37	83.73	65.33	74.77	79.11	63.55	47.43	65.31	71.19
gene7679	CTNNA2	ENSGALG00000027853	CTNNA2	0.303	0.05258	0.9998	0.2964	0.2284	0.9998	0.3189	0.09838	0.9999	68.39	53.53	36.79	48.39	51.29	53.15	43.2	44.38	30	49.16	58.5	53.64
gene14317	SEZ6L	ENSGALG00000005577	SEZ6L	2.058	0.05272	0.9998	4.547	4.1e-06	0.004432	1.496	0.2606	0.9999	17.84	0.27	0.08	5.56	0.22	0.1	0.3	0.18	0.06	8.67	1.43	0.2
gene1616	SLC5A3	ENSGALG00000029120	SLC5A3	0.3718	0.05279	0.9998	0.1496	0.5892	0.9998	0.5835	0.005673	0.3454	45.34	30.8	21.01	20.06	24.31	24.85	16.83	26.04	34.12	28.85	33.42	14.85
gene9007	LOC107315472	ENSGALG00000012228	MDGA2	1.415	0.05319	0.9998	1.008	0.2608	0.9998	2.178	0.01351	0.5401	0.3	2.81	0.27	0.1	0.57	1.32	0.32	2.04	0.77	2.7	2.97	0.25
gene15694	NOS2	ENSGALG00000005693	INOS	0.6112	0.0532	0.9998	0.2114	0.6379	0.9998	1.111	0.001198	0.1261	7.83	7.91	2.28	3.94	3.07	4.85	2.9	6.08	8.26	7.76	8.15	2.68
gene63	LOC107325293	ENSGALG00000008449		1.239	0.05347	0.9998	2.656	0.000226	0.08146	0.4523	0.5537	0.9999	3.23	0.2	0.47	1.16	1.23	0.75	1.58	0.25	0.32	0.9	2.26	0.22
gene14137	TANGO2	ENSGALG00000002056	C15H22ORF25	0.3681	0.05359	0.9998	0.2213	0.4364	0.9998	0.5497	0.01285	0.5217	34.4	30.84	23.76	17.94	26.56	37.13	27.14	24.54	32.01	51	32.42	41.75
gene8891	AHNAK2	ENSGALG00000011687	AHNAK2	0.2969	0.05378	0.9998	0.2978	0.2254	0.9998	0.3108	0.09268	0.9999	27.79	28.84	18.15	23	24.57	26.74	29.35	25.86	19.69	26.86	36.5	33.35
gene16533	GKN1	ENSGALG00000000114	GKN1	1.141	0.05411	0.9998	1.5	0.03977	0.8634	0.385	0.5502	NA	0.96	1.07	0.76	0.94	0.61	1.03	4.91	1.78	0.58	2.3	3.18	1.53
gene11941	LOC107318520	ENSGALG00000004283		-0.2689	0.0547	0.9998	-0.2952	0.1689	0.9998	-0.2309	0.2742	0.9999	27.81	28.22	24.71	28.37	32.5	18.57	21.55	31.32	24.16	23.12	24.76	33.9
gene16103	AURKA	ENSGALG00000007768	AURKA	-0.3767	0.05472	0.9998	-0.699	0.0004411	0.1309	0.04671	0.8595	0.9999	56.69	53.67	47.85	31.4	78.81	55.93	47.16	110.04	84.95	58.18	58.28	84.68
gene7665	LOC107314019	ENSGALG00000024478		-1.243	0.05474	0.9998	-1.352	0.01998	0.6496	-0.6928	0.2254	0.9999	0.87	0.66	0.84	0.55	1.76	0.47	0.97	11.21	5.85	5.7	1.49	4.54
gene16461	CKAP2L			-0.3289	0.0548	0.9998	-0.6215	0.005563	0.3771	-0.04669	0.8449	0.9999	24.02	30.31	28.18	21.22	38.7	32.34	22.75	36.86	33.92	17.79	24.78	35.6
gene5258	TBCE	ENSGALG00000013950	TBCE	-0.2603	0.05486	0.9998	-0.2725	0.2245	0.9998	-0.2325	0.2614	0.9999	23.91	25.27	28.77	27.26	32.17	27.55	24.98	32.89	33.06	24.63	25.59	30.18
gene19319	MCTP1	ENSGALG00000014668	MCTP1	0.5813	0.05502	0.9998	0.7625	0.07984	0.9998	0.45	0.1077	0.9999	53.05	27.39	26.7	29.65	16.95	23.98	11.28	33.77	13.99	40.22	41.3	9.19
gene136	KIAA1324L	ENSGALG00000006606	KIAA1324L	0.8607	0.05514	0.9998	0.1795	0.77	0.9998	1.577	7.87e-05	0.01657	21.11	32.01	3.41	5.86	14.55	18.45	5.97	16.61	26.03	23.02	18.51	1.59
gene9514	MORN4	ENSGALG00000006149	MORN4	-0.2476	0.05517	0.9998	-0.05979	0.7627	0.9998	-0.4141	0.02661	0.817	69.02	77.81	99.47	104.19	85.43	75.25	82	88.01	83.81	81.74	80.35	96.51
gene7149	LOC107313357			1.217	0.05554	0.9998	1.242	0.06592	0.9769	1.206	0.164	0.9999	19.97	1.24	8.72	4.78	0.44	12.95	11.33	9.44	1.22	18.35	8.51	6.18
gene15251	UTP6	ENSGALG00000003260	UTP6	-0.3005	0.05583	0.9998	-0.116	0.6126	0.9998	-0.4652	0.04565	0.9999	24.31	20.81	30.83	20.99	38.82	22.07	22.56	28.47	31.99	22.58	29.24	24.75
gene18864	EMB	ENSGALG00000014877	ZOV3	0.6843	0.05612	0.9998	0.2872	0.5123	0.9998	1.21	0.005779	0.3489	363.96	529.22	80.53	90.84	308.98	222.5	317.86	369.66	462.53	299.88	420.89	83.12
gene15299	ACSF2	ENSGALG00000019768	ACSF2	0.4733	0.05616	0.9998	0.5666	0.009554	0.4651	0.3949	0.3238	0.9999	34.9	72.65	35.57	33.99	23.38	16.05	45.68	32.69	41.13	44.25	49.42	26.17
gene862	USP18	ENSGALG00000013057		-0.5713	0.05623	0.9998	-0.3217	0.3859	0.9998	-0.7723	0.03496	0.9128	50.77	18.6	87.94	52.31	29.01	34.33	15.65	30.16	71.53	48.25	37.87	30.79
gene3394	GLB1	ENSGALG00000011968	GLB1	0.3265	0.05635	0.9998	0.1873	0.425	0.9998	0.463	0.0381	0.9518	71.53	53.49	48.76	27.97	51.21	55.99	49.01	48.58	52.33	37.22	54.94	31.42
gene16628	LOC107323762	ENSGALG00000003444		1.138	0.05655	0.9998	2.291	0.001268	0.2182	-0.0854	0.9059	0.9999	0.82	0.24	0.53	0.8	0.17	0.41	0.8	0.22	0.3	1.53	1.27	0.23
gene13117	GXYLT2	ENSGALG00000007804	GXYLT2	0.2882	0.05662	0.9998	0.3054	0.2238	0.9998	0.2854	0.1425	0.9999	160.89	175.81	135.87	119.7	157.79	177.41	168.26	122.49	110.59	150.46	154.86	170
gene4876	GINS1	ENSGALG00000008538	GINS1	-0.3269	0.05679	0.9998	-0.2589	0.3145	0.9998	-0.3841	0.1223	0.9999	51.59	42.33	44.73	48.23	67.2	31.99	40.19	66.88	69.97	47.71	56.5	45.69
gene15334	ARMC7	ENSGALG00000007961	ARMC7	-0.4872	0.05681	0.9998	-0.3963	0.244	0.9998	-0.5918	0.08694	0.9999	13.02	8.89	16.03	12.25	14.82	7.57	13.88	22.4	20.34	14.23	15.9	18.48
gene12758	ITIH3	ENSGALG00000001697		-0.8493	0.05685	0.9998	-0.08039	0.8949	0.9998	-1.418	0.002601	0.2202	1.27	0.9	2.64	2.54	2.17	0.66	1.21	1.98	1.21	1.14	1.05	0.66
gene3959	CIDEA	ENSGALG00000027737	CIDEA	0.4686	0.0569	0.9998	0.2222	0.5093	0.9998	0.7629	0.01464	0.5705	7.45	10.25	4.59	2.97	6.4	6.34	6.12	6.79	10.14	7.01	9.73	3.87
gene9191	SLC16A9	ENSGALG00000003172	SLC16A9	0.6745	0.05692	0.9998	1.274	0.007863	0.431	0.1699	0.6444	0.9999	11.24	42.35	29.46	22.9	20.91	29.27	65.46	12.98	9.3	19.29	21.28	25
gene2325	HSPH1	ENSGALG00000017077	HSPH1	-0.2884	0.05695	0.9998	-0.3288	0.1431	0.9998	-0.2324	0.256	0.9999	48.8	32.45	49.39	35.47	44	31.87	27.52	58.42	55.7	42.75	43.26	35.94
gene15547	SPAG5	ENSGALG00000026433		-0.2935	0.05696	0.9998	-0.548	0.00782	0.431	0.007128	0.9737	0.9999	17.58	17.64	17.45	13.86	22.24	19.75	15.54	26.25	27.56	16.45	19.19	25.06
gene1839	TRAPPC2	ENSGALG00000016578	TRAPPC2	-0.2359	0.05746	0.9998	-0.1444	0.481	0.9998	-0.3125	0.0759	0.9999	103.8	104.67	128.62	131.85	143.6	124.52	122.09	117.66	151.46	109.98	123.31	145.97
gene4792	KCNK12	ENSGALG00000008960	KCNK12	0.8285	0.05776	0.9998	0.3732	0.5027	0.9998	1.574	0.0007935	0.09082	3.1	5.6	1.54	1.53	1.02	3.65	4.94	1.55	5.9	2.55	5.51	3.28
gene8151	DUSP8	ENSGALG00000006647	DUSP8	0.2574	0.05795	0.9998	0.3425	0.1228	0.9998	0.1903	0.3395	0.9999	13.91	10.73	11.13	9.88	8.98	10.61	13.28	9.66	9.79	11.86	11.08	10.82
gene6179	XKR6	ENSGALG00000016646	XKR6	0.4591	0.0581	0.9998	0.5656	0.1254	0.9998	0.3497	0.2783	0.9999	0.55	0.48	0.38	0.49	0.41	0.63	0.56	0.44	0.52	0.93	0.58	0.51
gene5126	HSP90AB1	ENSGALG00000010175	HSP90AB1	-0.3412	0.05851	0.9998	-0.6869	0.003093	0.3042	-0.05044	0.8003	0.9999	88.01	106.69	85.12	84.74	122.79	92.86	51.51	84.43	135.18	82.54	58.02	104.75
gene11068	PLPP3	ENSGALG00000010818	PPAP2B	0.2671	0.05884	0.9998	0.206	0.3344	0.9998	0.3394	0.08511	0.9999	61.43	76.64	54.64	50.62	66.51	83.25	75.44	65.09	55.91	60.77	56.42	57.04
gene5204	LOC107311246			-0.8379	0.05897	0.9998	-0.6897	0.2673	0.9998	-1.014	0.06235	0.9999	1.62	1.8	2.93	2.48	4.06	1.36	1.74	2.93	3.94	2.77	2.24	4.49
gene19866	LOC107307240			0.5099	0.05908	0.9998	1.09	0.001707	0.2281	-0.04764	0.8911	0.9999	34.65	24.85	37.86	43.61	21.66	43.61	40.31	24.33	30.83	61.07	50.17	19.81
gene14274	HECTD4	ENSGALG00000014531	HECTD4	0.2242	0.05929	0.9998	0.2428	0.2005	0.9998	0.218	0.226	0.9999	12.83	9.38	10.14	8.64	9.78	11.99	9.27	9.7	10.31	12.8	11.63	9.87
gene6690	IDS	ENSGALG00000009154	IDS	-0.3582	0.05939	0.9998	-0.2038	0.4852	0.9998	-0.5069	0.0509	0.9999	15.94	16.52	23.34	22.82	17.26	13.28	19.08	23.31	27.21	20.69	15.59	17.43
gene17566	C26H6orf132	ENSGALG00000028570	C6orf132	-1.993	0.0597	0.9998	-2.106	0.006348	0.39	1.425	0.07909	NA	0.12	0.07	0.01	0.09	0.03	0.17	0.18	12.08	1.79	3	0.79	3.71
gene14580	LOC107321550	ENSGALG00000026396	BG1	-1.677	0.05983	0.9998	1.326	0.1564	0.9998	-3.758	0.0001081	0.02242	1.35	0.33	25.16	5.9	0.29	0.75	0.55	2.72	0.87	7.69	0.89	0.19
gene11733	CP	ENSGALG00000010434	CP	0.3615	0.05988	0.9998	0.6701	0.0279	0.7398	0.05629	0.8055	0.9999	181.54	181.25	208.15	129.7	212.95	221.89	296.61	157.18	156.05	159.18	306.8	194.67
gene1843	LOC107305692			0.8384	0.05989	0.9998	1.076	0.0855	0.9998	0.6137	0.2342	0.9999	7	4.49	3.74	1.81	3.64	3.06	9.19	1.88	3.52	3.24	4.84	3.45
gene11637	LRRC34	ENSGALG00000009402	LRRC34	0.8164	0.06024	0.9998	0.9939	0.0935	0.9998	0.6379	0.234	0.9999	1.88	1.67	1.7	1.08	1.68	3.59	3.07	1.91	1.02	2.85	2.92	1.74
gene18180	LOC107325545	ENSGALG00000021972		-0.4407	0.06026	0.9998	0.163	0.556	0.9998	-1.1	2.69e-05	0.006756	14.43	24.24	41.77	40.54	34.17	16.5	28.05	24.31	44.38	34.39	35.5	23.84
gene8022	CAT	ENSGALG00000014471	CAT	0.2846	0.06027	0.9998	0.242	0.2759	0.9998	0.3503	0.09366	0.9999	103.48	119.66	66.02	73.46	100.17	88.04	118.56	105.56	87.59	89.41	120.53	101.15
gene9623	CASP7	ENSGALG00000008933	CASP7	-0.2949	0.06032	0.9998	-0.197	0.413	0.9998	-0.3697	0.0952	0.9999	31.28	23.84	28.75	32.45	30.82	18.24	22.56	25.57	36.48	21.62	27.32	24.77
gene19645	APEX1			-0.2501	0.06035	0.9998	-0.4571	0.02404	0.7002	-0.01472	0.9376	0.9999	50.56	49.37	50.52	52.31	53.81	58.89	42.49	66.52	78.06	49.24	55.16	67.6
gene3183	LOC107309178			0.7133	0.06037	0.9998	0.9318	0.08103	0.9998	0.4465	0.2981	0.9999	1.12	1.05	0.59	0.81	0.98	1.15	2.15	1.02	0.45	1.48	1.51	1.37
gene11188	ARHGEF4	ENSGALG00000002193	ARHGEF4	0.3115	0.06049	0.9998	0.2231	0.4183	0.9998	0.4109	0.03716	0.9389	9.54	11.06	6.87	7.43	9.47	11.64	11.47	7.24	7.25	7.2	10.29	11.69
gene17235	LOC107324373	ENSGALG00000026613	S100A4	0.8133	0.06049	0.9998	-0.1035	0.8586	0.9998	1.462	6.43e-06	0.002299	332.18	423.13	64.16	142.99	125.35	178.61	195.15	285.09	24.63	96.87	70.68	115.28
gene13373	SGCD	ENSGALG00000003886	SGCD	0.3433	0.06069	0.9998	0.4526	0.03878	0.8575	0.2692	0.2368	0.9999	98.05	53.35	53.95	55.29	54.36	53.01	42.18	35.8	51.72	63.36	60.37	39.51
gene15284	TOB1	ENSGALG00000007364	TOB	0.2554	0.06134	0.9998	0.3853	0.05999	0.9605	0.1527	0.4075	0.9999	171.48	131.9	122.95	131.51	114.91	119.83	140.49	101.26	103.3	139.35	129.73	125.92
gene6659	SLC25A43	ENSGALG00000008682	SLC25A43	0.4195	0.06138	0.9998	0.5181	0.1387	0.9998	0.3352	0.2861	0.9999	9.9	6.55	6.58	6.56	8.49	11.65	10.12	8.85	6.09	9.27	11.19	7.6
gene12474	NETO2	ENSGALG00000004071	NETO2	-0.6089	0.06174	0.9998	-0.8419	0.06805	0.9887	-0.3724	0.3682	0.9999	1.55	0.99	1.3	1.16	1.69	0.77	0.78	1.62	1.71	0.83	1.08	1.75
gene11000	ELAVL4	ENSGALG00000010533	ELAVL4	-1.127	0.06183	0.9998	-0.9155	0.1185	0.9998	-1.431	0.09191	0.9999	0.53	0.11	2.12	0.66	0.09	0.47	0.49	2.01	0.96	0.89	0.67	1.08
gene10618	LOC107317284	ENSGALG00000004607	HEBP2	1.201	0.06197	0.9998	1.707	0.04003	0.8638	0.5936	0.4668	NA	0.32	0.03	0.23	0.14	0.16	0.48	0.5	0.15	0.1	0.79	0.19	0.21
gene15697	TMEM97	ENSGALG00000005702	TMEM97	-0.3396	0.06223	0.9998	-0.6328	0.008675	0.4502	-0.07348	0.7509	0.9999	71.91	103.3	78.66	70.3	118.09	82.04	62.92	83	132.36	48.25	72.99	88.03
gene18838	C6	ENSGALG00000014840	C6	1.229	0.06225	0.9998	1.412	0.08984	0.9998	0.9251	0.2579	NA	0.2	0.05	0.08	0.09	0.17	0.42	0.93	0.24	0.14	0.21	0.28	0.2
gene2412	ATM	ENSGALG00000017159	ATM	0.2985	0.06234	0.9998	0.2398	0.343	0.9998	0.3613	0.09672	0.9999	7.78	5.31	4.27	4.37	5.42	5.52	3.8	4.73	5.31	6.7	5.86	4.44
gene9437	ANKRD1	ENSGALG00000006491	ANKRD1	0.9397	0.06244	0.9998	0.7721	0.2029	0.9998	1.12	0.09173	0.9999	7.77	2.46	3.49	0.63	1.19	1.89	4.14	0.9	2.45	3.15	2.97	2.99
gene10062	IDH1	ENSGALG00000008818	IDH1	0.2192	0.06256	0.9998	0.302	0.1176	0.9998	0.1549	0.3728	0.9999	127.57	109.25	96.47	95.26	103.92	101.1	114.57	104.24	111.14	113.34	119.86	83.95
gene16371	LOC107323355	ENSGALG00000004119		1.141	0.0626	0.9998	1.856	0.02297	0.6859	0.4147	0.5893	NA	0.65	0.1	0.32	0.4	0.19	0.51	1.02	0.29	0.17	0.42	0.68	0.15
gene16311	LOC107323540			0.8231	0.06273	0.9998	1.151	0.05499	0.9426	0.5102	0.3293	0.9999	3.28	2.65	3.38	2.92	3.13	7.85	3.06	1.85	3.77	8.9	5.07	2.35
gene18032	LOC107325297	ENSGALG00000002823		-0.3866	0.06284	0.9998	-0.2635	0.3943	0.9998	-0.4869	0.07856	0.9999	9.39	6.02	11.03	13.03	7.14	7.66	5.39	7.32	12.47	9.37	7.71	8.46
gene14577	LOC107321554	ENSGALG00000000141	BLB1	-1.368	0.06303	0.9998	0.9093	0.1881	0.9998	-3.076	0.0005888	0.07326	1.65	0.33	17.11	3.73	0.31	0.67	1.01	3.09	0.77	4.71	1.91	0.4
gene13622	RSL1D1	ENSGALG00000002873	RSL1D1	-0.2325	0.06311	0.9998	-0.3124	0.1086	0.9998	-0.1318	0.4778	0.9999	100.71	104.83	102.04	96.68	135	105.4	97.56	143.04	140.91	90.72	120.21	121.12
gene11834	PML	ENSGALG00000001398		-0.3884	0.06317	0.9998	-0.2252	0.4438	0.9998	-0.5237	0.0412	0.9806	28.94	21.02	50.48	39.43	26	33.29	18.62	23.15	49.16	37.1	26.63	28.47
gene9029	CDKL1	ENSGALG00000012295	CDKL1	-0.4467	0.06359	0.9998	-0.7046	0.05606	0.9426	-0.1486	0.6199	0.9999	13.47	11.92	10.64	12.19	14.1	8.8	6.53	14.11	18.33	10.98	14.78	21.87
gene7884	KNSTRN	ENSGALG00000004706	C15ORF23	-0.3284	0.06362	0.9998	-0.4984	0.04277	0.8774	-0.157	0.5204	0.9999	71.59	84.32	87.53	55.01	113.97	77.93	73.73	114.61	79.17	50.72	63.47	89.28
gene1482	CREG1	ENSGALG00000026184	CREG1	0.4719	0.06363	0.9998	0.615	0.02608	0.7182	0.3886	0.198	0.9999	1167.46	456.01	667.9	698.48	411.36	809.19	392.26	374.76	503.58	749.5	534.57	272.83
gene1326	GRAMD1C	ENSGALG00000015127	GRAMD1C	-0.4551	0.06374	0.9998	-0.5796	0.02326	0.6904	-0.2113	0.3908	0.9999	12.38	12.45	14.35	15.74	13.85	14.05	18.53	40.08	27.03	24.77	17.08	28.17
gene7384	LNX1	ENSGALG00000013940	LNX1	-0.7701	0.06393	0.9998	-1.065	0.03527	0.8165	-0.305	0.5483	0.9999	1.16	1.6	1.2	1.22	1.72	0.63	1.37	3.6	2.83	1.28	1.29	2.34
gene12147	PLEKHO2	ENSGALG00000007248		0.2234	0.06404	0.9998	0.3518	0.07346	0.9998	0.1125	0.5476	0.9999	26.1	20.87	18.66	22.23	19.82	20.58	21.55	20.46	17.86	24.97	24.99	20.55
gene4322	MTERF3	ENSGALG00000015993	MTERF3	-0.2342	0.0641	0.9998	-0.2519	0.2028	0.9998	-0.1986	0.3203	0.9999	62.96	67.2	66.99	66.97	92.43	71.17	67.33	97.9	82.63	65.91	76.3	83.1
gene15519	SERPINF2	ENSGALG00000002987	SERPINF2	0.3957	0.06411	0.9998	0.7647	0.002191	0.2525	0.07094	0.7967	0.9999	154.68	73.07	135.22	75.43	76.23	85.63	85.14	98.1	80.62	135.21	146.9	48.84
gene13858	DCTN5	ENSGALG00000006088	DCTN5	-0.2711	0.06412	0.9998	-0.2153	0.3439	0.9998	-0.3143	0.1166	0.9999	60.23	45.14	55.95	60.72	75.11	53.17	64.95	93.66	75.52	68.54	52.63	60.93
gene7162	SLC4A4	ENSGALG00000011604	SLC4A4	0.349	0.06413	0.9998	0.5143	0.0838	0.9998	0.218	0.329	0.9999	12.8	10.47	10.03	6.94	10.02	8.96	11.4	6.33	6.42	7.63	12.12	10.17
gene3602	ECI2	ENSGALG00000012809	ECI2	-0.3407	0.06413	0.9998	-0.3299	0.2403	0.9998	-0.3388	0.1355	0.9999	228.4	222.25	265.03	201.4	391.09	240.56	178.14	243.32	453.99	210.08	322	241.92
gene4848	MGME1	ENSGALG00000008698	C3H20ORF72	-0.3574	0.06414	0.9998	-0.254	0.4252	0.9998	-0.4522	0.04324	0.9828	22.31	27.31	33.53	32.33	32.78	23.95	14.87	38.37	36.19	26.76	41.72	28.77
gene12630	MTHFSD	ENSGALG00000005724	MTHFSD	-0.3522	0.06417	0.9998	-0.387	0.2147	0.9998	-0.3037	0.2727	0.9999	11.64	10.27	15.5	10.33	12.06	9.59	8.91	14.32	15.08	11.26	10.21	12.49
gene4645	SNRPB2	ENSGALG00000026999	SNRPB2	-0.2501	0.06434	0.9998	-0.2806	0.1841	0.9998	-0.1991	0.3046	0.9999	155.16	179.7	169.62	156.7	224.42	153.84	176.37	221.92	221.1	134.97	202.85	217.75
gene6361	CENPI	ENSGALG00000005038	CENPI	-0.3399	0.06463	0.9998	-0.5794	0.007611	0.4279	-0.0385	0.8767	0.9999	26.9	22.67	22.63	16.83	36.59	26.09	18.19	44.22	42.25	28.63	29.53	33.15
gene14984	LOC107322040	ENSGALG00000028896	MYH1E	1.241	0.06467	0.9998	1.523	0.08594	0.9998	0.7468	0.2726	0.9999	0.39	0.86	0.12	0.33	0.38	0.16	0.25	0.39	0.03	1	2.18	0.76
gene1109	MANSC4	ENSGALG00000026372	MANSC4	-2.054	0.06469	0.9998	-2.271	0.007925	0.431	1.555	0.1925	NA	0.06	0	0.03	0	0.04	0.18	0.03	4.55	1.06	0.73	0.69	1.51
gene10135	SP3	ENSGALG00000009327	SP3	-0.2292	0.06474	0.9998	-0.1349	0.4753	0.9998	-0.2995	0.09407	0.9999	47.62	37.84	48.03	47.4	60.36	44.5	37.45	46.65	46.86	38.71	45.45	47.1
gene11611	ECT2	ENSGALG00000009157	ECT2	-0.3944	0.06487	0.9998	-0.8124	4.19e-05	0.02284	0.1503	0.5774	0.9999	31.72	36.87	26.32	17.55	45.58	32.12	31.45	62.38	50.93	27.94	32.06	56.63
gene6007	HPCAL1	ENSGALG00000016443	HPCAL1	0.2486	0.06492	0.9998	0.331	0.1499	0.9998	0.1847	0.3384	0.9999	40.04	36.87	31.62	30.24	33.27	33.94	44.01	30.49	34.61	33.33	38.02	32.45
gene17179	LOC107324445	ENSGALG00000006229		0.6055	0.06496	0.9998	0.8655	0.05192	0.9302	0.3163	0.4415	0.9999	7.39	5.1	4.59	7.84	3.22	7.68	4.84	7.21	5.9	11.79	12.45	3.53
gene7150	SCARB2	ENSGALG00000011499	SCARB2	0.2953	0.0651	0.9998	0.4592	0.03578	0.8256	0.1546	0.4922	0.9999	149.48	81.18	113.34	119.1	85.9	136.87	134	108.88	80.7	142.03	109.79	106.83
gene5183	LOC107311224			-2.318	0.06519	0.9998	-2.427	0.006979	0.4033	1.948	0.2284	NA	0.19	0	0	0	0	0	0.61	10.5	2.73	2.27	0.17	3.99
gene7233	MAD2L1	ENSGALG00000011967	MAD2L1	-0.2773	0.06556	0.9998	-0.5041	0.01608	0.5867	-0.02717	0.9014	0.9999	79.63	74.4	64.99	62.65	104.53	78.71	69.12	106.15	105.17	56.17	77.81	94.05
gene5640	RWDD1	ENSGALG00000014953	RWDD1	-0.2409	0.06562	0.9998	-0.2714	0.1668	0.9998	-0.1964	0.3209	0.9999	48.27	54.49	50.1	49.33	73.08	50.63	47.43	61.36	61.35	42.39	56.15	63.17
gene227	GTSE1	ENSGALG00000004897	GTSE1	-0.4049	0.06571	0.9998	-0.7251	0.001744	0.2281	0.085	0.7125	0.9999	25.16	32.25	26.9	22.53	37.31	36.09	27.75	83.12	50.11	39.39	38.54	50.43
gene9196	CDK1	ENSGALG00000003085	CDK1	-0.3222	0.06574	0.9998	-0.6025	0.002706	0.2788	-0.02493	0.9204	0.9999	202.82	228.51	202.22	130.17	310.21	210.11	181.84	313.42	285.12	151.47	194.82	252.82
gene1284	GSK3B	ENSGALG00000014977	GSK3B	0.2295	0.06574	0.9998	0.224	0.2604	0.9998	0.2459	0.1583	0.9999	37.72	31.22	30.67	28.05	26.23	34.63	25.65	26.1	33.41	36.34	33.56	26.37
gene5373	LOC107311521	ENSGALG00000011579		1.355	0.06575	0.9998	2.221	0.03021	0.7673	0.771	0.3573	NA	0.64	0.13	0.18	0.39	0.06	0.33	0.04	0.08	0.05	0.65	0.57	0.13
gene8129	PNPLA2	ENSGALG00000014569	PNPLA2	0.255	0.06601	0.9998	0.3568	0.1278	0.9998	0.1765	0.3745	0.9999	183.39	139.02	154.12	132.08	130.12	162.14	141.08	116.91	155.1	168.92	155.33	111.93
gene18511	LRP1	ENSGALG00000012407	LRP1B	0.3106	0.06601	0.9998	0.4676	0.05307	0.9383	0.1896	0.3813	0.9999	52.27	44.11	51.92	43.53	33.83	55.46	33.87	33.34	44.63	55.66	52.04	29.44
gene6002	LOC107312227			-0.5028	0.06602	0.9998	-0.2975	0.4856	0.9998	-0.6424	0.03365	0.8966	11.23	10.27	18.34	17.47	18.79	14.36	11.43	17.81	8.52	9.34	9.45	13.13
gene2168	LOC107308087			1.19	0.06611	0.9998	0.9626	0.3027	0.9998	1.452	0.01573	0.5933	2.86	0.83	0.54	0.45	1.29	2.86	0.65	0.25	3.03	1.07	4.72	0.2
gene16223	LOC107323293	ENSGALG00000021676		0.2762	0.06612	0.9998	0.4871	0.03341	0.8009	0.09296	0.6209	0.9999	156.43	139.16	162.49	146.07	122.41	176.9	198.79	134.74	119.07	182.9	130.04	134.51
gene14676	LRSAM1	ENSGALG00000008819	LRSAM1	-0.4181	0.06618	0.9998	-0.3772	0.2796	0.9998	-0.4444	0.1045	0.9999	8.19	7.01	11.9	7.95	10.49	7.67	8.59	20.7	9.79	10.15	9.54	8.53
gene13463	KIF20A	ENSGALG00000003231	KIF20A	-0.4139	0.06622	0.9998	-0.9559	0.0005076	0.1391	0.1784	0.4382	0.9999	55.47	47.78	42.7	27.69	58.81	46.12	35.68	53.02	116.14	33.31	38.54	53.18
gene5251	NID1	ENSGALG00000010982	NID1	0.3363	0.06624	0.9998	0.1314	0.6879	0.9998	0.5325	0.04155	0.9806	465.85	668.98	309.06	416.01	416.28	544.46	434.19	511.91	304.22	396.26	484.72	449.37
gene3871	TMEFF1	ENSGALG00000013212		0.5822	0.06636	0.9998	0.8941	0.03286	0.8001	0.3582	0.3198	0.9999	27.85	8.75	21.62	14.01	10.73	25.44	10.31	8.88	18.04	24.85	20.85	4.81
gene8282	LOC107314696	ENSGALG00000006407		-0.3886	0.06642	0.9998	-0.5478	0.06501	0.9754	-0.1698	0.515	0.9999	17.55	13.77	15.32	15.21	20.33	15.13	12.21	32.38	23.61	23.66	17.52	25.42
gene19991	LOC107307372			1.199	0.06642	0.9998	0.6595	0.477	0.9998	1.93	0.005256	0.3373	9.1	5.12	1.37	1.78	1.16	2.9	7.96	1	6.78	4.91	0.8	1.81
gene16047	CTSA	ENSGALG00000006876	CTSA	0.7141	0.06644	0.9998	0.1841	0.7439	0.9998	1.357	3.69e-05	0.008906	892.75	741.19	156.55	389.78	236.7	437.68	201.35	516.18	942.53	720.03	765.99	102.22
gene19329	LOC107306492			0.902	0.06649	0.9998	0.2965	0.652	0.9998	1.402	0.009526	0.448	1.93	3.92	0.53	0.77	1.42	1.42	0.59	1.17	1.87	2.7	0.97	0.58
gene1692	LOC107324101			-1.003	0.06658	0.9998	-0.7611	0.3198	NA	-1.264	0.06774	0.9999	0.09	0.18	0.26	0.39	0.26	0.11	0.16	0.5	0.28	0.12	0.25	0.2
gene14447	TAOK3	ENSGALG00000007396	TAOK3	0.2789	0.06738	0.9998	0.1957	0.422	0.9998	0.3701	0.05193	0.9999	42.5	36.69	31.66	28.05	24.67	32.93	29.48	30.89	40.01	35.84	31.17	18.8
gene8476	LOC107314905	ENSGALG00000009387		-1.11	0.06794	0.9998	-1.309	0.06904	0.9945	-0.824	0.2795	0.9999	0.64	1.1	3.56	0.11	1.5	1.21	2.17	3	3.69	0.44	0.3	1.49
gene17804	LOC107325137	ENSGALG00000019797	PTH3R	1.114	0.06797	0.9998	0.485	0.525	0.9998	1.433	0.03265	0.8906	0.81	4.19	0.71	0.67	0.79	0.81	1.15	0.86	0.22	0.46	0.43	0.5
gene9476	DNTT	ENSGALG00000006983	DNTT	-0.9475	0.06807	0.9998	-0.6594	0.3257	0.9998	-1.313	0.05217	0.9999	0.12	0.4	0.79	0.53	0.42	0.17	0.32	0.59	0.53	0.39	0.48	0.84
gene15007	NTN1	ENSGALG00000023626	NTN1	0.7796	0.06825	0.9998	0.8786	0.1492	0.9998	0.6803	0.1476	0.9999	3.21	2.68	3.04	1.91	0.8	3.59	1.12	2.34	1.32	7.49	2.09	2.27
gene8426	LOC107314843	ENSGALG00000026584		1.198	0.0683	0.9998	0.7338	0.3258	0.9998	1.65	0.06406	0.9999	0.21	1.57	0.13	0.03	0.57	0.56	0.2	0.43	0.41	0.88	0.71	0.27
gene9220	LRRTM3	ENSGALG00000002864	LRRTM3	1.045	0.06833	0.9998	1.639	0.03635	0.8272	0.45	0.5152	0.9999	0.16	0.12	0.05	0.04	0.17	0.1	0.1	0.06	0.11	0.24	0.24	0.03
gene3040	LOC107309033	ENSGALG00000028357		0.46	0.06837	0.9998	0.869	0.01952	0.6465	0.1372	0.6529	0.9999	5.52	2.99	3.15	4.65	3.09	3.92	4.27	3.25	1.59	4.11	4.75	2.71
gene16452	LOC107323667			-0.3456	0.06855	0.9998	-0.3457	0.1707	0.9998	-0.3315	0.2096	0.9999	104.62	57.88	94.67	128.99	71.99	81.59	67.71	97.37	73.69	61.31	65.21	89.99
gene10015	FZD7	ENSGALG00000023536	FZD7	-0.4223	0.0687	0.9998	-0.6102	0.03832	0.8519	-0.2068	0.5175	0.9999	14.1	10.98	12.28	8.56	25.74	16.08	16.11	22.15	16.6	13.03	8.02	21.85
gene13271	TGFBI	ENSGALG00000006319	TGFBI	0.259	0.0687	0.9998	0.4782	0.03069	0.773	0.0652	0.7225	0.9999	77	75.03	76.35	81.55	65.05	87.41	99.39	59.34	64.2	78.04	87.2	77.49
gene7759	TTC31			-0.3798	0.06888	0.9998	-0.1424	0.6669	0.9998	-0.6073	0.03837	0.9549	10.11	8.7	13.7	17.07	11.4	9.67	12.33	12.38	13.95	10.58	11.52	13.94
gene18348	KLF2	ENSGALG00000003939	KLF2	0.2453	0.06889	0.9998	0.4243	0.02649	0.7238	0.09792	0.6082	0.9999	162.55	121.66	148.09	111.43	111.96	125.44	118.64	109.78	113.27	133.09	162.54	101.66
gene4735	PNPT1	ENSGALG00000007935	PNPT1	-0.246	0.0689	0.9998	-0.3213	0.1186	0.9998	-0.1513	0.4499	0.9999	40.1	39.35	36.73	34.84	52.56	34.73	31.94	47.67	62.21	39.69	44.52	43
gene10931	KIF2C	ENSGALG00000010120	KIF2C	-0.3399	0.06908	0.9998	-0.6109	0.003189	0.3046	-0.004095	0.9875	0.9999	36.48	35.07	33.69	20.57	51.11	35.49	27.32	65.15	53.51	37.53	39.11	48.15
gene16560	ADAM28	ENSGALG00000000357		-1.333	0.06908	0.9998	-1.523	0.004998	0.3602	-0.2758	0.7373	0.9999	0.23	0.08	0.52	0.77	0.12	0.89	0.59	6.6	3.09	1.44	2.21	2.96
gene20110	LOC107307495			0.6891	0.06912	0.9998	0.9888	0.0551	0.9426	0.3202	0.4676	0.9999	5.72	5.68	2.95	3.91	6.02	5.06	9.52	3.7	7.11	5.16	12.55	3.82
gene12556	LOC107319342			-1.096	0.06914	0.9998	-0.7566	0.3165	0.9998	-1.541	0.06613	NA	0.36	0.8	0.65	2.81	1.03	0.34	0.59	1.19	1.92	1.09	1.11	1.84
gene16048	PLTP	ENSGALG00000006894	PLTP	0.4884	0.06915	0.9998	0.4337	0.2953	0.9998	0.5689	0.0427	0.9828	11.35	9.11	6.45	8.26	6.76	12.3	7.02	12.69	12.64	21.13	10.91	5.03
gene9004	LOC107315434	ENSGALG00000012228	MDGA2	0.7591	0.06925	0.9998	0.6228	0.1935	0.9998	0.9567	0.0868	0.9999	1.69	5.73	1.56	0.66	3.3	3.28	1.9	4.13	3.25	5.11	6.59	1.8
gene8742	LOC107315258			1.218	0.06927	0.9998	1.09	0.2614	NA	1.337	0.06164	0.9999	0.75	0.43	0.24	0.05	0.34	0.57	0.13	0.13	0.68	1.25	0.48	0.09
gene12978	PLXNA1	ENSGALG00000006097	PLXNA1	0.224	0.06938	0.9998	0.1699	0.3843	0.9998	0.2924	0.1021	0.9999	67.59	64.74	58.32	51.21	46.93	64.29	54.99	57.69	66.86	69.93	67.36	55.34
gene4620	SLC1A4	ENSGALG00000008811	SLC1A4	0.234	0.06961	0.9998	0.3356	0.1061	0.9998	0.1482	0.4326	0.9999	18.1	14.23	14.66	12.08	13.09	13.08	12.88	14.69	14.95	18.01	17.12	10.47
gene9351	NOLC1	ENSGALG00000005573	NOLC1	-0.23	0.06968	0.9998	-0.2737	0.1768	0.9998	-0.1712	0.3354	0.9999	74.54	62.28	74.35	62.14	82.15	62.36	57	82.55	96.12	60.49	73.86	65.98
gene681	CENPM	ENSGALG00000011914	CENPM	-0.2883	0.06974	0.9998	-0.5546	0.009164	0.4583	0.01036	0.9608	0.9999	89.78	76.18	80.75	57.34	104.26	83.82	61.86	132.21	117.77	66.59	90.97	90.17
gene10077	LOC107316612			1.47	0.06985	0.9998	2.593	0.01524	0.5754	0.4161	0.6455	NA	3.09	0.59	1	2.59	0.14	1.48	0.54	0.91	0	7.8	2.14	0.75
gene12855	ECM2	ENSGALG00000004695	ECM2	-0.2649	0.06998	0.9998	-0.00521	0.9799	0.9998	-0.4911	0.01083	0.4813	87.8	81.94	90.25	114.78	112.64	62.08	87.01	91.19	82.08	94.6	72.49	96.06
gene6698	TRIM2	ENSGALG00000009207	TRIM2	-0.5096	0.07011	0.9998	-0.8298	0.03165	0.7841	-0.05942	0.8528	0.9999	3.29	2.7	3.17	2.85	2.31	2.24	1.75	7.15	4.75	4.51	2.47	4.29
gene17231	LOC107324457	ENSGALG00000024272		1.227	0.07019	0.9998	2.397	0.0007108	0.1626	-0.9405	0.1852	0.9999	5.91	0.99	3.47	13.74	3.45	4.43	33.75	1.19	4.81	9.85	27.09	8.16
gene8916	GPHB5	ENSGALG00000028839	GPHB5	-1.333	0.07073	0.9998	-0.9865	0.3241	0.9998	-2.087	0.003742	0.2691	0.05	0.07	0.4	0.4	0.25	0.12	0	0.36	0.9	0.73	0.11	0.44
gene19848	LOC107307226			1.053	0.07081	0.9998	1.98	0.0101	0.4824	-0.2335	0.6796	0.9999	1.63	2.51	2.26	2.44	1.79	1.45	1.87	0.54	2.74	7.91	8.16	1.39
gene2300	SMAD9	ENSGALG00000017050	SMAD9	-0.3793	0.07107	0.9998	-0.114	0.6314	0.9998	-0.5564	0.03569	0.92	12.53	9	9.74	12.05	21.07	8.37	8.36	10.41	10.71	8.63	7.73	7.36
gene6054	LOC107312255			-1.066	0.07121	0.9998	-0.5292	0.5018	0.9998	-1.378	0.04028	0.9723	0.3	0.15	0.45	0.63	0.25	0.07	0.11	0.27	0.33	0.13	0.19	0.06
gene13503	LOC107320452			-1.462	0.07135	0.9998	-1.58	0.05531	0.9426	-0.7771	0.3937	NA	0.04	0.13	0.16	0.21	0.05	0.07	0.06	1.85	0.62	0.65	0.35	0.76
gene11839	LOC107318593	ENSGALG00000001559	ZP3	0.6445	0.07153	0.9998	0.9381	0.108	0.9998	0.3892	0.08481	0.9999	866.86	554.23	556.51	395.3	556.33	614.5	176.84	374.96	751.1	1028.27	1051.11	102.59
gene5957	FAM150B	ENSGALG00000016364	FAM150B	1.26	0.07154	0.9998	2.93	0.0001805	0.06868	-0.5603	0.4963	NA	1.33	0.16	0.48	0.52	1.4	0.25	2.61	0.29	0.26	1.79	1.87	0.3
gene1111	PTHLH	ENSGALG00000017295	PTHrP	0.636	0.07171	0.9998	0.4166	0.3548	0.9998	0.9221	0.04539	0.9999	14.83	17.73	2.92	7.89	12.5	12.43	13.89	14.95	16.48	12.92	19.13	5.38
gene9325	PLAU	ENSGALG00000005086	PLAU	0.509	0.0718	0.9998	0.4502	0.2943	0.9998	0.613	0.05557	0.9999	9.85	9.04	8.17	6.9	5.17	12.9	18.08	8.55	13.75	13.83	5.97	7.78
gene17488	PI16	ENSGALG00000000560	PI16	0.5894	0.07249	0.9998	0.4999	0.2933	0.9998	0.6628	0.07018	0.9999	4.95	3.73	2.88	1.99	2.48	3.31	2.27	2.29	2.2	2.64	2.94	1.39
gene7979	CCDC73	ENSGALG00000012103	CCDC73	-1.03	0.07249	0.9998	-1.177	0.079	0.9998	-0.6358	0.303	0.9999	0.4	0.24	0.54	0.49	0.27	0.22	0.33	2.14	0.66	0.96	0.53	1.45
gene16935	KIRREL3	ENSGALG00000001129	KIRREL3	-1.107	0.07255	0.9998	-0.7522	0.3496	0.9998	-1.458	0.03726	0.9389	0.67	1.43	7.77	1.93	0.75	1.77	0.25	0.78	6.6	2.15	2.81	1.68
gene6711	FGG	ENSGALG00000009268	FGG	0.5481	0.07264	0.9998	0.7664	0.09431	0.9998	0.2997	0.352	0.9999	18.26	12.13	11.38	9.73	18.22	19.37	35.9	17.92	11.55	8.28	29.3	16.96
gene1465	LOC107321691			-1.541	0.07291	0.9998	-2.106	0.01112	0.5016	0.9946	0.3342	NA	0.02	0.05	0.02	0	0.04	0.05	0.03	0.58	0.2	0.11	0.08	0.24
gene16442	GPAT2			-0.4296	0.07298	0.9998	0.008276	0.9784	0.9998	-0.9733	0.0003482	0.0519	12.52	6.91	20.1	15.61	16.65	8.18	20.39	16.92	22.48	17.29	12.16	13.88
gene14106	SLC25A1	ENSGALG00000001240	SLC25A1	0.2033	0.07316	0.9998	0.1406	0.4768	0.9998	0.2801	0.1199	0.9999	66.67	69.7	56.95	56.18	57.15	75.25	65.52	64.03	61.05	68.46	67.66	67.7
gene15	SHANK3	ENSGALG00000026110	SHANK3	0.307	0.07341	0.9998	0.2146	0.4111	0.9998	0.4108	0.1061	0.9999	6.62	7.65	6.05	6.77	5.93	11.21	7.5	7.02	7.59	6.78	8.59	6.27
gene4638	TMEM17	ENSGALG00000026491	TMEM17	0.2625	0.07344	0.9998	0.2732	0.2109	0.9998	0.2675	0.2282	0.9999	96.73	68.13	46.84	66.67	74.37	68.09	72.92	71.98	55.6	73.95	71.72	63.52
gene5101	KCNK17	ENSGALG00000010068	KCNK17	-1.316	0.07361	0.9998	-1.661	0.01543	0.5782	0.6803	0.2312	0.9999	1.06	0.48	0.49	0.6	0.52	1.14	0.39	14.06	5.14	5.38	1.87	5.57
gene6805	LOC107313128			-2.033	0.07363	0.9998	-2.069	0.01062	0.4928	-0.7035	0.5952	NA	0	0	0	0.05	0.03	0.05	0.09	2.84	0.52	0.33	0.76	1.7
gene12954	COL7A1	ENSGALG00000005811	COL7A1	0.5615	0.07371	0.9998	0.7768	0.1148	0.9998	0.3733	0.2688	0.9999	1.65	2.3	1.58	1.84	1.87	3.02	1.51	0.83	2.04	1.6	4.43	1.68
gene18600	SMAD7	ENSGALG00000018639	Smad7a	0.3062	0.07414	0.9998	0.2996	0.2827	0.9998	0.3242	0.173	0.9999	17.75	16.34	12.96	11.39	12.09	12.7	11.49	11.78	13.76	15.87	14.55	10.31
gene4330	LAPTM4B	ENSGALG00000028628	LAPTM4B	0.3164	0.07439	0.9998	0.2548	0.3219	0.9998	0.4051	0.07334	0.9999	22.99	25.17	15.44	21.15	20.82	29.58	21.59	24.8	35.1	31.48	36.46	19.08
gene11084	JUN	ENSGALG00000010870	JUN	0.3254	0.07439	0.9998	0.4484	0.05921	0.9588	0.2071	0.4171	0.9999	88.48	51.53	68.33	40.04	46.85	45.49	93.51	58.12	54.4	59.06	75.89	65.66
gene13966	RHBDF1	ENSGALG00000007434		-0.2348	0.07454	0.9998	-0.3515	0.1059	0.9998	-0.09837	0.6058	0.9999	28.33	22.02	26.8	23.06	27.68	24.08	22.58	33.14	32.29	19.07	27.92	28.51
gene15701	SGSM2	ENSGALG00000005737	SGSM2	0.3249	0.0746	0.9998	0.5637	0.004742	0.3579	0.1069	0.6957	0.9999	25.03	36.97	40.48	18.04	34.91	40.07	34.42	26.72	31.17	47.25	35.5	25.66
gene1713	LOC107324276	ENSGALG00000016224	MAOA	-0.356	0.07467	0.9998	-0.1792	0.4908	0.9998	-0.5135	0.05851	0.9999	33.6	26.16	51.41	51.56	23.63	31.99	19.42	45.38	37.98	33.59	47.48	34.95
gene17363	LOC107324624	ENSGALG00000021324		0.9592	0.07474	0.9998	1.434	0.04026	0.8657	0.2289	0.7161	0.9999	0.84	0.31	0.54	0.44	0.47	0.62	0.85	0.73	0.62	1.6	1.84	0.29
gene2274	CKAP2	ENSGALG00000017025	CKAP2	-0.3333	0.07488	0.9998	-0.8047	0.0003442	0.1109	0.1158	0.5896	0.9999	115.17	122.4	113.91	76.28	140.73	127.71	92.01	151.68	163.67	61.81	89.81	138.22
gene513	POC1B	ENSGALG00000011215	POC1B	-0.3115	0.07493	0.9998	-0.3679	0.1153	0.9998	-0.2323	0.3794	0.9999	21.72	20.33	17.59	18.86	36.16	21.01	21.1	37.5	25.87	21.35	23.26	26.33
gene9694	FGFR2	ENSGALG00000009495	FGFR2	0.3825	0.07496	0.9998	0.5734	0.02575	0.7166	0.2409	0.368	0.9999	159.92	64.26	101.61	80.28	71.09	87.64	53.77	63.66	79.64	104.72	118.99	51.26
gene18678	IL11RA	ENSGALG00000005848	IL11Ra	0.2886	0.07504	0.9998	0.6449	0.001635	0.2281	-0.01202	0.9553	0.9999	83.21	65.81	89.01	75.49	52.97	73.41	69.02	50.33	58	97.31	79.54	56.59
gene6137	SCARA5	ENSGALG00000016580	SCARA5	0.6306	0.07534	0.9998	1.618	0.0003774	0.1166	-0.1485	0.6684	0.9999	14.75	7.6	10.97	12.54	9.58	8.65	9.12	6.47	3.25	14.19	22.51	5.7
gene6161	LOC107312414			-1.018	0.0754	0.9998	-0.7853	0.2686	0.9998	-1.404	0.06624	0.9999	0.54	0.27	1.05	0.3	1.13	0.15	0.44	1.08	1.72	0.86	0.75	0.92
gene9971	LRRFIP1	ENSGALG00000003862	LRRFIP1	0.2751	0.07552	0.9998	0.6304	0.003095	0.3042	-0.0641	0.7315	0.9999	51.01	50.16	64.22	46.47	48.32	54.75	70.36	45.18	40.83	72.86	55.3	49.53
gene20287	LOC107307693			0.9045	0.07553	0.9998	0.8453	0.2387	0.9998	0.9758	0.08427	0.9999	1.16	2.37	1.15	0.85	1.25	2.99	1.71	0.57	1.46	4.75	1.84	2.67
gene14579	LOC107321552	ENSGALG00000000136	Blec2	-1.899	0.07567	0.9998	1.594	0.07766	0.9998	-3.755	0.004263	0.2946	1.11	0	13.83	4.03	0	0.29	0.74	1.08	0.1	1.93	1.33	0.17
gene17251	LOC107324492			0.5277	0.07585	0.9998	0.7717	0.05389	0.9426	0.2684	0.5041	0.9999	3.12	3.46	4.13	2.91	3.8	6.78	5.52	2.9	3.5	6.22	6.17	4.57
gene3485	ABCA13	ENSGALG00000013079	ABCA13	1.158	0.07594	0.9998	0.3897	0.5756	0.9998	3.22	4.4e-06	0.001613	0.3	0.2	0.01	0.02	0.03	0.12	0.24	0.27	0.09	0.31	0.1	0.17
gene7722	SPR	ENSGALG00000000067	SPR	-0.2758	0.0761	0.9998	-0.18	0.4679	0.9998	-0.3548	0.0995	0.9999	35.41	32.43	39.22	34.01	43.43	25.64	29.42	36.33	51.39	35.01	33.5	29.86
gene12115	LOC107318851			-0.8198	0.07616	0.9998	-1.388	0.01999	0.6496	-0.003663	0.9939	0.9999	1.49	0.78	0.9	0.94	1.07	0.73	0.3	2.48	2.38	1.69	0.76	2.5
gene9280	OIT3	ENSGALG00000004345	OIT3	0.3505	0.07618	0.9998	0.256	0.4413	0.9998	0.4598	0.0916	0.9999	9.18	9.04	6.85	5.56	5.94	7.65	8.77	6.47	6.53	7.58	7.55	8.16
gene3120	PDK4	ENSGALG00000009700	PDK4	-0.3943	0.07633	0.9998	-0.5343	0.0444	0.8901	-0.2386	0.4726	0.9999	10.13	17.59	10.57	11.02	25.37	12.36	11.24	17.84	15.83	15.36	12.05	24.69
gene6719	GUCY1A3	ENSGALG00000009354	GUCY1A3	-0.2855	0.07661	0.9998	-0.3589	0.1594	0.9998	-0.1884	0.3642	0.9999	34.67	32.79	27.27	42.92	42.84	34.19	39.6	58	33.21	28.18	31.13	44.09
gene20391	LOC107307800			0.9851	0.07707	0.9998	1.238	0.1005	0.9998	0.7215	0.2874	0.9999	1.06	0.78	0.96	0.86	1.29	3.47	1.23	0.8	1.55	1.34	4.45	0.75
gene10180	KLHL41			-0.7651	0.07742	0.9998	-0.1664	0.7639	0.9998	-1.392	0.008644	0.4357	1.62	1.15	2.88	1.49	4.75	0.79	2.79	2.07	2.44	1.27	1.73	2.48
gene1435	PHLDB2	ENSGALG00000015377	PHLDB2	-0.2728	0.07746	0.9998	-0.03574	0.8848	0.9998	-0.4857	0.007187	0.391	65.32	64.9	90.69	95.04	87.43	69.77	91.78	71.37	84.9	75.45	58.52	90.09
gene10044	GPR1	ENSGALG00000008589	GPR1	0.4053	0.07755	0.9998	0.4643	0.08903	0.9998	0.3712	0.1959	0.9999	46.21	21.18	23.56	20.99	18.5	17.6	11.98	17.58	16.93	21.98	30.15	13.82
gene9948	SPAG16	ENSGALG00000003148	SPAG16	-0.9582	0.07755	0.9998	-1.511	0.01016	0.4836	0.2857	0.6134	0.9999	0.81	1.11	0.69	0.56	0.94	0.82	0.82	3.2	2.61	1.26	1.35	4.36
gene12940	DNAH12	ENSGALG00000005601		-0.9194	0.07757	0.9998	-0.9129	0.156	0.9998	-0.9035	0.1432	0.9999	0.06	0.1	0.29	0.13	0.14	0.14	0.11	0.49	0.35	0.13	0.32	0.29
gene11144	DEPDC1	ENSGALG00000011275	DEPDC1	-0.4218	0.07761	0.9998	-0.7033	0.008768	0.4502	-0.0849	0.8098	0.9999	14.02	11.02	9.45	7.87	24.39	15.07	12.1	20.17	20.01	10.23	14.66	23.26
gene15283	LOC107322324			0.9559	0.07773	0.9998	1.068	0.1592	0.9998	0.8509	0.2235	NA	0.21	0.12	0.04	0.1	0.08	0.09	0.13	0.11	0.1	0.2	0.16	0.04
gene14973	GAS7	ENSGALG00000000368	GAS7	0.2071	0.07782	0.9998	0.156	0.4095	0.9998	0.2755	0.1165	0.9999	52.31	38.52	35.45	35.21	35.05	41.01	39.44	46.32	40.07	45.98	45.49	37.53
gene1316	LSAMP	ENSGALG00000015087	LSAMP	-0.7538	0.07787	0.9998	-0.7135	0.1021	0.9998	-0.7767	0.2245	0.9999	2.57	2.03	1.88	1.81	13.07	5.29	3.69	4.68	6.24	2.16	3.81	5.93
gene7102	WDFY3	ENSGALG00000011256	WDFY3	0.2362	0.07787	0.9998	0.2924	0.1766	0.9998	0.1955	0.2659	0.9999	20.28	15.49	16.57	14.59	15.06	18.7	13.84	14.1	19.6	20.33	19.22	12.2
gene10799	BCAR3	ENSGALG00000005816	BCAR3	0.3379	0.07808	0.9998	0.4233	0.1465	0.9998	0.269	0.2703	0.9999	17.59	21	15.34	10.7	19.83	17.64	29.82	20.5	14.37	17.46	16.88	16.62
gene4874	SLC8A1	ENSGALG00000008544	NCX1	0.3394	0.0783	0.9998	0.6353	0.008428	0.4425	0.09982	0.6885	0.9999	37.53	20.27	29.07	29.57	17.69	27.22	19.7	17.79	25.28	34.51	32.79	15.63
gene16807	ADPRHL2	ENSGALG00000002304	ADPRHL2	-0.2619	0.07835	0.9998	-0.1998	0.4338	0.9998	-0.3086	0.1639	0.9999	16.73	12.75	17	18.01	18.24	14.76	15.33	18.66	20.24	15.31	15.76	17.53
gene11416	SLC9A9	ENSGALG00000002374	SLC9A9	0.389	0.0784	0.9998	0.7428	0.02216	0.6763	0.04984	0.8609	0.9999	11.27	7.2	7.09	9.81	11.05	11.36	8.45	6.91	9.37	14.38	14.96	7.29
gene18335	CPAMD8	ENSGALG00000003742	CPAMD8	0.3056	0.07849	0.9998	0.004646	0.9808	0.9998	0.5785	0.0186	0.6556	20.96	39.73	17.12	19.3	24.16	30.8	19.63	22.48	25.04	21.25	25.55	22.21
gene12566	LOC107319284	ENSGALG00000026438		-0.2512	0.07871	0.9998	-0.05626	0.7943	0.9998	-0.4168	0.03129	0.8807	41.89	27.81	41.16	49.49	45.62	35.65	28.09	36.5	49.42	42	39.01	33.33
gene16830	COL9A2	ENSGALG00000027526	COL9A2	-0.7675	0.0788	0.9998	-1.02	0.01048	0.4928	-0.2102	0.6984	0.9999	2.73	10.57	3.01	5.14	12.54	4.44	8.62	33.05	10.26	6.65	13.36	17.92
gene3872	MURC	ENSGALG00000026452	MURC	0.6458	0.07897	0.9998	1.241	0.004777	0.3579	0.2906	0.4959	0.9999	14.69	3.29	9.71	7.03	5.35	10.36	5.12	2.69	5.37	8.92	9.84	2.54
gene8965	PSMA3	ENSGALG00000012039	PSMA3	0.2468	0.07924	0.9998	0.1798	0.3904	0.9998	0.3281	0.0964	0.9999	271.34	316.44	221.97	192.88	294.44	318.72	306.65	299.36	254.02	281.16	238.51	224.49
gene13697	MAFK	ENSGALG00000004189	MAFK	0.2678	0.07925	0.9998	0.4139	0.02892	0.7483	0.1616	0.4262	0.9999	72.69	50.3	60.85	56.42	41.46	60.58	45.78	43.49	42.47	60.93	54.45	41.13
gene3346	DNAJC13	ENSGALG00000011678	DNAJC13	-0.2809	0.07948	0.9998	-0.5213	0.02575	0.7166	0.009486	0.9559	0.9999	19.57	16.83	17.39	17.45	18.38	18.59	13.89	30.18	30.54	23.89	15.24	19.56
gene9670	FAM204A	ENSGALG00000009307	FAM204A	-0.2753	0.07964	0.9998	-0.01112	0.9642	0.9998	-0.5268	0.01602	0.6018	14.58	14.7	17.45	22.27	22.75	15.1	19.43	19.22	19.75	16.95	17.68	18.85
gene14394	LOC107321220	ENSGALG00000006838		0.3416	0.07975	0.9998	0.2938	0.1784	0.9998	0.4033	0.1919	0.9999	45.68	45.18	34.84	29.41	17.71	20.65	36.29	30.63	26.46	30.21	34	29.8
gene10574	LOC107317183	ENSGALG00000002643	SELP	0.6556	0.07977	0.9998	1.42	0.0007903	0.1709	0.1885	0.6707	0.9999	9	5.25	8.3	9.5	2.51	9.82	6.75	3.82	3.14	7.47	8.77	2.14
gene6011	PDIA6	ENSGALG00000016447	PDIA6	0.2591	0.07986	0.9998	0.04244	0.8762	0.9998	0.466	0.03335	0.8933	681.2	570.56	406.62	395.5	493.88	584.05	408.6	484.6	553.97	473.52	550.58	427.38
gene10037	CPO	ENSGALG00000008516	CPO	0.5049	0.07992	0.9998	0.3102	0.4215	0.9998	0.7174	0.07685	0.9999	11.55	10.5	3.88	3.81	9.06	6.11	7.43	7.54	7.1	6.38	11.11	6.55
gene9855	COL18A1	ENSGALG00000004338	COL18A1	0.315	0.08008	0.9998	0.5119	0.04015	0.8647	0.1686	0.3993	0.9999	62.12	37.84	40.8	50.24	39.6	52.01	35.21	30.81	37.15	34.83	68.15	33.37
gene10987	STIL	ENSGALG00000010478	STIL	-0.3706	0.08068	0.9998	-0.6444	0.01685	0.5949	0.002967	0.9912	0.9999	10.47	9.61	9.31	8.05	13.07	11.12	8.86	21.23	17.84	13.24	10.82	15.08
gene5191	SLC30A6	ENSGALG00000010618	SLC30A6	-0.2135	0.08094	0.9998	-0.2472	0.2329	0.9998	-0.1675	0.3715	0.9999	48.73	46.19	51.54	45.92	57.58	46.43	43.6	52.54	54.24	40.76	43.24	53.46
gene9028	ATP5S	ENSGALG00000012287	ATP5S	0.5531	0.0811	0.9998	0.9952	0.02725	0.7339	0.03909	0.9109	0.9999	13.39	12.2	14.21	11.86	12.14	14.68	29.68	19.87	9.54	20.03	19	7.83
gene15809	ARHGAP40	ENSGALG00000003550	ARHGAP40	0.3529	0.08113	0.9998	0.2182	0.4826	0.9998	0.4864	0.02553	0.7975	6.49	7.5	4.96	4.78	3.76	5.35	2.73	5.63	6	8	6.05	3.39
gene2448	TMEM123	ENSGALG00000017185	TMEM123	-0.218	0.08125	0.9998	-0.2118	0.2674	0.9998	-0.2094	0.2555	0.9999	110.52	82.73	113.08	123.96	112.9	118.47	92.66	120.29	136.62	103.03	98.65	103.86
gene6150	TRIM35	ENSGALG00000016595	TRIM35	-0.4376	0.08149	0.9998	-0.6506	0.02269	0.6828	-0.06038	0.7778	0.9999	32.38	33.88	40.9	37.5	33.66	43.83	41.49	123.31	65.78	69.08	39.8	60.27
gene14581	LOC107321551	ENSGALG00000024357	B-G	-1.269	0.08153	0.9998	0.2257	0.7701	0.9998	-1.902	0.02874	0.8519	1.99	0.9	12.71	0.59	0.79	1.04	1.47	0.34	1.2	1.51	0.33	1.47
gene3793	LOC107309825			-0.8876	0.08161	0.9998	-1.007	0.1532	0.9998	-0.7867	0.1801	0.9999	1.01	1.38	2.03	2.37	0.84	0.7	0.6	2.49	0.67	0.65	0.77	1.13
gene14307	LOC107321314			-0.8985	0.08175	0.9998	-0.5694	0.4202	0.9998	-1.242	0.06229	0.9999	0.31	0.41	0.97	1.1	0.42	0.34	0.5	0.63	0.94	0.31	0.68	0.78
gene108	USP6NL	ENSGALG00000006706	USP6NL	0.2215	0.08178	0.9998	0.3671	0.07059	0.9998	0.08788	0.6522	0.9999	35.45	27.79	25.55	28.15	26.39	24.42	33.5	27.45	24.83	33.65	32	28.85
gene4660	LOC107310746	ENSGALG00000008543		0.4179	0.0818	0.9998	0.475	0.2066	0.9998	0.3763	0.2145	0.9999	15.3	10.41	13.96	8.2	8.71	15.59	9.22	11.83	13.09	18.33	13.27	6.03
gene1778	PTCHD1	ENSGALG00000016358	PTCHD1	0.4955	0.08188	0.9998	0.4663	0.2725	0.9998	0.5537	0.1258	0.9999	2.35	3.52	1.23	2.81	2.36	3.7	4.13	3.77	2.23	1.89	3.72	1.61
gene8534	PLEKHH1	ENSGALG00000009507	PLEKHH1	0.6711	0.08193	0.9998	0.3962	0.4612	0.9998	1.055	0.005421	0.3406	7.44	8.16	1.59	2.92	4.55	3.56	2.96	6.26	9.5	8.38	9.72	1.11
gene2176	DIAPH3	ENSGALG00000016937	DIAPH3	-0.3238	0.08203	0.9998	-0.6515	0.001805	0.2327	-0.03106	0.907	0.9999	15.74	15.79	14.16	9.39	23.65	15.47	10.63	17.68	17.35	10.15	11.88	19.05
gene1906	CYFIP1	ENSGALG00000016736	CYFIP1	0.2059	0.08209	0.9998	0.1974	0.3034	0.9998	0.2282	0.1851	0.9999	96.01	84.04	75.36	72.25	71.81	83.88	79.08	77.32	76.19	85.01	82.76	73.77
gene7905	LOC107314311	ENSGALG00000004393		-1.892	0.0821	0.9998	-2.108	0.02481	0.7131	-0.04515	0.9675	NA	0.02	0.04	0	0	0.05	0	0	0.86	0.22	0.21	0.11	0.34
gene3215	SNX10	ENSGALG00000011046	SNX10	-0.3344	0.08219	0.9998	-0.1254	0.5698	0.9998	-0.5187	0.06962	0.9999	35.45	20.37	52.16	49.33	24.41	35.44	24.25	38.64	42.78	41.64	32.77	31.5
gene6713	LRAT	ENSGALG00000009276	LRAT	-0.6351	0.0824	0.9998	-1.212	0.006527	0.39	-0.1122	0.8102	0.9999	1.33	6.35	3.18	4.12	3.8	2.58	2.87	2.95	6.47	1.42	1.96	6.08
gene651	PLBD1	ENSGALG00000011826	PLBD1	0.5604	0.0829	0.9998	0.6451	0.168	0.9998	0.4628	0.07802	0.9999	93.19	93.12	42.95	88.98	49.06	70.34	93.71	91.89	154.91	192.91	103.61	19.79
gene19412	SVEP1	ENSGALG00000015721	SVEP1	0.4225	0.08299	0.9998	0.8286	0.006689	0.394	0.112	0.6617	0.9999	28.27	21.02	18.72	20.22	15.71	11.75	9.12	12.76	14.61	27.04	26.24	9.09
gene5928	LOC107312131	ENSGALG00000016325	GSTA3	0.6389	0.08299	0.9998	0.7763	0.1553	0.9998	0.4865	0.2136	0.9999	15.19	13.6	9.32	12.03	12.13	19.33	15.43	19.05	10.25	39.35	9.65	10.16
gene15805	LOC107322882			-0.8133	0.08317	0.9998	-1.028	0.02823	0.7432	-0.2315	0.6314	0.9999	2.58	4.78	4.6	5.12	6.03	6.24	4.85	31.22	14	10.97	11.66	13.24
gene20220	LOC107307618			0.7444	0.0833	0.9998	2.091	7.87e-09	2.38e-05	-0.1959	0.688	0.9999	19.63	45.78	47.46	110.7	39.97	111.69	75.91	23.19	16.17	49.8	152.59	28.51
gene6771	TMEM192	ENSGALG00000009528	TMEM192	-0.3523	0.08338	0.9998	-0.4938	0.04798	0.9101	-0.1254	0.5709	0.9999	20.19	15.58	16.93	20.46	19.65	18.05	18.64	46.22	28.8	25.61	24.84	27.42
gene10862	LOC107317352	ENSGALG00000020772		1.238	0.0836	0.9998	1.225	0.1622	0.9998	1.349	0.08658	0.9999	0.68	0.08	0.17	0.05	0.14	0.23	1.7	0.36	0.17	0.1	0.44	0.52
gene3687	NOL7	ENSGALG00000012695	NOL7	-0.2382	0.08361	0.9998	-0.2596	0.213	0.9998	-0.1996	0.3518	0.9999	66.54	82.04	74.51	68.88	95.48	63.2	71.37	90.81	94.5	66.91	82.58	93.7
gene19675	LOC107307043			1.194	0.08379	0.9998	1.922	0.04116	0.8764	0.01358	0.9832	0.9999	2.99	1.62	3.06	1.4	1.16	1.24	0.53	2.79	2.02	3.68	15.62	0.55
gene1351	ATP1B1	ENSGALG00000015233	ATP1B1	0.4623	0.0839	0.9998	0.6063	0.1359	0.9998	0.3515	0.1276	0.9999	340.81	208.74	224.74	190.29	153.75	202.54	116.18	145.95	273.53	310.83	269.52	61.92
gene3745	TGFBR1	ENSGALG00000012617	ChALK5	-0.2258	0.08395	0.9998	-0.1128	0.5759	0.9998	-0.3153	0.08727	0.9999	30.25	33.52	35.17	33.26	42.22	26.98	28.24	31.77	37.09	25.99	35.89	33.88
gene1343	CCDC80	ENSGALG00000015193	CCDC80	0.2667	0.08416	0.9998	0.3075	0.165	0.9998	0.2453	0.2557	0.9999	101.17	79.58	63.08	53.1	94.27	74.71	89	74.69	56.7	71.57	77.17	72.34
gene16622	TACC1	ENSGALG00000024103	TACC1	0.2834	0.08444	0.9998	0.2524	0.3303	0.9998	0.3316	0.1004	0.9999	96.92	132.32	92.82	94.74	94.44	132.36	142.95	105.36	81.65	88.41	102.66	111.99
gene1861	ANOS1	ENSGALG00000016616	KAL1	0.2677	0.08468	0.9998	0.1686	0.4627	0.9998	0.3596	0.0604	0.9999	24.33	21.64	21.41	15.05	19.26	27.28	14.69	14.08	20.11	23.12	21.54	20.76
gene10418	LOC107317000	ENSGALG00000012382		0.9654	0.08476	0.9998	0.6552	0.4125	0.9998	1.305	0.01662	0.6036	5.54	1.07	1.52	0.47	2.01	3.73	0.81	3.77	1.97	3.83	4.11	0.09
gene5315	LOC107311432			1.305	0.08503	0.9998	1.281	0.1009	0.9998	1.48	0.1149	NA	5.42	0.16	0.49	0.88	0.8	1.04	11.84	4.02	1.93	6.39	1.6	2.92
gene8105	LOC107314519			-2.399	0.08509	0.9998	-2.428	0.008468	0.4425	0	1	NA	0	0	0	0	0	0	0	5.37	1.28	0.93	0.72	2.43
gene13134	LOC107319745			1.426	0.08512	0.9998	2.292	0.01091	0.5009	-0.02892	0.9791	NA	0.66	0	0.18	0.4	0.1	0.05	0.29	0.38	0.05	0.98	1.48	0.13
gene1094	LOC107317735	ENSGALG00000013911	ZC3HAV1	-0.3289	0.08516	0.9998	0.005216	0.9822	0.9998	-0.6006	0.0179	0.6342	35.2	17.62	39.87	40.52	27.11	20.95	24.96	22.93	31.44	31.6	20.17	26.41
gene17987	NKIRAS2	ENSGALG00000028971	NKIRAS2	-0.2979	0.08519	0.9998	-0.255	0.3151	0.9998	-0.3255	0.1526	0.9999	57.83	59.82	54.84	65.02	67.86	35.61	36.04	46.65	84.42	49.88	57.92	49.34
gene9927	FRZB	ENSGALG00000002763	FRZB	0.4357	0.08537	0.9998	0.5698	0.1198	0.9998	0.3187	0.2633	0.9999	186.8	315.23	155.42	136.19	214.59	135.49	346.6	162.97	128.27	112.94	267.49	231.22
gene6126	LOC107312415	ENSGALG00000016556		-0.5025	0.08551	0.9998	-0.1701	0.6741	0.9998	-0.8154	0.03505	0.9136	6.7	4.51	14.37	8.24	5.78	5.46	6.42	5.39	8.69	7.01	7	10
gene832	NUAK1	ENSGALG00000012662	NUAK1	0.2305	0.08556	0.9998	0.2853	0.1415	0.9998	0.1968	0.286	0.9999	36.4	25.43	28.22	26.2	24.33	31.24	22.52	23.09	24.69	27.76	29.48	21.06
gene1272	STXBP5L	ENSGALG00000014941	STXBP5L	-0.8407	0.0856	0.9998	-0.6461	0.3436	0.9998	-1.084	0.06104	0.9999	0.14	0.1	0.25	0.33	0.36	0.22	0.18	0.28	0.57	0.37	0.14	0.3
gene8365	CKAP5	ENSGALG00000008325	CKAP5	-0.2292	0.08569	0.9998	-0.3884	0.04333	0.8845	-0.04391	0.8181	0.9999	36.61	32.93	30.61	28.46	43.22	31.95	30.41	47.26	45.72	30.78	34.77	39.85
gene109	ECHDC3	ENSGALG00000006690	ECHDC3	0.2663	0.08583	0.9998	0.4413	0.06042	0.9607	0.09784	0.6415	0.9999	105.93	81.56	92.94	68.61	72.94	70.85	125.85	87.61	70.52	95.46	90.93	86.66
gene1197	CDCA3	ENSGALG00000014513	CDCA3	-0.4174	0.08585	0.9998	-0.6814	0.003516	0.3169	-0.144	0.7007	0.9999	85.49	129.82	86.04	70.64	248.58	153.82	114.98	148.62	160.42	93.01	95.87	206.26
gene908	BICD1	ENSGALG00000012934	BICD1	0.7644	0.08587	0.9998	1.141	0.01894	0.6406	0.4825	0.427	0.9999	2.04	14.61	3.97	3.1	6.55	2.06	5.02	3.08	2.58	11.31	2.38	3.2
gene1844	LOC107305690			-1.046	0.0859	0.9998	-0.4224	0.6104	0.9998	-1.728	0.01452	0.5692	1.13	0.46	1.86	2.51	1.37	0.2	1.01	1.27	0.4	1.56	0.54	2.63
gene150	SEMA3C	ENSGALG00000008455	SEMA3C	0.3795	0.08591	0.9998	0.409	0.198	0.9998	0.3666	0.1417	0.9999	162.28	194.52	107.71	92.71	161.19	116.85	145.9	77.83	74.87	93.51	150.16	154.53
gene16960	LOC107324096	ENSGALG00000001442	OPCML	0.9132	0.08616	0.9998	1.261	0.08701	0.9998	0.6877	0.2535	0.9999	0.37	0.18	0.17	0.29	0.11	0.41	0.13	0.12	0.16	0.24	0.44	0.07
gene6526	LOC107312871	ENSGALG00000007269	GABRA3	0.7844	0.08619	0.9998	-0.3261	0.5482	0.9998	1.54	0.001759	0.1712	1.91	3.43	0.48	0.63	1.85	3.39	0.9	1.93	0.83	0.6	1.59	1.31
gene9432	LOC107315782			0.3428	0.0866	0.9998	0.1601	0.5718	0.9998	0.5433	0.04878	0.9999	21.3	12.83	13.74	8.64	8.39	12.28	10.73	11.35	17.97	15.51	15.41	9.97
gene6782	LOC107312979			0.91	0.08673	0.9998	1.384	0.04656	0.903	0.318	0.6353	0.9999	0.96	0.49	0.41	0.4	0.47	0.22	0.82	0.49	0.4	0.79	1.49	0.35
gene2690	LOC107306747			0.7126	0.08679	0.9998	0.9341	0.1258	0.9998	0.5279	0.201	0.9999	14.79	31.6	10.79	27.18	8.88	22.39	6.57	13	23.86	19.61	47.97	3.65
gene1325	ZDHHC23	ENSGALG00000015123	ZDHHC23	-0.6409	0.08687	0.9998	-0.9136	0.03354	0.8009	-0.1509	0.725	0.9999	1.3	1.3	1.03	1.25	1.92	1.27	1.04	3.51	4.13	2.18	2.09	2.81
gene16156	LOC107323450	ENSGALG00000021714	PADI1	0.8597	0.08752	0.9998	1.074	0.1087	0.9998	0.5848	0.3552	0.9999	0.83	0.47	0.51	0.16	0.44	0.45	0.68	0.41	0.39	0.81	1.3	0.57
gene14465	AIFM3	ENSGALG00000007720	AIFM3	0.8706	0.08765	0.9998	0.1294	0.8376	0.9998	1.992	0.0001227	0.02442	4.26	6.68	0.87	0.97	1.34	1.96	1.53	4.76	4.68	4.74	4.31	0.74
gene17366	LOC107324622	ENSGALG00000021324		1.025	0.08766	0.9998	1.902	0.0141	0.5574	0.06857	0.9222	0.9999	1.38	1.03	1.65	0.64	0.42	0.49	0.84	0.3	0.99	2.58	2.83	0.43
gene8827	SLC25A29	ENSGALG00000011220	SLC25A29	0.3721	0.08775	0.9998	0.3336	0.2786	0.9998	0.4183	0.0955	0.9999	169.69	131.26	62.5	114.21	110.78	94.54	97.49	73.95	99.05	60.1	174.8	103.15
gene5718	LIN28B	ENSGALG00000026761	LIN28B	-2.043	0.08783	0.9998	-2.122	0.05023	0.9206	-0.5633	0.6424	NA	0	0.03	0.02	0.02	0.01	0	0	1.36	0.48	0.47	0.02	0.36
gene17303	CADM3	ENSGALG00000028795	CADM3	0.8169	0.08803	0.9998	0.6493	0.2411	0.9998	1.037	0.1004	0.9999	6.03	1.96	0.53	3.12	0.83	1.73	1.27	1.66	3.64	6.55	3.19	1.95
gene6173	KIF13B	ENSGALG00000016639	KIF13B	0.2042	0.08806	0.9998	0.2327	0.2606	0.9998	0.1885	0.3076	0.9999	9.93	9	8.24	8.19	7.98	9.62	8.12	8.47	8.1	10.78	9.76	8.99
gene10376	IFIH1	ENSGALG00000011089	IFIH1	-0.3374	0.0881	0.9998	-0.1023	0.6793	0.9998	-0.5324	0.03875	0.9593	26.63	13.12	33.99	31.82	19.74	21.8	13.82	18.67	28.57	27.86	20.39	22.23
gene2002	GAS6	ENSGALG00000016820	GAS6	0.3167	0.08812	0.9998	0.3456	0.2499	0.9998	0.3097	0.164	0.9999	221.03	316.24	176.91	211.66	205.37	211.94	374.75	186.38	258.7	187.53	230.61	226.47
gene17986	DNAJC7	ENSGALG00000003449	DNAJC7	-0.199	0.08832	0.9998	-0.2993	0.1215	0.9998	-0.0842	0.6292	0.9999	72.43	67.6	67.4	67.97	77.01	65.27	57.92	84.22	93.42	68.7	64.76	71.27
gene7154	SDAD1	ENSGALG00000011543	SDAD1	-0.2579	0.08852	0.9998	-0.2292	0.307	0.9998	-0.2711	0.2272	0.9999	28.86	28.52	27.19	27.24	45.66	27.3	23.8	35.78	40.01	25.23	35.58	28.81
gene15810	LOC107322879			0.2839	0.08864	0.9998	0.4006	0.07348	0.9998	0.1959	0.4175	0.9999	293.02	165.86	169.32	235.92	144.29	194.89	225.75	152.82	199.09	220.63	170.18	145.85
gene11535	LOC107318141	ENSGALG00000008178		0.6331	0.08897	0.9998	0.4527	0.4094	0.9998	0.8853	0.02601	0.8091	6.84	13.23	3.24	4.28	6.35	5.8	16.95	8.16	3.31	4.46	5.28	9.73
gene6512	LOC107312797	ENSGALG00000007160	ARHGAP36	-0.3938	0.08904	0.9998	-0.08254	0.7804	0.9998	-0.7564	0.004063	0.2864	19.78	31.56	51.31	43.02	63.29	43.3	57.12	70.59	29.51	43.83	47.84	66.45
gene12688	TUBB3	ENSGALG00000026802		0.3054	0.08921	0.9998	0.01316	0.9596	0.9998	0.6015	0.007089	0.3886	26.5	26.06	18.22	20.42	13.61	28.83	14.89	25.57	26.19	25.11	25.29	16.19
gene13859	PLK1	ENSGALG00000006110	PLK1	-0.3017	0.08937	0.9998	-0.6579	0.0008802	0.1877	0.09476	0.6966	0.9999	51.05	51.91	47.4	31.72	70.54	59.74	43.3	74.52	87.65	43.69	47.82	63.32
gene12260	LOC107319180			1.176	0.08939	0.9998	0.8632	0.2802	NA	1.426	0.1235	0.9999	2.03	0.47	0.88	0.35	0	0.93	0.36	0.22	0.6	0.8	0.94	0.38
gene15839	DBNDD2	ENSGALG00000003921	DBNDD2	0.209	0.08958	0.9998	0.3823	0.04632	0.903	0.06222	0.7241	0.9999	198.21	196.86	200.25	182.17	167.96	194.12	215.12	185.36	167.88	197.43	210.75	154.03
gene4996	RD3	ENSGALG00000009861	RD3	-0.8879	0.08962	0.9998	-0.5182	0.4685	0.9998	-1.224	0.03581	0.92	0.68	0.83	1.16	0.74	2.12	0.23	0.8	2.16	0.66	1.05	0.28	0.48
gene13846	SLC5A11	ENSGALG00000005933	SLC5A11	1.121	0.08962	0.9998	1.665	0.07678	0.9998	0.2763	0.6548	0.9999	0.52	0.46	0.26	0.43	0.38	0.35	0.07	0.27	0.55	2.56	0.89	0.31
gene19844	LOC107307217			0.3352	0.08968	0.9998	0.3163	0.309	0.9998	0.3668	0.149	0.9999	12.04	10.36	10.76	7.44	6.52	10.36	6.74	8.61	12	11.62	15.85	8.03
gene2603	RRP8	ENSGALG00000028679	RRP8	-0.3614	0.0901	0.9998	-0.4436	0.144	0.9998	-0.2662	0.3946	0.9999	9.46	18.17	18.56	14.2	20.74	17.37	11.73	19.23	20.73	16.44	16.31	23.2
gene10906	CDC20	ENSGALG00000009971	CDC20	-0.282	0.09027	0.9998	-0.6063	0.002166	0.2525	0.0967	0.6506	0.9999	148.87	105	108.26	81.51	145.89	114.58	86.23	187.91	190.29	118.54	121.93	145.02
gene15797	PTPRT	ENSGALG00000003488	PTPRT	-0.9616	0.09037	0.9998	-0.8868	0.08926	0.9998	-1.206	0.02491	0.7852	0.29	0.11	0.66	0.4	0.41	0.26	0.42	2.97	1.33	1.43	0.99	1.14
gene1374	COL8A1	ENSGALG00000015253	COL8A1	0.4817	0.09038	0.9998	0.07993	0.8404	0.9998	0.7811	0.01744	0.6254	607.31	996.11	264.24	387.61	567.39	512.8	493.63	481.13	187.96	305.85	392.11	523.67
gene4435	KLHL38	ENSGALG00000016368	KLHL38	-0.7753	0.09042	0.9998	-0.9978	0.1431	0.9998	-0.5652	0.2763	0.9999	0.51	0.57	0.72	0.78	0.75	0.47	0.34	0.87	0.42	0.39	0.48	1.2
gene14273	TRAFD1	ENSGALG00000004802	TRAFD1	-0.247	0.09048	0.9998	-0.07821	0.6936	0.9998	-0.435	0.03205	0.8834	27.7	31.28	38.85	39.85	31.29	24.28	33.34	37.96	43.73	39.57	42.35	45.85
gene7135	MFHAS1	ENSGALG00000011444	MFHAS1	0.2797	0.09063	0.9998	0.1835	0.4751	0.9998	0.3856	0.06223	0.9999	26.57	31.74	27.69	20.28	19.27	31.47	30.11	28.63	19.07	29.51	18.5	25.4
gene12604	HSD17B2	ENSGALG00000005467	HSD17B2	-0.5847	0.09066	0.9998	-0.4744	0.07767	0.9998	-0.7194	0.1692	0.9999	13.8	4.23	6.38	11.78	37.37	16.59	15.13	35.8	18.94	17.1	20.73	22.73
gene14928	RABGAP1	ENSGALG00000001225	RABGAP1	0.1995	0.0907	0.9998	0.1652	0.394	0.9998	0.2493	0.15	0.9999	32.29	27.13	25.06	23.95	23.18	28.77	25.06	27.37	31.74	31.22	32.12	23.97
gene12028	HDC	ENSGALG00000023436	HDC	0.7041	0.09074	0.9998	0.3878	0.5011	0.9998	1.111	0.0165	0.6036	0.96	1.08	0.28	0.34	0.56	0.59	0.46	0.45	1.25	0.77	1.39	0.41
gene2456	LOC107308390			-0.9885	0.09081	0.9998	-1.41	0.07004	0.9998	-0.487	0.4954	0.9999	1.35	0.98	1.66	0.36	2.88	1.29	0.8	4.24	0.83	1.11	1.19	3.55
gene18691	RUSC2	ENSGALG00000002371	RUSC2	0.3064	0.09108	0.9998	0.407	0.1709	0.9998	0.2328	0.2233	0.9999	21.28	21.94	18.36	14.71	19.08	19.4	23.74	11.17	12.82	17.85	15.37	21.38
gene7431	LIMCH1	ENSGALG00000014258	LIMCH1	0.3061	0.09118	0.9998	0.1498	0.5766	0.9998	0.4594	0.03951	0.9628	13.96	20.91	12.75	10.49	13.9	16.98	13.62	18.15	10.62	17.84	10.63	11.42
gene9345	LOC107315820	ENSGALG00000020899		0.2548	0.09119	0.9998	0.1828	0.4429	0.9998	0.3406	0.07771	0.9999	76.62	64.07	60.71	40.1	55.86	62.83	63.85	65.6	40.3	60.37	66.12	70.32
gene12420	LOC107319153	ENSGALG00000003433		0.3486	0.09122	0.9998	0.5247	0.03351	0.8009	0.126	0.608	0.9999	21.01	29.43	24.98	16.18	24.16	21.99	42.12	36.25	20.71	38.35	37.18	29.62
gene15635	PRR11	ENSGALG00000021526	PRR11	-0.2928	0.09127	0.9998	-0.4426	0.1056	0.9998	-0.1303	0.587	0.9999	27.74	30.23	30.25	23.2	39.42	28.56	29.13	40.08	35.08	20.31	25.09	32.97
gene7701	C4H20orf194	ENSGALG00000016026	C20orf194	0.2299	0.0917	0.9998	0.2608	0.234	0.9998	0.2119	0.2398	0.9999	76.83	62.78	59.5	52.96	61.2	66.97	52.63	58.83	48.22	76.42	65.07	62.23
gene1473	CRYBG3	ENSGALG00000024077	CRYBG3	0.22	0.09177	0.9998	0.2045	0.3393	0.9998	0.2475	0.192	0.9999	11.44	11.67	9.96	10.22	9.27	12.71	8.62	10.83	12.2	13.14	13.84	9.34
gene20445	STX5			0.3684	0.09182	0.9998	0.5166	0.1466	0.9998	0.2219	0.4189	0.9999	14.34	12.82	12.5	10.56	12.35	15.2	21.37	13.61	12.14	10.87	21.16	13.98
gene14996	SHISA6	ENSGALG00000001150	SHISA6	1.19	0.09188	0.9998	-1.133	0.1414	0.9998	3.965	3.55e-18	1.27e-14	4.45	6.84	0.2	0.2	0.58	4.48	0.46	3.68	4.22	1.39	1.62	0.15
gene779	IL2RB	ENSGALG00000012472	IL2RB	-0.9303	0.09208	0.9998	-0.6029	0.4508	NA	-1.185	0.05874	0.9999	0.26	0.11	0.6	0.47	0.39	0.29	0.17	0.19	0.72	0.18	0.32	0.17
gene16222	NADK	ENSGALG00000001359	NADK	-0.353	0.09209	0.9998	-0.4195	0.1896	0.9998	-0.2672	0.344	0.9999	127.82	195.71	194.33	160.94	304.07	230.82	229.69	261.45	213.58	106.91	177.58	260.94
gene7970	LOC107314336			-1.736	0.09221	0.9998	-1.885	0.01349	0.5512	0.8475	0.4933	NA	0.1	0	0.18	0	0.06	0.37	0.72	9.15	2.27	1.18	1.55	2.07
gene20508	LOC107307927			1.012	0.09223	0.9998	0.9797	0.2203	0.9998	1.064	0.1513	NA	0.55	0.35	0.28	0.15	0.4	0.98	0.32	0.78	0.46	1.11	1.59	0.33
gene2649	LOC107308597	ENSGALG00000017331	GDPD5	0.41	0.09226	0.9998	0.1895	0.62	0.9998	0.6189	0.005576	0.3439	35.66	34.55	19.87	25.07	17.58	28.4	13.39	23.7	37.37	32.34	32.1	10.65
gene12932	LOC107319826			-0.9218	0.09234	0.9998	-0.9864	0.1776	0.9998	-0.8118	0.2095	0.9999	0.03	0.06	0.05	0.07	0.1	0.04	0.02	0.15	0.16	0.09	0.09	0.1
gene15370	FKBP6	ENSGALG00000000837	FKBP6	-0.9648	0.09236	0.9998	-1.117	0.04564	0.8993	-0.4307	0.4359	0.9999	1.18	1.25	1.63	0.88	2.25	1.18	1.66	11.31	5.3	5.4	2.98	5.98
gene15827	ZHX3	ENSGALG00000027603	ZHX3	0.23	0.09253	0.9998	0.2614	0.1754	0.9998	0.216	0.2773	0.9999	21.91	15.74	18.03	15.85	12.78	18.27	14.7	13.15	14.55	16.17	16.56	13.98
gene15233	KPNA2	ENSGALG00000003584	KPNA2	-0.2998	0.09267	0.9998	-0.6591	0.001656	0.2281	0.09345	0.6927	0.9999	199.05	200.76	182.28	125.06	265.57	222.5	173.04	302.42	299.95	155.32	175.14	242.32
gene9163	PRKG1	ENSGALG00000003805	PRKG1	0.2585	0.09269	0.9998	0.2085	0.3114	0.9998	0.3075	0.1126	0.9999	138.53	112.14	91.18	107.72	91.36	119.19	80.87	86.83	81.49	94.72	99.15	81.75
gene6360	DRP2	ENSGALG00000005031	DRP2	0.7979	0.09293	0.9998	0.3689	0.5602	0.9998	1.245	0.02503	0.7873	1.05	0.71	0.58	0.67	0.56	2.65	1.1	1.66	0.4	1.22	0.9	0.6
gene10726	LOC107317315			1.084	0.09293	0.9998	1.157	0.1491	0.9998	1.024	0.2025	0.9999	1.29	0.72	1.82	0.55	0.2	3.39	2.57	2.19	0.23	1.14	3.77	1.1
gene1376	LOC107320468			-0.9663	0.09299	0.9998	-0.91	0.2612	0.9998	-1.032	0.1395	0.9999	0.64	1.02	0.81	1.5	3.25	1.1	0.31	1.27	1.49	1.03	1.81	3.27
gene12295	RFWD3	ENSGALG00000002755	RFWD3	-0.3125	0.09299	0.9998	-0.5541	0.01816	0.6262	0.02599	0.9052	0.9999	14.69	12.85	12.74	11.25	15.95	14.14	12.91	30.3	20.89	16.62	15.87	19.1
gene7388	LOC107313771			0.2481	0.09314	0.9998	0.2041	0.4075	0.9998	0.3097	0.1583	0.9999	81.3	70.37	66.71	51.76	68.84	86.46	80.68	69.78	81.35	69.61	80.63	62.02
gene18137	MYO1F	ENSGALG00000001571	MYO1F	0.3934	0.09363	0.9998	0.7891	0.005709	0.379	0.009561	0.9753	0.9999	20.29	10.51	15.17	19.11	8.27	13.82	13.12	11.49	15.68	26.5	19.2	8.58
gene8835	DIO3			0.5168	0.09387	0.9998	0.754	0.09158	0.9998	0.2644	0.3815	0.9999	59.76	68.65	25.89	70.3	47.14	47.95	32.81	39.02	86.49	130.88	71.96	20.86
gene12774	LOC107319573			-1.133	0.09402	0.9998	-1.249	0.05895	0.9588	-0.8006	0.3536	0.9999	0.1	0.51	1.37	0.26	0.1	0.37	0.32	3.42	1.22	1.08	0.92	1.11
gene20285	LOC107307690			0.9537	0.09421	0.9998	1.581	0.02554	0.7164	-0.04556	0.9473	NA	0.63	1.67	1.7	1.23	1.46	2	3.26	1.21	1.63	4.02	5.54	1.6
gene5254	GNG4	ENSGALG00000010986	GNG4	-0.3658	0.09424	0.9998	-0.1874	0.5804	0.9998	-0.5377	0.048	0.9999	20.19	31.06	36.46	35.33	44.72	30.25	44.23	41.61	33.1	21.6	34.23	46.9
gene8882	LOC107315268	ENSGALG00000011608	INF2	0.2439	0.09432	0.9998	0.08962	0.6567	0.9998	0.3841	0.03964	0.9628	53.57	54.9	33.06	40.99	38.82	42.37	30.43	37.23	42.11	37.71	47.46	34.67
gene11430	LOC107318292			-1.029	0.09433	0.9998	-1.226	0.1092	0.9998	-0.6352	0.4015	NA	0.13	0.04	0.07	0.1	0.13	0.03	0.04	0.37	0.27	0.15	0.14	0.17
gene15134	AFMID	ENSGALG00000000109	AFMID	-0.3343	0.09445	0.9998	-0.1387	0.636	0.9998	-0.5542	0.0334	0.8933	16.59	19.2	26.88	21.26	29.08	17.85	26.87	21.76	34.99	23.56	25.27	31.44
gene1014	ST8SIA1	ENSGALG00000013211	ST8SIA1	0.2789	0.09451	0.9998	0.4764	0.04865	0.9101	0.1092	0.6189	0.9999	8.03	5.21	7.37	5.94	5.06	7.23	5.08	6.27	6.1	8.13	8.46	3.99
gene475	NAV3	ENSGALG00000010311	NAV3	0.2861	0.09462	0.9998	0.6294	0.004996	0.3602	-0.00986	0.9648	0.9999	13.47	7.46	11.14	9.08	8.89	9.02	7.69	7.25	7.93	13.71	12.04	7.36
gene7153	NAAA	ENSGALG00000011529	NAAA	0.2955	0.09463	0.9998	0.4745	0.0559	0.9426	0.1216	0.6089	0.9999	53.09	36.3	54.51	42.17	35.1	58.55	58.77	62.22	39.49	69.79	51.63	36
gene19289	LOC107306448			0.9427	0.09471	0.9998	0.9602	0.2084	0.9998	0.9542	0.1033	0.9999	6.41	3.99	2.74	4.21	0.87	5.26	4.28	2.12	1.69	2.59	0.97	0.62
gene11251	LOC107318005			-1.815	0.09494	0.9998	-1.895	0.001648	0.2281	0.7737	0.5064	NA	0.02	0	0.05	0.02	0.01	0.13	0.32	3.99	2.38	1.37	0.48	2.03
gene7973	HIPK3	ENSGALG00000011695	HIPK3	0.2123	0.09503	0.9998	0.1879	0.3414	0.9998	0.2484	0.1851	0.9999	31.91	31.02	22.02	23	31.96	30.53	27.63	25.37	25.38	26.22	31.19	27.92
gene8925	SYT16	ENSGALG00000011861	SYT16	0.792	0.09523	0.9998	0.8013	0.2254	0.9998	0.8036	0.1365	0.9999	0.5	0.65	0.45	0.13	0.41	0.62	0.81	0.7	0.13	0.64	0.46	0.34
gene4526	LOC107310625	ENSGALG00000016152	LY6E	-0.3598	0.09546	0.9998	-0.02595	0.9379	0.9998	-0.6254	0.02181	0.729	1940.02	1184.69	2616.68	2544.61	1582.18	1411.3	1005.75	1197.84	2233.37	1941.66	1672.41	1478.88
gene15825	LOC107322895			-1.643	0.09559	0.9998	-1.885	0.01269	0.5368	1.313	0.2411	NA	0.11	0	0.03	0.11	0.02	0.32	0.36	5.45	1.43	0.85	0.75	0.78
gene18177	CHAF1A	ENSGALG00000001126	CHAF1A	-0.2984	0.0958	0.9998	-0.4831	0.03484	0.8115	-0.0489	0.8331	0.9999	13.51	14.09	13.6	12.03	18.58	16.04	11.91	25.43	24.89	18.08	18.51	20.71
gene14806	FIBCD1	ENSGALG00000003866	FIBCD1	-0.7028	0.09584	0.9998	-0.7741	0.1351	0.9998	-0.6505	0.2176	0.9999	1.41	4.25	8.17	2.77	2.38	2.9	1.44	1.81	3.36	1.7	2.27	4.41
gene1653	LCA5L	ENSGALG00000016125	LCA5L	-0.8197	0.09587	0.9998	-1.068	0.1075	0.9998	-0.5747	0.3429	0.9999	0.35	1.53	1.83	1.14	1.48	1.11	0.74	2.45	0.96	0.57	1.07	1.84
gene2420	ELMOD1	ENSGALG00000017169	ELMOD1	-1.17	0.09605	0.9998	-1.246	0.01896	0.6406	-0.5089	0.3498	0.9999	1.34	0.57	1.56	1.49	0.81	0.91	2.01	25.19	8.78	11.33	4.61	10.03
gene12523	RHPN2	ENSGALG00000004814	RHPN2	0.3125	0.09628	0.9998	0.33	0.212	0.9998	0.3112	0.1973	0.9999	17	29.02	17.89	18.09	21.32	26.09	37	22.33	21.62	28.34	24.28	31.64
gene8364	LRP4	ENSGALG00000008292	LRP4	0.3605	0.09643	0.9998	0.5564	0.06993	0.9998	0.2135	0.3455	0.9999	30.21	15.47	17.41	16.87	17.2	16.27	13.7	15.74	18.51	25.19	17.73	6.56
gene17650	MDFI	ENSGALG00000003379	MDFI	-0.5257	0.09695	0.9998	-0.6121	0.1687	0.9998	-0.4069	0.3198	0.9999	7.05	17.21	9.46	16.25	16.31	7.64	17.42	18.35	14.67	7.07	7.11	19.35
gene2661	LOC107308652			0.9313	0.09715	0.9998	0.8893	0.2451	0.9998	1.007	0.1581	0.9999	0.29	0.09	0.06	0.12	0.13	0.28	0.34	0.1	0.28	0.23	0.24	0.09
gene9044	TXNDC16	ENSGALG00000012400	TXNDC16	0.3227	0.09717	0.9998	0.2657	0.238	0.9998	0.3958	0.1794	0.9999	37.7	15.57	13.41	25.92	24.35	33.72	23.01	22.4	33.71	35.86	29.81	21.48
gene9491	ENTPD1	ENSGALG00000007078	ENTPD1	-0.2412	0.09742	0.9998	-0.346	0.117	0.9998	-0.1167	0.5662	0.9999	27.41	30.86	24.57	35.92	28.07	25.36	31.08	35.78	34.63	20.89	25.19	34.24
gene2822	KIF9	ENSGALG00000005517	KIF9	1.385	0.09751	0.9998	1.521	0.09597	0.9998	1.171	0.2571	0.9999	1.85	0.07	0	0.85	0.96	2.35	1.73	0.15	2.88	2.68	3.97	0.09
gene9807	SDPR	ENSGALG00000028174	PRKCDBP	0.2895	0.09754	0.9998	0.3494	0.3197	0.9998	0.2531	0.307	0.9999	1097.58	1216.76	844.25	1036.38	1072.33	1281.99	1309.45	929.46	725.08	893.07	1046.04	1051.7
gene2298	EXOSC8	ENSGALG00000017048	EXOSC8	-0.2426	0.09776	0.9998	-0.464	0.03162	0.7841	0.01456	0.9431	0.9999	69.32	72.02	64.1	57.01	77.89	64.05	62.25	98.02	87.57	56.23	71.25	90.86
gene18800	LOC107305933	ENSGALG00000004518		-1.045	0.09778	0.9998	-1.991	0.004663	0.3565	0.7544	0.25	0.9999	0.23	0.64	0.29	0.28	0.51	1	0.38	4.05	0.98	0.53	0.54	1.06
gene18396	RACGAP1			-0.2954	0.0978	0.9998	-0.5858	0.00459	0.3564	0.04158	0.8716	0.9999	38.14	33.66	34.68	20.97	50.96	40.15	30.76	61.71	53.79	30.74	38.08	42.76
gene14656	CYSRT1			1.001	0.0978	0.9998	0.1946	0.8086	0.9998	1.697	0.01674	0.6036	0.92	2.15	0.53	0.58	0.17	1.06	0.48	0.27	1.34	0.79	0.81	0.33
gene17047	SIDT2	ENSGALG00000011896	SIDT2	0.2197	0.09811	0.9998	0.3342	0.07934	0.9998	0.1334	0.4901	0.9999	58.42	59.94	63.22	56.32	44.86	66.61	59.12	49.6	55.5	58.96	58.02	43.13
gene14019	LOC107320901	ENSGALG00000002610		-0.3228	0.09812	0.9998	-0.07837	0.7972	0.9998	-0.5385	0.02274	0.7515	25.7	22.23	35.11	37.58	24.96	21.28	20.67	28.88	40.1	23.89	33.23	18.04
gene9419	ANKRD22	ENSGALG00000028250	ANKRD22	-1.104	0.09845	0.9998	-1.363	0.05307	0.9383	-0.1138	0.8591	0.9999	1.54	2.5	0.73	1.37	3.23	0.96	2.41	25.49	2.28	5.14	4.79	5.59
gene17155	BCAN	ENSGALG00000013237	BCAN	0.8152	0.09851	0.9998	0.6255	0.3677	0.9998	1.008	0.08507	0.9999	1.05	0.98	0.49	0.5	0.25	0.51	0.37	0.72	0.41	0.83	0.87	0.26
gene5664	REV3L	ENSGALG00000015033	REV3L	0.201	0.09863	0.9998	0.3331	0.09507	0.9998	0.09183	0.6045	0.9999	15.81	14.07	13.98	13.48	12.43	13.77	12.95	10.82	13.46	15.95	14.95	12.3
gene16747	RUNX3	ENSGALG00000026821	RUNX3	0.8138	0.09881	0.9998	1.196	0.09043	0.9998	0.4886	0.389	0.9999	0.52	0.61	0.47	0.57	0.23	0.68	1.01	0.38	0.47	0.72	0.39	0.16
gene10109	MTX2	ENSGALG00000009264	MTX2	-0.2194	0.09886	0.9998	-0.2276	0.2588	0.9998	-0.1945	0.3237	0.9999	271.76	269.25	251.99	246.57	373.28	236.5	270.43	328.5	315.6	225.21	278.43	315.83
gene9633	VWA2	ENSGALG00000008980	VWA2	-1.45	0.0989	0.9998	-1.665	0.05004	0.9195	0.1769	0.8304	NA	0.19	0.03	0.17	0.15	0.26	0.46	0.21	6.92	1.78	2.26	0.46	0.98
gene612	LOC107312401	ENSGALG00000027594	HIST1H2B7	0.9343	0.09893	0.9998	0.7999	0.3362	0.9998	1.081	0.1046	NA	2.94	1.47	1	0.9	0.82	1.58	0.45	1.51	1.07	2.6	2.43	0.63
gene7511	LAP3	ENSGALG00000006334	LAP3	-0.223	0.09896	0.9998	-0.208	0.3054	0.9998	-0.2242	0.2908	0.9999	37.24	47.56	45.46	42.94	61.43	45.7	37.02	48.22	52.27	41.3	45.7	50.21
gene3746	LOC107309772	ENSGALG00000012616	COL15A1	-0.4479	0.0991	0.9998	-0.2723	0.4458	0.9998	-0.5608	0.02704	0.8286	37.2	26.2	32.21	37.42	43.25	15.48	10.1	18.99	42.15	20.79	29.71	15.36
gene7245	LOC107313570	ENSGALG00000012010	NDST3	-0.7955	0.09951	0.9998	-0.6871	0.1869	0.9998	-0.8898	0.1921	0.9999	1.33	0.32	0.23	2.25	2.05	0.9	0.81	1.52	1.14	1.08	0.73	1.74
gene2530	LOC107308468	ENSGALG00000017254	DLG2	-0.8775	0.09963	0.9998	-0.9171	0.1711	0.9998	-0.8332	0.2088	0.9999	0.33	2.12	1.74	0.57	3.15	0.56	0.99	0.24	2.63	0.83	1.01	2.72
gene9479	LOC107315944	ENSGALG00000006989		0.8487	0.09963	0.9998	0.701	0.3362	0.9998	0.976	0.1251	0.9999	0.31	0.5	0.13	0.25	0.21	0.38	0.25	0.23	0.19	0.31	0.27	0.12
gene4744	CFAP36	ENSGALG00000008064	CCDC104	-0.2135	0.09977	0.9998	-0.2903	0.135	0.9998	-0.1206	0.5607	0.9999	59.24	66.9	54.39	65.15	83.79	64.64	55.98	86.32	75.86	65.07	64.38	76.66
gene16235	LOC107323281			-0.7424	0.09977	0.9998	-0.7298	0.2185	0.9998	-0.7371	0.1611	0.9999	0.22	0.19	0.21	0.44	0.43	0.25	0.28	0.94	0.34	0.38	0.29	0.41
gene15153	GAA			0.4107	0.09998	0.9998	0.1443	0.7019	0.9998	0.7591	0.009028	0.4408	11.51	11.64	6.65	6.76	5.25	9.21	13.1	13.44	10.94	10.85	7.21	6.1
gene74	LOC107313278			1.081	0.1003	0.9998	0.1458	0.8709	NA	1.732	0.01525	0.5851	0.59	0.56	0.11	0.33	0.08	0.6	0.21	0.17	0.16	0.42	0.04	0.29
gene7223	CCNA2	ENSGALG00000011881	CCNA2	-0.3006	0.1003	0.9998	-0.5927	0.005253	0.3699	0.0008876	0.9972	0.9999	73.8	79.44	66.22	46.83	114.97	78.46	66.39	99.69	102.3	48.53	69.67	93.64
gene11248	A4GNT	ENSGALG00000006600	A4GNT	0.7014	0.1003	0.9998	0.5435	0.3487	0.9998	0.8899	0.08956	0.9999	3.12	1.29	1.27	1.72	1.31	3.87	3.28	2.28	1.24	1.96	2.29	1.99
gene9329	LOC107315795	ENSGALG00000005156		0.5296	0.1003	0.9998	0.6301	0.1387	0.9998	0.4583	0.281	0.9999	6.89	1.5	2.94	2.51	2.15	2.62	2.15	2.97	2.71	3.87	3.78	1
gene7007	DCTD	ENSGALG00000010674	DCTD	-0.2692	0.1004	0.9998	-0.4565	0.04841	0.9101	-0.0537	0.813	0.9999	51.07	50.62	40.92	40.18	70.7	47.46	37.97	64.84	84.58	41.28	61.26	53.85
gene14452	C15H11orf85	ENSGALG00000023269		-1.415	0.1005	0.9998	-1.666	0.04453	0.8901	-0.004934	0.9945	NA	0	0.12	0.06	0.07	0.17	0.19	0.22	2.34	0.72	0.68	0.24	0.75
gene15241	TEX2	ENSGALG00000003496	TEX2	0.2466	0.1006	0.9998	0.3708	0.1247	0.9998	0.1509	0.4082	0.9999	36.8	40.56	31.02	31.44	38.82	37.48	43.97	32.2	29.67	41.26	25.7	29.64
gene1532	LOC107322296			-1.871	0.1011	0.9998	-1.88	0.04946	0.9177	-1.619	0.2636	NA	0	0	0.09	0.1	0	0.05	0.13	4.23	0.56	1.32	0.14	1.25
gene9331	FUT11	ENSGALG00000005169	FUT11	-0.2226	0.1012	0.9998	-0.04457	0.8262	0.9998	-0.3581	0.04613	0.9999	41.76	43.42	58.42	52.33	58.64	50.02	45.74	44.73	50.26	40.68	40.59	44.18
gene13849	LCMT1	ENSGALG00000005973	LCMT1	-0.2488	0.1013	0.9998	-0.2641	0.2441	0.9998	-0.2126	0.3004	0.9999	22.5	19.58	22.45	19.75	26.05	18.3	19.9	37.05	26.36	23.44	27.6	26.25
gene1209	C1R	ENSGALG00000014659		-0.3134	0.1013	0.9998	0.2076	0.3222	0.9998	-0.7582	0.001542	0.1532	44.69	27.45	64.93	60.83	39.4	29.15	36.23	35.74	40.5	50.56	37.25	36.75
gene3069	DBF4	ENSGALG00000008963	DBF4	-0.3025	0.1014	0.9998	-0.397	0.07923	0.9998	-0.1576	0.5277	0.9999	24.67	20.21	20.04	17.5	33.27	20.11	26.94	43.26	30.81	25.03	26.08	34.79
gene6611	ACSL4	ENSGALG00000008088	ACSL4	0.2718	0.1015	0.9998	0.5653	0.00808	0.4322	0.02333	0.9128	0.9999	42.46	44.55	53.58	31.09	37.88	40.38	33.85	32.77	31.95	60.1	43.12	32.08
gene11362	AP1S3	ENSGALG00000005171	AP1S3	-0.6329	0.1015	0.9998	-0.5941	0.2142	0.9998	-0.6702	0.1307	0.9999	7.19	4.12	6.92	7.39	10.64	4.88	8.5	24.92	10.97	10.58	9.57	10
gene15938	LOC107323019	ENSGALG00000005887	PXDNL	-0.6298	0.1015	0.9998	-0.1699	0.7479	0.9998	-1.077	0.01645	0.6036	0.63	0.72	0.89	1.2	1.57	0.42	0.5	1.37	0.83	0.88	1.09	0.7
gene2128	MYCBP2	ENSGALG00000016915	MYCBP2	0.2407	0.1016	0.9998	0.3126	0.124	0.9998	0.1882	0.3506	0.9999	28.04	16.71	21.53	16.26	18.06	21.01	14.86	16.53	19.01	23.02	22.53	15.41
gene6348	TMSB15B			0.2764	0.1019	0.9998	0.2577	0.409	0.9998	0.3144	0.1553	0.9999	1423.65	1627.99	1290.17	1194.19	1463.01	1956.38	2084.33	1476.82	1189.84	1349.06	1728.54	1905.07
gene17585	SLC16A1	ENSGALG00000001717	SLC16A1	0.2195	0.1019	0.9998	0.1722	0.4337	0.9998	0.2852	0.143	0.9999	151.61	163.06	120.05	106.62	129.51	128.71	133.46	152.35	153.71	150.78	166.31	116.44
gene13129	CNTN4	ENSGALG00000008263	FAR-1	0.6025	0.1019	0.9998	0.6091	0.2447	0.9998	0.6038	0.172	0.9999	2.14	1.36	1.12	0.78	1.34	1.57	1.06	0.81	1.26	1.81	1.61	1.01
gene12452	NKD1	ENSGALG00000003767	NKD1	-0.4559	0.102	0.9998	-0.9851	0.001158	0.2018	0.3129	0.2803	0.9999	8.81	4.34	4.04	4.03	7.18	6.42	6.77	9.98	15.68	3.45	7.16	11.08
gene10143	LOC107316691	ENSGALG00000009344		0.2621	0.1021	0.9998	0.3598	0.1653	0.9998	0.1815	0.3426	0.9999	59.55	68.07	43.9	58.13	59.5	59.48	80.48	52.33	42.19	56.57	61.89	69.59
gene2393	GJA3	ENSGALG00000017137	GJA3	0.7361	0.1022	0.9998	0.3144	0.6154	0.9998	1.187	0.02714	0.8298	0.65	0.33	0.16	0.2	0.21	0.38	0.22	0.36	0.25	0.46	0.37	0.27
gene7138	LOC107313505	ENSGALG00000023172		-1.592	0.1022	0.9998	-1.661	0.04156	0.8774	0.4258	0.4825	0.9999	1.31	0.32	0.66	0.96	0.24	0.99	0.92	91.83	17.87	32.64	5.83	18.54
gene14161	ADGRD1	ENSGALG00000002557	ADGRD1	0.3766	0.1024	0.9998	0.4883	0.1291	0.9998	0.2778	0.3102	0.9999	34.31	52.68	33.65	20.95	51.05	42.37	75.85	49.4	26.54	33.59	45.88	43.15
gene1307	UPK1B	ENSGALG00000015079	UPK1B	1.151	0.1025	0.9998	1.758	0.05802	0.9531	0.9064	0.2328	0.9999	0.38	1.08	0.91	0.16	0.19	0.92	0.58	0.07	0.04	0.55	0.18	0.28
gene5541	LOC107311722	ENSGALG00000013992		0.2465	0.1025	0.9998	0.239	0.2363	0.9998	0.2705	0.2638	0.9999	80.69	41.57	43.33	60.6	42.24	60.9	59.3	61.85	48.31	62.33	63.45	55.22
gene1798	SH3KBP1	ENSGALG00000016420	SH3KBP1	0.191	0.1025	0.9998	0.1719	0.3823	0.9998	0.2229	0.2207	0.9999	43.49	46.06	34.82	38.21	36.98	41.82	37.69	42.51	35.38	45.7	40.93	38.26
gene1902	RP2	ENSGALG00000016728	RP2	-0.2525	0.1025	0.9998	-0.5153	0.009419	0.4615	0.08728	0.6356	0.9999	38.48	31.04	28.67	28.15	33.62	29.17	30.13	58.93	47.07	36.74	31.45	42.54
gene18164	ABHD17A	ENSGALG00000018810	ABHD17A	-0.205	0.1026	0.9998	-0.2307	0.2655	0.9998	-0.1627	0.3514	0.9999	108.68	112.72	123.74	115.63	136.49	121.95	116.75	144.97	137.38	89.98	112.12	116.19
gene2766	CDC25A	ENSGALG00000004934	CDC25A	-0.3907	0.1026	0.9998	-0.6938	0.008347	0.4418	0.09511	0.7219	0.9999	9.23	8.32	8.88	6.07	9.28	8.96	8.5	20.91	18.18	13.01	9.94	14.51
gene9179	MTG1	ENSGALG00000003549	MTG1	-0.2757	0.1026	0.9998	-0.192	0.4801	0.9998	-0.3471	0.09569	0.9999	47.2	48.57	71.94	52.73	69.84	60.56	68.24	79.46	53.85	41.8	69.97	84.23
gene5601	FABP7	ENSGALG00000014866	FABP7	0.4433	0.1029	0.9998	0.9252	0.009658	0.4671	0.08803	0.7722	0.9999	44.25	107.03	61.3	66.63	65.13	55.62	93.41	37.78	62.75	49.86	73.24	23.14
gene2877	CRYGN	ENSGALG00000006189	CRYGN	0.817	0.1032	0.9998	1.745	0.002707	0.2788	0.1816	0.7586	0.9999	6.4	2.75	4.52	6.62	0.82	5.05	2.08	2.09	2.11	7.25	7.72	1.06
gene15981	POFUT1	ENSGALG00000006594	POFUT1	-0.2094	0.1034	0.9998	-0.1072	0.5997	0.9998	-0.2889	0.1193	0.9999	59.59	60.38	60.25	70.03	84.98	60.15	69.04	71.69	70.17	56.07	56.11	66.04
gene10010	TMEM237	ENSGALG00000008381	TMEM237	-0.2211	0.1034	0.9998	-0.1835	0.3838	0.9998	-0.2421	0.2481	0.9999	26.14	17.74	23.07	21.52	31.23	22.05	21.14	28.45	23.76	23.32	19.51	24.59
gene15863	GDAP1L1	ENSGALG00000004309	GDAP1L1	-0.4487	0.1037	0.9998	-0.8683	0.02765	0.7358	-0.1354	0.6693	0.9999	8.59	11.33	10.74	8.58	12.16	9.24	5.57	10.17	10.94	5.6	5.26	10.63
gene1070	ARHGAP8	ENSGALG00000019261	ARHGAP8	-0.3579	0.1039	0.9998	-0.717	0.0148	0.5659	-0.06823	0.7873	0.9999	13.35	12.88	9.1	10.34	16.35	8.63	7.32	9.92	9.67	7	7.6	18.03
gene1670	ABCG1	ENSGALG00000016164	ABCG1	0.3921	0.1039	0.9998	0.3187	0.3401	0.9998	0.5117	0.1111	0.9999	3.3	2.93	1.97	1.46	2.56	2.52	3.35	3.96	2.39	3.55	4.22	3.04
gene1543	NRIP1	ENSGALG00000015681	NRIP1	0.2161	0.104	0.9998	0.1732	0.396	0.9998	0.2745	0.1622	0.9999	18.96	23.11	17.26	14.47	20.95	22.8	22.91	18.16	19.52	18.58	20.13	20.31
gene11921	LOC107318581	ENSGALG00000003985	TARSL2	-0.2327	0.104	0.9998	-0.2703	0.2095	0.9998	-0.1743	0.4038	0.9999	19.9	14.86	18.8	16.22	20.8	16.11	16.58	24.43	23.02	20.95	19.38	24.63
gene19884	LOC107307265	ENSGALG00000021324		1.183	0.1041	0.9998	2.207	0.003896	0.3314	-0.04695	0.9618	0.9999	0.79	0.35	1.72	0.13	0.04	0.75	0.91	0.54	0.32	1.39	2.83	0.28
gene7147	SHROOM3	ENSGALG00000011487	SHROOM3	0.2701	0.1045	0.9998	0.2951	0.276	0.9998	0.2589	0.2805	0.9999	5.92	5.94	4.67	4.76	3.94	4.55	5.62	4.01	5.72	6.22	5.26	5
gene12423	LPCAT2	ENSGALG00000003574	LPCAT2	0.2416	0.1047	0.9998	0.2068	0.3646	0.9998	0.3007	0.1332	0.9999	65.49	94.49	65.84	58.05	69.45	82.1	102.54	82.39	77.3	64.18	84.56	73.07
gene10863	CTBS	ENSGALG00000008780	CTBS	0.2797	0.1048	0.9998	0.4047	0.0847	0.9998	0.1866	0.4229	0.9999	48.56	36.48	41.49	23.55	42.65	40.74	29.44	38.17	26.74	40.06	45.21	26.04
gene2760	LOC107308692			-0.8997	0.1049	0.9998	-1.256	0.05758	0.9531	-0.07829	0.8944	0.9999	0.58	0.56	0.65	0.47	0.61	0.55	0.71	2.62	1.78	1.41	0.47	2.09
gene12606	LOC107319389	ENSGALG00000005473	PNAT3	0.3369	0.1051	0.9998	0.6126	0.05998	0.9605	0.06298	0.8209	0.9999	15.86	10.6	11.09	13.7	13.46	14.74	13.29	11.33	13.14	22.88	15.72	11.09
gene673	LOC107313299	ENSGALG00000011894	CYP2D6	-0.3027	0.1053	0.9998	0.1659	0.3845	0.9998	-0.7014	0.004993	0.3292	63.36	42.78	110.85	84.88	52.34	51.85	64.03	65.88	57.86	62.86	61.4	54.21
gene10195	STK39	ENSGALG00000010930	STK39	-0.339	0.1055	0.9998	-0.3192	0.3104	0.9998	-0.3415	0.2288	0.9999	11.24	13.62	10.42	11.65	21.38	9.98	15.05	14.23	12.66	9.01	11.08	19.68
gene1963	IL18R1	ENSGALG00000016786	IL18R1	-0.4268	0.1057	0.9998	-0.4626	0.1325	0.9998	-0.3794	0.3088	0.9999	11.03	10.51	4.79	15.45	13.58	5.13	5.62	11.17	12.19	9.23	14.34	17.99
gene7481	CCKAR	ENSGALG00000014363	CCK1R	1.099	0.1057	0.9998	0.2802	0.6687	0.9998	2.35	0.01163	0.4984	0.3	4.21	0.52	0.49	0.04	0.8	1.98	1.83	0.82	0.78	1.19	0.89
gene18865	PARP8	ENSGALG00000014880	PARP8	0.4414	0.1058	0.9998	0.6405	0.139	0.9998	0.2404	0.4171	0.9999	4.57	2.64	2.62	2.54	3.48	3.34	3.58	2.44	5.34	5.17	4.45	1.25
gene6738	RXFP1	ENSGALG00000009429	RXFP1	-0.2666	0.1059	0.9998	-0.4963	0.03577	0.8256	-0.01172	0.9568	0.9999	27.81	33.02	21.62	34.4	34.77	31.1	33.56	38.6	40.18	21.27	24.5	40.86
gene4576	LOC107306782			-0.8864	0.106	0.9998	-1.286	0.09782	0.9998	-0.5311	0.4199	0.9999	0.95	1.69	2.22	0.8	2.42	1.17	0.45	1.91	3.7	0.96	1.2	1.16
gene2212	NUFIP1	ENSGALG00000016972	NUFIP1	-0.2489	0.1062	0.9998	-0.2643	0.2023	0.9998	-0.212	0.2633	0.9999	26.04	22.97	26.07	24.68	32.62	24.73	25.11	46.42	40.42	37.87	32.83	34.12
gene15813	LOC107322877	ENSGALG00000003097	FAM83D	-0.3045	0.1062	0.9998	-0.6531	0.00348	0.3154	0.06312	0.8121	0.9999	27.03	25.75	22.53	15.67	37.76	28.08	23.3	33.93	37.72	17.86	22.39	34.54
gene12947	DNASE1L3	ENSGALG00000005688	DNASE1L3	-0.5293	0.1064	0.9998	-0.6641	0.09543	0.9998	-0.317	0.4549	0.9999	2.93	3.4	3.49	7.03	3.22	4.99	3.42	7.96	10.96	7.15	4.33	5.9
gene19979	LIN37			-0.444	0.1066	0.9998	-0.17	0.6806	0.9998	-0.7403	0.02374	0.764	9.32	12.38	23.6	18.79	22.07	17.62	15.39	15.13	37.21	16	24.32	14.15
gene12784	LOC107319576	ENSGALG00000026152		-0.5056	0.1067	0.9998	-0.3213	0.4482	0.9998	-0.7315	0.0344	0.9052	23.98	11.55	26.88	44.36	15.58	19.07	22.12	12.19	45.68	40.08	17.69	45.99
gene18404	TESPA1			0.8785	0.1069	0.9998	0.9823	0.1775	0.9998	0.7577	0.2237	0.9999	2.08	1.7	0.65	1.09	0.86	0.76	4.71	2.17	0.85	1.7	1.55	1.36
gene3086	FZD1	ENSGALG00000009064	FZD1	0.2675	0.107	0.9998	0.2439	0.4223	0.9998	0.3114	0.1126	0.9999	232.19	236.37	171.28	176.01	200.79	227.16	305.07	204.4	169.3	170.75	189.17	227.26
gene8828	SLC25A47	ENSGALG00000011225	SLC25A47	0.4326	0.107	0.9998	0.1264	0.7228	0.9998	0.6986	0.036	0.9213	14.5	16.45	4.15	8.48	11.42	8.82	7.48	7.85	11.11	5.14	14.76	7.45
gene601	BGLAP	ENSGALG00000028560	OC3	-0.9611	0.1072	0.9998	-1.135	0.1561	0.9998	-0.5963	0.3158	0.9999	2.54	1	3.77	2.83	1.21	1.82	3.64	4.6	13.1	0.78	3.24	0.96
gene12972	LOC107319895			-1.408	0.1073	0.9998	-1.56	0.06477	0.9748	-0.4315	0.6744	NA	0	0.13	0.18	0.24	0.03	0.19	0.12	2.76	1.03	0.98	0.34	0.62
gene14437	LOC107321510			1.163	0.1074	0.9998	1.072	0.1757	0.9998	1.478	0.1228	NA	0.44	0.23	0.2	0.07	0	0.11	0.63	0.21	0.14	0.3	0.81	0.5
gene489	PPFIA2	ENSGALG00000010958	PPFIA2	0.2965	0.1076	0.9998	0.4137	0.1233	0.9998	0.1953	0.4686	0.9999	10.8	5.79	6.74	5.07	8.88	7.86	6.91	7.48	7.26	10.54	8.26	5.58
gene8230	C5H11orf16	ENSGALG00000005915	C11orf16	0.8853	0.1078	0.9998	1.2	0.1468	0.9998	0.6618	0.2802	0.9999	0.29	0.24	0.16	0.22	0.15	0.34	0.22	0.2	0.09	0.11	0.47	0.08
gene13113	PROK2			0.9177	0.1078	0.9998	1.485	0.04727	0.9069	0.554	0.4064	0.9999	1.26	2.37	3.48	1.76	0.9	5.55	5.01	0.84	1.3	1.03	2.36	1.14
gene17880	CDK5RAP3	ENSGALG00000025787	CDK5RAP3	-0.2056	0.1082	0.9998	-0.1347	0.5299	0.9998	-0.2556	0.1841	0.9999	55.74	41.47	61.85	55.35	58.56	54.3	55.29	62.81	55.86	45.96	48.01	55.58
gene6172	HMBOX1	ENSGALG00000016633	HMBOX1	0.2974	0.1083	0.9998	0.617	0.02048	0.65	0.002198	0.9927	0.9999	6.96	4.48	6.12	6.63	4.81	6.73	4.87	5.4	5.55	8.3	8.68	3.97
gene17382	LHFPL5	ENSGALG00000000897	LHFPL5	0.2478	0.1083	0.9998	0.5488	0.013	0.5406	-0.005158	0.9801	0.9999	52.75	54.62	61.93	59.14	52.75	70.06	63.42	45.69	53.49	60.08	68.94	40.34
gene16850	TMEM234			0.3207	0.1085	0.9998	0.379	0.2409	0.9998	0.2737	0.3237	0.9999	33.26	36.22	29.45	28.64	32.37	42.33	52.04	32.95	34.75	40.52	39.19	39.92
gene6673	NRK	ENSGALG00000008970	NRK	0.2416	0.1085	0.9998	0.4692	0.02181	0.6738	0.03853	0.8509	0.9999	55.36	32.79	42.06	48.98	41.57	52.74	41.19	38.9	38.94	64.3	48.82	38.91
gene4012	COLEC12	ENSGALG00000014910	COLEC12	0.2594	0.1085	0.9998	0.1988	0.4079	0.9998	0.3394	0.1139	0.9999	50.31	29.34	27.85	28.84	26.07	28.83	28.58	40.29	38.02	38.01	40.47	20.45
gene2992	MASTL	ENSGALG00000007507	MASTL	-0.3507	0.1086	0.9998	-0.7131	0.006451	0.39	0.1099	0.6975	0.9999	11.7	10.85	9.44	6.38	14.45	10.8	7.79	21.28	18.58	11.65	11.82	14.03
gene15424	MIS12	ENSGALG00000001632	MIS12	-0.3423	0.1086	0.9998	-0.6121	0.01106	0.5016	-0.03116	0.9175	0.9999	38.35	39.81	45.7	20.44	60.18	47.52	25.06	62.28	66.76	40.7	50.86	56.79
gene4366	LOC107310425			1.02	0.1086	0.9998	0.7068	0.3616	0.9998	1.309	0.126	0.9999	0.96	0.1	0.03	0.29	0.23	0.42	0.33	0.09	0.25	0.34	0.36	0.31
gene301	KCND2	ENSGALG00000009066	KCND2	0.6145	0.1086	0.9998	0.8744	0.1105	0.9998	0.3926	0.3877	0.9999	1.29	0.82	0.76	0.65	0.79	0.88	1.08	0.53	0.65	1.18	0.92	0.65
gene3818	YAE1D1	ENSGALG00000012306	YAE1D1	-0.2033	0.1088	0.9998	-0.2789	0.1816	0.9998	-0.1141	0.5609	0.9999	29.53	25.31	26.58	25.35	34.32	26.84	24.29	33.54	32.49	22.34	28.43	30.24
gene11914	FAN1	ENSGALG00000003897	FAN1	0.2844	0.1088	0.9998	0.2075	0.4344	0.9998	0.3838	0.1405	0.9999	11.08	9.39	6.47	10.41	7.18	11.83	9.75	11.94	10.01	11.52	11.31	7.89
gene9358	PSD	ENSGALG00000005680	PSD	0.2554	0.1091	0.9998	0.09117	0.6817	0.9998	0.4815	0.007638	0.4001	35.01	36.26	23.84	28.15	25.84	40.01	35.11	44.93	39.55	32.94	55.44	37.43
gene14100	LOC107321029	ENSGALG00000026717		0.4453	0.1092	0.9998	1.095	0.0002543	0.08954	-0.3782	0.224	0.9999	3.81	7.53	7.23	8.58	6.58	6.13	16.01	5.2	7.32	10.83	11.75	6.77
gene15743	SAMHD1	ENSGALG00000001231	SAMHD1	-0.2419	0.1093	0.9998	-0.1343	0.5868	0.9998	-0.3337	0.09321	0.9999	18.9	13.34	19.83	19.48	19.8	16.11	12.97	14.52	24.16	18.65	18.01	18.42
gene5308	PDCD2	ENSGALG00000011169	PDCD2	-0.3101	0.1093	0.9998	-0.4013	0.1709	0.9998	-0.2063	0.4595	0.9999	21.39	24.14	20.78	19.45	35.03	20.89	19.82	24.92	29.32	18.87	23.49	32.12
gene8281	CARS	ENSGALG00000006427	CARS	-0.1974	0.1093	0.9998	-0.1653	0.3999	0.9998	-0.213	0.2543	0.9999	48.71	42.09	45.54	42.69	54.36	35.34	40.49	46.67	55.4	37.44	47.32	46.46
gene15714	MED31	ENSGALG00000006005	MED31	-0.2189	0.1094	0.9998	-0.2376	0.2761	0.9998	-0.1804	0.3779	0.9999	59.13	64.54	56.38	68.37	80.63	61.47	70.44	85.2	78.46	55.22	64.87	75.25
gene16866	LOC107324047			-0.8581	0.1095	0.9998	-0.9649	0.1856	0.9998	-0.7038	0.3082	0.9999	0.21	0.22	0.45	0.16	0.44	0.24	0.3	0.44	0.6	0.17	0.33	0.63
gene1614	LOC107323115			-0.9175	0.1095	0.9998	-1.097	0.1714	0.9998	-0.7341	0.2933	0.9999	0.23	0.11	0.28	0.23	0.14	0.05	0.07	0.27	0.12	0.2	0.06	0.35
gene8172	LOC107314527	ENSGALG00000006550	TSPAN32	-1.179	0.1095	0.9998	0.4521	0.6095	0.9998	-2.627	0.0008009	0.09094	1.24	0.3	9.05	5.8	0.65	1.08	0.28	0.79	3.63	5.15	1.45	0.77
gene19286	TMEM38B	ENSGALG00000027472	TMEM38B	-0.277	0.1096	0.9998	-0.3035	0.2646	0.9998	-0.2374	0.3353	0.9999	17.3	16.17	13.55	16.47	23.08	12.61	15.91	15.59	18.13	12.78	13.7	21.64
gene2169	LOC107308088			1.166	0.1097	0.9998	2.881	0.00135	0.2281	-0.5316	0.4736	0.9999	1.55	0.5	0.98	0.69	1.28	0.09	0.92	0.15	0.36	0.62	5.47	0.44
gene3899	FAM65B	ENSGALG00000013624	FAM65B	0.2851	0.1097	0.9998	0.4393	0.1075	0.9998	0.1434	0.5661	0.9999	7.76	9.91	7.17	9.86	7.14	9.61	8.03	8.33	9.4	12.43	10.42	6.24
gene12859	NOL8	ENSGALG00000004750	NOL8	-0.2167	0.1097	0.9998	-0.1636	0.44	0.9998	-0.2589	0.2051	0.9999	17.8	15.73	16.51	17.69	24.63	16.83	15.53	21.23	23.25	17.44	22.94	21.24
gene4289	SLC26A7	ENSGALG00000015924	SLC26A7	0.9	0.1098	0.9998	0.1958	0.8058	0.9998	1.902	1.47e-06	0.0006929	21.09	24.99	2.05	5.04	8.16	11.79	3.61	11.61	31.32	22.98	20.79	0.53
gene18241	ADAMTSL5	ENSGALG00000024298	ADAMTSL5	-0.8746	0.1098	0.9998	0.06169	0.9266	0.9998	-1.881	0.003853	0.2756	0.88	0.52	3.41	2.1	0.84	0.37	0.92	1.61	1.62	1.98	0.95	0.67
gene8134	TSPAN4	ENSGALG00000006837	TSPAN4	0.285	0.1101	0.9998	0.6878	0.001037	0.1997	-0.09383	0.6855	0.9999	61	49.13	48.46	77.07	41.24	51.38	68.91	56.51	43.31	63.2	77.37	38.18
gene10515	HENMT1	ENSGALG00000001959	HENMT1	-0.9498	0.1103	0.9998	-1.145	0.07139	0.9998	-0.3622	0.5709	0.9999	0.95	0.3	0.71	0.55	1.06	0.64	0.82	5.2	2.55	1.98	1.43	2.04
gene20483	LOC107307900			1.052	0.1103	0.9998	0.347	0.7135	NA	1.873	0.009079	0.4414	8.33	4.55	2.32	1.25	1.63	7.36	7.88	1.06	7.47	3.89	1.13	2.73
gene10053	NRP2	ENSGALG00000008621	NRP2	0.2579	0.1104	0.9998	0.4524	0.04141	0.8774	0.1072	0.6485	0.9999	156.72	103.79	127.18	153.13	102.95	166.55	124.84	109.66	108.99	141.9	139.36	94.73
gene1360	TTF2	ENSGALG00000015249	TTF2	-0.245	0.111	0.9998	-0.2811	0.2146	0.9998	-0.1916	0.4163	0.9999	13.68	12.23	12.14	11.93	19.49	13.11	11.91	16.33	19.22	13.95	15.34	17.11
gene1608	GART	ENSGALG00000015983	GART	-0.1948	0.1112	0.9998	-0.1694	0.4076	0.9998	-0.2046	0.2863	0.9999	24.21	19.2	24.17	24.05	21.99	19.29	18.13	25.27	25.69	20.05	23.26	21.89
gene17862	CALCOCO2	ENSGALG00000001525	CALCOCO2	-0.2146	0.1112	0.9998	-0.06655	0.7446	0.9998	-0.349	0.05953	0.9999	72.37	47.78	71.02	74.33	67.37	52.38	54.2	58.59	85.78	70.63	65.27	65.15
gene6072	LOC107312272	ENSGALG00000019867	C2orf44	-0.2807	0.1113	0.9998	-0.2534	0.3194	0.9998	-0.2945	0.2503	0.9999	10.46	10.73	13.86	9.13	15.65	10.97	12.12	17.7	18.17	12.13	15.37	14.08
gene12872	TAMM41	ENSGALG00000004940	TAMM41	-0.268	0.1115	0.9998	-0.1712	0.4987	0.9998	-0.3619	0.1472	0.9999	16.93	16.05	16.6	19.27	26.78	16.89	17.15	25.02	24.45	22.82	20.39	22.01
gene31	SMO	ENSGALG00000007910	SMO	0.2885	0.1119	0.9998	0.2923	0.2679	0.9998	0.2985	0.1558	0.9999	47.28	49.57	42.42	46.93	29.94	53.76	34.72	35.07	52.04	46.85	43.45	21.3
gene16	MAPK8IP2	ENSGALG00000008430	MAPK8IP1	0.4874	0.1119	0.9998	0.5787	0.1877	0.9998	0.4294	0.2706	0.9999	4.23	4.38	4.93	3.68	2.26	6.4	5.46	4.02	3.23	4.35	3.51	2.34
gene12739	LOC107319552			1.033	0.112	0.9998	0.917	0.2758	0.9998	1.152	0.1599	0.9999	0.4	0.03	0.04	0.1	0.14	0.25	0.05	0.1	0.19	0.34	0.24	0.05
gene17532	FAM72A	ENSGALG00000000791		-0.2824	0.1122	0.9998	-0.526	0.01266	0.5368	-0.04575	0.8569	0.9999	89.82	79.26	78.16	51.98	128.34	86.22	65.84	105.15	98.15	51.75	79.78	97.24
gene16057	CDH22	ENSGALG00000007211	CDH22	-0.5946	0.1123	0.9998	-0.799	0.1138	0.9998	-0.3911	0.411	0.9999	1.36	1.81	1.22	2.09	1.67	0.69	1.06	1.77	1.55	0.97	1.13	2.44
gene17967	LOC107325233	ENSGALG00000003856	KRT9	0.4121	0.1123	0.9998	0.3193	0.427	0.9998	0.5425	0.06034	0.9999	13.59	16.93	14.17	11.64	9.81	22.49	27.32	17.47	8.93	12.69	14.75	20.57
gene2478	ENDOD1	ENSGALG00000017205	ENDOD1	0.2808	0.1123	0.9998	0.2772	0.3309	0.9998	0.2997	0.2186	0.9999	16.47	9.77	10.54	9.55	8.94	10.73	11.86	8.29	10.53	9.01	12.13	10.04
gene11699	GPR149	ENSGALG00000010337	7	-1.06	0.1125	0.9998	-0.9836	0.1959	0.9998	-1.195	0.1907	NA	0.16	0.07	0.02	0.13	0.51	0.07	0.13	0.71	0.38	0.21	0.28	0.2
gene9436	RPP30	ENSGALG00000006486	RPP30	-0.2057	0.1125	0.9998	-0.2076	0.3088	0.9998	-0.1866	0.3375	0.9999	34.99	26.54	31.38	30.99	33.48	25.13	28.46	43.83	40.38	35.26	32.71	33.35
gene1727	LOC107324566			1.44	0.1126	0.9998	0.9411	0.3815	0.9998	2.606	0.01191	NA	0.1	0.02	0	0	0.03	0.13	0.01	0.12	0.07	0.21	0.14	0
gene7024	SAP30	ENSGALG00000010750	SAP30	-0.3241	0.1126	0.9998	-0.5437	0.05267	0.937	-0.07959	0.7742	0.9999	39.24	49.01	41.55	31.42	69.93	49.01	49.97	62.91	54.02	28.67	41.34	69.35
gene15001	MYH10	ENSGALG00000001183	MYH10	0.2579	0.1128	0.9998	0.2715	0.3728	0.9998	0.2598	0.2777	0.9999	207.41	269.05	174.97	227.83	192.43	251.32	246.81	185.2	164.4	209.28	211.36	234.2
gene5941	MYOM2	ENSGALG00000016342	MYOM2	0.4831	0.1128	0.9998	-0.2129	0.5937	0.9998	1.028	0.001194	0.1261	5.76	13.72	4.19	4.37	6.05	10.55	6.29	7.28	3.1	3.99	4.74	8.06
gene15913	CABLES2	ENSGALG00000005345	CABLES2	-0.2939	0.1129	0.9998	-0.09713	0.7021	0.9998	-0.4508	0.06398	0.9999	17.79	15.41	22.73	23.14	13.95	11.92	14.11	20.99	12.01	17.45	12.78	16.96
gene18496	LOC107325765			1.458	0.113	0.9998	3.95	0.000186	0.06868	-0.3273	0.749	NA	0	0.35	1.21	0.54	0.1	1.13	0.51	0	0.23	3.09	1.04	0.07
gene13932	NUBP1	ENSGALG00000007241	NUBP1	-0.2231	0.113	0.9998	-0.3145	0.1517	0.9998	-0.1146	0.5834	0.9999	37.32	43.77	46.69	37.5	51.48	46.67	39.9	48.68	52.13	40.08	44.76	62.19
gene15748	SLA2	ENSGALG00000025948	SLA2	0.7869	0.1131	0.9998	0.89	0.19	0.9998	0.6929	0.2565	0.9999	0.85	1.69	1.13	0.7	1.41	2.82	3.22	2	0.95	1.39	2.08	0.95
gene3179	CDCA7L	ENSGALG00000010908	CDCA7L	-0.219	0.1132	0.9998	-0.2769	0.2092	0.9998	-0.1404	0.4631	0.9999	59.57	50.99	51.05	61.78	74.57	63.74	64.85	72.38	75.58	43.97	62.31	72.6
gene15415	LOC107322485	ENSGALG00000001387	SPNS2	0.3578	0.1133	0.9998	0.5425	0.0814	0.9998	0.2062	0.4337	0.9999	46.73	20.53	24.47	28.03	21.56	21.82	12.76	21.56	25.22	34.03	41.01	15.75
gene71	CHCHD3	ENSGALG00000006489	CHCHD3	-0.1921	0.1133	0.9998	-0.2564	0.1874	0.9998	-0.114	0.5272	0.9999	112.12	130.37	123.11	119.99	142.9	121.42	114.79	152.19	135.81	99.88	120.49	135.98
gene4075	CCDC178	ENSGALG00000019484	CCDC178	-1.146	0.1133	0.9998	-1.369	0.07165	0.9998	-0.3958	0.6566	NA	0.15	0.03	0.03	0.26	0.15	0.17	0.29	1.1	0.43	0.39	0.11	0.63
gene11438	PIGZ	ENSGALG00000026294	PIGZ	-0.6873	0.1137	0.9998	-0.8019	0.1938	0.9998	-0.5385	0.2991	0.9999	0.71	0.53	0.74	1.06	0.79	0.6	0.38	1.19	1.45	0.88	0.77	1.04
gene13268	FBXL21	ENSGALG00000006327	FBXL21	-0.1977	0.1137	0.9998	-0.2008	0.3248	0.9998	-0.1757	0.3613	0.9999	26.82	26.9	24.78	30.4	31.35	24.71	28.89	36.56	33.21	25.35	27.5	30.04
gene11125	LOC107317680			-0.9093	0.114	0.9998	-0.6511	0.3557	0.9998	-1.127	0.1358	0.9999	0.27	0.15	0.64	1.45	1.6	1.31	0.67	1.04	0.8	0.33	0.82	1.21
gene7706	LOC107314099	ENSGALG00000016034	ATRN	0.2082	0.1141	0.9998	0.2121	0.2946	0.9998	0.2171	0.2583	0.9999	34	21.98	23.2	22.23	21.19	24.06	19.48	22.62	24.55	27.46	24.99	18.21
gene2972	ZNF438	ENSGALG00000007266	ZNF438	-0.2405	0.1142	0.9998	-0.2931	0.2013	0.9998	-0.1677	0.4651	0.9999	11.58	11.46	11.47	9.39	15.94	10.43	11.2	15.51	16.89	12.23	10.79	12.12
gene6765	TMA16	ENSGALG00000009501	TMA16	-0.2198	0.1143	0.9998	-0.2158	0.3188	0.9998	-0.2051	0.3242	0.9999	78.43	84.95	79.47	86.08	113.58	83.78	97.94	116.05	110.77	78.08	95.73	108.18
gene9612	GPAM	ENSGALG00000008795	GPAM	-0.2808	0.1143	0.9998	-0.4555	0.06338	0.9748	-0.04116	0.8501	0.9999	8.01	6.99	6.59	7.54	7.94	7.02	6.59	14.4	10.22	9.91	8.1	10.76
gene3375	TGM4	ENSGALG00000011888	TGM4	-0.3426	0.1146	0.9998	0.3273	0.2187	0.9998	-0.8731	7.53e-06	0.002514	50.31	43.48	101.33	71.78	72.77	44.13	61.64	35.66	52.31	38.89	69.28	55.02
gene372	SLC38A1	ENSGALG00000009698	SLC38A1	0.1911	0.1147	0.9998	0.05572	0.773	0.9998	0.3381	0.04607	0.9999	46.31	42.68	34.54	32.27	38.06	46.85	37.42	36.62	46.9	41.52	43.57	40.66
gene9463	KIF11	ENSGALG00000006790	KIF11	-0.2949	0.1147	0.9998	-0.5986	0.003648	0.3211	0.05333	0.8402	0.9999	28.8	30.27	25.95	16.99	43.96	32.54	24.68	45.57	39.04	23.38	32.83	44.22
gene5854	DDX43	ENSGALG00000015928		0.9831	0.1147	0.9998	0.7763	0.2338	0.9998	1.762	0.005653	0.3454	0.71	0.57	0.12	0.25	0.16	0.58	0.68	1.37	0.56	1.81	2.38	0.98
gene10904	MPL	ENSGALG00000009965	MPL	0.5302	0.1148	0.9998	1.133	0.01278	0.5376	0.05528	0.8883	0.9999	6.05	6.54	7.22	8.4	4.2	8.53	5.61	3.02	4.7	9.68	9.74	4.15
gene7961	METTL15	ENSGALG00000012153	METTL15	0.5341	0.115	0.9998	0.3564	0.3488	0.9998	0.719	0.1278	0.9999	48.31	10.7	11.75	11.33	15.55	8	10.1	15.56	18.91	36	13.39	13.77
gene3990	EPB41L3	ENSGALG00000014770	EPB41L3	-0.3684	0.1152	0.9998	-0.1723	0.6006	0.9998	-0.5816	0.041	0.9793	4.49	4.99	10.86	5.76	8.53	7.67	6.29	9.18	7.23	4.9	12.3	11.14
gene11111	ITGB3BP	ENSGALG00000010995	ITGB3BP	-0.2787	0.1153	0.9998	-0.5039	0.0446	0.8901	-0.05038	0.8444	0.9999	28.84	27.75	26.32	18.93	39.11	26.57	20.61	33.71	34.16	20.75	27.01	34.14
gene16979	GRAMD1B	ENSGALG00000006494	GRAMD1B	0.3828	0.1153	0.9998	0.7484	0.01925	0.6445	0.05472	0.8373	0.9999	37.18	26.64	44.45	26.61	18.49	32.36	18.65	22.48	30.2	62.31	33.01	17.92
gene1419	HHLA2	ENSGALG00000022871	HHLA2	0.4373	0.1153	0.9998	1.036	0.006013	0.3885	-0.0957	0.7408	0.9999	15.29	23.9	24.71	17.59	14.95	15.29	16.91	14.62	14.47	42.85	15	9.2
gene8820	LOC107315363	ENSGALG00000011166		-0.9995	0.1154	0.9998	-1.33	0.02555	0.7164	0.4089	0.4511	0.9999	0.81	0.65	0.64	0.74	0.34	0.89	0.48	7.57	3.64	3.51	1.79	3.75
gene10833	LRRC8B	ENSGALG00000006167	LRRC8B	0.3088	0.1157	0.9998	0.3555	0.1932	0.9998	0.2687	0.2966	0.9999	19.31	10.38	8.42	13.12	11.38	11.44	9.34	14.9	14.37	20.97	17.32	9.62
gene6335	CCNB3	ENSGALG00000025810	CCNB3	-0.2827	0.1157	0.9998	-0.5996	0.002854	0.2906	0.0877	0.7328	0.9999	51.57	54.21	62.05	33.22	67.94	71.03	48.73	89.71	89.11	56.55	51.88	72.99
gene8869	TDRD9	ENSGALG00000011565	TDRD9	-0.7868	0.1158	0.9998	-0.889	0.08504	0.9998	-0.5045	0.3343	0.9999	0.69	0.98	0.82	0.67	1.79	0.68	1.24	5.09	1.89	2.9	1.37	3.63
gene10066	PDE1A	ENSGALG00000008885	PDE1A	-0.2694	0.1159	0.9998	-0.131	0.5748	0.9998	-0.3835	0.1264	0.9999	11.89	16.18	14.62	13.71	25.59	13.83	17.23	18.73	14.77	13.88	12.37	17.2
gene13803	SSTR5	ENSGALG00000005258	SS5R	-0.7338	0.1162	0.9998	-0.7024	0.0834	0.9998	-0.8046	0.0848	0.9999	3.08	1.4	3.7	3.84	6.53	3.83	5.67	22.66	9.75	13.25	8.18	13.54
gene1803	PHKA2	ENSGALG00000016518	PHKA2	0.3039	0.1162	0.9998	0.217	0.4882	0.9998	0.4217	0.08338	0.9999	9.3	9.81	8.28	7.69	7.78	13.44	14.74	9.52	12.54	9.03	8.75	8.16
gene12801	LOC107319602	ENSGALG00000002908	TRAIP	-0.5459	0.1163	0.9998	-0.885	0.05391	0.9426	-0.08305	0.8418	0.9999	5.38	6.18	6.74	3.94	6.6	5.08	5.81	12.44	12.11	3.83	6.69	7.7
gene5259	GGPS1	ENSGALG00000002604	GGPS1	-0.2195	0.1164	0.9998	-0.2975	0.1548	0.9998	-0.1073	0.5759	0.9999	47.26	44.01	46.94	49.14	51.66	49.31	49.82	81.39	62.04	52.83	54.73	61.05
gene18417	LOC107325734			-0.2389	0.117	0.9998	-0.3895	0.1015	0.9998	-0.06064	0.7656	0.9999	51.66	53.59	50.24	45.09	56.7	43.79	47.45	56.41	87.24	43.45	52.08	55.32
gene17147	SV2A	ENSGALG00000006859	SV2B	0.6181	0.1173	0.9998	0.523	0.3426	0.9998	0.738	0.1263	0.9999	1.75	2.44	1.29	1.24	0.8	1.47	2.21	1.55	1.15	1.25	1.81	1.22
gene1336	C1H3orf17	ENSGALG00000015182	C3orf17	-0.3007	0.1174	0.9998	-0.2173	0.4358	0.9998	-0.3851	0.1497	0.9999	12.37	12.53	13.6	15.28	19.54	13.02	18.5	19.83	21.44	15.53	16.57	21.14
gene3879	MSANTD3	ENSGALG00000013403	MSANTD3	-0.3233	0.1176	0.9998	-0.5152	0.125	0.9998	-0.1079	0.6909	0.9999	14.14	11.98	12.04	13.82	14.07	11.94	10.68	21.38	13.78	14.25	9.66	16.9
gene9001	CDKN3	ENSGALG00000012220	CDKN3	-0.3415	0.1176	0.9998	-0.5845	0.0716	0.9998	-0.1215	0.6288	0.9999	41.03	29.67	36.65	28.33	54.02	41.51	19.01	45.24	45.4	18.67	45.57	39.75
gene7928	ZDHHC13	ENSGALG00000004085	ZDHHC13	0.2797	0.1178	0.9998	0.1107	0.6827	0.9998	0.4626	0.06398	0.9999	25.26	26.8	17.59	12.73	22.22	21.8	16.86	20.64	26.89	24.43	25.78	17.75
gene8803	BDKRB2	ENSGALG00000011080	BDKRB2	0.4983	0.1178	0.9998	0.6001	0.193	0.9998	0.4151	0.3056	0.9999	3.97	3.24	3.07	2.09	1.9	2.48	3.85	2.53	2.05	3.61	2.73	2.55
gene19039	HAUS6	ENSGALG00000015091	HAUS6	-0.2629	0.1178	0.9998	-0.342	0.1073	0.9998	-0.1669	0.5254	0.9999	18.24	18.14	14.73	15.21	31.66	19.46	15.76	23.54	24.77	16.67	22.84	25.2
gene7380	LOC107313742			-0.5502	0.1179	0.9998	-0.2531	0.605	0.9998	-0.8527	0.0501	0.9999	1.67	0.81	1.48	1.87	3.32	1.33	1.94	1.21	2.34	1.64	1.34	2.65
gene1261	SIDT1	ENSGALG00000014812	SIDT1	-0.9984	0.1179	0.9998	-1.189	0.02554	0.7164	0.1447	0.7754	0.9999	0.9	2.02	1.07	2.08	1.19	1.95	2.07	28.51	8.15	10.96	5.71	7.71
gene17183	S100A11	ENSGALG00000009163	S100A11	0.2218	0.118	0.9998	0.2002	0.4096	0.9998	0.2586	0.1722	0.9999	663.93	643.37	534.79	486.24	638.03	722.5	717.02	535.95	566.37	545.6	702.77	703.98
gene2230	HTR2A	ENSGALG00000016992	HTR2A	0.6848	0.1181	0.9998	1.074	0.07397	0.9998	0.3559	0.5051	0.9999	0.96	0.48	0.42	0.57	0.38	0.38	0.79	0.35	0.33	0.53	0.73	0.35
gene17740	KIF18B	ENSGALG00000000878	KIF18B	-0.4286	0.1182	0.9998	-0.727	0.04052	0.8677	-0.003207	0.9925	0.9999	4.92	4.82	6.06	3.65	5.98	6.27	4.1	11.89	9.94	7.97	5.39	8.45
gene9422	FAS	ENSGALG00000006351	FAS	-0.2692	0.1183	0.9998	-0.3718	0.1354	0.9998	-0.158	0.5277	0.9999	19.47	11.12	20.04	16.09	20.58	21.84	14.01	25.29	21.13	15.76	15.47	15.66
gene12217	CTSH			0.3012	0.1184	0.9998	0.4304	0.05099	0.9249	0.1993	0.4879	0.9999	91.02	192.67	150.31	163.19	109.85	210.32	162.53	125.16	146.52	126.56	208.11	118.84
gene3643	GCM2	ENSGALG00000012768	GCM2	-1.867	0.1185	0.9998	-1.98	0.02004	0.6496	3.26	0.04597	NA	0.03	0.03	0	0	0	0.03	0.02	2.59	0.68	0.53	0.57	1.24
gene14727	SLC25A25	ENSGALG00000005095	SLC25A25	0.1817	0.1185	0.9998	0.2247	0.2675	0.9998	0.1526	0.3882	0.9999	32.46	26.94	26.82	25.51	25.25	29.25	25.17	29.12	25.26	35.5	28.37	25.7
gene4570	LOC107306776	ENSGALG00000012116	EEPD1	0.326	0.1188	0.9998	0.5751	0.05976	0.9605	0.07843	0.7743	0.9999	68.14	43.02	65.49	48.62	37.53	54.43	55.84	39.74	53.55	96.81	51.94	50.5
gene18724	PDZD2	ENSGALG00000002854	PDZD2	0.4733	0.1188	0.9998	0.0751	0.8443	0.9998	1.031	0.005352	0.3403	3.84	3.22	1.15	1.77	1.32	1.85	1.57	3.1	2.98	3.23	4.15	2.72
gene4381	ANGPT1	ENSGALG00000016083	ANG-1	0.7142	0.1189	0.9998	0.5664	0.3474	0.9998	0.8526	0.1265	0.9999	7.3	1.08	1.96	1.71	1.98	2.39	0.84	2.01	2.62	2.86	4.9	1.37
gene10867	DNASE2B	ENSGALG00000028790	DNASE2	0.3319	0.1189	0.9998	0.6993	0.005015	0.3602	-0.05294	0.8529	0.9999	29.47	19.42	20.99	38.21	17.83	28.12	29.56	27.65	23.37	49.6	29.93	19.68
gene4483	ST3GAL1	ENSGALG00000016210	ST3GAL1	0.2601	0.1189	0.9998	0.3998	0.1242	0.9998	0.1171	0.5706	0.9999	27.51	27.19	22.61	27.02	24.04	27.18	41.73	30.47	22.27	34.85	29.12	32.28
gene7146	LOC107313434	ENSGALG00000029043	LGALS1	-0.432	0.119	0.9998	-0.4258	0.2599	0.9998	-0.4279	0.1898	0.9999	32.23	44.31	66.24	33.97	43.02	31.81	24.7	85.96	81.39	77.32	48.01	43.11
gene884	RAD52	ENSGALG00000012993	RAD52	-0.5044	0.119	0.9998	-0.776	0.06762	0.9882	-0.1428	0.7278	0.9999	3.86	5.24	4.86	3.43	5.32	3.44	4.05	9.12	7.54	4.34	4.44	6.61
gene12037	TM6SF1	ENSGALG00000006027	TM6SF1	0.2967	0.1194	0.9998	0.4526	0.08771	0.9998	0.1648	0.5289	0.9999	67.82	33.18	44.71	44.36	32.31	40.52	40.76	39.74	48.55	58.68	47.03	25.12
gene18713	LOC107305842	ENSGALG00000023622	Worthington	0.4791	0.1194	0.9998	0.8542	0.04265	0.8774	0.1791	0.6508	0.9999	42.48	14.16	30.18	31.46	22.93	43.12	49.05	19.72	20.99	24.03	31.49	21.48
gene8311	C5H11orf74	ENSGALG00000007941	C11orf74	-0.3787	0.1195	0.9998	-0.4484	0.219	0.9998	-0.3004	0.3689	0.9999	16.09	28.48	25.46	21.62	32.45	20.75	21.69	26.37	26.01	18.47	17.05	30.39
gene2954	CREM	ENSGALG00000007082	CREM	0.4642	0.1196	0.9998	1.062	0.004297	0.3422	0.01434	0.9621	0.9999	53.62	74.32	110.85	45.19	59.18	93.55	54.58	32.73	39.36	149.06	42.27	49.81
gene14527	MED13L	ENSGALG00000008238	MED13L	0.2386	0.1197	0.9998	0.2653	0.1958	0.9998	0.227	0.2681	0.9999	21.35	14.17	16.94	14.87	11.69	17.11	10.94	12.46	14.05	16.57	16.25	11.63
gene10169	SSB	ENSGALG00000009677	SSB	-0.1969	0.1198	0.9998	-0.2453	0.1971	0.9998	-0.1315	0.492	0.9999	145.44	127.73	124.38	122.44	182.3	127.73	122.26	173.07	174.71	123.82	152.21	150.64
gene14960	ANGPTL2	ENSGALG00000000927	ANGPTL2	0.3173	0.1198	0.9998	0.51	0.09285	0.9998	0.1691	0.4711	0.9999	223.77	187.57	185.52	118.81	236.91	210.72	211.39	156.24	99.76	129.25	250.06	180.48
gene19083	PRUNE2	ENSGALG00000015167	PRUNE2	0.4108	0.1198	0.9998	0.5513	0.1266	0.9998	0.2533	0.4613	0.9999	1.78	2.24	1.22	2.41	1.79	2.59	4.6	2.6	2.6	2.35	2.9	2.05
gene19272	NRG1	ENSGALG00000015422	NRG1	0.7841	0.1198	0.9998	-0.06603	0.9232	0.9998	1.6	0.001485	0.1496	2.15	0.92	0.43	0.58	0.33	1.17	0.6	0.97	1.36	0.68	0.93	0.15
gene4227	CRISPLD1	ENSGALG00000015661	CRISPLD1	0.4334	0.1198	0.9998	0.7072	0.03397	0.8022	0.2114	0.5752	0.9999	37.91	10.84	16.3	22.41	12.15	13.27	16.74	9.89	9.94	27.64	16.44	18.74
gene13455	CPEB4	ENSGALG00000014074	CPEB4	0.2853	0.1198	0.9998	0.6093	0.004224	0.3383	0.03595	0.8812	0.9999	18.21	13.23	17.41	16.61	9.3	14.51	11.82	9.64	11.78	18.63	14.73	9.65
gene10996	SPATA6	ENSGALG00000010502	SPATA6	-0.29	0.12	0.9998	-0.5394	0.03333	0.8009	0.03926	0.8477	0.9999	13.38	11.07	10.37	11.05	10.4	9.19	8.05	22.76	14.64	15.79	11.39	16.08
gene16912	CCDC15	ENSGALG00000000412	CCDC15	-0.3323	0.1201	0.9998	-0.5629	0.07631	0.9998	-0.06195	0.8377	0.9999	12.19	12.39	11.07	10.14	17.35	13.15	10.51	17.68	17.79	12.17	12.97	19.79
gene5930	LOC107312130	ENSGALG00000028551		-0.354	0.1203	0.9998	-0.4647	0.1176	0.9998	-0.2158	0.467	0.9999	42.71	53.12	86.72	73.95	45.11	85.73	46.51	74.58	144.98	76.22	66.81	56.86
gene9081	CCSER2	ENSGALG00000001870	CCSER2	0.1835	0.1208	0.9998	0.279	0.1404	0.9998	0.09963	0.5727	0.9999	34.69	29.24	28.85	26.45	27.42	27.14	29.76	29.96	28.25	38.43	31.67	28.41
gene12099	AKAP13	ENSGALG00000006840	AKAP13	0.2044	0.1208	0.9998	0.2357	0.2242	0.9998	0.1899	0.3227	0.9999	26.65	21.6	23.52	22.47	16.78	25.56	22.18	22.46	21.99	26.16	21.52	18.35
gene4418	MTBP	ENSGALG00000016404	MTBP	-0.3513	0.1209	0.9998	-0.626	0.04804	0.9101	0.008208	0.9781	0.9999	8.26	7.45	6.68	6.65	9.92	8.24	6.5	15.57	11.46	8.88	8.96	12.36
gene1548	LOC107322457			-0.2835	0.121	0.9998	-0.07627	0.7931	0.9998	-0.4706	0.06107	0.9999	5.9	6.04	6.46	7.47	9.04	5.01	6.51	8.04	5.87	6.24	6.35	7.35
gene132	MEIG1	ENSGALG00000000451	MEIG1	-0.6733	0.1211	0.9998	-1.184	0.02247	0.6817	0.208	0.6492	0.9999	4.33	6.71	3.8	3.79	4.88	3.58	4.6	11.87	6.46	7.44	3.82	18.97
gene13766	RASD1	ENSGALG00000004860	RASD1	0.4652	0.1213	0.9998	0.6711	0.1256	0.9998	0.2778	0.3545	0.9999	29.91	53.43	36.38	18.82	42.43	36.05	20.71	28.02	46.29	79.71	31.96	12.92
gene19597	COL2A1	ENSGALG00000002509	COL5A2	0.7402	0.1215	0.9998	0.7732	0.1258	0.9998	0.7387	0.2369	0.9999	40.71	342.66	45.24	50.46	199.33	97.83	216.31	75.48	99.82	72.58	36.11	37.69
gene10481	ZEB2	ENSGALG00000012440	ZEB2	0.2395	0.1215	0.9998	0.4536	0.02596	0.7182	0.07142	0.7181	0.9999	90.33	54.72	64.95	70.1	60.3	67.38	53.57	51.13	60.36	77.72	72.32	44.82
gene20299	LOC107307704			-0.8051	0.1218	0.9998	-0.3983	0.5688	0.9998	-1.35	0.01541	0.5894	2.51	5.65	5.6	11.29	11.48	3.04	1.51	15.04	5.36	11.67	9.02	9.4
gene16632	ZMAT4	ENSGALG00000003470	ZMAT4	0.8131	0.122	0.9998	0.9736	0.07428	0.9998	0.6712	0.3683	0.9999	2.34	0.19	0.47	0.98	0.24	0.36	0.58	0.66	0.61	0.81	1.71	0.38
gene13641	LOC107320533			0.7408	0.1223	0.9998	0.9139	0.1505	0.9998	0.5963	0.2936	0.9999	2.27	0.45	1.2	0.81	0.47	1.22	0.68	0.34	1.36	1.97	1.22	0.46
gene746	PLA2G6	ENSGALG00000012281	PLA2G6	-0.2443	0.1223	0.9998	-0.03558	0.8795	0.9998	-0.4637	0.03482	0.9107	13.03	10.13	17.41	17.04	16.4	14.77	13.24	15.78	18.19	18.93	17.13	18.87
gene2308	NBEA	ENSGALG00000017062	NBEA	0.3271	0.1224	0.9998	0.205	0.5637	0.9998	0.4528	0.1058	0.9999	2.88	2.27	1.99	1.67	1.85	2.61	2.03	1.5	2.37	2.3	2.36	2.23
gene6423	GPC4	ENSGALG00000006080	GPC4	0.233	0.1224	0.9998	0.3226	0.187	0.9998	0.167	0.4352	0.9999	275.34	182.62	208.74	180	176.42	197.34	172.85	139.49	199.24	215.45	210.14	164.43
gene18663	LOC107305738	ENSGALG00000005812		-0.4935	0.1227	0.9998	-0.5978	0.2169	0.9998	-0.3846	0.31	0.9999	2.13	1.96	1.9	2.64	3.06	1.86	2.12	2.55	2.22	1.16	1.56	3.03
gene18596	LIPG	ENSGALG00000002712	LIPG	-0.5417	0.1227	0.9998	-1.226	0.002415	0.2649	0.1738	0.666	0.9999	171.14	228.91	167.11	53.57	303.04	194.81	121.81	238.63	589.13	109.36	146.75	122.47
gene18019	WNK4	ENSGALG00000002986	WNK4	0.602	0.123	0.9998	1.291	0.005482	0.376	0.1347	0.7721	0.9999	10.26	3.09	7.44	8.94	2.26	8.16	3.56	2.57	5.02	11.46	7.11	1.87
gene8935	SLC38A6	ENSGALG00000011893	SLC38A6	-0.2259	0.1232	0.9998	-0.1589	0.4886	0.9998	-0.2814	0.1741	0.9999	12.8	13.3	13.35	13.63	19.21	12.7	13.13	16.45	20.22	17.4	12.05	13.68
gene15071	PRPSAP1	ENSGALG00000021539	PRPSAP1	-0.2206	0.1232	0.9998	-0.1447	0.5158	0.9998	-0.2841	0.1777	0.9999	26.08	29.77	29.92	38.03	30.02	26.47	26.55	39.47	30.63	34.59	28.49	34.1
gene13819	MSRB1	ENSGALG00000005414	MSRB1	-0.1918	0.1234	0.9998	-0.1147	0.574	0.9998	-0.2525	0.1899	0.9999	68.25	64.94	68.76	69.39	78.53	53.17	63.02	81.55	66.78	69.37	61.04	72.78
gene1132	NOBOX	ENSGALG00000019041	NOBOX	-1.438	0.1236	0.9998	-1.492	0.02535	0.7164	-0.07931	0.9061	0.9999	0.27	0.08	0.22	0.13	0.21	0.21	0.44	15.85	4.56	5.05	2.86	3.81
gene16682	LOC107323924	ENSGALG00000000720		-0.2831	0.1236	0.9998	-0.1041	0.6395	0.9998	-0.4144	0.07726	0.9999	65.43	38.18	83.38	71.39	48.24	54.37	38.99	44.34	69.28	56.95	43.69	44.6
gene18658	UBAP1	ENSGALG00000021378	UBAP1	0.2979	0.124	0.9998	0.2037	0.4766	0.9998	0.4219	0.06805	0.9999	36.94	22.83	24.98	20.2	17.79	27.47	21.16	29.61	38.92	34.57	37.57	16.87
gene13292	NME5	ENSGALG00000014196	NME5	-0.3041	0.124	0.9998	-0.2098	0.4899	0.9998	-0.3952	0.1468	0.9999	7.22	6.52	7.81	8.55	7.75	5.08	8.9	10.02	8.52	7.69	7.05	10.45
gene9871	ARL4C	ENSGALG00000021021	ARL4C	0.2833	0.1243	0.9998	0.4955	0.0469	0.9048	0.07267	0.775	0.9999	19.51	12.08	17.42	18.9	12.52	21.54	17.21	19.05	17.92	28.45	19.96	12.12
gene16009	RSPO4	ENSGALG00000023640	RSPO4	0.456	0.1243	0.9998	0.1281	0.7292	0.9998	0.7868	0.03009	0.8698	93.23	240.2	134.33	56.38	141.55	242.59	238.35	191.25	103.3	84.47	99.48	127.5
gene5616	ASF1A	ENSGALG00000014887	ASF1A	-0.2158	0.1245	0.9998	-0.3143	0.1297	0.9998	-0.08542	0.6765	0.9999	50.75	47.64	44.61	43.5	62.55	46.87	49.5	79.23	62.67	52.29	51.55	59.86
gene4214	TERF1	ENSGALG00000015633	TERF1	-0.2627	0.1246	0.9998	-0.4319	0.06116	0.9624	-0.09121	0.7158	0.9999	21.04	17.9	16.58	14.51	30.12	19.78	16.31	19.13	24.24	15.27	17.59	26.47
gene12020	BLOC1S6	ENSGALG00000005736	PLDN	-0.254	0.1249	0.9998	0.1113	0.636	0.9998	-0.6005	0.002582	0.2199	41.7	38.58	50.32	61.84	77.62	47.81	67.04	46.93	63.65	45.46	50.78	51.12
gene9405	WDFY4	ENSGALG00000006165	WDFY4	0.3549	0.1249	0.9998	0.6204	0.04851	0.9101	0.05084	0.8736	0.9999	2.74	2.32	2.37	2.62	1.51	1.87	3.61	2.21	2.96	3.13	3.66	2.03
gene17757	LOC107325001			0.9254	0.1251	0.9998	2.12	0.007946	0.431	-0.189	0.7816	0.9999	1.43	0.69	2.11	1.01	0.74	1.36	0.96	0.43	0.63	3.15	3.32	0.66
gene10323	LOC107317020	ENSGALG00000002470	CYP27A1	0.2889	0.1252	0.9998	0.5254	0.03278	0.8001	-0.01039	0.9627	0.9999	19.53	17.88	15.89	19.25	20.36	19.1	23.42	25.96	18.51	36.16	32.26	22.23
gene3420	ANLN	ENSGALG00000012104	ANLN	-0.3023	0.1252	0.9998	-0.6345	0.003619	0.3211	0.02099	0.9388	0.9999	61.72	67.79	56.18	38.84	103.08	74.38	55.74	84.88	81.59	39.29	55.81	82.19
gene11669	IFT80	ENSGALG00000009559	IFT80	-0.2234	0.1252	0.9998	-0.2113	0.3776	0.9998	-0.2201	0.2805	0.9999	27.28	20.19	24.59	23.22	31.29	22.35	23.32	27.35	22.48	19.77	23.41	31.33
gene5385	FNDC1	ENSGALG00000011663	FNDC1	0.2565	0.1254	0.9998	0.5992	0.01403	0.5558	-0.008373	0.969	0.9999	196.19	144.16	153.11	184.73	147.47	157.61	141.93	109.68	118.4	162.13	194.09	116.98
gene12128	IGF1R	ENSGALG00000007039	IGF-I	0.3455	0.1256	0.9998	0.5748	0.08011	0.9998	0.1657	0.5147	0.9999	8.23	7.29	9.89	5.17	6.32	9.08	4.46	5.09	7.62	11.1	8.04	3.86
gene12641	KIAA0513	ENSGALG00000025938	KIAA0513	-0.2704	0.1257	0.9998	-0.3982	0.1463	0.9998	-0.1152	0.6308	0.9999	20.83	15.76	20.58	20.55	15.34	17.17	14.17	30.65	24.67	21.98	17.18	18.76
gene2534	LOC107308493	ENSGALG00000014066		-0.2071	0.1258	0.9998	-0.1319	0.5352	0.9998	-0.2714	0.1752	0.9999	61.49	70.13	81.36	69.43	80.88	64.35	80.56	89.24	97.99	71.07	78.18	80.3
gene19180	LOC107306314	ENSGALG00000000184	SLC27A6	-1.231	0.1259	0.9998	-0.9954	0.2782	0.9998	-1.799	0.08847	NA	0.08	0.03	0.07	0.04	0.79	0.15	0.16	1.22	0.15	0.59	0.1	0.4
gene2360	ATP8A2	ENSGALG00000017106	ATP8A2	-0.9426	0.126	0.9998	-1.219	0.07686	0.9998	0.02444	0.9632	0.9999	1.66	1.04	1.23	1.37	0.52	0.6	0.27	10.96	4.34	5.27	2.17	3.15
gene165	GSAP	ENSGALG00000008312	GSAP	-0.3091	0.1262	0.9998	-0.2496	0.3714	0.9998	-0.3691	0.1604	0.9999	6.26	6.57	7.47	8.76	9.04	7.17	9.49	12.79	11.98	11.24	7.57	10.87
gene8841	LOC107315279			0.5446	0.1262	0.9998	0.5263	0.2887	0.9998	0.581	0.1748	0.9999	1.92	2.2	1.46	1.22	1.25	1.88	2.11	1.51	2.17	3.64	1.88	1.87
gene20145	PET100			-0.2321	0.1265	0.9998	0.06754	0.7678	0.9998	-0.5206	0.007637	0.4001	37.28	40.05	51.98	57.11	59.79	43.04	41.55	51.21	40.48	53.07	55.32	57.64
gene966	PARPBP	ENSGALG00000012756	PARPBP	-0.3475	0.1266	0.9998	-0.5367	0.0904	0.9998	-0.16	0.6198	0.9999	8.17	13.02	11.87	7.66	17.52	12.35	8.53	13.85	12.65	7.45	11.62	15.53
gene11270	LOC107317907	ENSGALG00000006440		1.168	0.1267	0.9998	0.25	0.8134	0.9998	2.328	0.0003828	0.05647	1.52	1.12	0.04	0.23	0.38	0.82	0.1	0.74	1.2	0.62	1.49	0
gene17254	LOC107324487			-0.219	0.127	0.9998	-0.482	0.01601	0.5867	0.05384	0.7832	0.9999	239.56	281.35	238.17	194.46	279.29	232.04	194.32	331.56	319.66	182.16	239.93	260.15
gene15065	CYGB	ENSGALG00000001892	CYGB	-0.2546	0.127	0.9998	-0.09124	0.7178	0.9998	-0.4175	0.04207	0.9828	21.35	24.48	34.7	31.92	24.78	24.22	19.27	43.16	31.62	33.65	34.55	22.98
gene17365	LOC107324623			0.9417	0.1271	0.9998	1.617	0.06412	0.9748	0.05328	0.9332	NA	0.31	0.28	0.35	0.38	0.25	0.45	0.19	0.55	0.19	0.94	1.37	0.1
gene4722	BCL11A	ENSGALG00000007866	BCL11A	0.3462	0.1271	0.9998	0.6599	0.03605	0.8272	0.07847	0.7799	0.9999	15.63	7.43	13.65	10.77	8.09	12.61	7.96	6.41	9.3	18.55	11.83	9.42
gene8356	MADD	ENSGALG00000008181	MADD	0.1977	0.1272	0.9998	0.1207	0.5553	0.9998	0.2972	0.1258	0.9999	21.01	14.62	12.34	14.47	14.53	16.72	16.26	17.73	19.22	15.72	20.39	14.06
gene4769	STON1	ENSGALG00000009092	STON1	0.2165	0.1273	0.9998	0.479	0.01998	0.6496	-0.01148	0.9514	0.9999	113.8	97.27	105.48	114.45	89.36	104.79	113.45	93.76	80.52	109.24	125.46	89.24
gene7542	DRD5	ENSGALG00000014975	DRD5	0.933	0.1273	0.9998	0.2149	0.7951	0.9998	1.455	0.02942	0.8671	0.63	1.51	0.61	0.13	0.54	1.46	0.44	0.85	0.57	1.04	0.24	0.15
gene588	LOC107312167			-0.8416	0.1273	0.9998	-0.7701	0.3116	0.9998	-0.9092	0.1296	0.9999	0.29	0.35	1.64	0.74	0.36	0.86	0.24	0.2	1.04	0.24	1.19	1.63
gene7545	LYAR	ENSGALG00000015000	LYAR	-0.2161	0.1274	0.9998	-0.3153	0.1302	0.9998	-0.1022	0.6199	0.9999	68.04	82	65.6	69.22	101.95	74.38	78.61	91.4	94.09	59.54	63.99	82.9
gene184	LOC107325534			0.4365	0.1274	0.9998	0.7263	0.08493	0.9998	0.1956	0.5742	0.9999	2.37	1.65	2.17	1.59	1.08	1.7	1.28	0.92	1.39	2.86	1.79	1.41
gene18844	GHR	ENSGALG00000014855	GHR	0.2266	0.1275	0.9998	0.3168	0.09626	0.9998	0.1704	0.3421	0.9999	50.75	42.13	45.34	41.03	42.51	56.11	36.1	34.15	34.36	38.11	43.93	31.48
gene11106	LOC107317714			-1.904	0.1276	0.9998	-1.912	0.0317	0.7841	-1.833	0.2703	NA	0	0	0.12	0	0	0	0.21	6.73	1.61	2.32	0.45	3.15
gene6093	SLC5A6			0.3992	0.1276	0.9998	0.05664	0.8774	0.9998	0.8315	0.0007286	0.08545	30.02	46.71	19.55	17	26.27	36.58	20.59	26.43	63.63	36.9	52.18	20.67
gene4323	PTDSS1	ENSGALG00000015998	PTDSS1	-0.1889	0.1276	0.9998	-0.1521	0.4568	0.9998	-0.2112	0.274	0.9999	27.13	17.99	24.82	22.63	28.95	22.86	20.92	24.94	31.86	21.98	26.95	25.06
gene15992	TPX2	ENSGALG00000006267	TPX2	-0.2492	0.1279	0.9998	-0.5566	0.005395	0.3733	0.06083	0.7879	0.9999	86.12	79.42	79.94	54.64	110.8	95.56	67.9	103.07	110	60.83	74.73	103.35
gene17562	IRF6	ENSGALG00000001405	IRF6	-1.102	0.1279	0.9998	-1.267	0.04973	0.9177	0.02859	0.9595	0.9999	0.72	0.94	0.87	0.84	0.64	0.78	0.86	16.12	4.66	6.88	3.39	6.73
gene8180	LOC107314567	ENSGALG00000006454	SLC22A18	-1.1	0.128	0.9998	-1.339	0.04665	0.903	0.2352	0.7204	NA	0.36	0.22	0.16	0.32	0.23	0.27	0.35	4.08	1.25	1.45	1.08	2.17
gene12102	SLCO3A1	ENSGALG00000006871	SLCO3A1	0.3177	0.128	0.9998	0.4608	0.09346	0.9998	0.2317	0.2935	0.9999	12.39	15.5	12.5	9.24	12.81	13.44	8.9	7.07	10.3	10.59	10.81	5.94
gene677	NAGA	ENSGALG00000011900	NAGA	0.2544	0.1284	0.9998	0.601	0.0054	0.3733	-0.03163	0.8766	0.9999	119.4	92.59	113.34	131.06	85.04	120.65	122.13	95.68	96.14	131.68	106.89	61.66
gene10965	TSPAN1	ENSGALG00000010343	TSPAN1	-1.202	0.1284	0.9998	-1.374	0.01896	0.6406	0.4528	0.4964	0.9999	0.46	1.44	0.47	1.21	0.95	1.74	1.81	30.34	14.22	11.57	6.43	8.69
gene1615	MRPS6	ENSGALG00000027579	MRPS6	0.1982	0.1284	0.9998	0.1613	0.3938	0.9998	0.2482	0.2066	0.9999	355.12	341.45	230.47	253.08	283.8	236.71	264.92	281.43	299.75	279.37	328.28	242.91
gene9999	ORC2	ENSGALG00000008234	ORC2	-0.2963	0.1284	0.9998	-0.3863	0.1685	0.9998	-0.1686	0.5024	0.9999	11.55	10.23	10.51	10.57	14.76	10.89	8.75	20.99	17.47	14.57	15.23	14.3
gene8890	PLD4	ENSGALG00000011646	PLD4	-0.9413	0.1286	0.9998	-0.7173	0.2558	0.9998	-1.588	0.02118	0.7166	0.39	0.13	1.8	1.15	0.54	0.68	0.52	2.73	2.21	1.44	3.05	3.45
gene15811	ACTR5	ENSGALG00000003559	ACTR5	0.1949	0.1286	0.9998	0.2686	0.1739	0.9998	0.1368	0.5015	0.9999	26.25	18.07	18.22	23.04	18	22.96	24.07	20.42	22.44	23.97	22.82	19.46
gene19409	SMC2	ENSGALG00000015691	SMC2	-0.2724	0.1288	0.9998	-0.5187	0.01374	0.5519	-0.02408	0.9256	0.9999	53.62	53.18	48.29	32.78	82.76	57.07	40.21	65.09	71.88	36.16	56.21	63.23
gene9961	LOC107316447			-2.056	0.129	0.9998	-2.072	0.03194	0.787	0	1	NA	0	0	0	0	0	0	0.12	2.84	1.75	0	1.32	1.91
gene1174	VAMP1	ENSGALG00000022955	VAMP1	0.6329	0.1291	0.9998	0.4458	0.4375	0.9998	0.8848	0.06074	0.9999	4.76	2.81	1.81	1.16	2.12	2.18	1.67	3.05	4.13	4.4	4.8	1.19
gene9254	CDH23	ENSGALG00000004653	CDH23	0.2625	0.1293	0.9998	0.2823	0.2679	0.9998	0.2553	0.2152	0.9999	39.83	45.74	32.72	45.15	34.56	51.85	33.05	23.56	48.69	40.94	48.88	33.78
gene294	GPR37	ENSGALG00000027861	GPR37	0.3651	0.1293	0.9998	0.688	0.05731	0.9531	0.06848	0.8055	0.9999	7.55	9.8	8.94	7.46	12.62	13.6	17.65	9.36	5.05	9.1	10.62	10.36
gene9905	LOC107316423			-0.6947	0.1294	0.9998	-0.8993	0.1435	0.9998	-0.5229	0.3447	0.9999	1.84	1.92	1.99	0.96	4.16	1.28	1.41	1.62	1.75	1.03	1.07	3.54
gene8231	AKIP1	ENSGALG00000020510		0.2758	0.1297	0.9998	0.1712	0.5465	0.9998	0.3847	0.1286	0.9999	34.5	34.04	22.38	19.26	26.29	22.23	24.68	26.17	21.36	21.25	30.25	23.86
gene4493	COL22A1	ENSGALG00000016195	COL22A1	0.7284	0.1297	0.9998	0.7668	0.2364	0.9998	0.7106	0.1914	0.9999	3.59	1.31	1.44	0.66	1.15	0.66	0.8	1.58	0.81	2.24	1.18	0.23
gene3217	SKAP2	ENSGALG00000011051	SKAP2	0.1887	0.1297	0.9998	0.2928	0.1411	0.9998	0.1041	0.5776	0.9999	46.08	33.68	40.01	36.95	32.45	41.47	35.23	37.15	31.58	44.78	41.54	35.43
gene20302	LOC107307707	ENSGALG00000021324		1.89	0.1298	0.9998	2.257	0.08541	0.9998	1.073	0.46	NA	4.24	0	0	0	2.01	0.3	14.79	3.5	0.37	0.86	0.27	0
gene19188	SRP19	ENSGALG00000000218		-0.1882	0.1298	0.9998	-0.2479	0.2021	0.9998	-0.1086	0.5757	0.9999	105.53	119.98	100.36	108.69	141.02	105.6	110.28	152.84	136.36	105.16	116.36	128.04
gene2278	LOC107308193	ENSGALG00000017031		-0.8357	0.1298	0.9998	-0.9642	0.04162	0.8774	-0.1929	0.5504	0.9999	10.11	7.37	9.61	10.04	12.69	11.61	10.28	128.61	43.63	59.06	39.88	47.75
gene10696	C8H1orf112	ENSGALG00000003368	C1orf112	-0.4138	0.1305	0.9998	-0.6115	0.0905	0.9998	-0.1076	0.7491	0.9999	5.04	4.84	4.51	4.96	5.03	3.91	3.82	10.71	9.58	6.62	6.73	7.21
gene6368	F8	ENSGALG00000005077	F8	0.3025	0.1306	0.9998	0.6684	0.03102	0.7751	-0.04451	0.8554	0.9999	5.98	5.76	6.95	6.68	6.07	7.83	10.54	5.18	4.92	7.06	7.31	6.58
gene15713	SLC13A5	ENSGALG00000005995	SLC13A5	-1.166	0.1309	0.9998	-1.976	0.02206	0.6748	-0.2114	0.8261	0.9999	0.09	1.7	0.37	0.21	1.67	0.08	0.89	0.54	2.79	0.23	0.05	1.81
gene2472	LOC107308418			-0.8115	0.131	0.9998	-0.6856	0.3548	0.9998	-0.9226	0.1627	0.9999	0.36	0.56	0.61	0.44	1.62	0.51	0.59	0.37	1.39	0.5	0.4	0.8
gene8894	CDCA4	ENSGALG00000011692	CDCA4	-0.2009	0.1313	0.9998	-0.2578	0.2117	0.9998	-0.1289	0.5041	0.9999	65.93	66.98	63.23	56.45	85.26	58.45	62.23	79.58	72.71	48.29	67.36	73.09
gene5186	LOC107311256			-0.3387	0.1315	0.9998	-0.3324	0.3177	0.9998	-0.3255	0.2798	0.9999	42.67	47.36	49.43	47.1	81.45	54.71	73.53	73.1	75.41	57.65	39.8	81.59
gene15268	LOC107322074			-1.182	0.1316	0.9998	-1.402	0.0506	0.923	-0.1365	0.8856	NA	0.07	0.02	0	0.07	0.09	0.07	0.1	0.67	0.3	0.23	0.15	0.35
gene10974	LOC107317595	ENSGALG00000010417		-0.9799	0.1316	0.9998	-1.494	0.03674	0.8306	0.153	0.8501	NA	0.03	0.13	0.05	0.17	0.05	0.14	0.06	0.35	0.33	0.11	0.2	0.41
gene19367	RASGRF2	ENSGALG00000015598	RASGRF2	0.4329	0.1317	0.9998	0.7739	0.07314	0.9998	0.171	0.5725	0.9999	3.41	4.44	3.29	2.43	5.3	4.76	3.91	2.09	1.16	4.11	4.3	4.19
gene6298	CYSLTR1	ENSGALG00000004128	CYSLTR1	0.5038	0.1317	0.9998	0.6079	0.1053	0.9998	0.4509	0.1948	0.9999	76.29	20.16	39.54	32.88	21.68	38.75	11.06	20.64	25.69	36.02	34.59	9.58
gene13885	NDE1	ENSGALG00000006500	NDE1	-0.2305	0.1317	0.9998	-0.356	0.08602	0.9998	-0.08593	0.717	0.9999	55.13	50.1	47.93	35.6	76.03	48.15	48.93	64.38	67.94	39.59	53.48	60.37
gene1341	LOC107319971	ENSGALG00000019231	CD200R1	-0.4138	0.1317	0.9998	-0.05777	0.8798	0.9998	-0.7566	0.03335	0.8933	9.38	6.08	16.44	16.85	7.32	9.45	6.69	12.41	15.76	13.41	12.03	6.99
gene11591	USP13	ENSGALG00000008909	USP13	-0.6723	0.1318	0.9998	-0.969	0.0343	0.8062	-0.04713	0.9289	0.9999	2.74	0.74	1.54	2.12	0.95	1.2	1.52	6.84	4.51	3.38	1.95	2.76
gene3245	SCRN1	ENSGALG00000011176	SCRN1	-0.7306	0.1321	0.9998	-0.9689	0.09841	0.9998	-0.2058	0.6714	0.9999	1.44	1.34	1.21	1.44	1.55	0.96	0.99	7.4	2.44	2.88	2.33	2.79
gene3852	RP9	ENSGALG00000019605	RP9	-0.2089	0.1321	0.9998	-0.05775	0.8062	0.9998	-0.3436	0.08181	0.9999	25.91	25.55	31.04	31.9	31.68	24.91	29.48	26.31	34.45	27.22	27.21	31.76
gene4034	LAMA3	ENSGALG00000015056	LAMA3	0.4183	0.1324	0.9998	0.599	0.1535	0.9998	0.2645	0.4392	0.9999	2.45	1.62	2.54	1.55	1.48	2.84	1.59	1.46	1.01	2.79	2.59	2.26
gene4765	LOC107310855			0.9677	0.1324	0.9998	1.571	0.04242	0.8774	-0.3371	0.6125	0.9999	0.36	0.19	0.34	0.52	0.13	0.26	0.26	0.51	0.35	0.73	2.73	0.41
gene14334	LOC107321228	ENSGALG00000005778		-0.3966	0.1325	0.9998	-0.5416	0.07305	0.9998	-0.1262	0.6683	0.9999	12	8.65	10.93	9.73	10.43	8.71	12.58	30.89	18.1	15.31	14.65	16.52
gene3567	IRF4	ENSGALG00000012830	IRF-4	-0.9449	0.1326	0.9998	-1.134	0.1369	0.9998	-0.467	0.4963	0.9999	0.54	0.13	0.57	0.33	0.27	0.22	0.28	2.42	0.72	1.1	0.3	0.7
gene9492	CPN1	ENSGALG00000007090	CPN1	0.3425	0.1327	0.9998	0.2154	0.5666	0.9998	0.4716	0.04726	0.9999	24.84	28.2	16.97	15.67	21.6	23.71	28.38	24.47	12.21	12.95	18.31	18.58
gene10789	F3	ENSGALG00000005619	F3	0.2371	0.1328	0.9998	0.0763	0.7482	0.9998	0.3891	0.03765	0.9434	93.86	107.21	78.4	62.39	84.42	99.74	87.37	85.24	60.4	61.57	81.44	85.87
gene3634	LOC107309667	ENSGALG00000012452	MIS18BP1	-0.7742	0.1328	0.9998	-0.6592	0.3026	0.9998	-0.9287	0.167	0.9999	0.12	0.24	0.29	0.15	0.74	0.26	0.19	0.6	0.65	0.34	0.48	0.41
gene17877	SNX11	ENSGALG00000017553		-0.2975	0.133	0.9998	-0.5377	0.08939	0.9998	-0.03508	0.8984	0.9999	17.45	17.61	17.05	14.45	18.39	14.75	14.68	24.47	21.68	13.42	14.65	19.7
gene11898	ICE2	ENSGALG00000003763	ICE2	-0.2217	0.1331	0.9998	-0.2723	0.237	0.9998	-0.1661	0.4209	0.9999	21.18	14.41	17.27	18.59	18.94	14.79	11.83	18.45	16.32	15.06	15.79	19.18
gene11051	CDCP2	ENSGALG00000010752	CDCP2	0.8545	0.1332	0.9998	1.984	0.008774	0.4502	-0.02956	0.9613	0.9999	1.15	0.48	0.42	0.6	1.34	0.79	0.35	0.33	0.35	1.85	1.61	0.31
gene18406	PDE1B			1.082	0.1333	0.9998	1.314	0.1344	0.9998	0.7698	0.3684	0.9999	1.39	0.14	1.12	0.09	0.24	1.07	0.91	0.41	1.5	1.88	1.72	0.03
gene19068	GDA	ENSGALG00000015141	GDA	0.2805	0.1333	0.9998	0.383	0.1737	0.9998	0.1693	0.4942	0.9999	4.58	4.72	3.81	3.36	4.33	3.93	4.92	3.51	5.36	5.84	6.81	5.23
gene634	APOLD1	ENSGALG00000011784	APOLD1	-0.2366	0.1335	0.9998	-0.3107	0.2269	0.9998	-0.1441	0.4792	0.9999	30.33	24.83	34.42	23.87	34.65	31.12	34.64	36.21	33.65	19.88	23.61	34.12
gene18531	STAT2			-0.2725	0.1335	0.9998	-0.05695	0.8321	0.9998	-0.4663	0.04106	0.9793	22.25	22.31	37.25	34.52	23.9	26.55	22.26	20.87	37.7	33.99	22.39	27.46
gene1531	ROBO1	ENSGALG00000015511	ROBO1	-0.2614	0.1336	0.9998	-0.307	0.2778	0.9998	-0.21	0.3788	0.9999	7.63	5.47	7.95	8.3	7.73	8.25	4.5	8.47	7.69	7.27	7.13	8.23
gene8182	LOC107314568	ENSGALG00000006447	PHLDA2	-0.5222	0.1337	0.9998	-0.7486	0.08539	0.9998	-0.1292	0.7327	0.9999	8.52	8.02	10.81	6.83	11.2	10.45	7.88	31.77	15.28	19.59	9.59	17.92
gene7059	FGF5	ENSGALG00000010893	FGF5	-1.417	0.134	0.9998	-1.506	0.09657	0.9998	-0.5936	0.5469	NA	0.05	0.06	0.02	0.07	0.08	0	0.04	1.6	0.51	0.69	0.13	0.4
gene9705	CUZD1	ENSGALG00000023421	CUZD1	-1.58	0.1341	0.9998	-1.682	0.01478	0.5659	1.66	0.08704	NA	0.17	0.04	0.08	0.08	0.08	0.61	0.31	18.1	7.94	5.38	4.32	6.88
gene4157	BHLHE22	ENSGALG00000005718	BHLHE23	-0.8483	0.1342	0.9998	-0.4895	0.5078	0.9998	-1.086	0.115	0.9999	0.09	0.33	0.91	0.45	0.4	0.41	0.12	0.26	0.31	0.32	0.28	0.46
gene893	IQSEC3	ENSGALG00000012975	IQSEC3	-0.5924	0.1343	0.9998	-1.26	0.01936	0.6445	-0.04947	0.9082	0.9999	1.37	3.8	1.57	3.48	3.7	3.36	1.67	1.41	3.04	1.02	1.88	6.92
gene15353	CDCA8			-0.2476	0.1343	0.9998	-0.378	0.08973	0.9998	-0.09755	0.6875	0.9999	86.83	87.41	75.16	67.03	134.53	89.14	72.33	116.58	141.6	76.8	98.97	83.34
gene11920	LOC107318601			-0.877	0.1345	0.9998	-0.2725	0.7273	0.9998	-1.215	0.05825	0.9999	0.17	0.19	0.33	0.19	0.4	0.05	0.17	0.09	0.19	0.11	0.04	0.14
gene3719	KIAA0319	ENSGALG00000012660	KIAA0319	-1.444	0.1345	0.9998	-1.441	0.07858	0.9998	-1.534	0.1366	NA	0.03	0	0.03	0.05	0.26	0.09	0.03	2.09	0.75	0.9	0.43	0.93
gene15898	PPP1R3D	ENSGALG00000021220	PPP1R3D	-0.3116	0.1345	0.9998	-0.1598	0.5128	0.9998	-0.5022	0.04685	0.9999	10.81	8.43	9.18	10.79	16.38	7.09	11.74	21.6	16.83	14.6	15.55	11.11
gene20151	LOC107307543			0.724	0.1347	0.9998	1.057	0.14	0.9998	0.444	0.4065	0.9999	5.89	4.69	3.68	2.78	4.39	4.67	3.83	3.18	4.15	7.81	4.85	1.04
gene9690	PLPP4	ENSGALG00000029020	PLPP4	-0.8987	0.1347	0.9998	-0.7456	0.1347	0.9998	-1.542	0.009183	0.4414	0.47	0.51	1.11	0.56	2.76	0.57	1.88	4.6	3.61	1.87	5.57	7.79
gene2424	GUCY1A2	ENSGALG00000017173	GUCY1A2	0.2976	0.135	0.9998	0.429	0.1326	0.9998	0.2016	0.4402	0.9999	93.02	44.01	59.36	58.72	46.34	59.7	35.37	35.25	50.01	67.26	65.43	44.42
gene11540	ABCC5	ENSGALG00000008369	ABCC5	0.2531	0.1351	0.9998	0.2294	0.3752	0.9998	0.2887	0.1524	0.9999	69.4	46.57	52.71	34.74	48.38	54.89	40.74	42.29	74.05	68.06	62.25	37.17
gene1796	ARX			-0.1989	0.1352	0.9998	-0.01284	0.9493	0.9998	-0.3667	0.05134	0.9999	63.78	78.78	94	98.96	91.73	82.93	84.75	80.96	88.12	77.88	89.77	99.29
gene5073	LOC107311164			-1.632	0.1355	0.9998	-1.693	0.003239	0.3046	1.085	0.3361	NA	0.13	0	0.17	0.06	0.04	0.49	1.73	20.3	5.36	4.15	4.87	10.37
gene8131	CD151	ENSGALG00000006856	CD151	0.1945	0.1357	0.9998	0.2923	0.1775	0.9998	0.1186	0.5168	0.9999	161.21	168.89	153.33	149.62	146.08	169.02	180.39	154.37	136.32	167.72	152.25	142.82
gene3755	TRIP13	ENSGALG00000012508	TRIP13	-0.3058	0.1357	0.9998	-0.5568	0.05315	0.9383	-0.002574	0.9927	0.9999	18.76	17.64	15.82	12.73	23.57	16.78	16	27.47	26.32	14.11	20.08	24.23
gene12039	BNC1	ENSGALG00000006041	BNC1	0.3236	0.1358	0.9998	0.1705	0.5883	0.9998	0.4931	0.08181	0.9999	12.79	10.38	4.28	8.29	10.02	9.48	12.18	10.16	10.51	6.73	8.74	5.92
gene638	LOC107312500	ENSGALG00000011799		-0.6981	0.136	0.9998	-0.5458	0.3336	0.9998	-0.8574	0.1615	0.9999	2.15	2.69	2.28	1.59	5.83	0.57	1.85	6.28	1.91	2.81	2.42	2.68
gene16853	CCDC28B	ENSGALG00000003241	CCDC28B	-0.4368	0.1361	0.9998	-0.1332	0.7389	0.9998	-0.7369	0.0634	0.9999	5.25	11.19	11.98	14.1	12.64	7.03	10.44	13.11	11.7	10.69	9.65	10.97
gene9250	AIFM2	ENSGALG00000004777	AIFM2	-0.3326	0.1362	0.9998	-0.3499	0.2965	0.9998	-0.2997	0.3488	0.9999	16.85	12.54	18.99	14.97	12.73	9.72	10.75	19.93	20.38	17.63	14.41	16.86
gene13894	XYLT1	ENSGALG00000006757	XYLT1	0.3291	0.1365	0.9998	0.02708	0.9362	0.9998	0.6389	0.005063	0.3316	6.49	6.74	3.17	4.76	4.07	5.9	3.26	4.98	8.24	6.56	5.76	2.89
gene13312	MAML1	ENSGALG00000005929	MAML1	0.1802	0.1368	0.9998	0.2694	0.1617	0.9998	0.1144	0.5319	0.9999	21.91	16.35	18.2	17.71	15.82	19.43	17.38	16.12	17	19.3	17.64	14.54
gene1256	FAM46C	ENSGALG00000014453	FAM46C	-0.9803	0.1368	0.9998	-1.184	0.03838	0.8519	0.3551	0.3492	0.9999	3.12	2.28	1.4	2.14	2.23	2.19	1.95	40.68	16.43	21.92	6.81	14.72
gene1829	ASB9	ENSGALG00000016563	ASB9	-0.5024	0.1369	0.9998	-0.7003	0.1024	0.9998	-0.2927	0.5223	0.9999	14.79	2.8	6.27	9.86	10.55	5.34	4.15	10.38	17.75	7.34	8.07	5.43
gene2445	LOC107308407	ENSGALG00000019060	MMP27	0.5477	0.137	0.9998	0.8274	0.1484	0.9998	0.3038	0.3981	0.9999	15.53	9.47	5.81	11.28	14.6	15.32	17.83	2.81	4.64	11.22	13.89	17.62
gene5461	SYNJ2	ENSGALG00000013727	SYNJ2	0.2381	0.137	0.9998	0.3704	0.1588	0.9998	0.1273	0.5263	0.9999	29.53	23.8	28.69	19.82	20.56	24.28	34.38	19.18	19.69	23.56	23.26	27.86
gene1329	CLDND1	ENSGALG00000027337	CLDND1	-0.1755	0.137	0.9998	-0.1077	0.582	0.9998	-0.227	0.1958	0.9999	91.4	67.64	85.23	89.63	93.6	77.1	89.34	92.72	105.55	81.06	79.31	87.75
gene5322	THBS2	ENSGALG00000011200	THBS2	-0.2345	0.1371	0.9998	-0.398	0.1319	0.9998	-0.07318	0.7388	0.9999	142.87	177.7	168.44	160.72	197.33	189.28	132.87	163.6	239.39	120.95	162.18	176.74
gene16324	MFAP2	ENSGALG00000027326	MFAP2	-0.2311	0.1371	0.9998	-0.4508	0.05318	0.9383	-0.002484	0.9901	0.9999	69.51	57.74	71.79	69.16	64.42	83.46	42.67	83.37	101.2	81.06	58.12	75.63
gene2518	FZD4	ENSGALG00000017242	7	0.2378	0.1372	0.9998	0.2131	0.2566	0.9998	0.2658	0.1691	0.9999	78.67	55.77	57.72	63.56	49.76	77.83	44.25	46.32	47.07	56.55	54.29	47.08
gene3443	SLC6A19	ENSGALG00000019527	SLC6A19	-1.524	0.1372	0.9998	-1.708	0.03998	0.8638	1.073	0.4039	NA	0.04	0	0.03	0	0.02	0.1	0.06	1.78	0.86	0.39	0.44	0.39
gene6395	GDPD2	ENSGALG00000005842	GDPD2	-1.687	0.1374	0.9998	-1.75	0.01787	0.619	0.9622	0.3559	NA	0.19	0	0.12	0.16	0.02	0.4	0.32	24.01	7.53	8.13	2.81	7.31
gene1355	LOC107320485	ENSGALG00000015235	scyc1	-1.193	0.1375	0.9998	-0.1477	0.8952	NA	-1.996	0.01645	0.6036	0.77	0.39	3.56	2.25	0.35	0.42	0	0.36	2.23	0.66	1.74	0.19
gene6716	NPY2R	ENSGALG00000009280	7	-0.7933	0.1375	0.9998	-0.3134	0.6155	0.9998	-1.301	0.07079	0.9999	0.42	0.36	1.32	0.86	0.13	0.19	0.53	0.6	0.67	0.3	0.67	0.72
gene16616	BAG4	ENSGALG00000003254	BAG4	-0.2856	0.1376	0.9998	-0.3913	0.1913	0.9998	-0.1474	0.5319	0.9999	18.3	16.13	20.72	16.37	19.06	17.59	13.98	34.56	21.93	25.49	16.88	21.08
gene3581	PHLPP1	ENSGALG00000012888	PHLPP1	0.2212	0.1376	0.9998	-0.06036	0.7743	0.9998	0.5296	0.01027	0.4679	15.37	15.76	8.95	9.17	11.6	12.73	10.57	13.74	15.35	12.78	14.46	12.4
gene7137	PPP1R3B	ENSGALG00000027275	PPP1R3B	-0.6556	0.1379	0.9998	-0.8543	0.02149	0.6682	0.007607	0.9825	0.9999	7.08	3.81	3.79	5.38	5.92	4.81	8.43	35.89	16.85	21.15	7.92	18.3
gene16037	LOC107323041	ENSGALG00000028957		-0.751	0.1383	0.9998	-0.9187	0.1802	0.9998	-0.4967	0.4303	0.9999	0.87	0.6	0.7	1.23	1.35	0.93	0.71	2.08	2.54	1.27	1.03	1.4
gene6413	DOCK11	ENSGALG00000006017	DOCK11	0.325	0.1383	0.9998	0.7414	0.0252	0.7164	-0.08373	0.6812	0.9999	16.73	19.72	18.82	14.08	21.27	15.62	30.02	12.79	9.01	18.13	22.59	22.77
gene7579	CPZ	ENSGALG00000015597	CPZ	0.3678	0.1383	0.9998	-0.1809	0.5703	0.9998	0.8804	0.0005065	0.06588	56.08	76.22	28.1	52.63	35.55	86.5	35.84	29.47	56.68	43.77	63.22	80.94
gene14566	TAP1	ENSGALG00000026269	TAP1	-0.4881	0.1385	0.9998	-0.2059	0.6645	0.9998	-0.8148	0.03271	0.8906	5.06	3.32	8.05	7.86	5.3	4.07	4.95	3.47	10.99	7.66	5.97	7.97
gene16651	RPS6KA1	ENSGALG00000000366	RPS6KA1	0.2481	0.1386	0.9998	0.3704	0.1371	0.9998	0.1508	0.5189	0.9999	21.79	15.06	16.43	18.13	11.99	16.58	14.44	16.56	15.32	20.71	17.3	10.93
gene16109	DOK5	ENSGALG00000007786	DOK5	1.067	0.1387	0.9998	2.423	0.00165	0.2281	0.05439	0.9518	0.9999	0.66	1.41	6.55	0.54	7.98	13.74	17.12	1.13	2.93	1.22	8.09	1.4
gene6743	FNIP2	ENSGALG00000020251	FNIP2	-0.2176	0.1387	0.9998	-0.3155	0.1529	0.9998	-0.08595	0.6578	0.9999	10.56	8.4	8.93	9.56	10.1	8.74	8.69	16.08	12	12.06	9.4	11.46
gene14869	LOC107321689			-1.789	0.1388	0.9998	-1.772	0.02239	0.6806	-3.105	0.06734	NA	0	0	0.05	0.05	0.03	0	0.17	6.92	2.57	1.8	1.21	1.73
gene1526	CADM2	ENSGALG00000015499	CADM2	0.633	0.1389	0.9998	1.109	0.05694	0.95	0.09505	0.8414	0.9999	2.6	2.12	2.86	1.36	2.12	2.24	4.51	2.29	0.93	4.38	2.6	2.4
gene14459	PLA2G3			0.5374	0.1389	0.9998	0.6073	0.2338	0.9998	0.464	0.276	0.9999	6.49	18.26	10.18	5.63	8.71	9.21	6.43	7.42	18	21.68	15.43	4.54
gene8505	RYR3	ENSGALG00000009705	RYR3	-1.333	0.139	0.9998	-1.623	0.03836	0.8519	1.022	0.2949	NA	0.01	0.03	0	0.02	0.01	0.02	0.03	0.48	0.12	0.12	0.08	0.12
gene5177	LOC107311219			0.6047	0.1392	0.9998	0.5611	0.2654	0.9998	0.6948	0.1693	0.9999	2.33	3.16	2.64	1.54	2.19	5.02	4.11	4.57	3.8	5.43	6.39	2.98
gene8913	SGPP1			0.1751	0.1394	0.9998	0.23	0.2436	0.9998	0.1362	0.4667	0.9999	15.69	14.17	13.79	11.95	15.27	16.33	15.81	13.6	15.11	15.93	15.4	13.81
gene10541	C8H1orf53	ENSGALG00000002224	C1orf53	0.266	0.1394	0.9998	0.3516	0.2385	0.9998	0.1964	0.3866	0.9999	62.79	82.73	61.77	63.48	69.25	81.57	106.83	60.16	65.68	60.1	82.66	82.4
gene8155	SYT8	ENSGALG00000006602	SYT8	0.7417	0.1395	0.9998	1.147	0.07412	0.9998	0.1257	0.8344	0.9999	0.19	0.1	0.17	0.09	0.18	0.22	0.4	0.23	0.14	0.29	0.45	0.18
gene15273	LOC107321971	ENSGALG00000027190	COX11	0.2322	0.1397	0.9998	0.09251	0.6607	0.9998	0.3999	0.08647	0.9999	49.57	51.87	28.58	39.45	30.86	32.32	38.46	39.11	55.42	48.83	45.35	36.81
gene3469	LOC107309482			-0.864	0.1398	0.9998	-1.229	0.06954	0.9998	0.01078	0.9869	0.9999	0.78	2.08	1.27	1.68	2.19	2.39	3.2	11.22	4.41	2.85	1.93	4.53
gene12854	CENPP	ENSGALG00000004687	CENPP	-0.2804	0.1399	0.9998	-0.5641	0.03044	0.7716	0.02935	0.9143	0.9999	36.56	32.27	31.28	20.87	44.68	32.2	26.63	50.27	41.92	26.68	32.3	41.43
gene13716	TTYH3	ENSGALG00000004310	TTYH3	0.2234	0.1399	0.9998	0.2014	0.4348	0.9998	0.2592	0.2148	0.9999	145.48	175.46	145.96	115.16	147.53	177.57	131.99	144.69	203.02	191.26	188.09	120.68
gene5902	COL21A1	ENSGALG00000016292	COL21A1	-0.5128	0.14	0.9998	-0.6426	0.1831	0.9998	-0.4102	0.3106	0.9999	2.81	3.4	2.87	2.93	4.3	1.53	1.83	3.45	2.83	1.59	1.48	1.92
gene1660	BACE2	ENSGALG00000016139	BACE2	0.196	0.1401	0.9998	-0.0006407	0.9974	0.9998	0.387	0.03572	0.92	39.11	46.61	31.38	29.96	35.36	43.26	32.61	36.68	41.54	35.07	34.75	30.35
gene13744	LOC107320634			-0.7001	0.1403	0.9998	-1.462	0.02883	0.7483	0.06394	0.8886	0.9999	1.63	1.53	1.05	1.97	1.43	1.63	1.57	4.5	2.31	0.61	0.43	1.2
gene10181	BBS5	ENSGALG00000009846	BBS5	-0.2014	0.1405	0.9998	-0.2167	0.3053	0.9998	-0.1683	0.4254	0.9999	39.64	42.66	36.65	38.7	56.58	37.45	42	53.7	46.92	35.94	44.05	49.43
gene20239	CNN1	ENSGALG00000027777	CNN2	0.4055	0.1406	0.9998	0.789	0.05011	0.9195	-0.01286	0.9603	0.9999	65.07	100.84	61.93	104.35	67.14	69.92	169.72	90.74	28.17	100.76	88.86	102.38
gene405	TBC1D30	ENSGALG00000009859	TBC1D30	0.2495	0.1408	0.9998	0.1111	0.6707	0.9998	0.413	0.07505	0.9999	11.45	12.84	7.02	9.5	8.7	10.04	10.57	12.45	9.34	13.51	9.28	10.77
gene9888	NAB1	ENSGALG00000002248	NAB1	0.1853	0.1409	0.9998	0.268	0.1622	0.9998	0.1251	0.4919	0.9999	88.52	58.27	60.21	65.06	65.69	68.13	70.3	59.77	61.11	64	70.72	59.36
gene3682	CD83	ENSGALG00000027133	CD83	0.6097	0.1409	0.9998	0.7622	0.1734	0.9998	0.444	0.3755	0.9999	3.18	1.3	1.42	2.04	1.18	2.1	1.98	1.54	1.92	4.51	2.03	1.77
gene95	LOC107315547	ENSGALG00000026622		-0.7366	0.1409	0.9998	-0.8885	0.04748	0.9087	-0.1602	0.7063	0.9999	6.05	3.49	5.92	5.55	4.64	5.37	6.03	43.55	19.93	22.18	14.21	18.1
gene11258	PROCR	ENSGALG00000006547	PROCR	0.5256	0.1409	0.9998	0.7351	0.04813	0.9101	0.3905	0.4065	0.9999	226.29	54.39	149.12	85.06	32.74	89.36	59.16	78.64	71.94	59.28	177.78	36.2
gene20045	PSMB5			0.201	0.141	0.9998	0.008428	0.9654	0.9998	0.3901	0.04517	0.9999	166.05	224.07	135.18	143.92	150.33	183.09	138.25	154.41	181.86	150.2	177.43	151.83
gene15997	REM1	ENSGALG00000023636	REM1	-0.355	0.1411	0.9998	-0.3457	0.275	0.9998	-0.3386	0.225	0.9999	38.8	74.36	58.5	51.23	84.55	41.7	104.14	78.05	91	42.89	64.08	118.6
gene16477	MXD1	ENSGALG00000013882	MXD1	0.2431	0.1412	0.9998	0.4171	0.08023	0.9998	0.1086	0.6038	0.9999	24.4	16.66	19.97	21.07	17.07	23.61	15.63	13.8	18.68	24.89	19.45	14.63
gene18854	PAIP1	ENSGALG00000014867	PAIP1	-0.1677	0.1412	0.9998	-0.148	0.4411	0.9998	-0.172	0.3173	0.9999	50.65	45.7	50.95	50.2	57.07	47.65	42.4	62.13	56.54	47.51	53.46	48.9
gene11966	WDR72	ENSGALG00000004545	WDR72	-1.653	0.1412	0.9998	-1.804	0.04968	0.9177	1.415	0.3158	NA	0	0.02	0	0.02	0	0.03	0.01	1.08	0.23	0.19	0.21	0.19
gene16954	ADAMTS8	ENSGALG00000001370	ADAMTS8	0.4144	0.1415	0.9998	0.4181	0.3419	0.9998	0.4221	0.0809	0.9999	69.11	94.97	44.65	52.81	84.4	82.97	115.49	50.27	31.93	79.27	102.84	148.68
gene8630	MIPOL1	ENSGALG00000010118	MIPOL1	-0.5032	0.1416	0.9998	-0.8488	0.04368	0.8852	-0.1959	0.6734	0.9999	2.58	1.84	1.07	1.28	4.21	1.43	0.77	2.33	2.34	1.61	1.77	3.04
gene13699	PSMG3	ENSGALG00000004203	PSMG3	-0.2057	0.1416	0.9998	-0.2594	0.2535	0.9998	-0.1394	0.5117	0.9999	60.31	63.87	55.26	62.47	78.44	57.78	56.07	72.65	69.52	53.05	58.28	69.7
gene18883	GPX8	ENSGALG00000026704	GPX8	-0.2141	0.1417	0.9998	-0.235	0.3055	0.9998	-0.1823	0.374	0.9999	77.89	103.85	87.86	100.94	119.44	94.72	87.47	96.23	86.79	83.23	82.74	130.45
gene8359	ACP2	ENSGALG00000008211	ACP2	0.1857	0.1417	0.9998	0.2957	0.1463	0.9998	0.09557	0.5885	0.9999	59.66	58.91	52.25	57.52	49.39	55.87	56.47	53.57	63.42	57.95	68.05	40.62
gene15709	LOC107322778	ENSGALG00000023485		-0.4229	0.1417	0.9998	-0.2484	0.5658	0.9998	-0.5905	0.1001	0.9999	6.57	7.32	11.47	12.05	8.16	7.66	8.97	6.56	14.83	8.16	8.55	10.94
gene1414	LOC107321238			0.8391	0.1418	0.9998	0.7309	0.3562	NA	0.9613	0.1836	0.9999	0.09	0.08	0.03	0.04	0.02	0.02	0.03	0.05	0.03	0.1	0.04	0.03
gene15920	OGFR	ENSGALG00000005609	OGFR	-0.2561	0.1422	0.9998	-0.02546	0.9127	0.9998	-0.4739	0.04365	0.9883	30.25	24.14	43.05	38.72	23.14	23.61	19.33	32.06	33.23	40.6	31.25	31.27
gene15315	FADS6	ENSGALG00000007770	FADS6	-0.8965	0.1422	0.9998	-1.21	0.08924	0.9998	-0.0441	0.9427	0.9999	0.44	0.59	0.51	0.26	0.62	0.35	0.33	3.51	1.98	0.91	1.3	0.68
gene3265	SGOL1	ENSGALG00000011281	SGOL1	-0.3098	0.1423	0.9998	-0.5279	0.0163	0.5884	-0.03185	0.9195	0.9999	22.19	19.8	18.55	10.99	34.07	21.4	18.27	32.24	32.88	22.9	24.01	33.45
gene20354	LYPD3			-0.7326	0.1423	0.9998	-1.002	0.1491	0.9998	-0.3134	0.5489	0.9999	1.89	1.68	2.57	2.77	2.67	3.04	4.36	3.4	4.51	0.96	1.97	7.9
gene16897	IL22RA1	ENSGALG00000004221	IL22RA1	0.4686	0.1424	0.9998	0.8376	0.07407	0.9998	0.1775	0.6373	0.9999	4.67	2.3	2.75	3.6	3.53	4.62	5.51	1.92	2.27	3.1	3.25	2.9
gene7493	SOD3	ENSGALG00000018557	SOD3	0.3926	0.1424	0.9998	1.064	0.0005561	0.1477	-0.2636	0.3632	0.9999	225.87	93.96	219.01	266.1	157.69	237.92	403.88	121.9	116.26	241.14	226.55	205.27
gene10892	ST6GALNAC5	ENSGALG00000009021	SIAT7E	0.4516	0.1426	0.9998	0.4744	0.3353	0.9998	0.4377	0.1512	0.9999	13.58	9.67	10.71	6.01	9.45	13.21	4.35	11.29	9.55	19.21	9.62	4.07
gene5319	C3H6orf120	ENSGALG00000011193	C3H6ORF120	-0.1989	0.1426	0.9998	-0.1551	0.5005	0.9998	-0.2243	0.2612	0.9999	33.55	29.75	35.35	34.38	36.49	30	32.22	39.76	37.29	30.86	29.26	32.2
gene15690	OMG	ENSGALG00000005594	OMG	0.6924	0.1426	0.9998	0.9696	0.1401	0.9998	0.4362	0.4592	0.9999	0.93	0.48	0.7	0.61	0.37	0.93	0.77	0.48	0.45	1.06	0.93	0.53
gene14835	SURF6	ENSGALG00000003210	SURF6	-0.2106	0.1428	0.9998	-0.05869	0.7909	0.9998	-0.3545	0.0944	0.9999	49.34	37.92	50.97	43.63	61.18	37.9	50.58	60.38	49.48	48.17	48.61	52.62
gene2621	LOC107308616	ENSGALG00000017343	FOLR1	0.7353	0.1434	0.9998	-0.156	0.751	0.9998	2.172	7.84e-05	0.01657	47.07	88.92	2.94	9.28	25.9	36.07	13.11	67.19	69.95	60.41	57.96	15.83
gene16753	EPB41	ENSGALG00000001329	EPB41	0.4838	0.1434	0.9998	0.9035	0.006031	0.3885	0.2126	0.6066	0.9999	35.09	10.01	23.36	26.29	7.62	24.79	10.1	10.84	15.26	30.15	18.66	6.83
gene1856	SHROOM2	ENSGALG00000016614	SHROOM2	0.2606	0.1435	0.9998	0.4267	0.04611	0.9019	0.1419	0.5296	0.9999	30.4	16.68	23.56	19.38	15.83	20.2	14.02	14.08	18.04	22.2	21.46	12.88
gene5136	VEGFA	ENSGALG00000010290	VEGFA	0.2641	0.1437	0.9998	0.03743	0.87	0.9998	0.5171	0.04333	0.9828	21.75	37.43	18.07	15.65	25.94	27.14	24.45	25.45	35.12	29.59	23.91	20.09
gene1035	ITPR2	ENSGALG00000014071	ITPR2	0.2153	0.1438	0.9998	0.2153	0.3723	0.9998	0.2278	0.2683	0.9999	6.52	4.65	4.75	4.6	4.66	5.73	4.12	4.76	5.59	5.74	5.83	3.87
gene19967	RPS19			0.2199	0.1438	0.9998	0.2988	0.1894	0.9998	0.148	0.4902	0.9999	1163.25	1649.97	1201.5	1348.25	1117.17	1329.09	1616.09	1538.36	1407.09	1906.81	1465.51	1342.76
gene6973	INTS12	ENSGALG00000010575	INTS12	-0.2539	0.1439	0.9998	-0.2574	0.3141	0.9998	-0.2326	0.3401	0.9999	15.94	16.12	20.48	16.42	21.13	18.45	18.12	29.67	23.84	23.28	21.03	24.98
gene14348	IGLL1	ENSGALG00000021139		0.5316	0.1439	0.9998	1.217	0.0001119	0.05132	-0.3735	0.4191	0.9999	81.26	17.34	61.77	65.45	24.59	25.66	118.56	50.91	50.3	113.6	54.45	31.56
gene7894	CASC5	ENSGALG00000004522	CASC5	-0.242	0.1445	0.9998	-0.4866	0.01333	0.5469	0.03368	0.8939	0.9999	17.93	13.97	13.36	10.15	23.06	16.83	12.5	22.62	21.68	14.25	16.98	20.13
gene14204	CDK2AP1	ENSGALG00000003410	CDK2AP1	-0.3077	0.1446	0.9998	-0.4682	0.05168	0.9282	-0.1238	0.6873	0.9999	164.36	355.37	246.46	183.05	412.39	256.19	280.67	330.13	369.45	170.85	265.87	356.84
gene4375	ZFPM2	ENSGALG00000016078	ZFPM2	-0.2872	0.1446	0.9998	-0.08206	0.7902	0.9998	-0.4887	0.03316	0.8933	10.53	11.93	11.31	15.07	17.43	9.4	17.43	13.42	11.14	9.99	11.92	19.68
gene3810	INHBA	ENSGALG00000012327	INHBA	0.4907	0.1447	0.9998	0.2306	0.6364	0.9998	0.7954	0.04789	0.9999	6	6.41	3.86	3.28	3.1	5.79	7.12	5.11	4.74	4.42	4.49	4.81
gene20418	LOC107307830			0.8148	0.1448	0.9998	1.919	0.004216	0.3383	-0.8185	0.1109	0.9999	2.15	1.75	3.34	3.11	2.95	1.56	2.81	0.92	3.09	8.25	11.23	2.05
gene10138	LOC107316719			-1.064	0.145	0.9998	0.1623	0.8413	0.9998	-3.44	1.56e-06	0.000698	0.05	0	0.49	0.48	0.4	0.08	0.63	0.39	0.19	0.05	0.26	0.34
gene7270	GAR1	ENSGALG00000020164	GAR1	-0.202	0.1451	0.9998	-0.1607	0.4563	0.9998	-0.2264	0.2837	0.9999	61.93	64.2	57.71	62.71	91.32	58.59	60.64	62.42	75.94	52.01	66.81	73.59
gene4844	LOC107310923	ENSGALG00000008713	BIRC5	-0.2481	0.1453	0.9998	-0.4163	0.04694	0.9048	-0.07031	0.7897	0.9999	83.32	111.35	102.3	65.11	147.51	109.28	95.6	119.4	124.74	80.01	86.14	126.39
gene2270	ATP7B	ENSGALG00000017021	ATP7B	0.362	0.1453	0.9998	0.5325	0.1471	0.9998	0.1786	0.5906	0.9999	3.58	2.62	1.84	2.04	3.43	2.31	3.53	2.31	2.6	2.62	5.13	3.26
gene16451	POLD2			-0.2913	0.1457	0.9998	-0.1439	0.6496	0.9998	-0.4326	0.1026	0.9999	16.16	12.13	19.83	18.53	15.54	12.87	13.73	21.91	21.76	20.37	14.8	13.5
gene17801	LOC107325142			0.829	0.1457	0.9998	1.411	0.07837	0.9998	0.3588	0.6037	NA	0.78	0.59	1	0.54	0.85	1.8	1.64	0.27	0.86	1.23	0.88	0.38
gene6444	VGLL1	ENSGALG00000006412	VGLL1	0.8472	0.1459	0.9998	0.8832	0.2816	NA	0.8325	0.1808	0.9999	1.05	0.49	0.54	0.27	0.58	1.05	0.22	0.3	0.4	0.46	0.69	0.08
gene5980	RSAD2	ENSGALG00000016400	RSAD2	-0.4461	0.1459	0.9998	0.1847	0.5842	0.9998	-0.8927	0.009351	0.446	27.79	12.86	55.93	44.34	18.86	26.29	12.67	13.53	31.58	36.06	21.38	19.01
gene8054	LOC107314432			-1.56	0.1459	0.9998	-1.633	0.04734	0.9073	0.166	0.9039	NA	0	0.16	0	0.17	0.11	0.17	0.29	10.04	3.08	3.39	1.87	4.51
gene6564	LOC107312809			-0.752	0.146	0.9998	-0.3624	0.5814	0.9998	-1.279	0.03274	0.8906	0.61	0.51	0.71	1.67	0.65	0.17	0.55	1.55	0.9	1.66	0.28	0.9
gene5415	NUP43	ENSGALG00000012387	NUP43	-0.2122	0.146	0.9998	-0.2603	0.235	0.9998	-0.1443	0.5147	0.9999	33.77	37.19	29.96	33.04	47.26	30.78	33.34	44.95	47.7	29.13	40.67	38.2
gene10860	SSX2IP	ENSGALG00000008763	SSX2IP	-1.215	0.1461	0.9998	-1.347	0.01622	0.5884	0.6709	0.293	0.9999	0.3	0.39	0.35	0.14	0.23	0.48	1.21	14.23	4.34	4.54	2.87	4.28
gene18031	IFI35	ENSGALG00000002832	IFI35	-0.2162	0.1461	0.9998	0.0233	0.9082	0.9998	-0.4403	0.03618	0.9243	113.99	77.02	157.93	132.38	105.49	110.33	101.56	99.57	141.03	130.59	119.09	122.51
gene16480	FIGLA			-1.541	0.1461	0.9998	-1.882	0.02038	0.6499	4.184	0.006181	NA	0.07	0.13	0	0	0	0.21	0.12	3.14	1.89	1.21	0.4	1.52
gene11443	LOC107318190	ENSGALG00000006976		-0.4393	0.1462	0.9998	-0.3249	0.4417	0.9998	-0.5599	0.1351	0.9999	4.45	4.1	6.68	6.54	4.14	3.55	6.43	10.39	5.61	6.37	4.02	6.47
gene1025	LOC107316959	ENSGALG00000014011	LRMP	-0.4808	0.1465	0.9998	-0.5841	0.07065	0.9998	-0.2277	0.4225	0.9999	5.82	4.41	6.94	6.51	4.36	5.45	5.64	23.88	13.1	14.51	10.88	11.54
gene11900	LOC107318551			0.2801	0.1465	0.9998	0.07746	0.7982	0.9998	0.5237	0.04411	0.9945	273.03	263	165.39	175.16	210.29	275.07	285.98	281.22	243.66	219.24	261	247.27
gene13852	CACNG3	ENSGALG00000026103	CACNG3	0.8343	0.1465	0.9998	0.8756	0.2753	0.9998	0.8266	0.2232	0.9999	0.31	0.88	0.61	0.39	0.29	1.12	1.87	0.67	0.35	0.36	0.55	0.65
gene2939	PITRM1	ENSGALG00000007036	PITRM1	-0.1893	0.1468	0.9998	-0.17	0.397	0.9998	-0.196	0.3381	0.9999	30.06	28.42	30.14	25.35	41.53	28.06	25.15	37.17	40.36	32.3	37.18	34.24
gene9793	HECW2	ENSGALG00000007944	HECW2	0.2198	0.1469	0.9998	0.304	0.2133	0.9998	0.153	0.4988	0.9999	7.84	10.57	8.14	8.22	8.45	9.69	8.22	8.81	7.4	9.81	10.52	8.07
gene18927	SV2C	ENSGALG00000014967	SV2C	0.9558	0.1471	0.9998	0.9414	0.2957	0.9998	0.9989	0.1501	0.9999	0.2	0.65	0.27	0.1	0.12	0.13	0.61	0.04	0.19	0.07	0.76	0.55
gene12974	PODXL2	ENSGALG00000006009	PODXL2	-0.4536	0.1473	0.9998	-0.5108	0.2802	0.9998	-0.367	0.1441	0.9999	12.03	5.94	10.85	11.97	9.14	7.79	3.13	22.68	19.44	17.12	12.22	6.06
gene17412	LZTR1			-0.1902	0.1475	0.9998	-0.1642	0.4366	0.9998	-0.2032	0.2941	0.9999	21.3	19.16	23.62	20.97	23.1	19.84	21.53	27.53	28.84	25.91	21.52	25.22
gene7390	SPATA18	ENSGALG00000013964	SPATA18	-0.4347	0.1475	0.9998	-0.6843	0.103	0.9998	-0.1255	0.744	0.9999	3.37	3.46	2.39	2.79	4.75	2.47	3.93	4.15	5.22	2.33	2.54	5.75
gene168	FGL2	ENSGALG00000008306	FGL2	-0.5853	0.1478	0.9998	-0.193	0.7521	0.9998	-0.9489	0.007355	0.3942	252.82	87.79	277.07	233.95	547.94	225.74	434.78	316.88	521.46	211.27	64.08	72.56
gene14811	LOC107321811			0.7145	0.1479	0.9998	1.24	0.07564	0.9998	0.2905	0.5974	0.9999	1.98	1.01	1.13	1.27	0.72	0.97	0.76	0.83	0.9	1.47	2.4	0.31
gene10785	TMEM56	ENSGALG00000005580	TMEM56	0.2157	0.148	0.9998	0.3916	0.07352	0.9998	0.07644	0.6675	0.9999	31.09	28.54	31.5	25.27	25.76	29.68	21.37	21.07	26.76	37.46	26.36	20.27
gene6775	TLL1	ENSGALG00000009567	TLL1	-0.3283	0.148	0.9998	-0.222	0.4528	0.9998	-0.4241	0.1808	0.9999	13.74	5.42	17.11	14.93	10.27	13.67	9.86	14.95	21.72	14.48	12.63	9.04
gene8662	YLPM1	ENSGALG00000010277	YLPM1	0.1818	0.148	0.9998	0.247	0.2313	0.9998	0.1321	0.4627	0.9999	13.27	10.31	10.43	11.18	9.69	11.75	8.83	9.55	11.56	13.6	12.03	9.34
gene13157	SRGAP3	ENSGALG00000008378	SRGAP3	0.2754	0.1482	0.9998	0.02049	0.9426	0.9998	0.5705	0.02797	0.8423	16.43	12.82	9.28	10.74	8.13	13.81	10.72	14.9	14.23	13.58	14.88	11.52
gene16399	DISP3	ENSGALG00000004662	DISP3	-0.3778	0.1484	0.9998	0.2034	0.5287	0.9998	-1.016	0.0006437	0.07806	3.31	2.08	8.26	4.49	4.55	3.45	3.7	4.37	6.15	7.58	3.96	3.41
gene1494	LOC107321952	ENSGALG00000015461		-0.7923	0.1486	0.9998	-0.757	0.1368	0.9998	-0.8878	0.1277	0.9999	0.65	1.26	2.7	2.09	0.83	1.17	1.82	3.56	7.51	4.6	4.36	7.65
gene14166	FZD10	ENSGALG00000002652	FZD10	0.5931	0.1486	0.9998	0.05696	0.9211	0.9998	1.069	0.01281	0.5217	9.89	3.81	1.73	3.23	2.87	3.46	0.92	5.08	3.84	5.95	3.83	1.74
gene9676	FAM45A	ENSGALG00000009336	FAM45A	-0.181	0.1486	0.9998	-0.2325	0.2574	0.9998	-0.1109	0.5723	0.9999	23.89	23.29	22	21.9	28.54	21.44	23.11	31.04	27.35	23.02	21.66	26.04
gene18542	LOC107325889			-0.3819	0.1487	0.9998	-0.4064	0.3226	0.9998	-0.3447	0.2993	0.9999	24.02	12.91	24.86	22.23	22.38	19.68	14.48	17.23	36.74	17.21	25.98	26.05
gene11621	TNIK	ENSGALG00000009298	TNIK	0.2106	0.1488	0.9998	0.3336	0.1262	0.9998	0.101	0.6433	0.9999	13.59	15.66	11.95	12.69	17.67	17.01	15.08	16.83	12.99	19.45	16.58	12.92
gene18988	LOC107306105	ENSGALG00000015028	RFLB	0.9464	0.1489	0.9998	-0.05059	0.9552	0.9998	2.601	3.58e-09	3.2e-06	39.83	53.63	2.55	8.46	9.49	33.44	6.92	26.06	70.98	27.26	55.54	0.55
gene337	LRRN3	ENSGALG00000009488	LRRN3	-0.3627	0.1489	0.9998	-0.1951	0.6283	0.9998	-0.5129	0.09744	0.9999	6.19	4.01	6.98	7.56	9.79	7.35	10.25	8.72	7.27	4.4	5.31	8.71
gene10857	MCOLN3	ENSGALG00000008709	MCOLN3	0.6252	0.1489	0.9998	0.4893	0.4243	0.9998	0.7606	0.1359	0.9999	1.37	1.7	1.32	0.63	0.77	1.63	0.7	1.13	0.8	1.72	1.69	1.09
gene14723	LOC107321847			0.6402	0.1491	0.9998	0.5397	0.3589	0.9998	0.7084	0.1447	0.9999	1.81	0.57	0.33	0.91	0.72	0.97	0.27	0.59	0.57	0.7	0.95	0.23
gene2138	LOC107308083			-1.839	0.1493	0.9998	-1.851	0.01691	0.5949	0	1	NA	0	0	0	0	0	0	0.42	6.35	5.98	1.9	1.51	2.19
gene3868	CTNNAL1	ENSGALG00000013207	CTNNAL1	-0.2253	0.1494	0.9998	-0.184	0.4394	0.9998	-0.2481	0.2283	0.9999	57.47	70.71	60.23	84.88	89.91	73.61	78.24	101.83	61.29	64.87	62.09	84.54
gene3309	TOPAZ1	ENSGALG00000028090	TOPAZ1	-0.9709	0.1494	0.9998	-1.213	0.1729	0.9998	-0.3675	0.5149	0.9999	0.42	0.18	0.36	0.34	0.45	0.33	0.04	0.53	3.05	0.41	1.32	0.67
gene13927	RMI2	ENSGALG00000007155	RMI2	-0.2522	0.1496	0.9998	-0.3929	0.1576	0.9998	-0.1069	0.662	0.9999	3.65	3.11	3.83	2.75	4.44	3.73	2.84	3.98	3.55	2.95	3.22	4.88
gene13237	RAPGEF6	ENSGALG00000006569		0.2117	0.1498	0.9998	0.1592	0.47	0.9998	0.2749	0.2025	0.9999	17.71	14.64	16.04	13.69	10.52	17.78	12.44	15.74	15.72	18.94	15.35	12.56
gene12522	FAAP24			-0.4156	0.15	0.9998	-0.5945	0.1238	0.9998	-0.1429	0.6802	0.9999	15.02	12.08	11.44	15.03	16.74	13.1	10.57	33.38	27.05	23.24	16.39	18.96
gene17847	MEOX1	ENSGALG00000001191	GGMOXr1	-0.5734	0.1503	0.9998	-0.1518	0.787	0.9998	-0.933	0.04243	0.9828	2.17	2.12	5.05	3.5	3.51	2.18	2.17	3.13	4	2.41	3.02	1.85
gene15558	TRAF4	ENSGALG00000003987	TRAF4	0.5338	0.1505	0.9998	0.9518	0.0565	0.9461	0.06275	0.8865	0.9999	9.55	5.07	8.77	6.45	3.32	5.51	5.4	4.1	7.98	18.41	7.91	4.94
gene2075	SLC15A1	ENSGALG00000016884	SLC15A1	-1.424	0.1507	0.9998	-1.438	0.08719	0.9998	-1.172	0.1563	0.9999	0.31	0.08	0.06	0.42	0.69	0.15	0.2	18.69	4.63	8.83	1.42	5.69
gene17467	SLC6A17	ENSGALG00000000394	SLC6A17	-0.7585	0.1512	0.9998	-0.9805	0.1295	0.9998	-0.2974	0.5839	0.9999	1.83	1.55	0.93	3.65	1.28	1.54	0.48	8.23	4.78	5.86	1.92	3.72
gene16011	RAD21L1	ENSGALG00000006186	RAD21L1	0.4592	0.1512	0.9998	0.6672	0.158	0.9998	0.275	0.4753	0.9999	4.68	2.99	3.34	2.65	3.58	4.26	4.56	3.46	2.66	5.47	2.98	2.57
gene11687	CCNL1	ENSGALG00000009699	CCNL1	-0.2052	0.1512	0.9998	-0.01827	0.9382	0.9998	-0.3602	0.05206	0.9999	30.31	26.92	33.93	35.8	38.64	29.38	31.16	28.29	27.6	27.36	29.38	37.88
gene18331	INSR	ENSGALG00000003579	CTK-1	0.2234	0.1512	0.9998	0.1608	0.4723	0.9998	0.2934	0.2032	0.9999	13.33	15.6	15.01	9.76	9.78	14.33	10.36	12.92	12.23	15.51	13.31	11.59
gene10992	LOC107317632			-0.9712	0.1512	0.9998	-1.324	0.05727	0.9531	0.1387	0.8555	0.9999	0.09	0.05	0.1	0.21	0.15	0.36	0.11	0.94	1.23	0.59	0.31	0.45
gene16847	FAM167B	ENSGALG00000003301	FAM167B	-0.4775	0.1513	0.9998	0.04137	0.9309	0.9998	-0.9319	0.01297	0.5242	4.2	4.31	6.65	8.46	7.98	3.88	4.1	4.62	7.05	6.83	4.81	4.43
gene6138	PBK	ENSGALG00000016582	PBK	-0.2523	0.1513	0.9998	-0.6162	0.003644	0.3211	0.1151	0.6144	0.9999	177.69	191.42	163.7	113.13	235.47	195.35	151.32	231.29	261.14	114.6	157.66	198.73
gene8543	ZFP36L1			0.1842	0.1514	0.9998	0.3473	0.07635	0.9998	0.03743	0.8395	0.9999	93.67	70.99	82.57	84.92	67.08	83.58	90.4	78.15	70.6	99.6	84.46	78.86
gene4688	LOC107310728	ENSGALG00000027288		-0.8049	0.1514	0.9998	-1.379	0.08454	0.9998	-0.08147	0.8951	NA	0.16	0.17	0.15	0.16	0.15	0.11	0.05	0.15	0.57	0.2	0.11	0.28
gene9279	MCU	ENSGALG00000004355	MCU	-0.1793	0.1516	0.9998	-0.1697	0.3742	0.9998	-0.1751	0.3609	0.9999	53.09	52.92	51.31	47.68	70.46	47.3	49.17	62.3	60.46	58.62	47.16	61.05
gene19274	LPL	ENSGALG00000015425	LPL	0.6801	0.1518	0.9998	-0.3902	0.4975	0.9998	2.12	5.87e-10	8.39e-07	176.47	229.11	20.99	34.78	62.08	113.16	42.41	105.95	292.63	119.91	142.48	23.04
gene574	ANKS1B	ENSGALG00000011549	ANKS1B	0.3105	0.1519	0.9998	0.5313	0.1091	0.9998	0.07677	0.7245	0.9999	11.39	14.84	14.31	12.97	12.38	16.44	23.24	19.55	8.31	22.98	11.63	14.76
gene18181	LOC107325543	ENSGALG00000021972		-0.8975	0.152	0.9998	-0.6128	0.4289	0.9998	-1.361	0.08305	0.9999	0.36	0	0.59	0.76	0.53	0.4	0.34	1.47	0.75	0.96	0.37	0.46
gene1416	BBX	ENSGALG00000015353	BBX	0.1975	0.152	0.9998	0.2782	0.181	0.9998	0.1375	0.4466	0.9999	12.77	10.76	12.32	9.53	9.84	12.29	8.88	9.31	11.49	13.74	10.77	8.17
gene5533	TCF21	ENSGALG00000029024	TCF21	-0.1866	0.1522	0.9998	-0.0984	0.6311	0.9998	-0.261	0.1548	0.9999	205.68	216.81	246.66	200.02	265.57	184.51	222.6	262.27	235.53	247.51	188.17	247.67
gene17897	C27H17orf96			0.8088	0.1523	0.9998	0.3543	0.6063	0.9998	1.644	0.01797	0.635	0.54	0.74	0.26	0.04	0.27	0.6	0.75	0.59	0.49	0.46	1	0.75
gene17969	LOC107325236	ENSGALG00000023855	KRT14	0.7422	0.1526	0.9998	0.6492	0.3645	0.9998	0.8627	0.1554	0.9999	1.85	0.84	1.33	0.88	0.45	2.31	0.54	1.52	1.43	2.16	2.56	0.52
gene16121	SALL4	ENSGALG00000007834	SALL4	-1.169	0.1529	0.9998	-1.342	0.0536	0.9424	0.5329	0.4051	0.9999	0.4	0.18	0.19	0.31	0.1	0.33	0.24	7.4	2.54	3.73	1.04	3.07
gene18915	DIMT1	ENSGALG00000020569	DIMT1	-0.2207	0.153	0.9998	-0.3331	0.1851	0.9998	-0.09747	0.6653	0.9999	14.18	13.58	12.23	14.7	12.97	10.5	11.3	14.34	17.39	11.13	11.47	13.54
gene16664	LAPTM5	ENSGALG00000000562	LAPTM5	0.3218	0.153	0.9998	0.7624	0.003195	0.3046	-0.1137	0.6942	0.9999	86.54	50.9	73.35	107.52	43.49	78.26	71.43	78.62	66.07	135.78	93.13	41.75
gene15880	PREX1	ENSGALG00000004621	PREX1	0.1715	0.1534	0.9998	0.1325	0.4827	0.9998	0.2304	0.1985	0.9999	16.07	13.11	13.31	12.8	11.81	16.58	15.46	16.24	16.12	17.63	14.99	14.04
gene19300	MEGF10	ENSGALG00000014699	MEGF10	-0.6163	0.1534	0.9998	-0.3447	0.5619	0.9998	-0.9007	0.07689	0.9999	0.6	0.28	0.58	0.67	0.81	0.27	0.22	0.73	0.62	0.57	0.72	0.64
gene1455	LOC107321589			-1.77	0.1535	0.9998	-1.849	0.03303	0.8001	1.948	0.2284	NA	0.12	0	0	0	0	0	0.2	6.44	1.93	2.13	0.55	2.32
gene15579	SLC6A4	ENSGALG00000004246	SLC6A4	0.7254	0.1535	0.9998	1.557	0.02451	0.7068	0.1588	0.7584	0.9999	1.01	0.71	0.87	0.94	0.32	0.73	0.25	0.28	0.49	1.23	1.33	0.21
gene1712	MAOB	ENSGALG00000016223	MAOB	-0.4404	0.154	0.9998	-0.4375	0.3113	0.9998	-0.436	0.1131	0.9999	20.19	16.81	36.1	27.52	14.46	22.57	4.48	32.18	10.81	19.76	18.24	16.19
gene3853	LOC107309880	ENSGALG00000012195		-1.318	0.154	0.9998	-1.385	0.01244	0.532	0.5663	0.3713	0.9999	0.68	0.26	0.5	0.41	0.31	0.93	1.81	42.2	15.51	17.52	8.76	17.61
gene9464	LOC107315978			0.6563	0.1543	0.9998	-0.01296	0.983	0.9998	1.571	0.0007557	0.08791	7.05	5.13	2.01	2.17	2.31	7.72	5.51	5.61	2.15	3.44	6.5	8.49
gene1886	SLC25A6	ENSGALG00000016691		0.2593	0.1543	0.9998	0.192	0.5267	0.9998	0.337	0.2622	0.9999	1870.55	1671.95	1486.47	1809.43	775.22	1771.03	1535.59	1465.41	1380.87	1625.85	1635.73	1574.78
gene16004	SRXN1			-0.2793	0.1543	0.9998	-0.4492	0.1004	0.9998	-0.05692	0.8337	0.9999	19.95	31.42	30.06	24.5	28.32	29.54	29.42	32.36	47.47	27.24	29.71	44.7
gene7161	DCK	ENSGALG00000028501	dCK	-0.2273	0.1545	0.9998	-0.317	0.1138	0.9998	-0.127	0.606	0.9999	81.55	83.8	75.24	59.06	133.34	83.9	77.07	95.7	103.7	61.91	82.66	93.3
gene11683	LOC107318437			-1.891	0.1546	0.9998	-1.95	0.00799	0.431	3.942	0.01829	NA	0.02	0	0	0	0	0.09	0.09	5.87	2.89	2.07	0.83	3.08
gene1267	VTCN1	ENSGALG00000014820	VTCN1	0.3184	0.155	0.9998	0.5998	0.06793	0.9885	0.002532	0.9928	0.9999	15.81	16.5	13.68	17.9	13.73	14.21	30.57	17.03	15.16	17.65	20.97	16.73
gene6218	CENPQ	ENSGALG00000016692	CENPQ	-0.2886	0.155	0.9998	-0.467	0.08601	0.9998	-0.09189	0.7481	0.9999	33.55	35.17	30.89	20.65	51.76	29.86	25.15	41.86	45.93	21.82	42.47	42.08
gene96	ITIH5	ENSGALG00000006891	ITIH5	-0.2444	0.1554	0.9998	-0.06197	0.8104	0.9998	-0.4081	0.06167	0.9999	15.26	15.5	20.48	16	16.86	10.4	9.43	12.39	18.98	18.18	16.9	16.9
gene15022	LOC107322099	ENSGALG00000023609		0.495	0.1554	0.9998	0.8929	0.08795	0.9998	0.1903	0.4719	0.9999	65.47	56.69	70.07	53.52	30.82	59.46	19.46	34.97	58.77	113.98	52.38	10.94
gene12834	SEMA3G	ENSGALG00000004476	SEMA3G	0.3317	0.1559	0.9998	0.6947	0.02917	0.7499	0.03726	0.9031	0.9999	11.19	12.43	9.7	18.29	12.23	18.69	13.03	10.92	7.41	17.75	14.3	10.81
gene6014	PQLC3	ENSGALG00000016449	PQLC3	-0.284	0.156	0.9998	-0.1283	0.6666	0.9998	-0.4196	0.07708	0.9999	43.3	56.51	48.27	51.66	85.47	40.8	56.96	40.49	43.33	45.92	44.97	85.65
gene14363	MIF	ENSGALG00000006326	MIF	-0.1789	0.156	0.9998	-0.2973	0.1389	0.9998	-0.04622	0.7935	0.9999	231.13	212.78	237.97	222.11	251.04	261.88	195.23	254.53	346.69	249.3	212.17	250.64
gene1291	ATP1A1	ENSGALG00000015003	ATP1A1	0.2347	0.1561	0.9998	0.05236	0.8595	0.9998	0.4406	0.082	0.9999	490.69	649.42	365.94	315.02	501.87	489.04	516.85	510.48	594.01	451.81	511.67	415.29
gene16629	LOC107323764	ENSGALG00000026763		0.4964	0.1563	0.9998	1.142	0.0004362	0.1309	-0.4286	0.3235	0.9999	13.76	6.57	9.52	19.66	5.6	6.73	29.31	11.48	8.77	16.85	22.37	12.82
gene18051	LOC107325377			-0.8526	0.1564	0.9998	-2.017	0.01812	0.6262	-0.1746	0.7314	0.9999	0.94	0.7	0.58	1	1.51	1.17	0.12	1.83	1.01	0.71	0.04	0.81
gene15024	HS3ST3A1	ENSGALG00000023609		0.6986	0.1564	0.9998	1.172	0.09898	0.9998	0.3505	0.474	0.9999	1.26	1.86	1.19	1.11	0.75	0.83	0.49	0.57	0.9	2.91	0.65	0.39
gene2027	COL4A2	ENSGALG00000016843	COL4A2	0.2161	0.1565	0.9998	0.1138	0.6683	0.9998	0.3175	0.1645	0.9999	261.03	251.5	240.73	226.65	194.97	334.76	225.75	244.74	200.23	211.67	241.55	217.95
gene11071	C8H1orf168	ENSGALG00000010841	C1orf168	-1.13	0.1567	0.9998	-1.215	0.05797	0.9531	-0.2626	0.6927	0.9999	0.29	0.36	0.81	0.56	0.36	0.82	0.9	15.52	5.43	7.22	2.7	5
gene12946	FLNB	ENSGALG00000005678	FLNB	0.2169	0.1568	0.9998	0.1854	0.5523	0.9998	0.2608	0.2861	0.9999	299.34	340.04	221.58	236.31	308.37	296.19	293.66	255.34	259.92	240.74	305.59	266.49
gene3801	EZH2	ENSGALG00000012405	EZH2	-0.1935	0.1568	0.9998	-0.3066	0.1249	0.9998	-0.05917	0.7814	0.9999	37.74	33.36	32.59	29.86	48.67	37.98	32.77	49.93	43.33	32.62	39.82	43.95
gene5084	MRPL33			-0.2131	0.157	0.9998	-0.2706	0.2319	0.9998	-0.1415	0.5127	0.9999	168.19	218.42	176.14	176.47	269.87	186.85	183.59	193.43	241.22	153.48	219.06	271.25
gene20223	FOSB			0.829	0.1571	0.9998	1.074	0.1529	0.9998	0.6446	0.3921	0.9999	1.76	0.98	1.65	0.38	0.21	0.87	1.17	0.54	0.25	1.38	0.75	0.83
gene11218	NGEF	ENSGALG00000001505	NGEF	-0.992	0.1572	0.9998	-1.302	0.05666	0.9478	0.6478	0.2699	0.9999	2.33	0.54	0.79	0.83	0.55	0.73	1.23	17.3	3.85	7.55	1.15	4.34
gene12407	LOC107319038	ENSGALG00000000774	TLR21	0.4409	0.1572	0.9998	0.6142	0.09828	0.9998	0.2098	0.6083	0.9999	1.63	2.13	2.26	2.3	1.36	3.24	3.56	3.73	2.54	4.59	3.92	2.07
gene400	XPOT	ENSGALG00000009835	XPOT	-0.1776	0.1573	0.9998	-0.2331	0.2553	0.9998	-0.1084	0.5562	0.9999	133.94	129.38	127.54	125.06	158.73	126.96	116.32	160.54	158.27	117.36	129.53	133.07
gene5306	C3H1orf131	ENSGALG00000020009	C1orf131	-0.2436	0.1573	0.9998	-0.1825	0.5068	0.9998	-0.2916	0.2433	0.9999	30.4	37.45	34.97	35.27	51.72	33.6	39.76	36.74	49.32	37.08	33.15	46.21
gene19882	FIS1			0.4973	0.1574	0.9998	1.008	0.04268	0.8774	-0.05169	0.8958	0.9999	25.03	20.81	20.85	32.55	18.15	25.25	62.16	19.82	22.6	30.09	21.76	19.29
gene16523	ACTG2	ENSGALG00000028749		0.3329	0.1575	0.9998	0.5227	0.208	0.9998	0.1613	0.5152	0.9999	991.48	1271.41	960.17	1283.94	948.86	1388.57	1910.14	925.59	539.95	1100.96	1103.8	1566.26
gene13135	LOC107319736			1.169	0.1578	0.9998	1.403	0.2082	0.9998	0.8105	0.358	NA	0.57	0.03	0.06	0.23	0.15	0.22	0	0.44	0.03	0.78	0.86	0.14
gene9821	FAM207A	ENSGALG00000007513	FAM207A	-0.1907	0.1578	0.9998	-0.2662	0.1804	0.9998	-0.07802	0.6702	0.9999	61.11	53.97	56.4	54.86	63.17	54.43	62.84	95.84	79.5	65.67	67.12	73.63
gene10985	PDZK1IP1	ENSGALG00000010473	PDZK1IP1	-0.8957	0.158	0.9998	-0.8441	0.2283	0.9998	-0.9951	0.1679	0.9999	0.5	0.71	1.64	1.87	0.45	0.77	1.15	7.46	2.64	3.05	2.31	2.14
gene17879	NFE2L1	ENSGALG00000011937	NFE2L1	0.2009	0.158	0.9998	0.3087	0.1195	0.9998	0.1202	0.5236	0.9999	74.01	49.9	63.53	54.74	51.42	66.42	43.5	51.44	52.49	68.52	61.28	42.84
gene10137	LOC107316648			-1.544	0.158	0.9998	0.1377	0.9038	0.9998	-8.575	6.37e-14	1.52e-10	0	0	2.39	1.55	3.28	0	3.37	0.92	1.03	0.12	0	1.65
gene16758	PTPRU	ENSGALG00000001443	PTPRU	0.2265	0.1581	0.9998	0.221	0.3443	0.9998	0.2517	0.2514	0.9999	19.27	25.55	21.62	22.68	19.45	32.7	33.24	26.37	23.94	29.57	20.26	25.68
gene14279	RPH3A	ENSGALG00000004840	RPH3A	-0.6369	0.1581	0.9998	-0.2642	0.5777	0.9998	-1.411	0.003733	0.2691	0.69	0.59	1.48	2.55	1.87	1	2.49	4.63	2.83	2.97	2.03	2.12
gene8466	SIPA1L1	ENSGALG00000009381	SIPA1L1	0.1874	0.1583	0.9998	0.163	0.4409	0.9998	0.2306	0.2034	0.9999	36	37.69	30.04	25.29	31.47	30.37	38.83	37.31	28.08	35.26	33.01	35.9
gene18044	CTXN1	ENSGALG00000000337	CTXN1	-0.3031	0.1583	0.9998	-0.3014	0.3796	0.9998	-0.2872	0.2601	0.9999	20.7	28.42	30.37	24.36	24.57	17.04	24.23	25.43	19.16	11.93	22.86	32.45
gene14708	TNFSF15	ENSGALG00000007174	ChTL1A	0.2451	0.1585	0.9998	0.1183	0.633	0.9998	0.3759	0.1128	0.9999	13.55	23.84	14.13	16.63	13.53	21.03	19.23	15.83	12.51	14.22	15.56	19.44
gene7496	PPARGC1A	ENSGALG00000014398	PPARGC1A	0.9489	0.1589	0.9998	0.4523	0.5947	0.9998	2.015	0.005929	0.3544	0.56	1	0.11	0.18	0.14	0.24	0.18	0.69	0.94	0.57	1.57	0.13
gene8132	LOC107314480			-1.355	0.1589	0.9998	-1.42	0.06042	0.9607	-0.007277	0.9939	NA	0.24	0.21	0.14	0.31	0.15	0.15	0.2	7.9	6.13	2.75	5.15	7.89
gene5789	NT5E	ENSGALG00000015833	NT5E	-0.6765	0.1589	0.9998	-1.196	0.06201	0.9704	-0.04264	0.9361	0.9999	0.59	0.8	1.01	1.14	1.07	1.79	0.72	1.27	1.06	1.17	0.75	3.88
gene7918	LOC107314286	ENSGALG00000004239	IFITM5	-0.3214	0.1589	0.9998	0.0285	0.9326	0.9998	-0.5947	0.02281	0.7521	38.48	19.96	55.1	37.89	39.74	32.58	44.01	41.92	29.28	20.49	28.69	27.6
gene12327	HSD11B2	ENSGALG00000028326		0.5908	0.159	0.9998	0.6985	0.2843	0.9998	0.4839	0.1897	0.9999	11.98	10.2	7.3	6.57	6.16	6.63	2.84	9.07	12.16	14.46	18.28	1.66
gene18568	LOC107325898			-0.3749	0.159	0.9998	-0.5647	0.1515	0.9998	-0.1637	0.6417	0.9999	24	23.15	23.46	18.61	38.29	26.13	23.95	29.69	34.71	15.76	25.96	38.4
gene17662	TAF8	ENSGALG00000003498	TAF8	-0.1947	0.1591	0.9998	-0.1529	0.4995	0.9998	-0.22	0.2939	0.9999	20.03	21.2	20.83	22.96	27.44	21.28	20.19	23.96	25.4	20.87	20.53	23.02
gene9438	PCGF5	ENSGALG00000006502	PCGF5	0.1918	0.1591	0.9998	0.02623	0.8904	0.9998	0.3658	0.0757	0.9999	38.46	37.27	26.36	21.92	28.01	24.89	26.61	29.18	32.39	32.04	28.8	28.95
gene7941	FANCF	ENSGALG00000003660	FANCF	-0.2482	0.1591	0.9998	-0.2839	0.2599	0.9998	-0.1978	0.4692	0.9999	22.42	27.71	18.66	23.45	32.8	16.33	21.22	26.43	28.98	19.85	22.66	26.65
gene3617	F13A1	ENSGALG00000012802	F13A1	0.3965	0.1596	0.9998	1.279	0.0001299	0.05618	-0.2346	0.3824	0.9999	9.25	7.88	11.5	9.83	6.44	7.17	7.1	5.59	4.42	10.24	12.81	3.05
gene5993	ITGB1BP1	ENSGALG00000016421	ITGB1BP1	-0.195	0.16	0.9998	-0.1369	0.5478	0.9998	-0.2373	0.2441	0.9999	67.11	65.41	72.48	65.19	85.02	60.8	75.78	89.56	76.02	63.84	69.83	78.94
gene5979	CMPK2	ENSGALG00000028982	CMPK2	-0.3274	0.16	0.9998	-0.005049	0.9863	0.9998	-0.5834	0.0276	0.8384	90.12	48.73	129.29	118	65.36	78.08	39.62	56.35	105.71	103.98	74.61	65.68
gene2849	OXSR1	ENSGALG00000005979	OXSR1	0.1814	0.1601	0.9998	0.1838	0.3927	0.9998	0.1964	0.2786	0.9999	33.55	28.64	29.39	25.66	23.57	30.41	33.05	33.89	23.47	31.08	30.05	30.33
gene14300	MMAB			0.2102	0.1602	0.9998	0.4968	0.0265	0.7238	-0.05537	0.7845	0.9999	33.91	25.57	27.73	27.44	32.23	27	27.38	25.29	28.02	39.71	35.14	22.79
gene6535	LOC107312822			0.306	0.1602	0.9998	0.3734	0.1832	0.9998	0.2379	0.4517	0.9999	39.09	68.69	38.02	56.04	61.88	78.81	74.46	59.22	56.17	85.78	81.71	80.01
gene14607	TRIM7	ENSGALG00000000107	TRIM7.1	0.5919	0.1604	0.9998	0.7219	0.2265	0.9998	0.4702	0.3368	0.9999	3.94	2.17	1.29	1.7	2.44	1.7	2.6	0.92	2.68	1.66	4.56	2.02
gene10562	LOC107317181			-1.148	0.1604	0.9998	-1.19	0.06711	0.9845	-0.6999	0.3635	0.9999	0.27	0.03	0.15	0.39	0.32	0.26	0.58	6.26	1.76	2.4	1.39	2.31
gene14565	LOC107321563	ENSGALG00000024372	BFIV21	-0.4094	0.1606	0.9998	-0.007146	0.9847	0.9998	-0.7577	0.02137	0.7193	232.19	130.05	492.73	247.75	156.33	188.72	159.05	93.88	374.94	300.48	176.54	201.9
gene8217	ADM	ENSGALG00000005666	ADM	0.2978	0.1607	0.9998	0.5907	0.07989	0.9998	0.001093	0.9961	0.9999	36.54	30.01	26.58	32.96	31.45	27.12	37.24	27	16.92	31.74	53.58	40.64
gene11717	LOC107318399	ENSGALG00000023497		0.8565	0.1607	0.9998	0.9006	0.2257	0.9998	0.8179	0.3176	NA	0.04	0.53	0.16	0.17	0.18	0.34	0.66	0.35	0.34	0.57	0.28	0.18
gene19366	CKMT2	ENSGALG00000015602	CKMT2	-1.074	0.1607	0.9998	-1.125	0.2913	0.9998	-1.011	0.1999	0.9999	1.6	0.53	2.9	0.88	0.6	0.14	0.7	2.23	0	0.1	0.8	1.49
gene19192	LOC107306356			-0.1917	0.1608	0.9998	-0.194	0.4477	0.9998	-0.1784	0.3716	0.9999	507.74	408.21	516.82	505.96	491.22	460.22	356.64	510.07	499.71	471.52	522.21	601.74
gene3904	GALR1	ENSGALG00000026011	GALR	0.6643	0.1609	0.9998	1.342	0.03393	0.8022	0.02161	0.9679	0.9999	0.25	0.51	0.23	0.51	0.42	0.43	0.77	0.24	0.14	0.57	0.5	0.38
gene14614	IL4I1	ENSGALG00000000081	IL4I1	-0.6727	0.1609	0.9998	-0.09515	0.8737	0.9998	-1.475	0.00654	0.3723	1.05	0.89	4.24	4	1.71	1.74	1.49	1.76	5.31	4.19	2.93	2.52
gene13531	LOC107320482			-0.9479	0.1609	0.9998	-1.297	0.09543	0.9998	-0.0061	0.9936	NA	0.11	0.14	0.15	0.21	0.24	0.36	0.13	1.39	0.74	0.66	0.33	0.74
gene4046	TAF4B	ENSGALG00000015122	TAF4B	-0.3818	0.1611	0.9998	-0.594	0.1016	0.9998	-0.06133	0.8383	0.9999	4.82	4.01	5.85	4.26	4.04	5.12	3.02	10.7	9.62	9.01	5.14	6.69
gene16325	ATP13A2	ENSGALG00000003774	ATP13A2	-0.3187	0.1613	0.9998	-0.5239	0.1353	0.9998	-0.09465	0.757	0.9999	6.22	3.8	4.5	6.46	4.54	5	3.82	5.57	9.37	4.49	4.87	5.12
gene5661	TRAF3IP2	ENSGALG00000015026	TRAF3IP2	0.3416	0.1615	0.9998	0.4914	0.1948	0.9998	0.1802	0.4237	0.9999	27.16	39.97	28.26	25.27	28.73	27.61	69.89	27.53	25.3	23.76	38.95	48.19
gene11874	WDR61	ENSGALG00000003221	WDR61	-0.1738	0.1616	0.9998	-0.2079	0.3219	0.9998	-0.1242	0.5077	0.9999	80.31	71.9	75.4	79.3	91.02	78.93	69.65	105.21	80.39	68.14	84.1	84.88
gene11572	MCF2L2	ENSGALG00000008744	MCF2L2	0.408	0.1616	0.9998	0.7637	0.04928	0.9177	-0.005142	0.9879	0.9999	6.89	3.09	4.81	5.27	2.85	3.48	3.16	5.62	3.05	11.1	6.83	4.13
gene14085	KNOP1	ENSGALG00000002042	KNOP1	-0.2015	0.1618	0.9998	-0.2198	0.3349	0.9998	-0.1709	0.4076	0.9999	34.19	29.89	27.31	32.27	37.61	24.5	23.17	34.97	31.91	23.91	35.79	34.32
gene7406	NFXL1	ENSGALG00000014138	NFXL1	-0.1782	0.1618	0.9998	-0.1624	0.4192	0.9998	-0.179	0.3704	0.9999	16.98	13.88	14.1	15.13	20.22	13.95	15.78	18.21	19.69	15.3	17.47	19.43
gene6928	MRPL1	ENSGALG00000010324	MRPL1	-0.1923	0.1618	0.9998	-0.1994	0.3718	0.9998	-0.1654	0.401	0.9999	35.43	33.46	32.19	34.97	44.17	32.75	40.72	48.52	38.96	32.74	37.89	47.95
gene1932	MITD1	ENSGALG00000016759	MITD1	-0.2889	0.1618	0.9998	-0.2763	0.3659	0.9998	-0.2906	0.2852	0.9999	30.71	25.96	26.4	39.87	22.77	18.42	20.92	18.01	41.98	27.76	26.32	35.09
gene14749	DNM1	ENSGALG00000004852	DNM1	-0.3586	0.1618	0.9998	-0.5258	0.1358	0.9998	-0.09484	0.7341	0.9999	6.19	5.87	5.56	6.98	6.53	6.25	7.38	17.26	9.16	10.04	5.16	8.18
gene14095	ZP2	ENSGALG00000002428	ZP2	-1.384	0.1619	0.9998	-1.503	0.00782	0.431	1.363	0.1443	0.9999	0.63	0.17	0.53	0.58	0.03	2.22	1.55	47.87	19.37	15.98	12.25	19.33
gene15214	CEP112	ENSGALG00000003975	CEP112	-0.2659	0.162	0.9998	-0.4469	0.1504	0.9998	-0.07106	0.7807	0.9999	9.94	7.46	8.94	9.72	8.77	9.48	7.76	13.24	10.88	7.11	8.14	9.2
gene250	LOC107308393			1.032	0.1621	0.9998	2.91	0.001579	0.2281	-0.7207	0.3069	0.9999	2.74	1.04	1.77	1.31	3.23	0.21	1.65	0.41	0.87	0.51	11.1	0.52
gene9181	ZNF511	ENSGALG00000003533	ZNF511	-0.281	0.1622	0.9998	-0.08956	0.7899	0.9998	-0.459	0.08974	0.9999	21.77	21.72	27.29	28.01	31.41	21.09	27.63	31.5	25.06	19.85	27.98	28.65
gene14875	FAM69B	ENSGALG00000002437	FAM69B	-0.3466	0.1622	0.9998	-0.4787	0.1496	0.9998	-0.1678	0.6303	0.9999	10.16	4.57	7.59	7.79	5.44	4.6	6.87	8.99	13.12	8.58	5.41	8.74
gene1565	MRPL39	ENSGALG00000015742	MRPL39	-0.2024	0.1622	0.9998	-0.3468	0.1176	0.9998	-0.02392	0.9051	0.9999	50.82	42.84	43.37	39.61	51.91	42.45	41.84	69.27	63.08	40.72	52.77	49.85
gene13815	LOC107320639	ENSGALG00000005398	HAGH	0.2344	0.1623	0.9998	0.3194	0.1251	0.9998	0.1769	0.4733	0.9999	66.75	48.04	51.86	62.61	31.96	56.56	45.7	40.41	50.64	51.69	52.5	36.02
gene6936	LOC107313189	ENSGALG00000010363	HERC3	0.1802	0.1624	0.9998	0.3347	0.1055	0.9998	0.03706	0.8464	0.9999	28.54	28.72	24.17	28.29	25.8	25.01	32.12	25.9	28.41	34.61	27.6	24.95
gene1221	CASP2	ENSGALG00000014698	CASP2	-0.188	0.1628	0.9998	-0.2035	0.33	0.9998	-0.1584	0.4406	0.9999	50.77	40.42	42.32	43.77	63.62	46.39	38.32	52.43	62.29	41.48	55.63	49.45
gene4953	LYPLAL1	ENSGALG00000026385	LYPLAL1	-0.2508	0.1629	0.9998	-0.1369	0.6208	0.9998	-0.3545	0.1775	0.9999	38.54	36.93	42.93	38.48	64.32	41.01	49.44	52.07	56.13	42.05	43.14	49.28
gene19288	ZNF462	ENSGALG00000015451	ZNF462	0.1977	0.163	0.9998	0.2905	0.1837	0.9998	0.1264	0.5117	0.9999	11.04	11.44	11.64	8.71	10.31	11.75	8.14	7.98	10.02	12.77	10.97	9.25
gene19914	LOC107307293			-0.7385	0.1632	0.9998	-1.259	0.09357	0.9998	-0.252	0.6925	0.9999	0.77	0.8	0.7	0.63	0.86	0.31	0.32	1.06	0.94	0.2	0.68	1.04
gene898	TMTC1	ENSGALG00000012956	TMTC1	0.2033	0.1633	0.9998	0.2874	0.1717	0.9998	0.1422	0.4639	0.9999	54.46	38.24	35.19	39.87	50.68	50	39.38	33.26	37.09	38.67	51.92	41.35
gene10528	NR5A2	ENSGALG00000002182	NR5A2	0.683	0.1633	0.9998	-0.1077	0.8807	0.9998	1.646	1.1e-09	1.13e-06	46.14	41.67	7.56	11.76	17.03	28.56	7.89	30.85	57.1	34.51	36.58	1.61
gene20087	LOC107307471			-0.6711	0.1634	0.9998	-0.8968	0.2093	0.9998	-0.4282	0.3811	0.9999	5.51	4.09	3.62	5.48	7.95	3.45	6.89	3.05	8.27	2.03	1.59	10.06
gene15568	CRYBA1	ENSGALG00000004035	CRYBA1	0.365	0.1635	0.9998	0.7826	0.04801	0.9101	0.04254	0.8744	0.9999	22.95	36.08	29.54	28.98	22.52	25.86	46.67	23.86	13.46	24.19	18.72	19.04
gene18191	MADCAM1	ENSGALG00000028341	MADCAM1	0.6751	0.1636	0.9998	0.8784	0.2106	0.9998	0.4837	0.3792	0.9999	0.85	0.6	0.65	0.62	0.28	0.77	1.17	0.47	0.19	0.69	0.81	0.86
gene14313	CRYBB3	ENSGALG00000005515	CRYBB3	0.7129	0.1637	0.9998	0.9209	0.2145	0.9998	0.5565	0.3757	0.9999	1.9	0.85	0.97	1.05	0.83	1.59	1.75	0.88	0.93	0.96	1.37	0.51
gene2481	AMOTL1	ENSGALG00000017208	AMOTL1	-0.2639	0.1637	0.9998	-0.3774	0.1456	0.9998	-0.09753	0.7081	0.9999	8.64	5.9	6.04	8.8	6.2	5.79	8.39	12.43	10.76	7.86	6.74	8.66
gene2386	LOC107308326			0.704	0.164	0.9998	1.036	0.1639	0.9998	0.4233	0.4321	0.9999	1.21	1.81	0.94	0.73	1.66	1.55	1.87	0.48	0.32	1.89	1.06	1.63
gene13609	CYSTM1			0.2306	0.164	0.9998	0.6755	0.0006482	0.1609	-0.2024	0.3524	0.9999	120.91	94.91	138.58	126.26	88.13	100.59	133.54	103.66	91.16	151.37	149.45	91.84
gene15094	ITGB4	ENSGALG00000002389	ITGB4	0.4063	0.1641	0.9998	0.238	0.5745	0.9998	0.6296	0.03442	0.9052	14.79	27.95	13.22	10.8	22.63	30	43.87	24.27	22.03	8.94	17.13	19.07
gene6139	ESCO2	ENSGALG00000016583	ESCO2	-0.2315	0.1643	0.9998	-0.3222	0.1756	0.9998	-0.1073	0.624	0.9999	28.88	18.6	24.43	20.18	25.7	19.84	18.59	39.13	34.06	25.37	30.01	24.13
gene2739	KCNH2	ENSGALG00000027043	KCNH2	0.3465	0.1643	0.9998	0.4055	0.2716	0.9998	0.298	0.2747	0.9999	17.18	15.1	13.77	16.85	7.54	16.14	8.18	11.81	21.68	22.56	21.03	7.4
gene113	SEC61A2	ENSGALG00000014036	SEC61A2	0.1738	0.1643	0.9998	0.2219	0.2331	0.9998	0.1439	0.4398	0.9999	74.43	90.35	73.03	64.72	83.3	84.09	73.71	75.81	70.27	84.07	75.63	65.35
gene264	LOC107308531	ENSGALG00000019384	MAPK12	0.2437	0.1643	0.9998	0.4704	0.08585	0.9998	0.05693	0.8108	0.9999	14.75	9.88	9.4	11	11.88	10	11.64	9.13	7.96	11.47	12.09	9.68
gene1039	TM7SF3	ENSGALG00000014085	TM7SF3	-0.2723	0.1644	0.9998	-0.5426	0.04044	0.8671	0.08763	0.676	0.9999	17.23	12.75	13.7	12.73	15.31	15.64	12.82	33.67	20.75	19.49	14.23	17.22
gene10702	LOC107317260	ENSGALG00000003316	FMO3	0.2584	0.1646	0.9998	0.491	0.01566	0.5818	0.09493	0.6869	0.9999	95.34	55.75	61.91	62.55	52.91	45.39	41.8	41.31	41.48	61.67	64.42	41.98
gene13427	ARHGEF37	ENSGALG00000001255	ARHGEF37	-0.3849	0.1647	0.9998	-0.7211	0.08172	0.9998	0.008823	0.9783	0.9999	5.76	3.25	3.67	4.51	4.45	4.13	4.11	8.69	3.49	3.02	4.09	7.36
gene10235	MUC13	ENSGALG00000011806	MUC13	0.7031	0.1653	0.9998	0.512	0.4429	0.9998	0.9537	0.1356	0.9999	1.51	0.39	0.39	0.59	0.3	0.7	0.44	0.77	0.49	1.15	1.15	0.71
gene6229	CLIC5	ENSGALG00000016707	CLIC5	0.4384	0.1654	0.9998	0.3333	0.4122	0.9998	0.5422	0.2101	0.9999	6.68	1.96	2.35	1.98	2.35	1.57	2.31	1.88	3.36	2.09	3.44	1.38
gene18693	LOC107305832	ENSGALG00000028411		0.3823	0.1659	0.9998	0.9401	0.003891	0.3314	-0.1732	0.6219	0.9999	7.36	4	6.71	9.07	3.35	6.3	6.09	4.61	6.56	11.69	8.88	3.44
gene18543	LOC107325887			-0.6038	0.166	0.9998	-0.4988	0.4207	0.9998	-0.7089	0.1501	0.9999	3.73	2.41	7.2	5.22	4.67	4.62	2.64	3.57	10.27	3.36	7.2	5.66
gene13999	SRL	ENSGALG00000007782	SRL	-0.6698	0.1661	0.9998	-0.6634	0.157	0.9998	-0.6614	0.3398	0.9999	1.59	2.65	1.04	1.47	4.55	0.24	1.81	3.6	2.76	1.56	3.38	4.75
gene11275	NRROS	ENSGALG00000006402	NRROS	0.4793	0.1662	0.9998	1.068	0.01864	0.6356	-0.1725	0.666	0.9999	3.2	1.33	2.87	2.35	2.06	2.18	2.15	2.09	2.52	5.46	4.14	1.24
gene7699	SLC4A11	ENSGALG00000016017	SLC4A11	-0.388	0.1664	0.9998	-0.6482	0.04197	0.8774	0.08236	0.7301	0.9999	6.37	5.98	5.24	6.31	5.06	5.7	3.97	18.01	10.79	11.36	9.84	12.01
gene18198	RNF126	ENSGALG00000001399	RNF126	-0.1747	0.1665	0.9998	-0.1783	0.3908	0.9998	-0.1538	0.4264	0.9999	32.31	34.04	37.56	34.07	39.27	35.57	34.76	44.51	47.57	35.84	36.74	36.67
gene4028	CABLES1	ENSGALG00000014998	CABLES1	-0.3557	0.1667	0.9998	-0.9318	0.001551	0.2281	0.1512	0.615	0.9999	17.12	34.65	18.42	17.97	35.98	29.09	23.22	35.15	30.12	13.08	10.65	31.54
gene14750	LOC107321796			-0.4925	0.1667	0.9998	-0.6439	0.192	0.9998	-0.3253	0.469	0.9999	4.71	8.43	6.14	8.14	7.25	4.28	4.49	9.22	6.6	5.46	6.34	10.71
gene12607	LOC107319388	ENSGALG00000005474	PNAT10	0.4513	0.1668	0.9998	0.7934	0.05132	0.9249	0.06031	0.8907	0.9999	3.44	1.23	1.89	2.5	1.45	1.69	2.52	2	2.04	4.1	3.07	1.82
gene4971	PTPN14	ENSGALG00000009784	PTPN14	0.1817	0.1668	0.9998	0.08361	0.6812	0.9998	0.2844	0.1035	0.9999	46.58	37.27	34.22	32.21	33.95	41.84	30.63	34.32	43.1	37.26	40.08	30.04
gene819	PRDM4	ENSGALG00000012619	PRDM4	0.1766	0.1668	0.9998	0.3146	0.115	0.9998	0.06651	0.7279	0.9999	43.43	34.63	29.66	40.2	37.39	37.48	38.46	30.42	36.11	37.89	37.23	30.28
gene10159	LOC107316709	ENSGALG00000026652	CYBRD1	-0.2819	0.1668	0.9998	-0.2236	0.4855	0.9998	-0.3167	0.234	0.9999	26.59	31.85	46.73	29.61	36.24	33.8	24.52	35.01	39.32	30.07	24.68	23.93
gene9511	MARVELD1			0.1892	0.1669	0.9998	0.2322	0.3122	0.9998	0.1671	0.3479	0.9999	76.65	81.68	68.84	75.83	64.68	82.46	93.59	68.29	83.22	59.96	84.97	65.4
gene467	NAP1L1	ENSGALG00000010238	NAP1L1	-0.1814	0.1669	0.9998	-0.2282	0.3747	0.9998	-0.1223	0.5622	0.9999	635.09	609.69	570.93	671.85	730.17	611.46	548.14	739.74	715.94	537.63	611.37	646.71
gene8838	LOC107315272			-1.358	0.167	0.9998	-1.372	0.05895	0.9588	-1.077	0.2879	NA	0.09	0.04	0.54	0.21	0.03	0.24	0.24	9.23	4.01	4.17	2.03	3.84
gene539	PLXNC1	ENSGALG00000011309	PLXNC1	0.2326	0.1674	0.9998	0.2991	0.2222	0.9998	0.1779	0.4372	0.9999	19.41	11.03	13.65	15.85	10.7	16.71	11.4	18.05	14.12	22.02	16.98	10.79
gene9499	SLC25A28	ENSGALG00000007479	SLC25A28	-0.1724	0.1675	0.9998	-0.1912	0.3558	0.9998	-0.1333	0.4762	0.9999	52.37	54.98	53.66	55.59	62.8	53.03	61.94	68.49	73.83	51.97	55.46	63.4
gene19790	RNASEH2A			-0.2439	0.1677	0.9998	-0.2016	0.4739	0.9998	-0.2713	0.2887	0.9999	26.86	32.89	41.69	34.26	40.36	38.57	30.72	36.99	44.87	36.3	31.39	37.63
gene6125	LOC107312331	ENSGALG00000016556		-0.4581	0.168	0.9998	-0.03423	0.9362	0.9998	-0.8063	0.06262	0.9999	1.83	1.08	4.17	2.49	1.28	1.8	1.17	1.52	2.22	2.04	2.02	1.85
gene17963	LOC107325235	ENSGALG00000019719	KRT19	0.3002	0.1681	0.9998	0.1882	0.5833	0.9998	0.4286	0.05457	0.9999	112.45	125.1	116.38	79.22	108.95	180.82	183.5	102.56	103.99	58.3	118.85	134.04
gene5294	URB2	ENSGALG00000011101	URB2	-0.2223	0.1682	0.9998	-0.3122	0.2016	0.9998	-0.09929	0.6343	0.9999	10.19	9	9.45	9.65	10.68	9.34	8.1	17.48	12.43	11.98	11.71	11.55
gene3502	LOC107309519			0.7553	0.1683	0.9998	0.2099	0.7727	0.9998	1.297	0.04957	0.9999	3.01	7.3	1.45	0.98	3.31	4.22	2.3	2.81	2.34	1.82	6.02	3.93
gene19250	LOC107306425	ENSGALG00000027114		0.4907	0.1683	0.9998	0.7984	0.1118	0.9998	0.1447	0.7247	0.9999	1.84	1.3	1.38	1.27	1.38	1.46	3.02	2.03	1.37	1.98	1.95	0.92
gene18688	FAM214B	ENSGALG00000002069	FAM214B	0.2357	0.1684	0.9998	0.2121	0.3834	0.9998	0.2812	0.2371	0.9999	13.68	14.84	9.48	11.03	10.13	9.58	12.26	13.73	16.94	16.18	16.12	9.98
gene15669	AATF	ENSGALG00000005420	AATF	-0.1897	0.1685	0.9998	-0.2797	0.2024	0.9998	-0.08127	0.6846	0.9999	14.53	17.56	16.49	15.64	16.28	14.62	14.84	17.3	24.04	15.74	14.7	16.95
gene14795	FNBP1	ENSGALG00000004088	FNBP1	0.1693	0.1687	0.9998	0.3149	0.09635	0.9998	0.05107	0.7743	0.9999	76.27	57.54	64.38	66.69	57.27	67.3	63.91	55.67	57.35	66.81	69.43	56.67
gene2383	LATS2	ENSGALG00000017130	LATS2	0.1639	0.1688	0.9998	0.2027	0.3136	0.9998	0.1422	0.4024	0.9999	42.99	40.18	37.96	34.91	37.41	41.62	43.2	36.07	35.32	39.73	37.98	39.77
gene1941	LONRF2	ENSGALG00000016768	LONRF2	0.2193	0.1689	0.9998	0.2136	0.3961	0.9998	0.2467	0.2203	0.9999	34.23	36.44	31.97	27.97	38.62	48.66	51.59	43.02	30.63	30.45	39.05	37.96
gene6620	PSMD10	ENSGALG00000008287	PSMD10	-0.2384	0.1689	0.9998	-0.6308	0.004325	0.3422	0.1071	0.6186	0.9999	73.15	104.96	74.33	76.34	90.5	85.95	52.89	99.28	82.99	62.35	61.89	105.33
gene8854	LOC107315341			-1.083	0.169	0.9998	-1.114	0.207	0.9998	-0.899	0.2684	NA	0.04	0.01	0.05	0.09	0.05	0.05	0.02	0.74	0.19	0.32	0.15	0.16
gene16260	C21H1orf159	ENSGALG00000027363	C1orf159	-0.3745	0.1691	0.9998	-0.6147	0.06797	0.9885	-0.01325	0.9702	0.9999	5.99	3.28	3.41	4.65	6.06	5.17	4.87	11.03	7.79	6.62	5.23	8.14
gene7404	NIPAL1	ENSGALG00000027986	NIPAL1	0.7149	0.1692	0.9998	0.8306	0.2621	0.9998	0.653	0.2787	0.9999	0.46	0.58	0.37	0.37	0.19	0.44	0.29	0.34	0.21	0.39	0.41	0.09
gene8464	RGS6	ENSGALG00000009368	RGS6	0.8059	0.1693	0.9998	0.6887	0.3208	0.9998	1.11	0.06002	0.9999	1.9	1.03	0.29	1.26	0.3	1.23	0.57	1.47	3.45	7.5	1.49	1.19
gene11256	TBCCD1	ENSGALG00000006566	TBCCD1	-0.1857	0.1693	0.9998	-0.2775	0.2064	0.9998	-0.07732	0.6985	0.9999	27.03	28.74	25.95	28.42	32.23	28.14	27.1	33.93	37.74	25.59	25.67	29.26
gene11163	LHX8	ENSGALG00000011369	LHX8	-1.197	0.1697	0.9998	-1.418	0.04581	0.8999	1.157	0.1198	NA	0.32	0.2	0.12	0.09	0.2	0.48	0.3	7.36	2.96	3.36	1.45	3.64
gene2049	ERCC5	ENSGALG00000016860	ERCC5	-0.1904	0.1698	0.9998	-0.1179	0.5849	0.9998	-0.2506	0.2408	0.9999	19.23	16.5	16.86	18.09	23.28	14.48	16.24	21.13	22.56	19.69	18.79	18.92
gene16245	CPTP	ENSGALG00000028898	CPTP	-0.211	0.1698	0.9998	-0.2574	0.3192	0.9998	-0.1508	0.5038	0.9999	22.29	19.92	19.14	20.42	25.23	17.62	17.87	21.97	28.67	19.56	19.69	21.58
gene8429	VPS39	ENSGALG00000008991	VPS39	-0.211	0.17	0.9998	-0.3049	0.1415	0.9998	-0.07476	0.7088	0.9999	17.51	11.85	14.08	13.73	17.11	14.57	14.17	25.98	22.42	19.57	17.69	18.54
gene5116	LOC107311353			1.91	0.1701	0.9998	7.991	7.84e-05	NA	1.572	0.1287	0.9999	0	7.74	0.46	0.84	2.78	4.19	0	0	0	3.32	0.03	0
gene2410	EXPH5	ENSGALG00000027243	EXPH5	0.8249	0.1702	0.9998	1.643	0.05826	0.9531	-0.09938	0.8694	0.9999	0.14	0.11	0.09	0.13	0.14	0.11	0.1	0.02	0.11	0.49	0.16	0.12
gene12251	TUBGCP4	ENSGALG00000008549	TUBGCP4	-0.1877	0.1704	0.9998	-0.3243	0.1096	0.9998	-0.01613	0.9354	0.9999	42.56	42.72	37.46	34.7	53.24	41.33	43.99	59.93	59.62	36.62	46.59	49.61
gene3846	BMPER	ENSGALG00000012184	BMPER	0.263	0.1704	0.9998	0.1619	0.563	0.9998	0.375	0.1819	0.9999	15.4	10.16	8.15	10.55	6.6	8.41	10.28	8.66	10.55	11.52	8.47	9.43
gene84	LOC107314113			-0.6058	0.1706	0.9998	-0.5321	0.3465	0.9998	-0.6767	0.2082	0.9999	0.67	0.48	0.85	1.52	0.46	0.68	1.24	1.77	0.93	0.51	1.02	1.6
gene20395	LOC107307804			0.218	0.1707	0.9998	0.2382	0.3495	0.9998	0.2073	0.3402	0.9999	34.27	25.67	29.01	27.26	23.4	34.78	26.33	24.31	28.65	41.56	30.48	34
gene17258	PBXIP1			0.3867	0.1708	0.9998	0.7042	0.07482	0.9998	0.06869	0.8527	0.9999	7.3	13.14	10.84	10.8	10.12	13.38	17.71	10.65	11.58	13.67	14.01	7.64
gene12858	OGN	ENSGALG00000026736	OGN	-0.2385	0.1711	0.9998	-0.006253	0.9834	0.9998	-0.4566	0.06808	0.9999	419.12	289.62	501.42	350.92	615.51	388.96	332.23	588.94	371.69	456.79	503.77	401.03
gene4305	FSBP	ENSGALG00000026753	FSBP	-0.2285	0.1711	0.9998	-0.2603	0.3054	0.9998	-0.181	0.4528	0.9999	20.79	18.62	16.12	17.5	28.69	16.8	19.09	23.52	19.22	14.36	20.26	25.22
gene7026	HAND2			-0.3949	0.1711	0.9998	-0.6126	0.1452	0.9998	-0.1504	0.6855	0.9999	5.9	6.98	6.32	6.88	9.92	8.36	7.33	9.3	8.95	5.75	5.98	12.6
gene17004	LOC107324094	ENSGALG00000006746		0.4798	0.1712	0.9998	0.7295	0.1553	0.9998	0.248	0.5483	0.9999	2.8	2	1.62	2.06	1.95	2.09	3.13	1.86	1.42	1.71	3.31	1.92
gene9522	RRP12	ENSGALG00000007603	RRP12	-0.1903	0.1716	0.9998	-0.1715	0.4511	0.9998	-0.1953	0.3213	0.9999	14.37	13.79	15.02	15.58	16.84	14.29	14.01	16.75	23.63	16.65	16.33	15.56
gene14562	LOC107321529			-0.5268	0.1717	0.9998	-0.2046	0.524	0.9998	-0.856	0.1379	0.9999	186.89	59.7	223.95	225.86	32.93	36.5	84.83	83.71	242.24	124.07	167.22	127.82
gene2449	BIRC2	ENSGALG00000017186	BIRC2	-0.2212	0.1717	0.9998	-0.1228	0.5962	0.9998	-0.3086	0.1432	0.9999	68.58	46.71	77.28	73.73	50.41	52.98	42.08	74.4	78.99	82.6	57.94	55.12
gene16831	SMAP2	ENSGALG00000003141	SMAP2	-0.2609	0.1718	0.9998	-0.435	0.07731	0.9998	0.003314	0.9853	0.9999	69.28	56.96	65.68	60.93	56.58	62.61	61.47	152.7	98.7	91.76	74.01	73.37
gene2357	WASF3	ENSGALG00000017103	WASF3	0.333	0.1718	0.9998	0.4811	0.1643	0.9998	0.197	0.5633	0.9999	9.67	4.23	4.5	7.28	4.38	5.42	4.87	6.17	6.47	8.77	7.92	3.6
gene14478	LOC107321094			-1.563	0.1718	0.9998	-1.681	0.02386	0.7001	2.103	0.1262	NA	0.08	0	0.04	0	0	0.11	0.1	2.98	1.7	1.22	0.93	2.62
gene6492	POF1B	ENSGALG00000006919	POF1B	-0.5123	0.1718	0.9998	-0.6526	0.1927	0.9998	-0.2917	0.4964	0.9999	1.74	2.07	2.89	2.11	2.5	2.43	1.65	6.78	2.76	3.35	3.19	3.85
gene17103	HSPB2	ENSGALG00000028966	HSPB2	-0.4259	0.1718	0.9998	-0.0394	0.933	0.9998	-0.8309	0.01548	0.5906	4.39	5.97	7.87	11.1	10.34	6.43	13.44	10.41	6.65	6.34	4.6	10.09
gene5671	CDK19	ENSGALG00000015051	CDK19	0.1947	0.1719	0.9998	0.1282	0.5129	0.9998	0.2658	0.1692	0.9999	67.91	42.09	47	47.28	40.83	58	42.49	52.58	44.02	48.86	45.61	36.1
gene18807	THBS4	ENSGALG00000014804	THBS4	-0.5402	0.1719	0.9998	-1.017	0.01107	0.5016	0.2091	0.6832	0.9999	9.63	4.72	3.8	7.57	2.35	2.26	2.86	16.69	9.97	7.32	6.74	8.93
gene10029	LOC107316553			0.6254	0.1719	0.9998	0.3189	0.6214	0.9998	0.9805	0.0736	0.9999	1.99	1.68	0.79	0.55	1.1	1.32	1.3	1.43	1.54	1.03	2.08	0.78
gene1517	HTR1F	ENSGALG00000015494	HTR1F	-0.9483	0.172	0.9998	-1.177	0.1607	0.9998	-0.6751	0.4356	0.9999	0.16	0.64	0.08	0.15	1.38	0.21	0.22	1.55	0.77	0.66	0.14	0.12
gene18989	LOC107306120	ENSGALG00000015032	CD274	-0.3443	0.172	0.9998	0.03077	0.9345	0.9998	-0.6674	0.03217	0.8834	10.53	6.6	14.27	12.83	9.81	6.92	6.53	7.14	10.46	11.22	9.55	10.21
gene12009	COPS2	ENSGALG00000000404	COPS2	-0.1922	0.1721	0.9998	-0.2116	0.3529	0.9998	-0.1544	0.4015	0.9999	168.83	188.25	184.19	185.28	227.69	190.56	205.48	239.24	190.58	145.32	183.9	228.05
gene16216	FAAP20			-0.209	0.1722	0.9998	-0.1917	0.4645	0.9998	-0.211	0.3338	0.9999	23.62	20	21.66	23.63	27.09	20.58	18.22	23.37	23.82	18.22	22.19	23.38
gene14646	AMBP	ENSGALG00000008973	AMBP	0.8361	0.1726	0.9998	0.1111	0.8892	0.9998	2.066	0.002507	0.2165	1.03	0.92	0.29	0.13	0.21	0.8	0.48	1.01	1.13	1.37	0.57	0.22
gene19802	MAN2B1			0.2343	0.1726	0.9998	0.3696	0.08939	0.9998	0.1038	0.6894	0.9999	29.53	24.12	25.55	35.19	16.71	32.3	27.59	28.51	29.63	42.85	30.76	24.27
gene13767	PEMT	ENSGALG00000004875	PEMT	-0.213	0.1726	0.9998	-0.03318	0.8901	0.9998	-0.38	0.1033	0.9999	17.31	13.22	19.25	20.4	14.75	12.59	15.8	18.56	18.53	17.31	16.38	16.45
gene4913	LOC107311028			0.7199	0.1727	0.9998	0.6636	0.3627	0.9998	0.7985	0.2496	NA	0.11	0.06	0.05	0.02	0.05	0.04	0.07	0.06	0.05	0.06	0.1	0.04
gene15598	GSG2			-0.3719	0.1727	0.9998	-0.6868	0.0625	0.9717	-0.0178	0.9619	0.9999	5.56	4.78	4.87	3.08	7.54	5.32	4.01	7.51	7.97	4.59	4.91	7.42
gene3741	LOC107309791	ENSGALG00000012641		-0.7237	0.1727	0.9998	-0.7195	0.2867	0.9998	-0.7151	0.2555	0.9999	0.55	0.49	0.81	0.54	1.04	0.46	0.79	2.48	1.13	0.97	1.21	1.52
gene1580	USP16	ENSGALG00000015813	USP16	-0.1603	0.1729	0.9998	-0.0938	0.6433	0.9998	-0.2128	0.2504	0.9999	30.33	25.33	30.91	30.77	33.5	28.64	25.49	31.67	36.54	29.99	32.79	30.95
gene10674	GLUL	ENSGALG00000003678	GLUL	0.3145	0.173	0.9998	0.04065	0.8996	0.9998	0.6248	0.03204	0.8834	179.37	425.15	214.67	192.23	229.95	386.93	406.43	365.79	229.64	242.93	199.68	294.23
gene465	KRR1	ENSGALG00000010227	KRR1	-0.1692	0.1731	0.9998	-0.2709	0.1771	0.9998	-0.05169	0.7907	0.9999	69.82	66.8	58.89	63.3	87.04	69.81	66.09	83.73	80.19	58.08	66.59	79.89
gene5539	SLC18B1	ENSGALG00000019961	C6ORF192	-0.193	0.1731	0.9998	-0.2591	0.2548	0.9998	-0.1141	0.5899	0.9999	37.72	27.51	28.42	33.65	34.24	26.43	26.98	39.29	33.17	30.84	26.47	34.06
gene1034	SSPN	ENSGALG00000014042	SSPN	-0.2001	0.1732	0.9998	0.02511	0.9142	0.9998	-0.3934	0.02807	0.8423	59.59	60.61	67.62	85.12	77.58	59.44	79.16	78.29	57.61	53.74	62.6	68.97
gene5332	MLLT4	ENSGALG00000011329	MLLT4	0.1713	0.1732	0.9998	0.1928	0.3183	0.9998	0.1644	0.3692	0.9999	43.28	40.86	43.7	31.64	36.26	44.03	35.17	41.78	37.09	41.88	47.95	36.08
gene4331	MATN2	ENSGALG00000014523	MATN2	-0.3202	0.1732	0.9998	-0.5527	0.1065	0.9998	-0.04254	0.8676	0.9999	21.79	35.76	23.58	23.12	40.34	27.85	36.25	30.98	32.82	15.35	28.11	60.13
gene8111	KMT5B	ENSGALG00000014152	KMT5B	-0.1714	0.1734	0.9998	-0.1634	0.4225	0.9998	-0.1634	0.4054	0.9999	25.41	29.3	26.25	25.9	35.16	24.75	28.6	29.87	33.8	25.21	28.07	33.39
gene8933	PRKCH	ENSGALG00000011889	PRKCH	0.389	0.1736	0.9998	0.3401	0.4266	0.9998	0.4552	0.1793	0.9999	4.33	10.31	6.47	4.93	6.76	10.49	11.47	8.02	4.19	5.37	4.47	6.06
gene18832	PPWD1	ENSGALG00000014756	PPWD1	-0.201	0.1736	0.9998	-0.3346	0.1708	0.9998	-0.05931	0.782	0.9999	23.87	23.62	21.53	22.35	27.36	22.45	17.69	26.43	29.18	23.34	21.22	26.85
gene7724	LOC107314121	ENSGALG00000016102	CYP26B1	0.6263	0.1736	0.9998	1.373	0.01967	0.6489	-0.1948	0.7068	0.9999	1.11	1.12	1.76	1.69	0.76	1.53	2.5	1.27	0.81	3.49	1.36	0.92
gene402	RASSF3	ENSGALG00000009842	RASSF3	0.1856	0.1736	0.9998	0.3249	0.1379	0.9998	0.07841	0.6813	0.9999	216.19	160.94	176.59	166.8	172.35	183.64	182.1	150.07	155.93	180.98	167.95	143.23
gene20043	LOC107307423			0.7011	0.1736	0.9998	1.562	0.01243	0.532	-0.08279	0.892	0.9999	5.33	24.69	9.99	27.18	19.36	23.67	34.64	9.74	5.92	36.98	17.49	15.89
gene19055	TJP2	ENSGALG00000015109	TJP2	0.1725	0.1738	0.9998	0.1597	0.468	0.9998	0.2016	0.2507	0.9999	32.88	31.93	29.5	25.88	27.85	33.25	36.02	29.12	27.05	28.45	27.74	31.54
gene10022	CARF	ENSGALG00000008474	CARF	-0.2481	0.1739	0.9998	-0.2327	0.4094	0.9998	-0.2454	0.3509	0.9999	8.31	6.08	6.05	7.74	10.23	6.46	8.53	8.95	9.77	6	7.85	9.26
gene16767	PAFAH2	ENSGALG00000021658	PAFAH2	-0.4919	0.1743	0.9998	-0.4259	0.4086	0.9998	-0.5376	0.2225	0.9999	4.61	3.19	5.47	5.27	4.19	2.81	4.86	6.37	5.06	3.33	3.17	4.95
gene2707	LOC107306765	ENSGALG00000017347	HBE	-0.7306	0.1743	0.9998	-0.7444	0.3205	0.9998	-0.7068	0.293	0.9999	1.07	1.22	2.77	0.75	2.73	1.61	0.63	2.78	3.13	1.24	2.3	1.44
gene10769	PLPPR5	ENSGALG00000005470	PLPPR5	0.3569	0.1743	0.9998	-0.07719	0.7859	0.9998	0.7201	0.0432	0.9828	23.41	35.82	12.15	11.6	17.87	10.12	17.58	18.71	12.94	11.57	13.07	15.91
gene926	WEE2	ENSGALG00000012875	WEE2	-1.025	0.1744	0.9998	-1.145	0.03676	0.8306	0.2678	0.6066	0.9999	0.92	1.31	0.67	1.2	1.29	1.65	1.86	33.58	13.87	17.63	7.63	14.22
gene13267	SLC25A48	ENSGALG00000006341	SLC25A48	-0.8696	0.1745	0.9998	-0.9901	0.04864	0.9101	-0.146	0.7902	0.9999	0.71	0.27	0.3	0.57	0.81	0.59	0.88	7.73	3.53	4.05	1.98	3
gene15627	DOC2B	ENSGALG00000004917	DOC2B	0.5741	0.1746	0.9998	1.501	0.0007097	0.1626	-0.3012	0.5782	0.9999	8.59	1.81	4.91	2.97	12.88	7.04	7.27	2.5	2.76	12.7	10.78	5.88
gene8320	HSD17B12	ENSGALG00000026349	HSD17B12	-0.1589	0.1747	0.9998	-0.1573	0.4035	0.9998	-0.1449	0.4054	0.9999	87.4	82.06	85.77	78.9	101.77	77.18	78.59	100	110.23	83.33	94.11	91.24
gene8229	ASCL3			0.5326	0.1748	0.9998	0.6322	0.2647	0.9998	0.4566	0.3212	0.9999	1.79	1.37	0.94	1.11	1.55	1.93	1.49	1.39	1.2	1.1	2.41	0.82
gene14812	PLPP7	ENSGALG00000018700	PLPP7	0.484	0.1749	0.9998	0.4377	0.3854	0.9998	0.5521	0.2115	0.9999	5.65	3.67	3.33	2.29	2.69	3.25	3.5	3.56	3.84	3.49	6.33	2.94
gene17881	PRR15L			0.6443	0.1749	0.9998	0.05842	0.9289	0.9998	1.319	0.01104	0.487	3.71	3.23	1.98	1.42	1.11	4.6	2.63	2.4	1.2	2.87	2.96	4.78
gene4560	SCRIB	ENSGALG00000000075	SCRIB	0.1677	0.1749	0.9998	0.2127	0.2994	0.9998	0.1379	0.4531	0.9999	16.41	15.56	14.81	15.36	12.59	16.33	12.44	16.05	15.31	17.93	17.4	11.98
gene13526	LOC107320447			-1.701	0.175	0.9998	-1.698	0.02383	0.7001	0	1	NA	0	0	0	0	0	0	0.32	2.57	1.45	0.33	0.8	1
gene15538	SARM1	ENSGALG00000003595	SARM1	0.6895	0.1751	0.9998	0.1276	0.8484	0.9998	1.116	0.05505	0.9999	2.77	2.83	0.55	0.74	1.57	0.77	0.5	0.56	1.97	1.83	1.19	0.81
gene5860	ASRGL1	ENSGALG00000015949	ASRGL1	-0.2353	0.1752	0.9998	-0.2223	0.4347	0.9998	-0.2316	0.3272	0.9999	19.81	13.91	19.55	16	18.84	14.01	15.11	15.98	17.65	12.56	13.49	17.33
gene11667	SMC4	ENSGALG00000009553	SMC4	-0.2126	0.1753	0.9998	-0.3763	0.05534	0.9426	-0.04078	0.8639	0.9999	50.29	42.92	40.58	34.99	72.55	53.78	36.81	57.04	64.28	40.3	50.68	53.34
gene2311	RFC3	ENSGALG00000017064	RFC3	-0.1959	0.1753	0.9998	-0.3531	0.09757	0.9998	-0.03874	0.8559	0.9999	21.66	21.54	19.26	19.1	29.46	24.22	16.32	24.21	26.3	16.68	23.14	24.87
gene15196	KCNJ2	ENSGALG00000004376	IRK1	-0.2451	0.1754	0.9998	-0.4211	0.1174	0.9998	-0.07104	0.755	0.9999	13.94	12.74	13.4	17.27	18.13	20.93	16.58	15.36	19.56	9.2	11.33	18.36
gene661	LOC107313428	ENSGALG00000019325		-0.9233	0.1755	0.9998	-0.6483	0.4352	0.9998	-1.486	0.07958	NA	0.46	0.06	1	0.45	0.29	0.12	0.91	0.38	0.7	0.33	0.57	1.94
gene345	PDZRN4	ENSGALG00000009530	PDZRN4	0.7819	0.1755	0.9998	0.5195	0.5305	0.9998	1.075	0.109	0.9999	0.3	0.4	0.22	0.29	0.11	0.63	0.44	0.52	0.06	0.24	0.37	0.2
gene6057	LOC107312297	ENSGALG00000016483		0.7444	0.1756	0.9998	0.5865	0.4093	0.9998	0.8791	0.2116	0.9999	0.15	0.7	0.38	0.12	0.2	0.47	0.38	0.28	0.19	0.32	0.21	0.18
gene18065	RAB11B	ENSGALG00000000613	RAB11B	0.1719	0.1758	0.9998	0.2396	0.2065	0.9998	0.1212	0.5249	0.9999	166.66	129.3	142.11	139.82	105.72	138.92	136.04	138.47	126.34	153.6	149.65	127.4
gene19599	PFKM	ENSGALG00000006543	PFKL	-0.7661	0.1758	0.9998	-0.8815	0.2604	0.9998	-0.5936	0.389	NA	0.1	0.3	0.27	0.23	0.38	0.19	0.33	0.47	0.33	0.34	0.09	0.68
gene9746	FAM196A	ENSGALG00000013934	FAM196A	0.6074	0.1758	0.9998	0.234	0.7072	0.9998	0.9329	0.06086	0.9999	1.2	3.28	1.12	0.84	1.2	1.6	1.17	0.7	2.4	1.01	1.91	0.62
gene6761	NPY1R	ENSGALG00000009498	NPY1R	-1.15	0.1759	0.9998	-1.39	0.06407	0.9748	1.039	0.1485	0.9999	0.48	0.32	0.14	0.2	0.09	0.11	0.19	6.59	2.14	2.96	0.86	2.07
gene14870	OLFM1	ENSGALG00000002515	OLFM1	-0.3274	0.1759	0.9998	-0.3018	0.4207	0.9998	-0.3412	0.2357	0.9999	8.16	12	10.11	11.19	17.78	11.12	14.67	9.87	13.87	12.53	6.94	20.82
gene14294	UNG	ENSGALG00000021285	UNG	-0.2414	0.1762	0.9998	-0.2973	0.2138	0.9998	-0.1517	0.5349	0.9999	26.12	21.46	17.85	27.71	31.64	23.77	25.8	43.65	39.59	30.65	28.73	27.7
gene12785	LOC107319577	ENSGALG00000026152		-0.6965	0.1762	0.9998	-0.9828	0.1157	0.9998	-0.2939	0.6428	0.9999	16.46	3.72	7.07	21.97	2.28	7.04	7.84	3.79	35.64	17.39	4.06	21.22
gene6405	SLC6A14	ENSGALG00000005957	SLC6A14	-0.6803	0.1762	0.9998	-0.8026	0.1333	0.9998	-0.359	0.522	0.9999	1.22	0.52	1.71	0.68	0.85	0.88	0.98	4.89	2.79	2.39	2.06	2.23
gene18503	DCTN2			-0.1702	0.1767	0.9998	-0.2685	0.1844	0.9998	-0.05602	0.7704	0.9999	86.16	76.22	75.95	84.5	72.63	68.05	71.5	94.15	82.51	72.36	71.94	97.44
gene11988	GLDN	ENSGALG00000013293	GLDN	-0.4251	0.1768	0.9998	-0.9239	0.005692	0.379	0.2292	0.5483	0.9999	36.48	82.73	44.95	29.43	99.8	85.3	88.31	122.49	134.86	29.11	53.64	95.94
gene12662	PIEZO1	ENSGALG00000006340	PIEZO1	0.1699	0.1769	0.9998	0.1873	0.3656	0.9998	0.168	0.3443	0.9999	41.03	45.6	34.78	36.55	38.92	39.93	44.84	34.79	41.27	40.98	41.1	41.85
gene9548	SFXN3	ENSGALG00000023621	SFXN3	0.2476	0.1771	0.9998	0.4577	0.112	0.9998	0.08588	0.6706	0.9999	55.17	39.67	52.89	38.86	44.56	54.1	66.33	43.02	28.45	37.46	39.84	40.62
gene11141	WLS	ENSGALG00000011238	WLS	0.1851	0.1771	0.9998	0.1049	0.6585	0.9998	0.2744	0.1834	0.9999	273.66	332.37	242.31	224.28	244.48	271.22	256.06	250.45	265.4	231.38	288.56	246.68
gene8993	SOCS4	ENSGALG00000012179	SOCS4	0.2711	0.1771	0.9998	0.3402	0.2762	0.9998	0.2131	0.4513	0.9999	17.64	13.74	13.77	12.37	9.89	11.65	14.21	16.83	10.74	17.18	17.57	13.07
gene6979	CXXC4			0.6299	0.1772	0.9998	-0.4034	0.483	0.9998	1.521	0.002846	0.2287	1.09	0.75	0.42	0.39	0.16	1.05	0.48	0.73	0.45	0.45	0.3	0.55
gene13133	LOC107319903			0.6904	0.1772	0.9998	0.9225	0.1522	0.9998	0.4078	0.5414	0.9999	0.8	0.23	0.2	0.41	0.27	0.19	0.48	0.46	0.29	0.59	0.83	0.29
gene9583	SFR1	ENSGALG00000008383	SFR1	-0.4428	0.1773	0.9998	-0.7363	0.06814	0.9891	0.02051	0.9576	0.9999	10.1	12.57	8.44	8.08	14.87	9.73	7.27	31.04	18.8	15.93	16.01	18.17
gene8213	LYVE1	ENSGALG00000005643	LYVE1	-0.2602	0.1775	0.9998	-0.2146	0.3802	0.9998	-0.2858	0.1712	0.9999	86.71	78.01	105.38	125.95	78.91	97.3	53.46	73.85	60.58	81.48	59.86	100.65
gene14793	C17H9orf78	ENSGALG00000004152	C9orf78	-0.1686	0.1776	0.9998	-0.07703	0.7107	0.9998	-0.2429	0.2049	0.9999	63.32	55.22	70.82	71.11	69.45	64.9	58.26	71.77	71.07	67.72	62.31	66.65
gene11899	ANXA2	ENSGALG00000003770	Protein	0.232	0.1776	0.9998	0.2624	0.4342	0.9998	0.2211	0.3182	0.9999	1468.06	1173.8	1233.49	1022.18	1064.55	1338.22	1519.85	1001.6	866.93	921.35	1201.07	1352.08
gene17567	WDR77	ENSGALG00000001438	WDR77	-0.1928	0.1776	0.9998	-0.3519	0.09602	0.9998	-0.02199	0.9172	0.9999	32.57	32.51	30	26.87	43.45	35.77	28.32	39.35	45.58	26.03	33.96	34.48
gene18896	MAP3K1	ENSGALG00000014718	MAP3K1	0.1858	0.1776	0.9998	0.2906	0.1897	0.9998	0.101	0.6197	0.9999	11.38	8	7.91	9.17	8.73	9.15	8.68	8.26	8.58	8.9	11.29	8.02
gene6991	CENPU	ENSGALG00000020210	MLF1IP	-0.2428	0.1778	0.9998	-0.3074	0.2155	0.9998	-0.1652	0.5262	0.9999	35.93	29.85	29.17	24.87	54.53	33.13	29.31	35.32	45.48	22.42	39.47	38.42
gene6068	KLHL29	ENSGALG00000016495	KLHL29	0.2776	0.1778	0.9998	0.1773	0.614	0.9998	0.3898	0.1439	0.9999	6.49	5.51	4.92	4.15	4.22	5.89	6.12	5.21	4.46	5.83	3.81	5.15
gene11807	LOC107318572	ENSGALG00000014107		-0.9254	0.1779	0.9998	-1.087	0.01208	0.5296	0.4961	0.3193	0.9999	2.39	1.65	1.25	2.22	0.9	2.32	4	39.72	15.91	16.12	12.52	16.15
gene2007	TMCO3	ENSGALG00000016824	TMCO3	0.243	0.178	0.9998	0.4959	0.08386	0.9998	0.04305	0.8421	0.9999	20.98	20.02	21.07	18.42	23.96	25.92	29.19	17.47	17.52	16.5	21.3	15.99
gene14501	LOC107321257	ENSGALG00000008040		-0.8705	0.1784	0.9998	-1.074	0.2149	0.9998	-0.4531	0.4577	0.9999	2.39	0.83	1.9	1.84	1.06	0.45	0.5	0.92	11.37	2.52	2.9	0.8
gene14280	LOC107321211			-1.655	0.1786	0.9998	-1.714	0.06483	0.9748	0.1016	0.9442	NA	0.13	0	0	0.12	0	0	0	5.38	1.34	1.52	1.22	2.45
gene4450	KIAA0196	ENSGALG00000016317	KIAA0196	-0.1736	0.1788	0.9998	-0.2662	0.1882	0.9998	-0.05599	0.7649	0.9999	26.86	21.68	22.14	23.39	25.64	21.8	20.65	34.19	27.21	26.34	26	30.69
gene13393	NUDCD2	ENSGALG00000001726	NUDCD2	-0.1697	0.1788	0.9998	-0.2122	0.2885	0.9998	-0.1147	0.5298	0.9999	62.29	56.69	57.09	55.03	74.78	57.76	54.03	73.38	60.82	48.73	54.73	59.26
gene12742	LOC107319555			-1.462	0.1789	0.9998	-1.605	0.1149	0.9998	1.379	0.1113	NA	0.04	0.05	0.01	0.02	0.02	0.05	0	2.69	0.64	1.01	0.22	0.53
gene17855	GNGT2	ENSGALG00000026333	GNGT2	-1.039	0.1789	0.9998	-0.5144	0.6311	0.9998	-1.995	0.009194	0.4414	0.21	0.19	1.05	0.62	0.34	0.1	0	1.22	1.03	1.5	0.19	0.23
gene5303	ARV1	ENSGALG00000011155	ARV1	-0.2175	0.179	0.9998	-0.07819	0.7696	0.9998	-0.3492	0.135	0.9999	7.79	7.86	9.14	9.27	9.48	6.76	9.4	10.73	9.31	8.45	8.74	9.71
gene9314	SAMD8	ENSGALG00000005004	SAMD8	0.1713	0.1792	0.9998	0.1962	0.3436	0.9998	0.1653	0.3757	0.9999	21.83	19.65	18.83	18.67	22.01	26.9	25.88	22.99	22.13	19.95	23.39	19.27
gene19236	NANS	ENSGALG00000015320	NANS	0.1772	0.1793	0.9998	-0.005931	0.9765	0.9998	0.366	0.03245	0.8895	117.21	110.32	79.72	78.88	91.18	102.21	86.54	102.83	114.96	86.14	102.88	75.79
gene3557	LOC107309562	ENSGALG00000019553	SERPINB10	0.7269	0.1794	0.9998	0.3705	0.5864	0.9998	1.376	0.03424	0.9052	1.06	1.35	0.32	0.74	0.23	0.97	1.41	1.71	0.59	0.87	1.74	0.99
gene19152	CKS2			-0.2492	0.1794	0.9998	-0.5364	0.01694	0.5949	0.06725	0.8006	0.9999	100.45	141.88	104	80.09	166.72	129.99	99.22	183.36	156.52	91.22	129.51	150.05
gene12857	OMD	ENSGALG00000026080	OMD	-0.3036	0.1794	0.9998	-0.0829	0.7118	0.9998	-0.5379	0.1182	0.9999	22.73	23.4	50.81	17.21	53.75	39.2	31.02	55.94	40.56	41.38	42.92	32.32
gene10226	PARP14	ENSGALG00000012072		-0.2853	0.1795	0.9998	-0.2309	0.4378	0.9998	-0.326	0.1807	0.9999	64.56	31.1	68.27	62.63	44.21	49.64	23.7	39.27	78.16	57.59	51.92	45.19
gene4382	RSPO2	ENSGALG00000026873	RSPO2	0.664	0.1796	0.9998	0.8141	0.2358	0.9998	0.47	0.3513	0.9999	3.46	1.49	1.84	1.33	1.06	1.17	5.91	1.65	0.56	2.58	1.54	3.87
gene12234	PRC1	ENSGALG00000012836	PRC1	-0.1925	0.1799	0.9998	-0.3803	0.05138	0.925	0.009515	0.9654	0.9999	44.99	39.79	45.4	27.75	52.71	44.74	37.16	49.68	58.69	36.44	39.15	47.08
gene15429	NUP88	ENSGALG00000001719	NUP88	-0.2017	0.18	0.9998	-0.2453	0.2317	0.9998	-0.1259	0.5106	0.9999	36.29	35.05	34.95	35.03	38.41	30.41	39.07	61.93	51.9	48.81	38.83	45
gene11480	TP63	ENSGALG00000007324	TP63	-1.341	0.18	0.9998	-1.428	0.04486	0.8902	0.9057	0.2848	NA	0.09	0.06	0.03	0.14	0.03	0.24	0.24	8.12	3.45	4.21	0.94	3.3
gene17342	LOC107324579	ENSGALG00000027380	SELENBP1	0.2139	0.1801	0.9998	0.5221	0.02492	0.7131	-0.08995	0.6332	0.9999	159.29	141.22	161.92	142.85	126.71	116.26	215.12	144.42	111.53	170.79	153.08	143.33
gene9085	GRID1	ENSGALG00000001879	GRID1	0.5343	0.1801	0.9998	0.4325	0.4177	0.9998	0.6482	0.1967	0.9999	0.92	1.77	0.49	0.88	0.73	0.64	0.52	0.87	0.74	1.43	1.44	0.97
gene4282	CALB1	ENSGALG00000015914	CALB1	-0.6023	0.1802	0.9998	-0.3088	0.6699	0.9998	-0.8228	0.008905	0.4378	7.21	10.67	9.92	14.71	15.98	5.42	13.6	6.03	20.81	0.69	8.89	5.03
gene199	CCDC71L	ENSGALG00000027350	CCDC71L	0.2095	0.1802	0.9998	0.3653	0.1193	0.9998	0.05585	0.797	0.9999	22.9	30.09	30.99	23.02	24.33	30	32.4	24.15	25.28	40.1	27.48	32.08
gene13216	ZCCHC10	ENSGALG00000027057	ZCCHC10	-0.1726	0.1803	0.9998	-0.2959	0.1413	0.9998	-0.02318	0.9039	0.9999	42.67	39.97	36.2	38.03	48.59	41.11	38.99	58.69	52.78	42.07	40.39	46.36
gene18820	CD180	ENSGALG00000023411	CD180	0.5563	0.1803	0.9998	1.061	0.06422	0.9748	0.04407	0.9234	0.9999	3.12	1.85	2.96	2.83	1.77	3.09	2.77	2.36	2.85	6.2	3.12	0.92
gene13818	HS3ST6	ENSGALG00000005413	HS3ST6	0.6967	0.1804	0.9998	0.3224	0.6548	0.9998	1.142	0.08216	0.9999	0.69	1.56	0.62	0.52	0.39	1.17	0.69	0.57	0.97	0.77	1.55	0.98
gene7705	ATRN	ENSGALG00000016034	ATRN	0.2993	0.1805	0.9998	0.01128	0.9733	0.9998	0.5866	0.03958	0.9628	9.45	6.84	6.47	5.53	3.79	8.16	3.97	7.17	7.37	7.42	8.04	5.58
gene18435	RNF41			-0.1629	0.1805	0.9998	-0.1119	0.5771	0.9998	-0.2002	0.2813	0.9999	50.67	45.56	58.51	52.43	50.49	48.03	48.44	67.27	60.48	57.63	51.05	51.73
gene17169	LRRC71	ENSGALG00000027351	LRRC71	-0.6988	0.1806	0.9998	-1.266	0.06527	0.9764	-0.05007	0.9361	0.9999	0.92	1.68	0.78	0.67	2.26	1.04	0.52	1.23	3.56	1.04	1.26	2.29
gene7554	CRMP1	ENSGALG00000015042	CRMP1A	-0.2767	0.1807	0.9998	-0.05862	0.7945	0.9998	-0.4605	0.14	0.9999	28.73	12.61	21.27	20.53	45.27	23.89	21.1	26.15	27.31	26.72	19.31	20.59
gene5643	FAM26E	ENSGALG00000014961	FAM26E	-0.3044	0.1808	0.9998	-0.6043	0.02383	0.7001	0.118	0.6892	0.9999	6.89	10.32	8.93	10.26	9.19	14.17	12.27	17.51	19.15	8.68	11.66	16.18
gene1999	CDC16	ENSGALG00000016816	CDC16	-0.1847	0.1808	0.9998	-0.2607	0.2218	0.9998	-0.08775	0.6748	0.9999	22.33	23.13	20.12	21.4	29.57	22.88	21.26	30.47	30	20.31	26.99	26.27
gene13892	LOC107320625	ENSGALG00000006730		-0.1697	0.1808	0.9998	-0.2704	0.1605	0.9998	-0.06142	0.7337	0.9999	66.54	55	65.33	55.27	73.51	69.21	46.98	72.45	78.87	60.41	62.8	64.59
gene6494	LOC107312688			0.4475	0.1809	0.9998	0.535	0.2816	0.9998	0.3728	0.3481	0.9999	7.22	4.57	4.12	3.33	5.23	5.14	7.8	3.9	3.17	5.02	5.52	6.3
gene15056	MFSD11	ENSGALG00000001777	MFSD11	-0.148	0.1809	0.9998	-0.1105	0.5485	0.9998	-0.1714	0.3199	0.9999	49.47	47.82	49.65	49.67	56.27	44.19	42.77	56.59	54.83	51.85	50.28	53.18
gene6000	GRHL1	ENSGALG00000016439	GRHL1	-0.8544	0.1809	0.9998	-0.9438	0.1351	0.9998	-0.4323	0.4043	0.9999	0.76	0.67	1.04	0.8	1.27	0.94	0.67	10.32	4.02	6.25	2.67	4.59
gene4646	KIF16B	ENSGALG00000008725	KIF16B	-0.1801	0.1809	0.9998	-0.2	0.3769	0.9998	-0.1453	0.4665	0.9999	12.65	10.55	11.15	12.28	13.19	10.81	9.59	15.72	12.99	12.05	11.77	11.72
gene18097	LOC107325605	ENSGALG00000012984	MYO5B	-1.188	0.181	0.9998	-1.254	0.06112	0.9624	-0.1165	0.8661	0.9999	0.11	0.28	0.22	0.13	0.55	0.45	0.36	13.35	5.95	7.5	2.26	5.42
gene13382	SPDL1	ENSGALG00000001942	SPDL1	-0.1849	0.181	0.9998	-0.2312	0.261	0.9998	-0.121	0.5804	0.9999	32.21	30.84	28.83	26.59	45.54	31.75	30.45	39.04	41.29	28.43	35.18	36.42
gene12625	ZDHHC7	ENSGALG00000020987	ZDHHC7	0.1842	0.1811	0.9998	0.0731	0.7374	0.9998	0.3038	0.1139	0.9999	56.73	41.81	42.68	40.24	36.24	53.03	33.79	41.55	55.74	50.98	52.65	39.69
gene14415	LOC107321366			-0.7599	0.1811	0.9998	-0.7649	0.1783	0.9998	-0.7262	0.36	0.9999	6.84	3.5	9.91	7.53	0.76	1.15	4.35	9.31	12.8	5.19	8.16	9.47
gene5731	COQ3	ENSGALG00000015486	COQ3	0.2375	0.1811	0.9998	0.07462	0.7741	0.9998	0.437	0.08259	0.9999	40.44	24.2	18.09	24.83	21.6	25.8	29.25	35.6	28.43	32.7	26	24.59
gene16899	NIPAL3	ENSGALG00000004268	NIPAL3	0.1639	0.1816	0.9998	0.2095	0.2803	0.9998	0.1355	0.46	0.9999	55.97	43.22	39.14	39.55	52.42	48.7	49.42	42.59	45.6	50.4	43.47	43.04
gene14629	CLIC3	ENSGALG00000026027	CLIC3	0.3899	0.1817	0.9998	0.3614	0.4215	0.9998	0.4337	0.2262	0.9999	12.59	11.01	8.24	7.29	7.3	8.06	11.81	7.56	5.82	9.76	9.34	11.91
gene7325	LOC107313644			-1.58	0.1818	0.9998	-1.689	0.03104	0.7751	1.703	0.2218	NA	0.07	0	0	0.13	0	0.39	0.11	9.12	4	2.46	2.8	4.54
gene17731	MEIOC	ENSGALG00000001027	MEIOC	-1.095	0.182	0.9998	-1.119	0.07413	0.9998	-0.7649	0.215	0.9999	0.17	0.15	0.31	0.21	0.26	0.14	0.57	6.51	2.33	3.74	1.09	3.22
gene3043	LOC107309032	ENSGALG00000028304		0.2843	0.182	0.9998	0.5599	0.02537	0.7164	0.02202	0.9419	0.9999	10.16	4.72	6.54	10.24	4.64	7.81	7.18	6.8	8.21	11.82	8.38	4.6
gene6325	ERCC6L	ENSGALG00000003881	ERCC6L	-0.2439	0.182	0.9998	-0.5203	0.0344	0.8075	0.04715	0.8529	0.9999	13.7	12.42	11.03	9.14	18.58	14.76	9.93	15.8	19.98	9.48	14.49	15.48
gene1217	ZYX	ENSGALG00000014688	ZYX	0.1945	0.182	0.9998	0.06229	0.7952	0.9998	0.3452	0.06577	0.9999	177.41	184.2	139.88	154.41	145.77	210.92	194.62	170.57	165.22	196.71	142.82	205.07
gene7541	SLC2A9	ENSGALG00000014971	SLC2A9	0.8194	0.1821	0.9998	-0.2239	0.7971	0.9998	1.793	0.0001391	0.02689	11.21	21.56	4.88	1.24	8.46	17.91	6.61	11.8	17.85	13.63	3.33	0.11
gene6848	LOC107313134			0.8318	0.1822	0.9998	-0.5147	0.4859	0.9998	2.236	0.000283	0.04592	130.7	61.45	5.73	6.13	51.78	113.24	18.04	67.45	117.62	40.86	64.87	2.3
gene15431	LOC107322537			-0.6859	0.1823	0.9998	-0.4534	0.4002	0.9998	-1.122	0.08717	0.9999	1.8	6.12	9.2	2.89	9.38	1.88	5.11	11.77	10.84	10.28	9.71	12.99
gene8116	LOC107314488	ENSGALG00000006897		0.2278	0.1825	0.9998	0.4016	0.1259	0.9998	0.08956	0.6478	0.9999	55.05	62.95	68.45	49.89	49.8	64.96	81.46	58.53	38.43	51.55	51.39	52.45
gene9249	LOC107315759	ENSGALG00000004794	H2AFY2	-0.3845	0.1827	0.9998	-0.3742	0.3565	0.9998	-0.3805	0.285	0.9999	8.09	5.29	8.4	9.22	6.64	5.88	5.11	15.96	10.24	10.79	9.59	8.34
gene11809	PPCDC	ENSGALG00000001711	PPCDC	0.4286	0.1828	0.9998	0.4051	0.4019	0.9998	0.4785	0.2129	0.9999	8.02	7.58	5.13	7.28	4.62	8.76	11.54	7.6	5.84	5.79	6.17	5.75
gene10849	ZNHIT6	ENSGALG00000008658	ZNHIT6	-0.2033	0.1828	0.9998	-0.1323	0.6043	0.9998	-0.2585	0.253	0.9999	24.33	26.58	26.98	26.75	34.75	24.6	25.53	35.5	31.01	25.55	29.59	27.03
gene12394	DRC7	ENSGALG00000001065	DRC7	0.5587	0.1828	0.9998	-0.3421	0.5204	0.9998	1.543	7.48e-05	0.01621	17.14	32.07	5.31	4.56	14.66	22.61	10.03	15.89	36.86	19.16	12.3	3.53
gene18901	RAB3C	ENSGALG00000014726	RAB3C	0.8151	0.1828	0.9998	0.07556	0.9163	0.9998	1.33	0.07472	0.9999	0.39	0.6	0.06	0.18	0.75	1.54	0.22	0.29	0.71	0.25	0.68	0.16
gene6127	LOC107312332	ENSGALG00000016556		-0.5401	0.1828	0.9998	-0.1266	0.815	0.9998	-0.8677	0.07788	0.9999	1.74	1.69	4.7	3.14	1.82	2	1.36	2.01	2.26	2.19	2.26	2.34
gene1811	NHS	ENSGALG00000016543	NHS	0.1576	0.183	0.9998	0.2096	0.2868	0.9998	0.1228	0.511	0.9999	17.28	12	11.94	13.17	13.88	14.47	13.14	14.38	14.22	14.56	15.79	11.15
gene11102	USP1	ENSGALG00000010957	USP1	-0.1837	0.1834	0.9998	-0.2507	0.2223	0.9998	-0.1058	0.5988	0.9999	59.49	54.27	52.53	47.95	79.24	56.9	49.93	58.98	74.87	43.71	59.64	59.18
gene19943	LOC107307325			-0.6872	0.1834	0.9998	-0.7647	0.3159	0.9998	-0.607	0.323	0.9999	6.22	5.53	12.67	8.37	10.88	9.67	1.91	10.26	12.1	7.08	11	12.59
gene11823	CLK3	ENSGALG00000001362	CLK3	0.2151	0.1834	0.9998	0.09927	0.6697	0.9998	0.3739	0.08855	0.9999	34.8	35.29	24.39	22.8	30.14	32.38	35.62	34.44	44.91	41.64	37.73	34.1
gene7078	ARHGAP24	ENSGALG00000011124	ARHGAP24	0.2818	0.1835	0.9998	0.3015	0.3443	0.9998	0.2753	0.3217	0.9999	12.39	11.63	10.53	6.84	9.11	8.82	9.95	12.13	13.78	16.18	12.28	7.04
gene17494	LOC107324675			-0.7304	0.1836	0.9998	-0.3612	0.641	0.9998	-1.18	0.07521	0.9999	0.55	0.57	0.75	1.08	1.47	0.35	1.06	1.52	0.72	0.28	1.14	1.18
gene3065	CROT	ENSGALG00000008813	CROT	-0.1879	0.1836	0.9998	-0.3022	0.1353	0.9998	-0.04431	0.8363	0.9999	34.61	36.24	29.39	35.09	47.65	40.15	36.02	47.36	54.91	36.12	41.58	45.93
gene16775	LOC107324084			-1.604	0.1838	0.9998	-1.672	0.05797	0.9531	0.1179	0.938	NA	0	0	0.07	0	0	0.07	0	2.27	1.19	0.85	0.68	1.5
gene18857	FGF10	ENSGALG00000014872	FGF10	-0.6641	0.1839	0.9998	-0.6777	0.3136	0.9998	-0.6143	0.2746	0.9999	1.01	0.46	1.05	0.59	2.12	1.07	1.34	3.97	0.65	0.86	1.05	0.99
gene5657	LAMA4	ENSGALG00000015001	LAMA4	-0.2101	0.1841	0.9998	-0.2533	0.2517	0.9998	-0.1616	0.4264	0.9999	44.9	25.09	34.22	41.13	36.82	33.86	21.45	36.54	44.67	30.67	33.84	26.65
gene4995	LOC107311061			-1.573	0.1843	0.9998	-1.569	0.0626	0.9717	-1.877	0.1682	NA	0	0.05	0.05	0.16	0.03	0	0.13	9	3.3	4.1	0.87	3.22
gene3640	GCNT2	ENSGALG00000012773	GCNT2	-1.276	0.1844	0.9998	-1.443	0.07553	0.9998	0.5336	0.6017	NA	0.17	0	0.16	0.13	0.03	0.29	0.11	4.5	1.14	1.75	0.92	2.07
gene9775	NKX6-2	ENSGALG00000010500	Nkx-6.2	-0.9407	0.1845	0.9998	-0.892	0.238	0.9998	-1.165	0.1056	NA	0.15	0.23	0.23	0.5	0.55	0.2	0.29	2.66	1.09	2.02	0.63	1.83
gene12449	SALL1	ENSGALG00000003739	SALL1	-0.2022	0.1846	0.9998	-0.2768	0.2358	0.9998	-0.1078	0.6245	0.9999	11.83	16.26	13.94	13.66	18.83	15.71	16.53	17.78	18.24	11.04	14.39	18.14
gene10890	PIGK	ENSGALG00000009015	PIGK	-0.2003	0.1847	0.9998	-0.02655	0.9107	0.9998	-0.3307	0.05644	0.9999	97.61	93.68	116.28	105.55	131.33	96.12	109.37	103.79	115.96	69	93.84	77.83
gene10970	RAD54L	ENSGALG00000010356	RAD54L	-0.3299	0.1849	0.9998	-0.4407	0.1696	0.9998	-0.1459	0.6413	0.9999	5.89	6.99	5.76	6.28	8.04	5.63	6.57	15.36	10.77	10.05	8.57	9.82
gene14282	CMKLR1			0.2913	0.185	0.9998	0.4394	0.1578	0.9998	0.1547	0.605	0.9999	13.55	7.16	10.1	10.51	5.71	9.74	7.66	9.57	9.63	16.4	9.66	6.85
gene901	CAPRIN2	ENSGALG00000012947	CAPRIN2	-0.5951	0.1851	0.9998	-1.016	0.009334	0.4614	0.6595	0.01956	0.681	12.44	7.68	4.47	6.06	6.77	8.12	6.82	53.51	28.29	25.95	15.39	19.69
gene6285	LOC107312604	ENSGALG00000004401	WNT11B	0.6731	0.1851	0.9998	1.738	0.006756	0.3949	-0.0949	0.862	0.9999	1.03	0.58	0.9	1.24	0.32	0.77	0.37	0.36	0.41	1.45	1.5	0.26
gene14047	PRR35	ENSGALG00000001994	PRR35	-1.112	0.1851	0.9998	-1.151	0.1258	0.9998	-0.7363	0.3783	NA	0.06	0.04	0.04	0.1	0.04	0.01	0.13	0.7	0.93	0.64	0.11	0.41
gene2591	RNF121	ENSGALG00000000868	RNF121	-0.1809	0.1852	0.9998	-0.2004	0.3526	0.9998	-0.15	0.4658	0.9999	41.53	53.06	49.71	49.14	55.16	46.85	36.98	54.12	53.75	44.46	49.89	50.66
gene7180	LOC107313502	ENSGALG00000026098	IL8	0.7139	0.1852	0.9998	0.689	0.3674	0.9998	0.7407	0.233	0.9999	3.03	0.96	1.65	1.12	0.6	1.87	0.94	0.44	0.79	2.73	1.61	2.07
gene9135	SFTPD	ENSGALG00000002507	MBL2	0.849	0.1853	0.9998	0.5771	0.5056	0.9998	1.206	0.1244	NA	0.12	0.12	0.02	0.08	0.13	0.3	0.26	0.03	0.12	0.1	0.21	0.25
gene5394	FBXO30	ENSGALG00000012279	FBXO30	-0.1963	0.1853	0.9998	-0.2447	0.2324	0.9998	-0.1379	0.5202	0.9999	19.66	19.11	18.22	24.81	27.99	27.28	19.88	26.33	23.67	16.31	19.92	20.69
gene1249	LOC107319373	ENSGALG00000014764	HSD3B2	-0.394	0.1854	0.9998	-0.4473	0.3119	0.9998	-0.284	0.3434	0.9999	401.22	710.53	712.53	854.12	410.13	544.67	901.24	1109.81	1595.47	320.79	914.73	460.67
gene8061	INCENP	ENSGALG00000007537	INCENP	-0.2143	0.1855	0.9998	-0.4197	0.05588	0.9426	-0.01115	0.9614	0.9999	38.63	34.73	34.2	24.87	51.68	38.86	29.62	37.52	49.61	24.47	35.81	40.12
gene3553	LOC107309568	ENSGALG00000019551	OVALY	0.7762	0.1858	0.9998	0.813	0.3132	0.9998	0.7576	0.2754	0.9999	1.02	1.17	0.55	0.3	0.55	0.24	1.5	0.96	0.15	0.46	1.17	0.78
gene10356	STK11IP	ENSGALG00000011232	STK11IP	-0.2529	0.1859	0.9998	-0.2781	0.3244	0.9998	-0.2068	0.4275	0.9999	7.43	6.67	10.66	6.69	9.27	9.53	7.24	14.17	9.02	8.48	11.75	11.66
gene7009	TENM3	ENSGALG00000010706	TENM3	0.2944	0.1861	0.9998	0.02673	0.9382	0.9998	0.5823	0.04526	0.9999	2.72	2.7	1.29	1.9	2.15	2.76	1.59	2.03	2.58	2.45	3.12	2.7
gene12698	CHTF8	ENSGALG00000000632	CHTF8	-0.213	0.1863	0.9998	-0.2553	0.3243	0.9998	-0.148	0.5144	0.9999	36.8	43.83	44.16	43.12	50.29	46.04	43.65	58.14	60.05	36.46	56.74	54.39
gene5770	BORCS6	ENSGALG00000028145	BORCS6	0.2669	0.1866	0.9998	0.485	0.1218	0.9998	0.04993	0.8511	0.9999	10.76	8.88	8.82	11.6	8.56	11.24	11.89	8.47	12.52	15.73	10.73	8.04
gene10772	LOC107317507			0.8484	0.1867	0.9998	0.2342	0.7812	0.9998	1.236	0.08902	0.9999	0.92	1.63	0.32	0.1	0.94	0.78	0.46	0.89	0.1	0.31	0.72	0.35
gene3042	LOC107309034	ENSGALG00000008638		0.3063	0.1867	0.9998	0.4865	0.1321	0.9998	0.1106	0.7351	0.9999	5.53	4.97	3.3	6.37	3.66	4.32	6.23	6.24	4.34	8.26	5.66	4.6
gene17846	SOST	ENSGALG00000009929	SOST	-0.7895	0.1868	0.9998	-0.07502	0.9259	NA	-1.36	0.05856	0.9999	0.11	0.2	0.16	0.28	0.51	0.06	0.24	0.09	0.26	0.16	0.08	0.19
gene13831	SLC9A3R2	ENSGALG00000005608	Slc9a3r2	0.1779	0.1868	0.9998	0.2214	0.2981	0.9998	0.1544	0.3854	0.9999	154.09	149.77	138.2	127.7	138.64	157.35	147.32	115.65	132.05	120.03	147.75	129.34
gene12924	LOC107319876	ENSGALG00000005391	SELK	-0.1583	0.1868	0.9998	-0.1804	0.3752	0.9998	-0.1233	0.5055	0.9999	191.9	171.59	179.67	189.07	220.73	191.35	170.74	196.3	204.03	178.34	183.33	234.39
gene75	PLXNA4	ENSGALG00000006473	PLXNA4	0.3465	0.1869	0.9998	0.713	0.01359	0.5519	0.05134	0.8889	0.9999	7.09	2.52	2.19	6.15	5.54	5.37	4.29	2.27	4.24	4.68	6.68	3.49
gene19316	TTC37	ENSGALG00000014670	TTC37	0.1773	0.187	0.9998	0.08143	0.7125	0.9998	0.2778	0.1383	0.9999	11.71	9.41	8.4	8	8.85	10.34	7.2	8.47	11.03	9.93	10.31	7.77
gene1872	MXRA5	ENSGALG00000016635	MXRA5	0.2724	0.187	0.9998	-0.02315	0.9348	0.9998	0.5052	0.01304	0.5256	20.75	11.66	11.39	10.56	10.5	15.26	5.23	13.64	10.23	12.72	12.67	8.47
gene1584	GRIK1	ENSGALG00000015835	GRIK1	-0.7788	0.187	0.9998	-0.04359	0.9561	NA	-1.449	0.0487	0.9999	0.08	0.18	0.28	0.17	0.48	0.08	0.25	0.14	0.3	0.11	0.15	0.14
gene16551	KCTD9	ENSGALG00000000275	KCTD9	-0.1549	0.1871	0.9998	-0.2097	0.2664	0.9998	-0.08861	0.6188	0.9999	62.94	57.52	59.29	53.99	73.32	59.16	50.48	68.12	72.45	54.74	59.29	60.37
gene15443	LRWD1	ENSGALG00000001852	LRWD1	-0.1802	0.1871	0.9998	-0.2278	0.2631	0.9998	-0.1179	0.587	0.9999	31.68	25.75	37.66	24.42	36.43	35.65	26.77	37.29	40.85	35.52	30.48	36.12
gene16703	GPN2	ENSGALG00000027909	GPN2	-0.2216	0.1872	0.9998	-0.1567	0.5554	0.9998	-0.2746	0.2	0.9999	51.24	60.91	65.37	58.51	87.9	66.12	63.95	53.27	79.95	47.89	81.04	92.51
gene1299	CHD1L	ENSGALG00000015038	CHD1L	-0.4596	0.1873	0.9998	-0.5685	0.1565	0.9998	-0.2379	0.5081	0.9999	8.62	8.55	5.54	8.75	15.72	8.78	6.54	37.48	16.09	20.55	17.6	15.31
gene1611	CRYZL1	ENSGALG00000015992	CRYZL1	-0.1974	0.1874	0.9998	-0.1811	0.4701	0.9998	-0.199	0.3784	0.9999	32.33	24.42	29.43	27.75	37.41	27.95	26.18	38.31	33.35	31.08	30.07	32.69
gene19814	LOC107307187			0.2097	0.1874	0.9998	0.3815	0.1491	0.9998	0.06139	0.7786	0.9999	26.29	19.9	22.89	22.72	20.97	25.36	22.14	17.36	21.18	29.07	23.3	21.5
gene8511	KATNBL1	ENSGALG00000009633	C5H15ORF29	-0.1635	0.1875	0.9998	-0.288	0.1405	0.9998	-0.01928	0.9174	0.9999	29.83	28.01	25.67	25.35	34.83	28.85	25.7	40.25	32.33	27.48	28.53	32.79
gene10201	LOC107316752	ENSGALG00000011009	SCN2A	0.6261	0.1876	0.9998	0.8303	0.1945	0.9998	0.5167	0.3284	0.9999	0.47	0.91	0.48	0.61	0.24	0.55	0.59	0.24	0.2	0.33	0.39	0.35
gene15190	SSTR2	ENSGALG00000004418	SS2R	0.62	0.1877	0.9998	0.4939	0.3673	0.9998	0.7245	0.2411	0.9999	0.53	1.84	0.95	0.44	2.02	3.28	1.47	0.82	1.56	1.02	1.32	0.54
gene6902	SLC20A2	ENSGALG00000010159	SLC20A2	0.1775	0.1879	0.9998	0.2514	0.2312	0.9998	0.1216	0.5548	0.9999	35.87	21.74	24.21	26.14	26.82	29.13	25.51	23.94	25.06	28.83	30.11	25.62
gene3777	LOC107309809			0.6788	0.1881	0.9998	0.6648	0.3668	0.9998	0.7022	0.238	0.9999	1.97	0.55	0.59	0.64	0.81	0.98	0.47	0.74	0.92	0.75	1.77	0.31
gene8433	CAPN3	ENSGALG00000009050	CAPN3	0.4049	0.1882	0.9998	0.859	0.03903	0.8585	-0.03252	0.9335	0.9999	4.09	1.98	3.64	3.53	2.24	3.49	3.06	2.93	2.81	5.18	4.76	1.79
gene6676	TBC1D8B	ENSGALG00000009040	TBC1D8B	0.1593	0.1882	0.9998	0.06603	0.7361	0.9998	0.2572	0.1575	0.9999	34.35	29.28	25.65	26.59	28.83	35.85	25.94	28.51	29.02	29.85	29.85	28.59
gene16707	KDF1	ENSGALG00000000902	KDF1	-0.6519	0.1886	0.9998	-0.9453	0.0659	0.9769	0.2506	0.5391	0.9999	1.95	1.95	1.89	1.67	1.64	2.42	1.49	14.2	6.14	8.16	3.53	5.9
gene19540	PPIC	ENSGALG00000005346	PPIC	0.1772	0.1887	0.9998	0.2499	0.2265	0.9998	0.1251	0.5189	0.9999	140.34	169.9	118.61	130.49	142.02	124.83	140.29	134.84	103.32	135.05	143.27	133.03
gene5602	PKIB	ENSGALG00000027036	PKIB	0.2794	0.1888	0.9998	0.2369	0.4602	0.9998	0.3234	0.1798	0.9999	56.29	34.63	30.61	37.3	30.37	36.36	21.2	35.78	25.42	29.23	45.03	23.44
gene19165	NFIL3	ENSGALG00000015209	NFIL3	0.1599	0.1888	0.9998	0.2385	0.2238	0.9998	0.1036	0.541	0.9999	55.83	53.89	50.24	48.19	51.56	55.4	50.43	44.98	43.22	49.6	53.52	48.98
gene4990	INTS7	ENSGALG00000009843	INTS7	-0.2275	0.189	0.9998	-0.3986	0.07915	0.9998	0.01683	0.9365	0.9999	17.39	17.94	16.33	16.79	18.94	18.55	17.1	35.32	27.54	22.64	22.37	23.44
gene13683	LOC107320572			0.7441	0.189	0.9998	1.442	0.04267	0.8774	-0.3056	0.6564	NA	0.77	0.38	1.08	0.5	0.49	0.57	1.05	0.63	0.66	2.24	1.65	0.58
gene9875	AGAP1	ENSGALG00000004045		0.1742	0.189	0.9998	0.05012	0.8028	0.9998	0.2925	0.09369	0.9999	18.06	19.13	14.49	13.77	15.46	17.56	11.34	14.33	16.32	18.06	15.52	14.74
gene14039	PPL	ENSGALG00000002201	PPL	0.3209	0.1892	0.9998	0.6743	0.05588	0.9426	0.05989	0.7939	0.9999	21.85	20.59	21.21	17.1	30.37	30.63	30.88	14.06	8.66	15.89	22.78	23.32
gene11704	P2RY1	ENSGALG00000010357	7	0.3259	0.1893	0.9998	0.4881	0.2062	0.9998	0.18	0.5776	0.9999	6.5	5.49	5.97	4.47	5.38	6.4	7.72	4.68	5.33	6.09	6.67	5.48
gene1082	FBLN1	ENSGALG00000014233	FBLN1	0.207	0.1895	0.9998	0.6203	0.002095	0.2525	-0.1961	0.3038	0.9999	86.24	74	112.49	75.94	91.75	90.72	118.47	85.16	77.71	119.79	100.96	71.41
gene16239	LOC107323276	ENSGALG00000023936		0.2386	0.1895	0.9998	0.3084	0.2985	0.9998	0.1887	0.4361	0.9999	31.6	30.68	20.89	28.8	26.84	27.14	25.11	32.01	26.66	31.2	32.22	17.04
gene10311	SLC11A1	ENSGALG00000011434	SLC11A1	0.6839	0.1896	0.9998	1.636	0.003872	0.3314	-0.8895	0.08601	0.9999	1.13	1.12	2.87	2.23	1.08	1.17	2.01	1.88	2.05	5.79	6.84	0.96
gene18264	MRPL34			-0.1678	0.1898	0.9998	-0.1984	0.326	0.9998	-0.1224	0.544	0.9999	141.56	179.11	176.67	139.42	179.9	143.34	156.73	175.03	177.67	149.92	140.41	189.95
gene7362	LOC107313689			-1.095	0.19	0.9998	-1.071	0.174	0.9998	-1.338	0.08871	NA	0.12	0.1	0.21	0.4	0.37	0.17	0.14	3.78	2.31	2.76	1.13	2.52
gene13383	SLIT3	ENSGALG00000001916	SLIT3	0.2042	0.1901	0.9998	0.0213	0.9251	0.9998	0.3939	0.05204	0.9999	43.34	47.09	37.21	23.87	38.25	42.67	43.56	45.95	38.49	31.9	33.21	30.39
gene10625	CACYBP	ENSGALG00000004554	CACYBP	-0.1616	0.1902	0.9998	-0.1406	0.4479	0.9998	-0.1677	0.38	0.9999	209.1	261.18	236.78	250.71	307.96	250.92	230.67	306.69	304.42	250.5	274.99	268.28
gene2686	TPBGL	ENSGALG00000022693	TPBGL	0.8496	0.1905	0.9998	-0.07975	0.9273	0.9998	2.266	1.5e-05	0.004117	26.61	30.15	1.56	2.85	11.7	21.64	6.35	17.99	43.71	19.99	29.16	0.24
gene11597	MFN1	ENSGALG00000008972	MFN1	0.1648	0.1909	0.9998	0.2009	0.2947	0.9998	0.14	0.4621	0.9999	60.58	56.71	47.97	41.15	63.05	54.14	47.37	53.84	59.26	68.06	65.47	51.93
gene9584	CFAP43	ENSGALG00000008392	CFAP43	-0.8131	0.1912	0.9998	-1.074	0.1478	0.9998	-0.1946	0.7792	NA	0.27	0.08	0.14	0.13	0.19	0.08	0.15	0.71	0.66	0.46	0.12	0.26
gene7519	FGFBP2	ENSGALG00000014501	FGFBP2	0.6653	0.1913	0.9998	0.8035	0.2106	0.9998	0.4411	0.4823	0.9999	1.46	0.99	0.47	0.76	1.26	1.07	2.11	1.77	1.34	2.34	2.5	1.1
gene1332	ILDR1	ENSGALG00000015136	ILDR1	-0.7874	0.1914	0.9998	-1.31	0.09401	0.9998	0.02679	0.9681	0.9999	0.22	0.07	0.15	0.25	0.21	0.35	0.04	0.9	0.44	0.27	0.33	0.3
gene7016	LOC107313320			-1.182	0.1914	0.9998	-1.299	0.1043	0.9998	0.139	0.8715	NA	0.21	0.05	0.29	0.15	0.1	0.35	0.17	5.47	1.12	1.92	2.37	4.48
gene17993	HSPB9			0.34	0.1917	0.9998	0.5716	0.09483	0.9998	0.104	0.7759	0.9999	37.09	24.24	37.52	17.22	16.82	18.22	43.71	21.19	21.7	27.96	30.9	30.43
gene14003	CORO7	ENSGALG00000007801	CORO7	-0.2402	0.1917	0.9998	-0.08581	0.7574	0.9998	-0.4024	0.1063	0.9999	11.21	10.54	15.22	13.1	11.26	8.99	10.02	14.17	18.83	14.94	14.99	11.61
gene2442	LOC107308400	ENSGALG00000019063	MMP10	-0.2338	0.1917	0.9998	-0.2466	0.4989	0.9998	-0.1985	0.4032	0.9999	1524.27	1567.28	1582.45	1634.07	1655.48	1254.99	1629.67	2696.06	1340.43	1266.03	1443.22	1462.64
gene9914	ITGAV	ENSGALG00000002655	ITGAV	0.218	0.1918	0.9998	0.1679	0.4464	0.9998	0.2673	0.2043	0.9999	51.99	32.49	42.58	32.69	29.61	45.98	24.41	31.63	37.11	41.7	34.45	25.22
gene18562	LOC107325877			0.3291	0.1918	0.9998	0.7683	0.007638	0.4279	-0.1369	0.6689	0.9999	43.24	19.63	44.61	41.68	19.55	37.54	33.81	33.48	37.03	75.79	40.71	22.17
gene9482	LOC107315958	ENSGALG00000028199	VENTX	-1.554	0.192	0.9998	-1.616	0.08497	0.9998	0.09959	0.9449	NA	0	0.04	0	0.05	0	0	0.04	2.07	0.73	0.97	0.13	0.77
gene15197	KCNJ16	ENSGALG00000004373	KCNJ16	-0.6097	0.192	0.9998	-1.252	0.05061	0.923	-0.014	0.9784	0.9999	0.72	1.35	1.3	0.88	1.42	1.54	1.12	1.7	2.09	0.36	0.58	1.6
gene14557	LOC107321562	ENSGALG00000019831	LTB4R2	0.7356	0.1921	0.9998	1.059	0.1521	0.9998	0.2171	0.7428	NA	0.45	0.45	0.56	0.55	0.25	0.69	0.82	0.51	0.98	2.09	0.79	0.38
gene19280	ABCA1	ENSGALG00000015433	ABCA1	0.2148	0.1923	0.9998	0.6144	0.002207	0.2525	-0.2237	0.244	0.9999	18.46	11.23	17.93	15.89	16.36	14.71	19.78	17.19	15.61	27.54	20.35	13.79
gene10448	FMNL2	ENSGALG00000012525	FMNL2	0.2238	0.1923	0.9998	-0.04088	0.8709	0.9998	0.5183	0.02317	0.7568	12.21	15.32	7.97	9.51	9.5	11.89	9.76	14.26	14.13	13.2	11.75	9.35
gene13912	EEF2K	ENSGALG00000006982	EEF2K	0.3181	0.1923	0.9998	0.6104	0.1155	0.9998	0.03251	0.8732	0.9999	42.04	36.61	27.49	42.71	34.89	31.91	86.09	34.26	32.54	23.06	33.74	35.59
gene7972	KIAA1549L	ENSGALG00000012020	KIAA1549L	-0.4485	0.1923	0.9998	-0.5736	0.1458	0.9998	-0.2116	0.5848	0.9999	2.73	1.38	2.01	1.55	3.79	2.43	1.32	6.87	5.31	4.42	4.84	4.1
gene20485	LOC107307902			-0.8074	0.1923	0.9998	-0.3977	0.576	0.9998	-1.244	0.1294	0.9999	0.25	1.38	2.22	0.18	2.36	0.35	1.24	1.31	1.12	0.26	1.56	1.85
gene1658	DSCAM	ENSGALG00000016138	DSCAM	-0.9019	0.1925	0.9998	-1.601	0.04219	0.8774	0.7068	0.3828	NA	0.04	0.08	0.07	0.01	0.03	0.08	0.03	0.34	0.19	0.05	0.13	0.16
gene5951	TDRP	ENSGALG00000016356	TDRP	0.1979	0.1925	0.9998	0.2028	0.4166	0.9998	0.2104	0.2532	0.9999	68.67	49.07	47.16	49.47	58.85	67.34	68.61	43.04	56.39	40.26	59.9	56.67
gene7514	LDB2	ENSGALG00000014485	LDB2	0.1786	0.1926	0.9998	0.2023	0.3565	0.9998	0.1709	0.37	0.9999	56.88	48.73	41.59	42.82	43.94	42.83	42.22	39.64	34.71	42.85	43.49	43.29
gene6804	PCDH10	ENSGALG00000009719	PCDH10	0.6552	0.1927	0.9998	0.8275	0.1836	0.9998	0.4067	0.5314	0.9999	0.35	0.15	0.14	0.1	0.37	0.34	0.41	0.24	0.37	0.47	0.57	0.25
gene13030	CCDC36	ENSGALG00000022644	CCDC36	-0.6832	0.1927	0.9998	-0.915	0.2244	0.9998	-0.4183	0.4867	0.9999	0.17	0.27	0.16	0.37	0.29	0.19	0.25	0.3	0.16	0.17	0.15	0.66
gene1357	SFT2D2	ENSGALG00000019228	SFT2D2	-0.3869	0.193	0.9998	-0.3137	0.2588	0.9998	-0.4955	0.1313	0.9999	6.62	2.86	8.53	7.33	8.71	8.54	10.76	21.83	14.22	15.73	9.45	11.31
gene13973	MRPL28	ENSGALG00000007473	melanoma	-0.1856	0.193	0.9998	-0.2407	0.2372	0.9998	-0.1147	0.596	0.9999	159.63	180.28	158.05	139.36	248.17	172.66	167.67	180.29	238.38	152.19	180.41	206.46
gene3723	LOC107309737			0.8726	0.193	0.9998	0.5666	0.4984	0.9998	1.076	0.1908	0.9999	1.25	1.53	0.09	0.19	1.19	0.41	0.16	0.71	0.23	1.21	0.55	0.37
gene12382	GFOD2	ENSGALG00000001201	GFOD2	-0.1899	0.1932	0.9998	-0.2535	0.3086	0.9998	-0.1164	0.5846	0.9999	21.45	18.53	20.08	20.16	19.68	16.8	16.81	19.67	22.76	16.14	17.31	20.92
gene8389	PPP1R14D	ENSGALG00000024469	PPP1R14D	-1.897	0.1932	0.9998	-1.926	0.08014	0.9998	0	1	NA	0	0	0	0	0	0	0	3.53	0.86	1.31	0.06	0.93
gene7209	SPRY1			0.2118	0.1932	0.9998	0.5201	0.02763	0.7358	-0.05585	0.7718	0.9999	56.73	47.4	56.54	49.33	42.12	42.41	50.88	37.35	31.97	47.63	65.25	50.09
gene6023	FAM84A	ENSGALG00000016459	FAM84A	-0.5658	0.1934	0.9998	-0.4282	0.4315	0.9998	-0.7983	0.09197	0.9999	0.36	0.7	0.86	0.68	1.04	0.44	0.61	2.34	0.85	1.77	0.79	1.24
gene16864	YARS	ENSGALG00000003563	YARS	-0.1658	0.1935	0.9998	-0.168	0.404	0.9998	-0.1485	0.4625	0.9999	33.98	38.6	41.12	31.19	41.73	32.4	32.91	45.1	40.97	37.51	34.47	38.4
gene17635	IP6K3	ENSGALG00000026536	IP6K3	0.7474	0.1935	0.9998	1.79	0.01929	0.6445	-0.1482	0.8146	0.9999	0.58	0.85	0.41	0.88	0.55	0.25	1.37	0.4	0.12	0.45	1.05	0.35
gene3698	ID4			-0.2609	0.1936	0.9998	-0.09499	0.7532	0.9998	-0.4052	0.1295	0.9999	15.52	28.05	28.85	23.79	33.81	22.47	29.03	20.68	29.28	17.17	25.8	31.68
gene11693	SLC33A1	ENSGALG00000010302	SLC33A1	0.1859	0.1936	0.9998	0.1763	0.4585	0.9998	0.2124	0.2672	0.9999	37.53	38.14	34.66	28.96	35.73	42.06	40.03	34.48	51.98	44.46	37.63	28.55
gene8856	TNFAIP2	ENSGALG00000011446	TNFAIP2	-0.3255	0.1936	0.9998	-0.8156	0.001748	0.2281	0.125	0.7157	0.9999	15.64	14.55	9.14	23.26	7.7	15	10.51	19.62	16.32	11.04	7.44	18.17
gene3206	LOC107309197			-0.6169	0.1938	0.9998	-0.7635	0.2672	0.9998	-0.4684	0.4052	0.9999	0.21	0.23	0.31	0.25	0.43	0.29	0.2	0.35	0.24	0.21	0.23	0.55
gene11331	MRPS22	ENSGALG00000005367	MRPS22	-0.2004	0.1939	0.9998	-0.286	0.2317	0.9998	-0.08936	0.6769	0.9999	57.93	62.7	58.65	60.3	54.16	45.9	59.81	80.11	81.67	55.48	49.89	53.46
gene625	LOC107312618	ENSGALG00000028417	H2A-VIII	0.7232	0.1939	0.9998	0.6437	0.3829	0.9998	0.7932	0.2444	0.9999	0.59	3.35	0.67	1.23	1.27	1.56	1.39	0.43	0.72	1.35	1.57	1.7
gene1882	ASMT	ENSGALG00000016685	ASMT	0.4774	0.1939	0.9998	0.4336	0.4096	0.9998	0.5288	0.2299	0.9999	1.76	1	0.92	0.98	0.81	1.28	0.99	0.89	0.69	1.25	1.35	1.18
gene6548	ZNF185	ENSGALG00000007488	ZNF185	-0.5698	0.194	0.9998	-0.8145	0.1303	0.9998	-0.0792	0.8582	0.9999	4.03	3.58	2.87	2.12	4.33	1.42	1.18	13.97	5.01	8.15	4.97	6.83
gene4852	LOC107310933	ENSGALG00000028520	CST3	0.2417	0.1941	0.9998	0.6277	0.01917	0.6445	-0.1951	0.369	0.9999	987.69	705.29	906.46	1136.2	785.66	860.55	1342.51	1038.69	693.58	1232.18	1449.71	1011.28
gene14964	SLC2A8	ENSGALG00000000853	SLC2A8	0.2101	0.1942	0.9998	0.2784	0.299	0.9998	0.1641	0.4513	0.9999	29.28	22.33	22.93	19.04	24.43	24.87	20.15	20.24	23.21	20.87	28.55	17.1
gene4246	MRPL53	ENSGALG00000027917	MRPL53	-0.2044	0.1943	0.9998	-0.2241	0.3238	0.9998	-0.1658	0.4843	0.9999	45.09	60.18	44.85	49.73	71.63	45.27	58.24	60.89	65.84	45.58	54.19	68.95
gene8868	PPP1R13B	ENSGALG00000011548	PPP1R13B	0.1727	0.1944	0.9998	0.3029	0.154	0.9998	0.0509	0.7957	0.9999	20.07	14.26	16.73	16.71	14.51	16.92	20.1	18.61	14.74	20.01	19.49	17.66
gene18788	PDE8B	ENSGALG00000004339	PDE8B	0.3851	0.1944	0.9998	1.145	0.0003081	0.1037	-0.1733	0.5764	0.9999	24.1	29.61	54.76	20.04	31.49	42.43	23.5	15.85	21.97	64.79	26.16	16.13
gene15989	DUSP15	ENSGALG00000006448	IRF10	-0.2978	0.1947	0.9998	-0.07222	0.8402	0.9998	-0.5174	0.08509	0.9999	8.5	6.07	11.88	11.68	7.65	7.94	6.46	7.35	13.75	10.11	10.64	8.87
gene17538	MAPKAPK2	ENSGALG00000000883	MAPKAPK2	0.1747	0.1951	0.9998	0.2366	0.2273	0.9998	0.1319	0.4858	0.9999	92.96	93.62	104.94	75.04	85.3	111	84.95	82.59	88.83	109.52	82.09	76.34
gene7906	LOC107314270	ENSGALG00000027778		-0.6927	0.1951	0.9998	-0.9419	0.1101	0.9998	-0.004698	0.9928	0.9999	2.32	1.54	1.21	2.44	2.43	2.39	2.99	14.87	4.79	6.45	2.56	4.69
gene5105	LOC107311218	ENSGALG00000025818	KCNK5	0.347	0.1952	0.9998	0.8987	0.005608	0.3773	-0.09242	0.7384	0.9999	47.43	39.59	74.04	31.5	33.21	46.87	29.4	29.14	38.29	86.38	39.37	19.69
gene19842	LOC107307219			0.3239	0.1953	0.9998	0.7601	0.02282	0.6828	-0.1523	0.6103	0.9999	30.29	24.04	44.79	20.12	26.78	30.43	28.83	20.68	31.21	35.19	68.72	29.44
gene2307	DCLK1	ENSGALG00000017056	DCLK1	-0.6383	0.1953	0.9998	-1.053	0.05152	0.9263	0.2727	0.6011	0.9999	0.99	0.58	0.8	0.93	0.32	1	1.01	3.88	2.22	1.94	0.53	1.57
gene12749	STAB1	ENSGALG00000001535	STAB1	0.1912	0.1955	0.9998	0.4299	0.03006	0.7664	-0.01705	0.9385	0.9999	12.8	11.53	15.16	15.29	11.36	18.15	13.54	11.62	12.75	17.81	14.79	11.67
gene1553	C1H21orf91	ENSGALG00000028290	C1H21ORF91	0.2105	0.1956	0.9998	0.2596	0.2707	0.9998	0.1748	0.4486	0.9999	54.29	82.19	48.68	50.26	71.87	58.97	57.71	68.23	58.51	90.68	52.02	49.85
gene9870	SH3BP4	ENSGALG00000004140	SH3BP4	0.1682	0.1958	0.9998	0.1002	0.6345	0.9998	0.2542	0.1562	0.9999	88.83	79.66	66.34	64.01	64.97	70.65	83.63	80.62	71.41	74.77	69.59	73.88
gene18985	RCL1	ENSGALG00000015024	RCL1	-0.2394	0.1959	0.9998	-0.3115	0.3065	0.9998	-0.1593	0.5387	0.9999	18.84	14.9	18.77	15.31	22.83	18.58	12.7	18.42	23.39	17.12	18.09	20.51
gene2810	ALS2CL	ENSGALG00000005430	ALS2CL	0.2307	0.196	0.9998	0.2834	0.2808	0.9998	0.1898	0.4669	0.9999	19.39	9.81	11.23	13.55	10.09	12.12	11.33	13.51	12.83	18.77	13.27	11.07
gene5290	ACTA1	ENSGALG00000011086	ACTA1	0.2772	0.196	0.9998	0.3988	0.2803	0.9998	0.1771	0.3718	0.9999	436.59	487.27	416.5	366.5	456.82	506.91	747.13	416.94	238.17	385.3	382.39	571.03
gene13279	SPOCK1	ENSGALG00000006258	SPOCK1	0.7732	0.1961	0.9998	-0.5733	0.4312	0.9998	1.905	0.003612	0.2671	2.23	2.24	0.7	0.38	0.28	0.74	0.2	1.08	1.08	0.98	0.68	0.7
gene12496	CCNE1	ENSGALG00000004494	CCNE1	-0.2411	0.1964	0.9998	-0.255	0.3811	0.9998	-0.2095	0.4425	0.9999	10.41	8.78	8.55	9.39	13.35	8.56	9.17	14.09	12.09	10.18	10.33	11.23
gene11198	UGGT1	ENSGALG00000002141	UGGT1	0.1736	0.1965	0.9998	0.09714	0.6374	0.9998	0.2582	0.1608	0.9999	59.99	41.47	37.94	37.22	44.17	45.51	37.49	41.82	48.59	39.57	51.84	36.69
gene8258	PLEKHA7	ENSGALG00000006090	PLEKHA7	0.3471	0.197	0.9998	0.3288	0.3263	0.9998	0.4021	0.2241	0.9999	4.12	5.04	3.44	2.56	5.45	6.23	9.96	7.35	4.68	7.34	5.37	7.24
gene3699	MBOAT1	ENSGALG00000012681	MBOAT1	0.2049	0.1972	0.9998	0.2832	0.2751	0.9998	0.1426	0.5064	0.9999	20.36	18.92	14.72	15.72	21.99	19.95	19.04	14.01	14.7	19.78	19.77	21.7
gene16607	RAB11FIP1	ENSGALG00000003129	RAB11FIP1	0.1864	0.1972	0.9998	0.02562	0.9037	0.9998	0.3879	0.06096	0.9999	14.54	11.5	9.98	10.49	8.88	13.48	12.39	14.14	14.76	13.54	14.02	12.56
gene14243	DIABLO	ENSGALG00000004412	DIABLO	-0.1622	0.1973	0.9998	-0.1558	0.4486	0.9998	-0.1529	0.4275	0.9999	48.1	56.11	53.99	53.59	57.58	47.46	49.4	55.8	56.09	45.54	46.71	55.28
gene4304	RAD54B	ENSGALG00000015955	RAD54B	-0.2949	0.1974	0.9998	-0.4676	0.1315	0.9998	-0.09812	0.7609	0.9999	7.32	8.56	7.55	5.3	13.71	9.31	7.52	12.78	8.82	6.14	9.81	12.53
gene7277	BMPR1B	ENSGALG00000012216	BMPR1B	0.2219	0.1974	0.9998	0.04515	0.8522	0.9998	0.4288	0.07339	0.9999	14.49	20.59	12.7	9.42	16.34	17.45	18.86	16.14	16.99	11.95	18.33	17.49
gene18651	LOC107305757	ENSGALG00000026884	PINLYP	0.2975	0.1975	0.9998	0.574	0.04717	0.9061	0.0001016	0.9997	0.9999	41.49	27.15	29.62	50.68	21.23	36.68	34.6	37.03	38.27	62.96	48.29	27.48
gene10396	MGAT5	ENSGALG00000012187	MGAT5	0.1681	0.1977	0.9998	0.0975	0.6162	0.9998	0.2417	0.172	0.9999	54.61	46.33	42.64	41.23	44.08	54.39	37.45	43.34	46.54	46.26	45.74	37.69
gene2742	LOC107308660	ENSGALG00000005097		-0.5232	0.1977	0.9998	-0.3643	0.513	0.9998	-0.6684	0.1681	0.9999	11.94	2.41	13.86	10.72	5.87	5.86	8.62	3.11	18.47	9.43	4.08	8.92
gene13285	MYOT			-1.185	0.1978	0.9998	-1.288	0.09151	0.9998	0.3513	0.6383	NA	0.33	0.17	0.34	0.09	0.18	0.31	0.19	9.66	5.67	4.96	2.27	3.26
gene8185	SYT9	ENSGALG00000005265	SYT9	0.5748	0.1979	0.9998	0.1044	0.863	0.9998	1.037	0.02481	0.7837	19.99	39.51	12.1	5.07	31.98	41.37	41.23	26.86	8.92	3.6	22.03	31.58
gene12605	LOC107319387	ENSGALG00000005472	NAT	0.4753	0.1979	0.9998	0.8579	0.0746	0.9998	0.06061	0.8973	0.9999	3.16	1.33	2.07	2.56	1.49	2.16	2.7	1.91	1.86	3.96	3.14	1.9
gene15012	USP43	ENSGALG00000017417	USP43	-0.4196	0.198	0.9998	-0.423	0.2785	0.9998	-0.3981	0.3651	0.9999	1.31	3.39	2.46	3.6	3.7	2.76	2.92	5.83	4.88	4.61	3.36	4.62
gene3204	DFNA5	ENSGALG00000010997	DFNA5	-0.1821	0.1981	0.9998	-0.1811	0.4375	0.9998	-0.166	0.4276	0.9999	15.9	17.17	17.83	19.48	16.96	16.44	17.23	21.64	18.29	15.1	17.52	19.89
gene5550	CTGF	ENSGALG00000002909	CTGF	0.2619	0.1982	0.9998	0.361	0.3385	0.9998	0.1843	0.512	0.9999	2011.17	1147.17	1043.71	1063.41	1512.77	1087.71	1811.53	1016.88	1013.86	975.31	1501.79	1511.58
gene3531	MYO10	ENSGALG00000012954		0.2527	0.1982	0.9998	0.0963	0.7349	0.9998	0.4192	0.07614	0.9999	27.03	12.85	14.28	11.69	13.7	15.17	9.35	16.22	21.76	19.8	20.19	10.35
gene16524	STAMBP	ENSGALG00000000183	STAMBP	-0.1793	0.1983	0.9998	-0.2748	0.2282	0.9998	-0.06242	0.7613	0.9999	20.82	18.77	18.39	19.65	20.42	17.85	18.04	23.78	23.65	20.59	18.73	25.62
gene18425	SUOX			0.2389	0.1984	0.9998	0.1635	0.5247	0.9998	0.3237	0.2583	0.9999	15.1	27.83	21.51	13.86	19.44	26.53	19.15	18.37	21.87	23.06	21.97	20.05
gene2804	WNT9A	ENSGALG00000005401	WNT9a	-0.4841	0.1984	0.9998	-1.499	0.0001524	0.06168	0.561	0.1479	0.9999	6.06	9.74	8.32	3.49	10.63	17.67	8.84	13.64	26.52	3.5	3.91	10.37
gene19852	TNNI3			-0.588	0.1986	0.9998	-0.5686	0.3454	0.9998	-0.6004	0.293	0.9999	1.11	2.33	2.92	1.77	3.08	1.74	2.48	4.24	3.53	2.95	2.4	4.46
gene2998	APBB1IP	ENSGALG00000007579	APBB1IP	0.411	0.1987	0.9998	0.348	0.4172	0.9998	0.4843	0.2577	0.9999	15.23	5.28	8.56	5.89	3.8	6.24	6.54	9.36	5.89	10.3	6.09	3.86
gene14468	LRRC74B	ENSGALG00000028023	LRRC74B	-0.7303	0.1988	0.9998	-0.558	0.4192	0.9998	-1.063	0.137	NA	0.24	0.35	1.21	0.77	0.5	0.6	0.58	1.94	1.07	1.27	1.18	1.6
gene10202	TTC21B	ENSGALG00000010956	TTC21B	-0.2019	0.1991	0.9998	-0.2678	0.2485	0.9998	-0.1132	0.6199	0.9999	12.47	8.94	10.16	9.86	14.7	11.58	9.97	16.94	12.56	12.68	12.59	15
gene13219	SHROOM1	ENSGALG00000007080		-0.8931	0.1991	0.9998	-1.175	0.06646	0.9806	0.424	0.5271	0.9999	1.09	0.29	0.56	0.46	0.17	0.3	0.3	4.63	3.05	3.37	1.07	3.25
gene15609	LOC107322403			0.2254	0.1993	0.9998	0.291	0.2021	0.9998	0.1807	0.4313	0.9999	222.5	115.28	138.71	128.24	183.3	189.14	114.49	151.23	101.06	166.61	173.3	135.23
gene641	EMP1	ENSGALG00000011803	EMP1	0.2064	0.1993	0.9998	0.5109	0.02354	0.6947	-0.038	0.8447	0.9999	123.67	87.95	106.25	80.88	109.55	85.71	118.27	75.42	67.31	85.58	100.81	84.13
gene3967	LOC107310072			-1.432	0.1993	0.9998	-1.455	0.03978	0.8634	0.1381	0.9027	NA	0.05	0	0.04	0.09	0.03	0.13	0.38	10.34	3.2	2.58	2.87	2.97
gene670	NFAM1	ENSGALG00000011872	NFAM1	0.4259	0.1994	0.9998	0.8992	0.04353	0.8847	-0.1149	0.7706	0.9999	1.11	0.69	1.08	1.16	0.73	1.03	1.69	1.11	1.01	2.01	1.08	0.62
gene10018	BMPR2	ENSGALG00000008459	BMPR-II	0.2011	0.1994	0.9998	-0.003861	0.9861	0.9998	0.4022	0.0443	0.9945	77.49	65.1	40.7	44.76	59.38	53.63	40.45	54.12	70.54	54.76	63.77	43.15
gene6650	AKAP14	ENSGALG00000020261	AKAP14	0.839	0.1996	0.9998	1.473	0.1062	0.9998	0.2956	0.7023	NA	0.62	0.37	1.02	0.6	0.26	1.38	1.69	0.17	0.3	0.31	1.09	0.7
gene7594	NOP14	ENSGALG00000015649	NOP14	-0.1777	0.1997	0.9998	-0.2644	0.208	0.9998	-0.08404	0.6833	0.9999	38.65	40.52	35.92	33.71	54.67	40.4	32.91	36.36	53.1	36.3	37.51	45.57
gene13914	POLR3E	ENSGALG00000007008	POLR3E	0.2252	0.1998	0.9998	0.2299	0.4319	0.9998	0.2447	0.2217	0.9999	41.13	45.04	31.7	31.54	34.77	32.52	58.18	33.32	44.06	26.46	36.64	34.36
gene16469	LOC107323706			-1.553	0.2	0.9998	-1.617	0.01941	0.6445	0.9907	0.4814	NA	0	0	0.02	0.01	0	0.07	0.06	2.29	0.78	0.84	0.45	1.16
gene3243	PRR15			0.6951	0.2001	0.9998	-0.21	0.7516	0.9998	1.968	0.0003193	0.04912	8.25	11.02	0.64	1.44	4.07	5.13	2.46	8.52	11.23	7.34	6.93	0.73
gene401	TBK1	ENSGALG00000009840	TBK1	0.2561	0.2001	0.9998	0.2513	0.4558	0.9998	0.273	0.284	0.9999	15.35	11.72	11.78	11.03	10.21	14	8.97	11.57	14.18	14	15.48	8.2
gene14802	EXOSC2	ENSGALG00000003887	EXOSC2	-0.1529	0.2002	0.9998	-0.208	0.2859	0.9998	-0.08463	0.6531	0.9999	67.38	81.96	72.73	73.04	79.24	67.11	63.3	78.58	89.21	72.56	72.71	85.73
gene6669	COMMD5	ENSGALG00000008867	COMMD5	-0.1634	0.2004	0.9998	-0.1212	0.5518	0.9998	-0.1901	0.3318	0.9999	67.26	78.35	74.81	79.22	77.62	61.82	63.06	84	75.29	77.58	64.72	76.1
gene17261	ADAR	ENSGALG00000021475	ADAR	-0.1942	0.2004	0.9998	-0.1309	0.5711	0.9998	-0.2451	0.2164	0.9999	42.86	29.14	44.3	43.32	33.36	33.48	26.18	37.78	54.36	45.96	36.84	33.17
gene14376	LRRC75B	ENSGALG00000006588	LRRC75B	-0.9019	0.2004	0.9998	-1.198	0.1307	0.9998	0.2267	0.7148	0.9999	0.46	0.48	0.38	0.69	0.45	0.87	0.2	5.69	3.23	3.45	0.81	1.63
gene18385	TMPRSS12			0.6992	0.2004	0.9998	0.9964	0.1399	0.9998	0.54	0.4096	0.9999	3.96	1.99	2.23	2.7	0.43	2.14	1.1	0.98	0.94	2.49	1.71	0.83
gene18595	ACAA2	ENSGALG00000002777	ACAA2	-0.2542	0.2005	0.9998	-0.6249	0.01604	0.5867	0.1703	0.4409	0.9999	215.14	234.96	179.36	134.31	251.24	196.71	166.79	260.23	426.76	158.24	219.87	205.86
gene12125	LOC107318881			0.6761	0.2007	0.9998	0.2626	0.7236	0.9998	1.077	0.08657	0.9999	1.56	1.46	0.86	1.19	0.44	2.32	0.43	1.29	1.1	1.31	2.07	0.89
gene15244	C18H17orf75	ENSGALG00000003434	C17orf75	0.2153	0.2007	0.9998	-0.1674	0.455	0.9998	0.6206	0.002799	0.2272	59.53	66.29	32.47	38.31	39.15	46.89	38.16	48.97	51.98	40.16	58.4	59.62
gene14903	LOC107321802	ENSGALG00000001620		-0.7786	0.2008	0.9998	-0.7798	0.2114	0.9998	-0.7434	0.2073	0.9999	1.37	1.04	2.38	1.34	1.74	0.93	2.08	12.07	4.83	6.81	3.36	4.99
gene12521	CEP89	ENSGALG00000004756	CEP89	-0.1969	0.2008	0.9998	-0.1908	0.436	0.9998	-0.1888	0.4146	0.9999	15.46	12.83	11.69	15.36	16.34	10.82	13.15	15.68	14.73	13.86	13.63	18.36
gene6145	KCNK3	ENSGALG00000025971	KCNK3	-0.2316	0.2011	0.9998	-0.3212	0.2108	0.9998	-0.1447	0.5048	0.9999	27.72	42.72	33.12	41.36	40.83	35.57	34.4	33.54	41.7	24.17	20.16	30.63
gene10725	LOC107317314			0.997	0.2012	0.9998	2.589	0.0324	0.7949	-0.02738	0.9522	0.9999	1.12	0.25	0.6	0.74	0.76	0.78	0.02	0.4	0.18	2.13	1.26	0
gene19245	LOC107306398			0.8882	0.2014	0.9998	1.324	0.1777	NA	0.7042	0.3109	0.9999	1.38	0.65	1.4	0.56	0.41	1.94	0.4	0	0.71	1.23	0.57	0.21
gene2400	RNF17	ENSGALG00000017149	RNF17	-1.259	0.2015	0.9998	-1.304	0.05928	0.9588	0.0775	0.9156	NA	0.1	0.04	0.1	0.05	0.1	0.14	0.23	7.64	3.43	4.25	1.21	3.3
gene13848	ARHGAP17	ENSGALG00000005962	ARHGAP17	0.1517	0.2019	0.9998	0.2632	0.1589	0.9998	0.05463	0.7632	0.9999	63.19	44.19	48.84	51.6	46.75	50.33	51.15	46.48	54.3	58.32	60.18	48.15
gene6993	CASP3	ENSGALG00000010638	CASP3	-0.1775	0.2019	0.9998	-0.1611	0.4538	0.9998	-0.1766	0.3894	0.9999	63.28	52.07	50.08	55.01	82.8	54.93	60.66	62.13	74.99	45.28	63.27	63.8
gene16143	RNF114	ENSGALG00000008021	RNF114	-0.1444	0.2019	0.9998	-0.106	0.5915	0.9998	-0.166	0.362	0.9999	45.38	36.75	41.71	45.88	50.86	44.62	41.88	48.5	46.72	39.9	43.18	46.98
gene8612	SRP54	ENSGALG00000023135	SRP54	-0.1845	0.202	0.9998	-0.288	0.1561	0.9998	-0.05589	0.7897	0.9999	132.96	142.91	118.81	117.35	192.97	144.58	136.85	206.84	163.57	127.64	155.93	172.02
gene5660	FYN	ENSGALG00000015022	FYN	0.1619	0.2021	0.9998	0.2223	0.2911	0.9998	0.1186	0.5315	0.9999	32.67	21.56	23.42	23.49	22.65	23.73	30.03	23.86	25.56	22.94	28.98	25.1
gene10296	RPL37A	ENSGALG00000011472	RPL37A	0.1808	0.2022	0.9998	0.1705	0.5211	0.9998	0.2112	0.2859	0.9999	1829.5	1839.55	1538.8	1598.17	1686.61	2048.34	2357.91	1853.62	1812.71	1711.87	1874.04	1954.81
gene14032	CCDC78	ENSGALG00000027210		-1.207	0.2022	0.9998	-1.299	0.14	0.9998	-0.3634	0.7059	NA	0.11	0	0.02	0.1	0.08	0.06	0.04	1.84	0.6	0.95	0.23	0.62
gene16202	LOC107323486			-1.431	0.2022	0.9998	-1.648	0.04139	0.8774	3.64	0.02375	NA	0.85	0	0	0	0	0.82	0.7	14.8	14.53	7.35	3.02	6.55
gene4812	ISM1	ENSGALG00000009042	ISM1	-0.9828	0.2024	0.9998	-1.138	0.09346	0.9998	0.1493	0.828	NA	0.47	0.18	0.15	0.29	0.27	0.19	0.38	4.96	1.52	2.45	1.2	2.63
gene1373	ST3GAL6	ENSGALG00000015252	ST3GAL6	0.2518	0.2024	0.9998	0.5412	0.0112	0.5033	0.03008	0.9108	0.9999	85.74	64.36	96.04	65.21	39.62	62	61.17	55.27	51.31	86.44	57.53	42.32
gene17237	LOC107324459			-0.6378	0.2024	0.9998	-0.1467	0.8344	0.9998	-1.067	0.04177	0.9806	8.37	5.89	6.59	8.29	22.18	3.85	5.17	1.52	13.53	4.73	12.39	10.56
gene7314	BANK1	ENSGALG00000012292	BANK1	-0.8492	0.2025	0.9998	-0.8453	0.1864	0.9998	-0.8348	0.3037	0.9999	0.06	0.05	0.37	0.4	0.35	0.53	0.65	1.67	0.82	1.04	0.49	1.59
gene8721	SEL1L	ENSGALG00000010581	SEL1L	0.1806	0.2025	0.9998	0.3128	0.1282	0.9998	0.07862	0.6703	0.9999	89.49	63.13	69.12	67.07	69.13	70.89	56.8	57.16	69.3	76.86	75.65	50.88
gene15738	TP53INP2			0.1984	0.2025	0.9998	0.5149	0.01423	0.5596	-0.06333	0.735	0.9999	28.29	25.41	33.63	24.34	24.84	27.67	24.84	19.83	22.82	36.98	24.34	20.74
gene3658	PHACTR1	ENSGALG00000012732	PHACTR1	-0.4966	0.2026	0.9998	-0.8568	0.05085	0.9249	0.1691	0.6983	0.9999	2.72	2.06	1.86	2.14	1.17	1.21	1.71	7.62	3	3.51	2.37	3.78
gene19976	PIN1			-0.1692	0.2027	0.9998	-0.08705	0.6849	0.9998	-0.2364	0.2394	0.9999	25.81	28.48	31.36	31.17	36.37	31.49	26.35	35.78	30.89	29.71	34.02	33.82
gene17876	SKAP1	ENSGALG00000027305	SKAP1	-0.7529	0.2027	0.9998	-0.5706	0.4118	0.9998	-1.084	0.1482	0.9999	0.57	0.17	1.6	0.8	0.36	0.6	0.62	2.5	1.04	1.6	0.95	1.35
gene4010	TYMS	ENSGALG00000014897	TYMS	-0.1795	0.2027	0.9998	-0.2746	0.208	0.9998	-0.06628	0.7525	0.9999	50.18	58.53	49.37	47.44	69.82	53.43	52.59	63.85	67.71	42.07	59.84	66.14
gene19680	C3			-0.9872	0.2027	0.9998	-0.7247	0.3873	0.9998	-1.4	0.1584	0.9999	0.09	0	0.77	1.93	1.52	1.55	0.22	0.97	1.69	2.74	0.26	2.68
gene14703	STXBP1	ENSGALG00000007196	STXBP1	0.2263	0.203	0.9998	0.3255	0.2123	0.9998	0.145	0.5494	0.9999	33.66	22.85	31.85	23.75	18.89	28.6	20.63	27.1	26.17	37.87	27.3	18.63
gene9253	LOC107315727	ENSGALG00000004747		0.4333	0.2031	0.9998	0.3229	0.5186	0.9998	0.5313	0.181	0.9999	3.99	2.33	1.5	1.98	2.72	2.96	2.2	1.13	2.32	2.41	2.45	2.47
gene11154	LOC107317810			-1.538	0.2031	0.9998	-1.642	0.03821	0.8519	3.641	0.0237	NA	0.04	0	0	0	0	0.12	0.2	4.8	1.25	1.22	0.73	0.96
gene9406	LRRC18	ENSGALG00000006168	LRRC18	0.9317	0.2034	0.9998	2.144	0.05097	NA	0.3579	0.5908	0.9999	0.4	0.9	0.31	0.61	0.86	1.03	1.62	0.33	0.11	0.17	0.15	0.05
gene11478	CLDN1	ENSGALG00000026862	CLDN1	-0.8555	0.2036	0.9998	-0.9194	0.05997	0.9605	-0.3229	0.5127	0.9999	2.36	1.5	4.47	3.9	3.05	5.53	7.83	66.74	24.61	41.06	11.5	27.1
gene16345	LOC107323346			0.7747	0.2036	0.9998	1.4	0.04595	0.8999	-0.1819	0.8228	NA	0.53	0.57	0.58	1.88	0.27	1.33	2.89	0.97	0.83	2.16	1.7	0.91
gene11663	B3GALNT1	ENSGALG00000009539	B3GALNT1	-0.4692	0.2036	0.9998	-0.2779	0.5797	0.9998	-0.6104	0.1816	0.9999	3.4	1.29	4.04	3.21	2.1	1.7	1.66	2.73	1.63	1.95	2.09	2.86
gene12410	SLC7A6OS	ENSGALG00000000804	SLC7A6OS	-0.1747	0.2037	0.9998	-0.1353	0.5308	0.9998	-0.2016	0.3334	0.9999	35.11	26.82	35.39	33.3	42.08	37.03	29.92	39.92	45.97	36.3	40.39	37.31
gene8467	LOC107314853			0.7326	0.2037	0.9998	1.127	0.1764	0.9998	0.4572	0.4298	0.9999	1.48	2.05	0.49	1.55	1.12	0.89	0.44	0.53	0.24	0.62	3.05	1.1
gene10692	RXRG	ENSGALG00000003406	RXRG	-0.7069	0.2037	0.9998	-0.951	0.2178	0.9998	-0.4578	0.5024	0.9999	0.28	0.33	0.89	0.37	0.83	0.94	0.38	0.89	0.32	0.33	0.58	1.39
gene19002	PTPRD	ENSGALG00000015058	PTPRD	0.2807	0.2038	0.9998	0.912	0.001149	0.2018	-0.2072	0.3417	0.9999	10.16	12.43	11.59	10.71	12.7	8.32	13.64	7.4	5.05	9.29	13.37	7.95
gene19229	LIX1	ENSGALG00000015290	LIX1	-0.5814	0.2038	0.9998	-0.8892	0.08558	0.9998	-0.2267	0.7182	0.9999	4.16	5.13	7.44	0.9	12.77	8.93	7.5	16.46	5.7	2.9	4.82	8.38
gene16434	LOC107323310			0.6572	0.2038	0.9998	0.7207	0.3021	0.9998	0.5916	0.373	0.9999	0.2	0.11	0.2	0.12	0.09	0.33	0.21	0.09	0.23	0.32	0.32	0.21
gene16228	LOC107323286	ENSGALG00000001483		-0.1972	0.2039	0.9998	-0.2588	0.2381	0.9998	-0.1312	0.5679	0.9999	23.13	31.74	26.42	35.27	25.64	26.51	19.9	27.53	32.29	24.31	25.37	27.76
gene17160	RRNAD1	ENSGALG00000000576	RRNAD1	-0.2776	0.2039	0.9998	-0.4031	0.2143	0.9998	-0.1378	0.6307	0.9999	26.71	22.85	22.65	15.73	35.26	18.86	19.53	28.33	31.21	12.16	29.81	26.43
gene4835	LOC107310917			0.6396	0.204	0.9998	0.4757	0.5134	0.9998	0.8531	0.1385	0.9999	0.8	1	0.36	0.47	0.51	0.69	0.99	1.03	0.23	0.97	0.6	0.68
gene3731	NFATC1	ENSGALG00000012654	NFATC1	0.2404	0.2041	0.9998	0.05156	0.8681	0.9998	0.4206	0.06067	0.9999	15.26	11.29	9.49	8.51	8.97	10.64	10.07	10.57	6.82	7.67	10.86	11.66
gene7895	RAD51	ENSGALG00000004516	RAD51	-0.1806	0.2042	0.9998	-0.3758	0.08349	0.9998	0.03877	0.8471	0.9999	45.78	41.61	36.61	37.38	49.63	42.69	34.74	55.02	59.16	36.36	47.46	48.07
gene3946	LDLRAD4	ENSGALG00000013886	C2H18ORF1	0.1544	0.2044	0.9998	0.1584	0.404	0.9998	0.1654	0.3412	0.9999	32.54	24.99	27.09	24.74	24.49	30.57	25.96	24.82	27.21	25.57	26.93	22.45
gene931	BRAF	ENSGALG00000012865	BRAF	0.1818	0.2044	0.9998	0.2648	0.2353	0.9998	0.1183	0.5371	0.9999	11.15	7.82	9.12	8.05	7.6	8.76	6.47	6.12	8.85	9.87	9.56	7.56
gene10620	ZBTB37	ENSGALG00000004597	ZBTB37	0.1693	0.2045	0.9998	0.3309	0.09126	0.9998	0.04106	0.8247	0.9999	14.11	13.66	14	15.33	11.95	15.84	13.6	11.12	11.71	15.02	13.59	12.53
gene17089	NCAM1	ENSGALG00000007839	NCAM1	0.1885	0.2046	0.9998	0.3072	0.1728	0.9998	0.09563	0.6526	0.9999	19.27	16.02	12.97	12.94	18.51	13.39	15.23	13.33	17.3	15.7	16.8	10.34
gene11971	FAM214A	ENSGALG00000004564	FAM214A	0.1697	0.2047	0.9998	0.2275	0.2951	0.9998	0.1233	0.5117	0.9999	21.56	16.9	16.21	17.8	17	18.71	20.71	23.92	16.47	24.27	20.55	18.67
gene17154	HAPLN2	ENSGALG00000013234	HAPLN2	0.5476	0.2047	0.9998	0.4799	0.4452	0.9998	0.6233	0.2267	0.9999	1.43	1.01	0.59	0.76	0.83	1.03	0.88	0.7	1.11	1.15	1.03	0.53
gene8773	CHGA	ENSGALG00000010820	CHGA	0.6532	0.2048	0.9998	0.01077	0.9877	0.9998	1.213	0.04291	0.9828	2.2	0.89	0.7	0.54	0.44	0.96	0.45	0.53	0.8	1.16	0.69	1.01
gene11783	CPEB1	ENSGALG00000002150		-0.4908	0.2048	0.9998	-0.6196	0.1038	0.9998	-0.1443	0.6579	0.9999	8.16	3.99	6.56	6.49	6.74	6.4	6.25	32.85	16.63	21.29	12.66	14.75
gene10935	PLK3	ENSGALG00000010129	PLK3	-0.4167	0.205	0.9998	-0.5651	0.1146	0.9998	-0.08381	0.7662	0.9999	11.67	7.41	11.24	9.64	9.26	10.28	11.33	42.75	21.7	26.58	13.87	16.11
gene6739	C4H4orf46			-0.2095	0.2052	0.9998	-0.324	0.1231	0.9998	-0.0798	0.7584	0.9999	67	91.99	69.71	59.08	121.2	80.61	73.55	103.77	90.25	65.97	82.11	98.97
gene18509	SHMT2	ENSGALG00000005046	SHMT1	-0.2043	0.2054	0.9998	-0.2403	0.3715	0.9998	-0.1559	0.4878	0.9999	27.2	27.21	34.11	29.79	26.5	28.73	20.53	32.32	41.33	31.9	29.16	27.64
gene18333	MYO9B	ENSGALG00000003717	MYO9B	0.1536	0.2054	0.9998	0.1399	0.4802	0.9998	0.1792	0.2931	0.9999	34.65	29.53	29.05	25.64	26.78	30.57	23.74	32.32	28.31	35.8	33.19	27.54
gene9523	ARHGAP19	ENSGALG00000007609	ARHGAP19	-0.196	0.2055	0.9998	-0.4765	0.0241	0.7002	0.06834	0.7444	0.9999	24.69	20.85	23.88	16.25	26	25.5	15.87	24.03	31.7	17.74	19.4	22.23
gene10986	TAL1	ENSGALG00000023296	SCL	0.4196	0.2055	0.9998	0.8394	0.01675	0.5947	0.1741	0.6486	0.9999	40.23	13.5	31.28	28.62	10.52	29.66	11.45	9.76	19.39	27.66	24.24	7.92
gene8829	WARS	ENSGALG00000011228	WARS	-0.1567	0.2055	0.9998	-0.2371	0.2363	0.9998	-0.0614	0.7335	0.9999	76.83	74.54	67.97	68.86	86.61	67.72	67.06	91.19	84.68	57.65	77.94	77.02
gene11596	GNB4	ENSGALG00000008983	GNB4	0.1639	0.2056	0.9998	0.2174	0.3132	0.9998	0.1273	0.4932	0.9999	116.43	89.83	91.32	91.47	96.16	107.13	84.93	95.68	100.19	109.9	107.64	78.26
gene14560	CENPA	ENSGALG00000027842	CenpA	-0.4219	0.2056	0.9998	-0.58	0.2161	0.9998	-0.2536	0.5491	0.9999	10.81	20.87	21.45	19.28	22.18	21.76	11.81	20.81	31.52	17.06	19.93	24.05
gene10061	LOC107316590	ENSGALG00000008803		-0.2171	0.2056	0.9998	-0.4576	0.04083	0.8707	0.07558	0.7454	0.9999	18.26	14.69	16.6	12.25	20.58	20.42	13.34	28.24	24.51	19.07	19.47	21.97
gene6987	SLC25A4	ENSGALG00000010614	SLC25A4	-0.1851	0.2057	0.9998	-0.1433	0.4806	0.9998	-0.2108	0.3365	0.9999	79.38	97.53	98.25	68.86	117.45	73.08	66.82	94.54	110.82	80.37	95.91	77.61
gene17733	DBF4B			-0.323	0.2057	0.9998	-0.5587	0.0916	0.9998	0.01155	0.9731	0.9999	9.81	10.54	9.1	6.69	12.65	8.9	9.02	18.66	16.66	12.31	11.51	15.5
gene9016	LRR1	ENSGALG00000012230	LRR1	-0.2855	0.2059	0.9998	-0.5901	0.08023	0.9998	0.07687	0.7925	0.9999	14.77	13.7	10.6	12.79	15.34	13.4	11.79	19.33	24.89	15.71	10.59	16.52
gene15894	CCNDBP1	ENSGALG00000004837	CCNDBP1	0.1601	0.2061	0.9998	0.09107	0.6422	0.9998	0.2406	0.2304	0.9999	95.61	59.74	57.88	64.48	62.47	70.28	62.73	70.35	67.49	68.2	74.01	64.99
gene11593	MRPL47	ENSGALG00000013759	MRPL47	-0.1629	0.2061	0.9998	-0.1652	0.4298	0.9998	-0.1433	0.4749	0.9999	76.62	75.21	75.6	69.18	93.04	68.41	78.91	93.43	91.63	75.15	75.65	87.81
gene5297	PGBD5	ENSGALG00000011111	PGBD5	-0.3072	0.2064	0.9998	-0.569	0.09481	0.9998	0.0287	0.9171	0.9999	4.36	2.16	2.75	2.92	3.38	3.04	1.9	7.22	4.41	4.44	3.28	3.32
gene6060	HS1BP3	ENSGALG00000016486	HS1BP3	-0.2216	0.2064	0.9998	0.07163	0.798	0.9998	-0.5105	0.01201	0.508	20.08	17.26	23.52	25.11	28.54	18.26	27.12	22.25	24.2	15.3	28.98	25.66
gene19058	PTAR1	ENSGALG00000015113	PTAR1	0.1913	0.2064	0.9998	0.2499	0.3048	0.9998	0.1534	0.4633	0.9999	7.26	5.38	5.94	5.49	5.1	6.3	4.79	5.58	4.79	6.25	5.83	4.56
gene6602	ALG13	ENSGALG00000007976	ALG13	-0.309	0.2065	0.9998	-0.3393	0.3161	0.9998	-0.2469	0.4158	0.9999	4.36	3.67	4.36	3.78	5.6	3.84	3.79	9.51	7.44	6.1	6.65	5.04
gene6255	LOC107306806	ENSGALG00000007935	PNPT1	-0.6792	0.2066	0.9998	-0.8117	0.2935	0.9998	-0.5015	0.4337	0.9999	0.88	1.25	1.75	1.54	1.56	1.34	0.43	2.31	3.41	2.31	1.39	1.79
gene13064	C12H3orf14	ENSGALG00000007182	C3orf14	-0.1613	0.2068	0.9998	-0.1951	0.3392	0.9998	-0.1182	0.5047	0.9999	35.05	33.52	36.57	39.57	39.99	41.11	31.71	34.48	37.7	29.87	34.98	44.12
gene7331	LOC107313670	ENSGALG00000013503	FAM149A	-0.2615	0.207	0.9998	-0.3429	0.2589	0.9998	-0.1637	0.5674	0.9999	9.97	14.22	8.34	16.04	15.66	12.17	13.7	15.71	14.72	7.33	11.66	13.97
gene17748	LOC107325036	ENSGALG00000000824		-0.6657	0.207	0.9998	-0.7139	0.1484	0.9998	-0.4723	0.3165	0.9999	1.63	1.74	2.43	2.15	2.98	2.2	2.87	16.12	7.4	9.98	5.76	8.12
gene5655	LOC107311907			-0.7904	0.2071	0.9998	-0.63	0.3957	0.9998	-0.9705	0.2224	0.9999	0.8	0.14	0.12	1.85	0.56	0.44	0.14	1.62	0.54	1.21	0.43	0.68
gene8016	CD44	ENSGALG00000007849	CD44	0.3313	0.2072	0.9998	0.9051	0.002375	0.2627	-0.287	0.3412	0.9999	14.36	6.99	17.65	13.28	7.75	11.63	11.49	10.58	13.45	27.36	16.4	6.93
gene1447	LOC107321533			-0.3413	0.2073	0.9998	-0.1764	0.6721	0.9998	-0.4905	0.1497	0.9999	2.79	3.43	4.09	4.11	4.37	2.9	3.48	3.78	3.49	2.64	4.11	4.88
gene6136	LOC107312405	ENSGALG00000019861		-0.5449	0.2074	0.9998	-0.7113	0.2554	0.9998	-0.3811	0.4567	0.9999	1.04	0.92	1.38	1.33	0.84	0.84	0.61	1.07	1.89	0.79	0.83	0.91
gene93	PRKCQ	ENSGALG00000023876	PRKCQ	0.3506	0.2075	0.9998	0.5861	0.1182	0.9998	0.2024	0.5504	0.9999	3.81	5.88	4.35	4.9	6.79	9.07	5.26	3.56	3.95	3.56	5.88	2.92
gene10547	ASPM	ENSGALG00000002338	ASPM	-0.2163	0.2075	0.9998	-0.5283	0.01113	0.5016	0.1099	0.656	0.9999	11.62	9.8	9.7	6.06	13.95	11.34	7.6	12.2	16.16	8.57	10.37	11.97
gene8531	VTI1B	ENSGALG00000009526	VTI1B	-0.155	0.2075	0.9998	-0.1166	0.5574	0.9998	-0.1788	0.3509	0.9999	85.78	79.12	79.29	83.48	93.04	66.77	87.92	100.06	95.8	81.74	85.78	97.28
gene18299	COMP	ENSGALG00000003283	COMP	0.3792	0.2076	0.9998	0.5755	0.2007	0.9998	0.128	0.5975	0.9999	11.03	5.85	8.41	6.82	7.44	8.78	22.59	7.59	5.82	12.33	6.45	16.23
gene18916	IPO11	ENSGALG00000014740	IPO11	-0.208	0.2077	0.9998	-0.2454	0.2706	0.9998	-0.1404	0.4962	0.9999	18.63	15.17	16.37	17.22	19.97	16.12	18.03	32.22	23.49	24.31	21.38	23.78
gene7030	CEP44	ENSGALG00000020201	CEP44	-0.1668	0.2078	0.9998	-0.03788	0.856	0.9998	-0.2872	0.1452	0.9999	26.02	23.46	28.64	27.36	35.79	27.59	30.03	36.66	34.28	28.71	31.98	27.88
gene20368	LOC107307778			-0.6404	0.2078	0.9998	-0.9686	0.1515	0.9998	-0.32	0.5915	0.9999	23.28	19.55	32.94	19.45	8.88	7.69	3.47	21.3	30.04	11.13	24.68	27.4
gene2404	FDX1	ENSGALG00000026507	[2Fe-2S]	0.2153	0.208	0.9998	0.2996	0.2333	0.9998	0.1535	0.4074	0.9999	79.19	71.92	81.36	60.34	69.02	89.24	44.13	64.56	71.53	98.9	70.18	45.19
gene8248	INSC	ENSGALG00000006059	INSC	-0.4571	0.208	0.9998	-0.586	0.2448	0.9998	-0.3048	0.4997	0.9999	0.97	1.61	1.27	1.83	1.71	1.38	1.15	1.72	2	1.19	1.62	2.49
gene15776	EIF2S2	ENSGALG00000002045	EIF2B	-0.1615	0.2081	0.9998	-0.2277	0.2453	0.9998	-0.07724	0.6811	0.9999	143.56	143.28	133.82	121.69	172.84	127.89	134.88	168.83	178.39	129.71	141.73	156.51
gene225	TPRKB	ENSGALG00000013018	TPRKB	-0.2096	0.2083	0.9998	-0.209	0.4096	0.9998	-0.1939	0.4359	0.9999	29.43	34.75	32.6	28.4	45.89	30.98	36.92	41.23	44.53	38.03	32.71	45.79
gene256	PANX2	ENSGALG00000000003	PANX2	0.3195	0.2084	0.9998	0.4829	0.2197	0.9998	0.1759	0.5869	0.9999	3.65	3.21	2.58	3.16	3.13	3.44	2.84	3.2	2.4	3.65	4.59	2.69
gene12126	FAM169B	ENSGALG00000007016	FAM169B	-0.2702	0.2084	0.9998	-0.4037	0.239	0.9998	-0.1268	0.6719	0.9999	17.36	15.13	17.12	12.71	19.21	13.56	12.2	17.64	20.79	16.11	13.04	19.1
gene15804	MYBL2	ENSGALG00000003503	MYBL2	-0.1769	0.2085	0.9998	-0.3162	0.1581	0.9998	-0.0123	0.952	0.9999	20.96	20.91	19.23	19.62	21.01	18.92	17.55	29.22	24.87	20.13	21.05	23.02
gene13406	PTTG1	ENSGALG00000001506	PTTG1	-0.2579	0.2087	0.9998	-0.5542	0.02338	0.6926	0.1347	0.5826	0.9999	236.61	340.84	226.71	185.74	366.52	288.07	326.92	551.24	361.32	212.66	313.49	421.43
gene14444	SRRM4	ENSGALG00000027366		0.525	0.2089	0.9998	0.7518	0.1919	0.9998	0.3427	0.5004	0.9999	0.78	0.57	0.64	0.63	0.28	0.68	0.67	0.44	0.52	0.54	0.87	0.35
gene8062	LOC107314466	ENSGALG00000007525		-0.9312	0.2089	0.9998	-1.009	0.108	0.9998	-0.2377	0.6535	0.9999	1.25	0.57	1.19	0.93	0.95	0.87	1.03	21.17	8.09	13.38	4.57	9.83
gene3012	LOC107308968			0.7751	0.209	0.9998	0.8676	0.2267	0.9998	0.6535	0.437	NA	0.58	1.55	0.4	1.43	0.19	0.98	2.03	1.56	0.71	1.77	2.58	1.37
gene14564	LOC107321569			-0.5629	0.209	0.9998	0.1583	0.744	0.9998	-1.108	0.06453	0.9999	126.77	46.1	289.91	107.45	40.71	40.62	70.72	50.6	127.11	89.31	92.91	62.02
gene14628	C17H9orf142			0.2026	0.2091	0.9998	0.1784	0.4969	0.9998	0.2418	0.313	0.9999	39.64	48.02	33.08	34.34	40.91	42.98	41.39	37.92	43.75	47.09	48.03	45.06
gene5885	LOC107312084			-0.9989	0.2091	0.9998	-1.64	0.08715	0.9998	0.1135	0.8986	0.9999	0.95	0.03	0.1	0.56	0.41	0.25	0.47	1.48	0.37	0.65	0	1.85
gene13228	IRF1	ENSGALG00000006785	IRF1	-0.2192	0.2092	0.9998	-0.1354	0.5906	0.9998	-0.2856	0.2151	0.9999	73.61	43.99	80.83	75.77	50.88	58.85	41.53	52.9	91.31	73.02	56.64	53.28
gene14815	UCK1	ENSGALG00000003732	UCK1	0.2041	0.2093	0.9998	0.5018	0.0254	0.7164	-0.08257	0.6779	0.9999	147.06	130.45	167.45	129.42	110.86	118.47	124.41	117.77	121.89	223.22	142.28	122.03
gene581	GAS2L3	ENSGALG00000028373	GAS2L3	-0.2326	0.2094	0.9998	-0.3535	0.1737	0.9998	-0.08447	0.7627	0.9999	8.35	6.27	7.93	4.66	10.39	7.59	7.46	11	10.28	7.66	6.62	8.25
gene19942	TUBB	ENSGALG00000026802		0.1704	0.2095	0.9998	0.06524	0.755	0.9998	0.2813	0.1188	0.9999	283.76	265.21	243.89	222.9	218.68	305.32	210.2	260.84	292.63	262.84	265.66	192.65
gene9299	POLR3A	ENSGALG00000004947	POLR3A	-0.1762	0.2096	0.9998	-0.1367	0.5195	0.9998	-0.2035	0.3421	0.9999	12.54	8.27	10.45	9.6	13.27	9	8.61	12.96	13.54	11.87	11.76	10.76
gene2131	LOC107308050	ENSGALG00000016918		-0.1731	0.2096	0.9998	-0.05469	0.7941	0.9998	-0.2839	0.1466	0.9999	137.88	153.56	162.91	206.33	149.9	145.45	168.89	165.47	175.64	152.09	189.17	215.97
gene11225	SCLY	ENSGALG00000001295	SCLY	-0.245	0.2097	0.9998	0.06749	0.8116	0.9998	-0.5169	0.04944	0.9999	19.57	21.88	20.16	26.43	39.5	19.86	22.28	21.01	23.84	18.36	28.51	24.69
gene6205	PAQR8	ENSGALG00000016675	PAQR8	0.3447	0.2097	0.9998	0.4081	0.332	0.9998	0.3005	0.3876	0.9999	3.2	2.52	2.69	2.27	2.3	3.46	2.77	2.7	2.61	3.56	2.54	1.79
gene9481	LOC107315947			0.4024	0.2099	0.9998	1.069	0.004114	0.3383	-0.3094	0.3824	0.9999	52.1	106.77	157.49	52.88	100.5	94.6	104.26	57.24	107.36	265.83	83.45	62.04
gene4605	C1D	ENSGALG00000008765	C1D	-0.1741	0.2101	0.9998	-0.09785	0.6559	0.9998	-0.2336	0.2509	0.9999	78.92	105.8	100.38	101.01	109.77	84.78	91.54	122.25	91.85	82.34	111.07	107.49
gene8449	DNAL1	ENSGALG00000028568	DNAL1	0.1848	0.2102	0.9998	0.2932	0.2023	0.9998	0.1002	0.6327	0.9999	19.75	15.72	12.8	14.63	18.86	15.47	15.71	15.15	12.24	14.98	18.84	15.13
gene1176	NCAPD2	ENSGALG00000014439	NCAPD2	-0.1864	0.2102	0.9998	-0.4223	0.04639	0.903	0.08143	0.6859	0.9999	21.98	22.39	19.5	16.74	25.43	22.27	17.15	28.45	34.73	20.07	23.36	22.57
gene19728	ZNF541			-0.7282	0.2104	0.9998	-0.6837	0.3401	0.9998	-0.7978	0.2785	0.9999	0.2	0.08	0.12	0.3	0.15	0.06	0.2	0.25	0.38	0.33	0.17	0.54
gene10000	FAM126B	ENSGALG00000020869	FAM126B	0.195	0.2105	0.9998	0.3038	0.1844	0.9998	0.109	0.6236	0.9999	12.44	7.62	9.34	6.96	9.95	9.14	7.1	7.44	8.63	10.04	10.75	7.58
gene9418	LOC107315905	ENSGALG00000023824		0.7819	0.2106	0.9998	0.9348	0.2485	0.9998	0.6711	0.3484	0.9999	10.14	1.38	5.02	0.72	2.82	2.9	0.61	4.27	0.79	4.86	6.73	1.45
gene4204	NCOA2	ENSGALG00000015607	NCOA2	0.1514	0.2106	0.9998	0.1449	0.4785	0.9998	0.1705	0.363	0.9999	19.21	15.43	14.45	14.42	14.36	15.39	13.51	15.48	16.71	18.54	16.58	14.07
gene20152	LOC107307545	ENSGALG00000014463	ACTN2	0.1991	0.2107	0.9998	0.1653	0.5018	0.9998	0.2416	0.2755	0.9999	52.23	64.2	58.3	47.01	48.98	69.73	42.87	53.21	59.85	57.37	64.95	41.93
gene7349	SLC7A2	ENSGALG00000013627	SLC7A2	-0.4634	0.2108	0.9998	-0.4212	0.3946	0.9998	-0.4922	0.3059	0.9999	0.59	1.08	1.04	0.74	2.01	1.05	0.98	1.11	1.65	0.67	1.29	1.39
gene18096	UNC13A	ENSGALG00000026462	UNC13A	0.6844	0.2109	0.9998	-0.4008	0.5893	0.9998	1.577	0.004228	0.2946	0.47	0.45	0.14	0.12	0.19	0.49	0.09	0.28	0.43	0.24	0.25	0.11
gene5182	LOC107311356			-1.151	0.2112	0.9998	-1.259	0.0647	0.9748	0.6529	0.4445	NA	0.04	0.05	0.05	0.02	0.05	0.11	0.17	2.5	1.23	0.86	0.75	0.71
gene5076	LOC107311194			-0.9022	0.2115	0.9998	-1.364	0.1368	0.9998	-0.7794	0.208	0.9999	0.17	0.35	1.1	0.96	0.42	0.96	0.03	0.03	0.52	0.13	0.16	0.31
gene4119	LOC107310193	ENSGALG00000015404		-1.112	0.2115	0.9998	-1.249	0.09064	0.9998	0.6293	0.3834	0.9999	0.23	0.3	0.05	0.28	0.33	0.52	0.35	11.86	3.36	5.83	1.56	3.69
gene3035	CACNB2	ENSGALG00000008591	CACNB2	0.2179	0.2117	0.9998	0.212	0.4258	0.9998	0.2425	0.3018	0.9999	8.96	9.66	5.19	7.26	9.55	7.94	10.61	6.94	8.49	5.85	8.54	7.67
gene4938	DUSP10	ENSGALG00000009450	DUSP10	0.1482	0.2117	0.9998	0.08877	0.6515	0.9998	0.2283	0.1964	0.9999	40.33	32.91	31.74	28.64	29.3	34.73	36.1	38.47	34.14	40.38	34.92	37.82
gene6934	LOC107313192			-0.3797	0.2117	0.9998	-0.06505	0.8584	0.9998	-0.5954	0.08411	0.9999	32.88	15.79	54.62	43.08	18.2	31.28	10.46	15.46	37.55	34.63	23	20.82
gene5619	LOC107311905			-1.469	0.2118	0.9998	-1.592	0.06351	0.9748	2.75	0.09588	NA	0.09	0	0	0	0	0.09	0.15	3.17	2.91	1.99	0.33	1.6
gene15583	CPD	ENSGALG00000004295	CPD	0.1633	0.2118	0.9998	0.062	0.7476	0.9998	0.2704	0.147	0.9999	46.4	37.13	37.92	34.46	27.62	40.76	29.72	36.17	41.13	38.15	40.43	31.86
gene737	CBY1	ENSGALG00000012218	CBY1	-0.2896	0.2119	0.9998	-0.297	0.3791	0.9998	-0.2704	0.4032	0.9999	18.07	35.03	27.13	33.89	44.62	35.51	29.13	37.29	30.65	34.77	20.61	41.51
gene18885	CCNO	ENSGALG00000028595	CCNO	-0.7939	0.2121	0.9998	-0.7499	0.1021	0.9998	-0.9693	0.1154	0.9999	3.7	7.81	21.98	2.11	13.63	7.89	22.06	132.5	35.91	66.93	29.16	39.81
gene15912	RPS21	ENSGALG00000005338	RPS21	0.1778	0.2121	0.9998	0.2164	0.3907	0.9998	0.1521	0.4646	0.9999	1729.09	2039.02	1589.76	1544.71	2009.72	2058.49	2247.69	1853.21	1814.74	2064.91	2178.41	2225.06
gene8883	LOC107315292			-0.7811	0.2122	0.9998	-0.7983	0.2106	0.9998	-0.727	0.2847	0.9999	0.89	0.26	0.28	0.65	1.21	0.21	0.45	3.77	1.73	2.87	0.94	2.14
gene11197	LOC107317924			-1.288	0.2122	0.9998	-1.598	0.08895	0.9998	1.308	0.2795	NA	0.09	0.08	0.08	0	0	0.04	0	1.05	0.62	0.69	0.16	0.93
gene18320	RAB3A	ENSGALG00000010567	RAB3B	0.2147	0.2122	0.9998	0.3489	0.2068	0.9998	0.09016	0.7131	0.9999	24.5	19.23	23.32	20.22	17.7	23.35	21.83	19.04	20.89	29.77	23.63	22.03
gene1703	LOC107324203			-0.7681	0.2122	0.9998	-0.5796	0.5052	0.9998	-0.9406	0.2021	NA	0.16	0.02	0.16	0.17	0.16	0.09	0.16	0.05	0.23	0.08	0.05	0.2
gene10285	MAP3K2	ENSGALG00000011502	MAP3K2	0.1781	0.2123	0.9998	0.3226	0.1297	0.9998	0.06566	0.7368	0.9999	15.62	12.31	13.89	12.89	11.04	12.84	10.34	10.31	12.87	14.68	13.5	9.23
gene18881	LOC107306002	ENSGALG00000013548	GZMA	-0.7743	0.2123	0.9998	-1.511	0.0467	0.903	0.1942	0.7978	0.9999	1.08	0.7	0.06	1.05	0.96	0.69	0.88	1.06	2.44	0.58	0.25	1.83
gene14147	CHFR	ENSGALG00000002180	CHFR	0.1513	0.2123	0.9998	-0.007097	0.9701	0.9998	0.3187	0.07466	0.9999	40.48	35.8	30.33	27.95	35.22	43.24	31.92	36.99	35.89	36.86	35.77	37.67
gene13567	HDAC3	ENSGALG00000002634	HDAC3	-0.1528	0.2124	0.9998	-0.2135	0.285	0.9998	-0.07127	0.7067	0.9999	63.76	59.29	57.05	58.27	58.07	46.24	57.06	78.27	69.32	54.96	56.31	59.6
gene19618	BOP1			0.2396	0.2126	0.9998	0.243	0.4273	0.9998	0.2442	0.3005	0.9999	17.06	10.07	11.08	11.09	9.47	11.67	8.09	10.28	13.26	19.39	11.07	10.41
gene810	LARGE	ENSGALG00000012559	LARGE	0.1881	0.2126	0.9998	0.18	0.4707	0.9998	0.2095	0.3407	0.9999	12.17	10.93	8.91	11.43	10.5	13.5	10.35	10.79	10.1	10.3	12.25	9.76
gene3414	SFRP4	ENSGALG00000012073	SFRP4	0.5031	0.2127	0.9998	1.062	0.03944	0.8628	0.1984	0.6234	0.9999	2784.99	795.24	1901.98	1572.13	745.94	1515.65	334.99	742.79	872.62	2100.76	1395.2	290.07
gene9587	CFAP58	ENSGALG00000008417	CFAP58	-0.4978	0.2128	0.9998	-0.4519	0.3378	0.9998	-0.5572	0.2398	0.9999	1.76	0.87	1.31	1.65	2.25	1.05	1.87	4.37	2.47	2.88	1.97	2.83
gene11065	USP24	ENSGALG00000010805	USP24	0.1423	0.2131	0.9998	0.05	0.7867	0.9998	0.2455	0.1602	0.9999	16.73	15.7	13.43	12.01	14.88	16.51	13.53	15.1	15.94	15.94	15.25	14.49
gene16139	LOC107323104	ENSGALG00000026906	TMEM189	-0.1444	0.2132	0.9998	-0.05667	0.7662	0.9998	-0.2143	0.221	0.9999	86.62	71.96	94.34	78.84	97.61	80.98	82.39	87.18	93.93	76.36	87.87	90.03
gene17158	CRABP2	ENSGALG00000029140	CRABP2	-1.058	0.2132	0.9998	-1.129	0.1454	0.9998	-0.5817	0.5154	NA	1.13	0.31	0.24	0.42	1.49	0.08	0.28	11.08	4.55	5.7	2.91	4.28
gene9157	IPMK	ENSGALG00000002710	IPMK	0.2102	0.2133	0.9998	0.3266	0.09492	0.9998	0.1245	0.6059	0.9999	42.63	22.65	33.69	32.41	20.43	32.79	24.58	23.94	24.16	34.87	27.46	24.59
gene15030	ZNF750	ENSGALG00000001518	ZNF750	0.8583	0.2134	0.9998	0.2558	0.7918	NA	1.574	0.03903	0.9617	0.36	0.32	0.05	0.15	0.07	0.12	0.13	0.02	0.23	0.05	0.41	0.26
gene6123	HADHB	ENSGALG00000016555	HADHB	-0.1525	0.2135	0.9998	-0.1941	0.3247	0.9998	-0.09776	0.5794	0.9999	134.39	133.03	128.15	125.55	159.77	127.69	120.43	135.33	177.53	126.36	126.31	138.71
gene14224	CAMKK2	ENSGALG00000004011	CAMKK2	-0.2119	0.2136	0.9998	-0.1747	0.4439	0.9998	-0.2324	0.313	0.9999	28.23	18.87	27.94	35.35	21.3	27.43	17.24	20.16	32.33	24.21	21.84	22.67
gene13444	NEURL1B	ENSGALG00000002846	NEURL1B	-0.1817	0.2136	0.9998	-0.172	0.4344	0.9998	-0.1785	0.3645	0.9999	37.45	24.02	35.86	37.52	30.24	33.17	21.34	43.39	33.25	36.18	32.26	29.36
gene1303	LOC107320437	ENSGALG00000022891	B4GALT3	-0.2862	0.2138	0.9998	-0.2871	0.3644	0.9998	-0.2667	0.4056	0.9999	8.61	6.87	5.95	10.38	9.96	6.99	8.47	14.75	12.19	11.76	9.34	11.07
gene472	CSRP2	ENSGALG00000028946	CSRP2	0.1938	0.2138	0.9998	0.2245	0.3664	0.9998	0.1754	0.3669	0.9999	477.85	535.47	376.6	398.46	489.58	443.98	654.03	490.1	461.71	564.52	550.58	646.32
gene8196	RASSF10			0.6269	0.2139	0.9998	0.14	0.8417	0.9998	1.024	0.05746	0.9999	1.04	1.67	0.94	0.58	1.21	2.96	0.64	1	1.58	2.39	0.47	0.74
gene1180	NOP2	ENSGALG00000014445	NOP2	-0.1751	0.214	0.9998	-0.2434	0.2675	0.9998	-0.08265	0.6902	0.9999	26.04	29.47	28.73	24.54	28.99	23.83	27.14	34.89	39.51	25.31	29.4	28.51
gene9403	ARHGAP22	ENSGALG00000006137	ARHGAP22	-0.4171	0.214	0.9998	-0.7784	0.07418	0.9998	0.07614	0.8494	0.9999	4.27	2.44	2.92	2.66	3.5	3.18	2.56	7.74	5.56	3.77	3.35	4.23
gene8788	LOC107315236	ENSGALG00000010969	SERPINA4	-1.242	0.2141	0.9998	-1.337	0.0171	0.5979	1.635	0.07563	NA	0.34	0.09	0.13	0.19	0.03	0.69	1.18	18.25	7.68	6.1	6.18	9.02
gene19619	SCX	ENSGALG00000026276	TCF15	0.5079	0.2141	0.9998	0.2402	0.6197	0.9998	0.7638	0.1719	0.9999	11.8	32.19	5.57	5.11	24.47	15.4	22.24	13.14	13.92	6.56	14.89	12.99
gene13002	LOC107319818			0.8864	0.2143	0.9998	2.028	0.01373	0.5519	0.5455	0.4624	0.9999	7.77	1.06	4.94	2.4	0.53	3.35	0.46	0.4	0.82	2.62	2.97	0.3
gene18770	RICTOR	ENSGALG00000003775	RICTOR	0.2052	0.2145	0.9998	0.3396	0.1739	0.9998	0.09634	0.6749	0.9999	8.11	4.81	6.32	5.74	4.88	5.83	4.82	4.41	5.76	5.92	7.63	5.04
gene2614	FAM160A2	ENSGALG00000003416	FAM160A2	-0.2202	0.2145	0.9998	-0.08813	0.734	0.9998	-0.3512	0.1828	0.9999	6.6	10.39	12.03	11.68	10.63	10.4	10.96	12.71	12.28	10.12	13.05	13.25
gene82	PODXL	ENSGALG00000006409	PODXL	0.2459	0.2146	0.9998	0.1275	0.7098	0.9998	0.3797	0.1569	0.9999	272.39	416.07	305.11	210.08	329.46	425.91	448.55	351.32	260.12	243.73	284.11	346.54
gene19251	PIGG	ENSGALG00000015349	PIGG	0.182	0.2147	0.9998	0.2945	0.2252	0.9998	0.08961	0.6432	0.9999	33.07	23.96	25.02	22.55	26.07	23.63	36.94	29.61	25.99	23.48	27.21	21.14
gene4631	MDH1	ENSGALG00000008858	MDH1	-0.16	0.2147	0.9998	-0.1554	0.5243	0.9998	-0.1474	0.4519	0.9999	510.9	476.98	518.6	485.05	567.8	465.9	476.9	626.64	575.72	436.68	529.3	500.89
gene16625	ADAM9	ENSGALG00000003398	ADAM9	0.1615	0.2147	0.9998	0.1346	0.514	0.9998	0.207	0.2752	0.9999	43.3	34.19	34.52	29.33	27.56	31.18	38.26	38.76	29.97	31.68	36.05	33.68
gene866	MICAL3	ENSGALG00000013042	MICAL3	0.161	0.2148	0.9998	0.2476	0.2493	0.9998	0.09059	0.6217	0.9999	13.76	10.22	11.84	10.17	9.98	11.12	14.33	12.04	10.23	10.91	12.83	11.77
gene17144	OTUD7B	ENSGALG00000013348	OTUD7B	0.2017	0.2149	0.9998	0.3264	0.2066	0.9998	0.08746	0.7007	0.9999	8.63	9.29	10.2	7.45	7.6	9.54	8.67	8.3	8.35	12.96	8.87	8.85
gene8515	THBS1	ENSGALG00000009626	THBS1	0.1993	0.2152	0.9998	0.04193	0.8869	0.9998	0.3522	0.1474	0.9999	421.85	269.65	287.54	221.91	313.49	389.98	249.57	281.22	272.11	295.3	337.2	342.18
gene3259	SATB1	ENSGALG00000011254	SATB1	0.2938	0.2153	0.9998	-0.1194	0.7053	0.9998	0.7081	0.03214	0.8834	8.39	12.09	6.43	3.8	9.07	11.48	7.93	8.7	9.56	8.15	7.44	8.78
gene8240	TUB	ENSGALG00000005986	TUB	-0.18	0.2155	0.9998	-0.2235	0.3641	0.9998	-0.1215	0.5065	0.9999	28.86	28.8	31.97	28.42	34.22	31.32	33.85	32.1	35.06	20.97	22.82	30.18
gene1812	REPS2	ENSGALG00000016545	REPS2	0.2386	0.2156	0.9998	0.5925	0.01652	0.5911	-0.04314	0.8517	0.9999	42.08	25.35	36.95	34.7	23.36	28.24	24.64	29.85	24.75	40.6	34.47	15.13
gene7290	TSPAN5	ENSGALG00000012227	TSPAN5	-0.2116	0.2157	0.9998	-0.1947	0.4394	0.9998	-0.2164	0.3334	0.9999	11.61	7.24	9.11	10.93	13.27	10.7	6.62	7.81	12.74	8.99	9.54	9.64
gene4221	TMEM70	ENSGALG00000015647	TMEM70	-0.179	0.2158	0.9998	-0.1917	0.3593	0.9998	-0.1527	0.4963	0.9999	46.92	63.53	45.32	54.21	75	49.03	52.37	56.49	57.35	45.06	50.62	64.91
gene8152	IFITM10	ENSGALG00000020497	IFITM10	0.5028	0.2158	0.9998	1.387	0.006447	0.39	-0.3067	0.4961	0.9999	9.01	2.16	3.72	8.81	5.28	4	8.05	2.49	2.98	13.89	2.75	4.41
gene6389	LOC107312482			-0.6175	0.2159	0.9998	-1.166	0.08951	0.9998	0.03305	0.9534	0.9999	1.39	1.71	0.91	2.11	1.72	1.84	0.95	4.01	3.6	0.86	1.98	1.45
gene10558	B3GALT2	ENSGALG00000002477	B3GALT2	0.3168	0.2159	0.9998	0.34	0.4173	0.9998	0.3155	0.1466	0.9999	29.91	34	21.82	33.47	23.69	36.76	45.29	32.93	9.38	22.14	27.98	37.86
gene8804	BDKRB1	ENSGALG00000020386	BDKRB1	-0.4062	0.216	0.9998	-0.7773	0.08204	0.9998	-0.1428	0.7105	0.9999	7.95	4.12	5.5	7.14	4.64	4.2	2.59	5.25	5.7	3.06	3.18	4.99
gene14587	LOC107321541			-0.3495	0.216	0.9998	-0.3781	0.3582	0.9998	-0.3107	0.4013	0.9999	2.73	4.74	3.46	6.54	5.89	5.54	3.19	4.23	6.4	2.72	6.32	5.99
gene11423	PLOD2	ENSGALG00000006783	PLOD2	-0.1853	0.216	0.9998	-0.07445	0.7714	0.9998	-0.2676	0.1757	0.9999	241.87	258.56	282.6	276.95	305.71	234.47	241.3	257.18	209.92	196.22	248.04	294.03
gene16966	THYN1	ENSGALG00000001529	THYN1	-0.1472	0.216	0.9998	-0.1816	0.362	0.9998	-0.09612	0.5769	0.9999	184.61	178.13	183.58	193.29	211.31	200.79	195.52	220.09	210.13	182.84	185.01	244.7
gene11195	LOC107317925			-0.6383	0.2161	0.9998	-0.9042	0.2176	0.9998	-0.3489	0.558	0.9999	0.53	1.26	1.71	1.04	1.01	1.19	0.97	1.02	1.84	1.31	0.31	2.26
gene6443	HTATSF1	ENSGALG00000006410	HTATSF1	-0.1814	0.2163	0.9998	-0.4027	0.06589	0.9769	0.01577	0.9287	0.9999	34.23	31.38	29.23	32.31	35.98	35.44	19.17	33.54	36.9	22.38	33.01	32.81
gene4235	LOC107310327			-0.6207	0.2163	0.9998	-0.4361	0.527	0.9998	-0.8259	0.1875	0.9999	0.42	0.37	0.9	0.82	0.36	0.4	0.5	0.44	1.22	0.54	0.64	0.75
gene4666	LOC107310736	ENSGALG00000008508	PYGB	0.1566	0.2163	0.9998	0.3517	0.06611	0.9774	-0.02078	0.9105	0.9999	46.8	42.8	44.34	50.06	37.96	44.52	50.21	46.1	39.04	51.91	49.75	40.66
gene5331	KIF25	ENSGALG00000011299	KIF25	0.5319	0.2164	0.9998	0.832	0.1729	0.9998	0.3097	0.519	0.9999	4.1	2.92	2.2	3.16	1.86	2.22	2.07	1.54	0.93	3.53	2.95	2.45
gene17358	PFDN2	ENSGALG00000026374	PFDN2	-0.1854	0.2164	0.9998	-0.07472	0.7419	0.9998	-0.2829	0.217	0.9999	54.25	76.62	87.45	79.12	81.15	76.45	79.28	86.26	86.63	76.78	75.12	84.84
gene14522	TESC	ENSGALG00000008206	TESC	0.5107	0.2165	0.9998	0.717	0.2263	0.9998	0.3032	0.5529	0.9999	2.94	3.57	2.1	2.27	2.89	2.65	3.66	2.43	2.43	3.43	4.41	2.51
gene16660	CEP85	ENSGALG00000021697	CEP85	-0.2666	0.2165	0.9998	-0.4516	0.0747	0.9998	0.04236	0.8335	0.9999	13.59	12.34	12.33	11.52	14.36	14.39	15.57	35.56	20.93	22.1	15.24	19.99
gene8198	TEAD1	ENSGALG00000005415	TEAD1	0.154	0.2166	0.9998	0.1074	0.6039	0.9998	0.2113	0.2142	0.9999	33.47	29.87	26.03	24.03	28.77	30.23	30.27	25.19	26.95	25.47	26.38	28.65
gene8475	SYNJ2BP	ENSGALG00000013839	SYNJ2BP	-0.1848	0.2167	0.9998	-0.007346	0.9758	0.9998	-0.3518	0.1051	0.9999	42.12	41.71	59.29	45.33	51.78	41.66	52.28	49.74	57.45	49.12	45.61	49.69
gene3921	CBLN2	ENSGALG00000028682	CBLN2	0.6388	0.2167	0.9998	0.7961	0.2393	0.9998	0.4355	0.4962	0.9999	0.54	0.45	0.82	0.28	0.46	1.17	1.07	0.45	0.84	0.66	1.79	0.83
gene12626	LOC107319410	ENSGALG00000005720		0.2792	0.2167	0.9998	0.6891	0.03609	0.8272	-0.1657	0.4204	0.9999	114.68	92.35	137.13	136.5	98.65	134.96	276.34	110.59	97.95	123.97	120.9	140.04
gene2242	CYSLTR2	ENSGALG00000017001	CYSLTR2	-0.5198	0.2169	0.9998	-1.364	0.005986	0.3885	0.1853	0.7118	0.9999	2.54	3.31	3.41	2.77	0.74	2.22	0.63	3.32	4.08	1.99	1.38	3.26
gene8971	NAA30	ENSGALG00000012098	NAA30	-0.1515	0.2169	0.9998	-0.2095	0.2938	0.9998	-0.07174	0.6901	0.9999	35.11	30.07	31.04	31.82	37.74	33.03	30.63	49.87	39.36	37.06	34.59	35.64
gene3652	ADTRP	ENSGALG00000026606	ADTRP	0.5097	0.217	0.9998	1.022	0.05439	0.9426	0.1666	0.7271	0.9999	5.86	2.57	2.18	5.01	3.03	3.52	2.65	1.7	2.21	4.51	3.83	1.75
gene9321	ADK	ENSGALG00000005057	ADK	-0.1617	0.2171	0.9998	-0.08217	0.6787	0.9998	-0.2198	0.2186	0.9999	108.39	77.77	105.73	103.99	97.51	85.89	67.37	85.79	106.2	86.18	97.63	87.1
gene15406	WBSCR16	ENSGALG00000001174	WBSCR16	-0.2253	0.2172	0.9998	-0.2362	0.3904	0.9998	-0.197	0.4428	0.9999	10.76	13.34	11.33	13.17	14.06	10.2	10.48	18.25	17.98	15.33	13.93	13.05
gene12708	NFAT5	ENSGALG00000000671	NFAT5	0.1596	0.2174	0.9998	0.1439	0.4834	0.9998	0.1858	0.2942	0.9999	24.8	17.69	18.27	17.68	17.16	19.79	14.52	17.09	21.4	20.61	22.74	16.43
gene12547	UBA2	ENSGALG00000005006	UBA2	-0.1639	0.2174	0.9998	-0.236	0.2429	0.9998	-0.08338	0.6583	0.9999	108.75	108.32	102.85	94.84	139.73	108.12	90.18	112.69	124.13	86.02	113.91	122.88
gene1865	PUDP	ENSGALG00000027095	PUDP	-0.2876	0.2179	0.9998	-0.2416	0.5106	0.9998	-0.3208	0.308	0.9999	18.27	19.84	26.36	18.68	27.72	21.38	17.96	24.27	23.02	18.37	25.53	29.24
gene17243	ILF2	ENSGALG00000011570	ILF2	-0.1443	0.218	0.9998	-0.2092	0.2811	0.9998	-0.06104	0.7253	0.9999	139.06	124.6	134.76	118.77	149.54	132.28	130.69	148.97	180.44	119.57	137.01	145.19
gene7618	LOC107313897			0.7769	0.2181	0.9998	-0.5256	0.4873	0.9998	2.29	0.000449	0.06178	1.27	6.14	0.33	0.34	1.69	4.09	0.31	1.99	4.73	0.56	4.53	1.32
gene14851	LOC107321869			-1.395	0.2182	0.9998	-1.508	0.0706	0.9998	0.9195	0.5327	NA	0	0	0.07	0	0	0.16	0.07	2.61	1.66	1.15	0.65	1.18
gene7482	RBPJ	ENSGALG00000014365	RBPJ	0.1625	0.2182	0.9998	0.2848	0.17	0.9998	0.05759	0.7501	0.9999	67.55	57.04	53.38	51.33	68.39	60.13	48.89	55.67	61.05	79.83	62.52	48.05
gene5463	GTF2H5	ENSGALG00000013733	GTF2H5	0.2392	0.2184	0.9998	0.6318	0.01456	0.5659	-0.11	0.6362	0.9999	178.51	109.35	192.33	182.68	125.7	192.47	228.51	117.42	103.34	164.18	180.23	169.96
gene4602	LOC107310669			0.4978	0.2184	0.9998	0.8315	0.1397	0.9998	0.1891	0.6902	0.9999	0.6	0.3	0.48	0.37	0.3	0.46	0.28	0.29	0.33	0.68	0.68	0.32
gene16736	RAB42	ENSGALG00000000994	RAB42	-0.5757	0.2186	0.9998	-1.016	0.1187	0.9998	-0.1294	0.8159	0.9999	1.03	0.8	1.71	0.8	0.86	1.33	0.84	1.35	1.31	0.5	0.91	2.13
gene14832	RALGDS	ENSGALG00000003412		0.1589	0.2187	0.9998	0.3125	0.1083	0.9998	0.02395	0.898	0.9999	31.53	29.53	33.04	32.35	25.98	34.35	28.07	32.4	27.9	36.96	37.98	26.81
gene6949	SMARCAD1	ENSGALG00000010400	SMARCAD1	-0.1554	0.2189	0.9998	-0.1364	0.5065	0.9998	-0.1583	0.4306	0.9999	22.48	20.81	20.93	21.38	29.63	22.68	22.36	27.94	26.82	20.75	25.82	25.3
gene6416	STK26	ENSGALG00000006049	MST4	0.1759	0.2189	0.9998	0.2717	0.153	0.9998	0.1087	0.566	0.9999	115.65	71.92	84.88	83.56	78.2	87.35	66.96	68.19	77.95	87.95	83.93	62.1
gene16210	LOC107323454	ENSGALG00000001172	KBP	0.5624	0.2191	0.9998	0.1264	0.8397	0.9998	1.13	0.03307	0.8933	1.3	1.08	0.39	0.55	0.45	0.75	0.62	0.9	1.33	1.08	1.12	0.5
gene6048	LOC107312296	ENSGALG00000016475		0.6804	0.2191	0.9998	0.09277	0.8873	0.9998	1.773	0.005207	0.3356	1.05	0.79	0.18	0.11	0.37	0.53	0.77	0.73	0.59	1.23	0.51	1.13
gene12680	CDK10	ENSGALG00000006144	CDK10	-0.2929	0.2192	0.9998	-0.1621	0.6169	0.9998	-0.4336	0.1835	0.9999	16.3	19.31	24.09	17.41	17.32	8.87	11.51	24.6	25.99	23.64	23.73	18.13
gene4573	LOC107306780			-0.6296	0.2193	0.9998	-0.7727	0.2903	0.9998	-0.4744	0.4584	0.9999	0.88	0.78	1.48	1.97	1.44	1.92	0.82	2.9	1.59	1.02	1.22	1.07
gene7041	ASB5	ENSGALG00000010837	ASB5	-0.2243	0.2194	0.9998	-0.03516	0.9008	0.9998	-0.3604	0.09585	0.9999	31.41	25.17	31.34	38.92	37.68	29.86	20.53	31.87	23.13	22.72	32.87	26.73
gene9726	LOC107316286			-0.8587	0.2194	0.9998	-0.7204	0.3453	0.9998	-1.272	0.1175	0.9999	0.02	0.02	0.06	0.18	0.09	0.1	0.08	0.51	0.25	0.37	0.09	0.17
gene6118	ASXL2	ENSGALG00000016531	ASXL2	0.1714	0.2195	0.9998	0.3111	0.1254	0.9998	0.06593	0.7241	0.9999	14.14	10.19	12.35	11.51	10.05	12.28	9.04	9.18	10.8	12.89	11.48	8.33
gene17553	PLXNA2	ENSGALG00000001264	PLXNA2	0.3412	0.2195	0.9998	0.1037	0.8078	0.9998	0.5968	0.009529	0.448	23.66	15.53	10.1	10.99	11.17	11.24	6.32	14.3	24.1	18.87	19.37	5.12
gene4967	KCNK2	ENSGALG00000009687	KCNK2	-0.3744	0.2198	0.9998	-0.3373	0.4896	0.9998	-0.3885	0.1236	0.9999	12.08	15.8	12.78	24.05	17.15	14.25	28.24	18.08	10.41	6.83	12.15	35.57
gene5871	LOC107312054			-0.5718	0.2198	0.9998	0.02817	0.9632	0.9998	-0.9629	0.06642	0.9999	1.13	0.74	1.48	1.33	3.43	1.42	0.61	1.03	0.89	1.23	1.23	1.19
gene18075	LOC107325529	ENSGALG00000000722		0.4945	0.2199	0.9998	1.09	0.06341	0.9748	-0.2415	0.4865	0.9999	6.43	7.09	12.52	5.59	8.71	9.64	28.83	3.13	14.8	5.23	12.79	6.4
gene12089	AEN	ENSGALG00000006736	AEN	-0.286	0.2199	0.9998	-0.3472	0.361	0.9998	-0.2124	0.4716	0.9999	11.54	14.98	13.64	15.47	17.06	14.09	15.25	16.26	17.58	10.02	9.22	13.43
gene3907	ZNF516	ENSGALG00000013660	ZNF516	0.1967	0.2201	0.9998	0.1806	0.4811	0.9998	0.2227	0.2887	0.9999	11.7	9.6	10.1	9.38	7.74	11.38	7.43	8.17	11.98	11.61	10.36	7.15
gene19573	SMUG1			-0.2731	0.2201	0.9998	-0.3994	0.2621	0.9998	-0.1528	0.5973	0.9999	24.04	22.95	24.96	22.27	25.1	19.68	16.38	24.25	26.62	17.1	18.59	21.78
gene11383	COL4A3	ENSGALG00000003115	COL4A3	0.3271	0.2202	0.9998	0.3901	0.1006	0.9998	0.2933	0.459	0.9999	82.43	103.06	66.59	77.64	28.09	31.43	63.55	40.82	63.97	49.94	63.85	39.49
gene11831	STRA6	ENSGALG00000001449	STRA6	0.9073	0.2205	0.9998	-0.06446	0.9507	0.9998	2.545	4.1e-08	2.79e-05	20.98	25.39	1.07	2.73	6.75	16.09	3.94	12.5	37.47	18.61	22.86	0.02
gene15123	FAM195B			-0.1476	0.2205	0.9998	-0.1362	0.4791	0.9998	-0.1435	0.4192	0.9999	254.08	294.05	290.11	302.39	306.32	282.99	263.74	369.87	335.51	287.93	323.22	308.7
gene277	AASS	ENSGALG00000008953	AASS	0.1705	0.2206	0.9998	0.2478	0.2891	0.9998	0.1068	0.5492	0.9999	26.44	26.42	24.39	24.83	21.95	25.7	30.59	30	18.79	26.28	30.78	29.09
gene10272	MRAS	ENSGALG00000011592	MRAS	0.1791	0.2207	0.9998	0.1677	0.4422	0.9998	0.2099	0.3315	0.9999	57.62	64.52	54.94	41.46	58.4	60.62	69.87	69.16	60.88	71.58	65.74	64.95
gene9127	FAM213A	ENSGALG00000002421	C10ORF58	0.2049	0.2207	0.9998	0.06894	0.7965	0.9998	0.3651	0.04903	0.9999	78.98	87.61	54.53	65.43	67.67	80.37	66.74	88.26	108.44	80.33	89.14	42.88
gene9817	LOC107316326			-0.8385	0.2208	0.9998	-1.193	0.06518	0.9764	0.7067	0.2756	0.9999	0.44	0.54	0.44	0.17	0.44	0.8	0.47	5.38	2.25	1.81	2.01	2.5
gene18945	UTP15	ENSGALG00000013510	UTP15	-0.1777	0.221	0.9998	-0.178	0.4475	0.9998	-0.1614	0.4664	0.9999	26.04	24.99	28.46	20.87	31.39	22.78	24.84	28.65	30.26	22.5	26.08	28.97
gene6835	RNF150	ENSGALG00000009865	RNF150	-0.1616	0.2211	0.9998	-0.2098	0.3151	0.9998	-0.09916	0.624	0.9999	11.6	8.97	8.74	12.04	10.18	9.2	8.44	12.64	11.55	8.55	10.76	9.72
gene16211	PLCH2	ENSGALG00000001207	PLCH2	0.4884	0.2211	0.9998	-0.1269	0.8257	0.9998	1.179	0.001574	0.1554	1.97	2.13	0.76	0.82	0.78	1.38	0.64	1.22	2.83	1.5	1.81	0.49
gene8666	RPS6KL1	ENSGALG00000010294	RPS6KL1	0.3776	0.2212	0.9998	0.1981	0.6609	0.9998	0.5762	0.1399	0.9999	5.68	6.73	2.64	3.77	4.81	4.67	5.7	4.14	4.49	3.53	6.01	5.42
gene12899	WNT7A	ENSGALG00000005123	WNT7A	0.5706	0.2212	0.9998	0.778	0.2533	0.9998	0.4015	0.4624	0.9999	0.64	0.4	0.39	0.29	0.39	0.43	0.4	0.26	0.25	0.34	0.7	0.36
gene11234	VPS8	ENSGALG00000006704	VPS8	0.1848	0.2213	0.9998	-0.01865	0.9348	0.9998	0.4131	0.04187	0.9806	18.3	17.01	10.61	13.53	12.67	14.99	13.82	17.49	19.3	17.09	14.46	11.96
gene12180	SMAD3	ENSGALG00000007870	SMAD3	0.177	0.2213	0.9998	0.3099	0.157	0.9998	0.06413	0.7347	0.9999	68.01	51.27	64.28	50.48	47.34	55.36	41.84	47.6	61.01	70.27	66.91	42.66
gene18961	DOCK8	ENSGALG00000010156	DOCK8	0.3353	0.2215	0.9998	0.7635	0.0425	0.8774	-0.08014	0.8234	0.9999	2.46	1.3	2.09	2.63	1.56	2.39	1.92	1.72	1.89	3.6	2.74	1.48
[truncated: 18,478 more rows]
