# Supplementary material for: Artificial selection reveals the role of transcriptional constraints in the maintenance of life history variation
Source: Evol Lett. 2020 Apr 7;4(3):200–11. doi: 10.1002/evl3.166 (PMC7293072; doi:10.1002/evl3.166)
Supplement: Supplementary file 5 — Supporting Information [file EVL3-4-200-s005.xlsx]

## Sheet: Gene ontology
Rank	GO.ID	Term	Annotated	Significant	Expected	p-value elimFisher
1	GO:0007411	axon guidance	138	11	3.25	0.00041
2	GO:2001224	positive regulation of neuron migration	7	3	0.16	0.00042
3	GO:0050730	regulation of peptidyl-tyrosine phosphorylation	119	10	2.8	0.00049
4	GO:0050919	negative chemotaxis	29	5	0.68	0.00052
5	GO:1904956	regulation of midbrain dopaminergic neuron differentiation	2	2	0.05	0.00055
6	GO:2000041	negative regulation of planar cell polarity pathway involved in axis elongation	2	2	0.05	0.00055
7	GO:0001959	regulation of cytokine-mediated signaling pathway	46	6	1.08	0.00068
8	GO:0060330	regulation of response to interferon-gamma	9	3	0.21	0.00098
9	GO:0010811	positive regulation of cell-substrate adhesion	70	7	1.65	0.00126
10	GO:0060333	interferon-gamma-mediated signaling pathway	10	3	0.24	0.00137
11	GO:0034115	negative regulation of heterotypic cell-cell adhesion	3	2	0.07	0.00163
12	GO:0045354	regulation of interferon-alpha biosyntheyiv ptocess	3	2	0.07	0.00163
13	GO:0045578	negative regulation of B cell differentiation	3	2	0.07	0.00163
14	GO:0048539	bone marrow development	3	2	0.07	0.00163
15	GO:0070543	response to linoleic acid	3	2	0.07	0.00163
16	GO:1990000	amyloid fibril formation	3	2	0.07	0.00163
17	GO:0020027	hemoglobin metabolic process	11	3	0.26	0.00185
18	GO:0045600	positive regulation of fat cell differentiation	38	5	0.9	0.00185
19	GO:0045667	regulation of osteoblast differentiation	78	7	1.84	0.00236
20	GO:0030199	collagen fibril organization	26	4	0.61	0.00299
21	GO:0002756	MyD88-independent toll-like receptor signaling pathway	4	2	0.09	0.00321
22	GO:0035634	response to stilbenoid	4	2	0.09	0.00321
23	GO:0051315	attachment of mitotic spindle microtubules to kinetochore	4	2	0.09	0.00321
24	GO:0070508	cholesterol import	4	2	0.09	0.00321
25	GO:0071481	cellular response to X-ray	4	2	0.09	0.00321
26	GO:2000481	positive regulation of cAMP-dependent protein kinase activity	4	2	0.09	0.00321
27	GO:0010951	negative chemotaxis	108	8	2.54	0.00394
28	GO:0008344	adult locomotory behavior	65	6	1.53	0.00416
29	GO:0002718	regulation of cytokine production involved in immune system	29	4	0.68	0.00449
30	GO:0030071	regulation of mitotic metaphase/anaphase transition	30	4	0.71	0.00509
31	GO:0033344	cholesterol efflux	30	4	0.71	0.00509
32	GO:0010898	positive regulation of triglyceride catabolic process	5	2	0.12	0.00527
33	GO:0021825	substrate-dependent cerebral cortex tangential migration	5	2	0.12	0.00527
34	GO:0035426	extracellular matrix-cell signaling	5	2	0.12	0.00527
35	GO:0044332	Wnt signaling pathway involved in dosal/ventral axis specification	5	2	0.12	0.00527
36	GO:0045357	poasitive regulation of interferon-beta biosynthetic process	5	2	0.12	0.00527
37	GO:0090244	Wnt signaling pathway involved in somitogenesis	5	2	0.12	0.00527
38	GO:2000698	positive regulation of epithelial cell differentiation involved in kidney development	5	2	0.12	0.00527
39	GO:0048731	system development	2463	91	58.01	0.00528
40	GO:0032757	positive regulation of interleukin-8 production	16	3	0.38	0.00576
41	GO:0050808	synapse organization	141	9	3.32	0.00611
42	GO:0002702	positive regulation of production of molecular mediator of immune response	32	4	0.75	0.00644
43	GO:0008217	regulation of blood pressure	94	7	2.21	0.00666
44	GO:0048666	neuron development	598	32	14.08	0.00668
45	GO:0001755	neural crest cell migration	51	5	1.2	0.00677
47	GO:0044818	mitotic G2/M transition checkpoint	17	3	0.4	0.00688
48	GO:0045071	negative regulation of viral genome replication	17	3	0.4	0.00688
46	GO:0010977	negative regulation of neuron projection development	72	6	1.7	0.00688
49	GO:0032872	regulation of stress-activated MAPK cascade	120	8	2.83	0.00740
50	GO:0014029	neural crest formation	6	2	0.14	0.00779
51	GO:0030299	intestinal cholesterol absorption	6	2	0.14	0.00779
52	GO:0033689	negative regulation of osteoblast proliferation	6	2	0.14	0.00779
53	GO:0060028	convergent extension involved in axis elongation	6	2	0.14	0.00779
54	GO:0090286	cytoskeletal anchoring at nuclear membrane	18	3	0.42	0.00811
55	GO:0000070	mitotic sister chromatid segregation	89	10	2.1	0.00938
56	GO:0009615	response to virus	178	10	4.19	0.00947
57	GO:0010633	negative regulation of epithelial cell migration	36	4	0.85	0.00980
58	GO:0050922	negative regulation of chemotaxis	36	4	0.85	0.00980
